# Supplementary material for: Regulatory changes in the fatty acid elongase eloF underlie the evolution of sex-specific pheromone profiles in Drosophila prolongata
Source: BMC Biol. 2025 Apr 30;23:117. doi: 10.1186/s12915-025-02220-z (PMC12044895; doi:10.1186/s12915-025-02220-z)
Supplement: Supplementary file 22 — Additional file 22: Data File 1. List of genes differentially expressed between D. prolongata males and D. prolongata females. [file 12915_2025_2220_MOESM22_ESM.csv]

Gene_original	logFC	AveExpr	t	P.Value	adj.P.Val	B
gene-Dmel_CR32777	6.673911906	5.755359388	46.81676515	1.59E-18	1.45E-14	28.51872812
gene-Dmel_CG8534	7.761352482	5.114117907	29.73770998	2.06E-15	7.83E-12	23.93759575
gene-Dmel_CG11129	-5.893837336	10.98670502	-29.32406161	2.57E-15	7.83E-12	24.69325212
gene-Dmel_CG2985	-5.63761143	11.82889037	-27.73859443	6.14E-15	1.4E-11	23.94444673
gene-Dmel_CG2979	-5.794156307	11.4289539	-27.08908314	8.9E-15	1.63E-11	23.63633021
gene-Dmel_CG8363	-3.043830366	5.55386009	-19.75658335	1.2E-12	1.82E-09	19.20966852
gene-Dmel_CG33174	-2.165037132	5.66340857	-17.13187633	1.06E-11	1.38E-08	17.1504502
gene-Dmel_CG3301	-7.351760014	6.200542559	-16.69474362	1.56E-11	1.79E-08	16.42756915
gene-Dmel_CG4860	-4.403159958	7.255754802	-15.22019387	6.31E-11	5.77E-08	15.42240382
gene-Dmel_CR45601	-5.239846793	4.701182566	-15.21926554	6.32E-11	5.77E-08	15.28483501
gene-Dmel_CG3656	3.008316719	3.485539212	13.91185279	2.41E-10	0.0000002	14.09693026
gene-Dmel_CG33110	3.149559227	5.39393042	13.77088606	2.8E-10	0.000000206	13.94887218
gene-Dmel_CG5065	5.84740262	8.089486483	13.73186538	2.92E-10	0.000000206	13.90727422
gene-Dmel_CG7365	-7.496553444	3.867413117	-12.99870006	6.56E-10	0.00000041	11.41986371
gene-Dmel_CG34348	1.9289582	5.899207195	12.97602304	6.73E-10	0.00000041	13.07177919
gene-Dmel_CG4746	2.555552355	4.224459327	12.11777743	1.82E-09	0.00000104	12.09128474
gene-Dmel_CG18111	-2.355959819	8.668473861	-11.75483051	2.83E-09	0.00000152	11.62938762
gene-Dmel_CG5178	5.343546902	3.559132162	11.59956559	3.43E-09	0.00000172	11.16127398
gene-Dmel_CG11378	1.930321364	3.939849069	11.56645607	3.57E-09	0.00000172	11.40640561
gene-Dmel_CG6730	-3.589187699	3.650770576	-10.78016792	9.75E-09	0.00000413	10.39242456
gene-Dmel_CG18778	4.141742736	5.912225948	10.76779071	9.91E-09	0.00000413	10.42742149
gene-Dmel_CG11218	4.535791738	6.235013265	10.76528121	9.94E-09	0.00000413	10.42504238
gene-Dmel_CG13758	-1.584050267	5.579526982	-10.54975603	1.32E-08	0.00000526	10.07795275
gene-Dmel_CG2049	-1.589964795	7.374965024	-10.51077832	1.39E-08	0.00000528	10.01376941
gene-Dmel_CG42338	2.49206375	2.630363796	10.45344752	0.000000015	0.00000528	9.991086694
gene-Dmel_CG9522	4.451831178	6.464802056	10.44078958	1.53E-08	0.00000528	9.952269927
gene-Dmel_CG4766	2.796683593	2.732772836	10.42648204	1.56E-08	0.00000528	9.982604661
gene-Dmel_CG1887	3.881153211	3.224829454	10.38992898	1.64E-08	0.00000535	9.888565015
gene-Dmel_CG17639	-4.621873607	-0.133577318	-10.13472844	2.32E-08	0.00000731	8.572932391
gene-Dmel_CG7611	-1.131320877	7.77806434	-10.06000792	2.57E-08	0.00000761	9.39152024
gene-Dmel_CG32632	-2.292732827	4.149859038	-10.05771127	2.58E-08	0.00000761	9.458331668
gene-Dmel_CG11529	2.356358773	2.850891432	9.920186719	3.12E-08	0.00000892	9.297769748
gene-Dmel_CG15515	-1.900956588	0.647845404	-9.8146196	3.62E-08	0.00001	9.061715992
gene-LOC108135034	7.289600275	-1.320943705	9.704798067	4.23E-08	0.0000114	6.043550081
gene-Dmel_CG7777	2.683338834	4.281346839	9.671536001	4.44E-08	0.0000116	8.844614363
gene-LOC108138948	-2.220453098	2.587817608	-9.555770226	5.23E-08	0.0000133	8.678191797
gene-Dmel_CG1747	-1.161850618	6.862080851	-9.393137122	6.62E-08	0.0000164	8.425714534
gene-Dmel_CG7447	4.290286279	2.589530637	9.263576633	0.00000008	0.0000191	8.271646888
gene-Dmel_CG4335	-1.718556106	4.522599961	-9.250774537	8.15E-08	0.0000191	8.23067551
gene-Dmel_CG9458	7.207303435	-0.756837272	9.142858474	9.56E-08	0.0000218	7.058630363
gene-Dmel_CG30197	2.237712727	6.33579765	9.125430011	9.81E-08	0.0000219	8.025980157
gene-Dmel_CG3174	-2.223387627	6.036629528	-9.012311912	0.000000116	0.0000253	7.863809719
gene-Dmel_CG3597	-2.030833036	8.179937116	-8.979714151	0.000000122	0.0000259	7.807185127
gene-Dmel_CG12908	-1.647242358	6.563352838	-8.865057318	0.000000145	0.0000301	7.626288453
gene-Dmel_CG43934	2.978020914	0.625510299	8.822204933	0.000000155	0.0000314	7.711905796
gene-LOC108140933	3.165283807	1.458463327	8.762396197	0.000000169	0.0000337	7.293703714
gene-Dmel_CG6125	2.078538959	2.286162457	8.702423374	0.000000186	0.0000361	7.508719102
gene-Dmel_CG14787	4.037569432	-0.697075226	8.676922594	0.000000193	0.0000368	6.296080401
gene-Dmel_CG15186	1.652577898	0.719904775	8.465513045	0.000000268	0.00005	7.16725265
gene-LOC108136209	-3.154162901	7.490344357	-8.376239721	0.000000308	0.000056	6.884003386
gene-Dmel_CG17560	2.275471748	7.389194021	8.367465368	0.000000312	0.000056	6.855953079
gene-Dmel_CG14615	1.933966601	6.420195046	8.318861225	0.000000337	0.0000593	6.757857089
gene-Dmel_CG9116	-3.513292037	7.297782161	-8.293591675	0.000000351	0.0000605	6.737053071
gene-Dmel_CG30148	-3.740023911	6.113443134	-8.113164853	0.000000468	0.0000792	6.497820087
gene-Dmel_CG8596	1.543861795	4.382523217	8.027411107	0.000000537	0.0000893	6.353463284
gene-Dmel_CG8585	-1.352427008	6.797555879	-7.981722864	0.000000578	0.0000944	6.209477432
gene-Dmel_CG7460	-4.433111434	-0.677939777	-7.963049943	0.000000596	0.0000956	5.857668421
gene-Dmel_CG11956	2.239476248	5.630861376	7.942563174	0.000000616	0.0000972	6.140184554
gene-Dmel_CG16904	6.456510297	1.610206354	7.762289256	0.000000828	0.000128311	4.315425266
gene-Dmel_CG11334	-1.346434622	7.254157122	-7.752264277	0.000000842	0.000128311	5.825058849
gene-LOC108146981	2.289487473	3.525808794	7.720986844	0.000000887	0.000131951	5.934440014
gene-Dmel_CG3743	-0.946124628	5.883331768	-7.715514918	0.000000895	0.000131951	5.771666407
gene-Dmel_CG1124	-1.793188093	4.612075508	-7.601358602	0.00000108	0.00015701	5.614058773
gene-Dmel_CG5992	1.829417255	3.216836739	7.581290679	0.00000112	0.000159831	5.726326982
gene-Dmel_CG10573	1.843249461	4.864826226	7.555425048	0.00000117	0.00016434	5.564793553
gene-Dmel_CG8303	2.895157266	4.48324609	7.526193361	0.00000123	0.00016999	5.514066538
gene-Dmel_CG3926	-1.303168753	8.204208397	-7.500622682	0.00000128	0.000174814	5.400953073
gene-Dmel_CG6739	-3.490548465	3.196198634	-7.480545857	0.00000133	0.00017817	5.554495294
gene-Dmel_CG3679	2.356555646	1.169158486	7.464124795	0.00000136	0.00017851	5.507684785
gene-Dmel_CG31721	-3.032583061	1.454653574	-7.462243872	0.00000137	0.00017851	5.537788703
gene-Dmel_CG3254	-1.67442077	1.951588715	-7.420514893	0.00000147	0.000185748	5.544639213
gene-Dmel_CG12283	-1.679250857	2.169077625	-7.410353576	0.00000149	0.000185748	5.396539175
gene-Dmel_CG1597	1.091136144	6.171630697	7.406037398	0.0000015	0.000185748	5.224476913
gene-Dmel_CG42331	2.250895701	2.273653446	7.402013445	0.00000151	0.000185748	5.500906588
gene-Dmel_CG4678	1.52260257	5.219860604	7.398027587	0.00000152	0.000185748	5.264299984
gene-Dmel_CG7577	-3.87522303	-0.023775481	-7.370051282	0.0000016	0.000192229	4.75976023
gene-Dmel_CG2736	-0.919723186	8.808693173	-7.352550304	0.00000165	0.000195471	5.147579426
gene-Dmel_CG6664	0.777983346	6.982963232	7.315017607	0.00000176	0.000205725	5.069239264
gene-Dmel_CG33976	1.443281902	3.960501797	7.234797083	0.00000201	0.000231441	5.073439712
gene-LOC108141374	4.285068242	-0.639184702	7.231537465	0.00000203	0.000231441	4.792249553
gene-Dmel_CG9519	7.280923971	1.389312477	7.180870699	0.00000221	0.000249438	4.151460735
gene-Dmel_CG6816	-1.252345063	6.746915237	-7.171015496	0.00000225	0.000250626	4.819353398
gene-Dmel_CG6067	-1.047916107	7.577825002	-7.14812647	0.00000234	0.000257185	4.777754542
gene-Dmel_CG4162	1.304796775	4.943546091	7.142151721	0.00000236	0.000257185	4.853445763
gene-Dmel_CG11326	2.044268022	6.628370053	7.119608599	0.00000246	0.000264287	4.724731897
gene-Dmel_CG11130	-1.9084967	3.145293645	-7.050337969	0.00000277	0.000288076	4.812062235
gene-Dmel_CG42341	-1.081068474	5.737008807	-7.045506567	0.0000028	0.000288076	4.604149365
gene-Dmel_CG1315	-1.26750149	7.041151682	-7.039230991	0.00000283	0.000288076	4.585469417
gene-Dmel_CG3331	-2.243824879	4.424544275	-7.036066519	0.00000284	0.000288076	4.735049943
gene-Dmel_CG17562	-1.786711342	7.918045916	-7.033144326	0.00000286	0.000288076	4.576908586
gene-Dmel_CG8306	1.721056816	6.48309478	7.030161496	0.00000287	0.000288076	4.563701444
gene-Dmel_CG31094	1.644887174	7.820360152	7.024660247	0.0000029	0.000288076	4.558151186
gene-Dmel_CG2206	0.696788639	7.425534762	6.959736979	0.00000325	0.00031931	4.439185188
gene-Dmel_CG32464	-0.822760695	8.731434618	-6.908410616	0.00000355	0.000345779	4.358454494
gene-Dmel_CG7297	0.96863875	-0.042843241	6.873706408	0.00000378	0.000363762	4.359180411
gene-Dmel_CG11897	-1.447395788	5.160516232	-6.829516556	0.00000409	0.000389279	4.250266858
gene-Dmel_CG10990	-1.251038575	6.542125455	-6.807534497	0.00000425	0.000400601	4.166726588
gene-Dmel_CG18249	-1.658644221	8.246379231	-6.791686787	0.00000437	0.000407847	4.144223811
gene-Dmel_CG9203	1.31614804	2.52967211	6.776336651	0.00000449	0.000414913	4.41965941
gene-LOC108137271	-1.02555876	5.645895437	-6.767404739	0.00000456	0.000417355	4.093668058
gene-Dmel_CR32665	7.343443028	0.370100639	6.725243448	0.00000492	0.000445531	3.183178329
gene-Dmel_CG3779	0.954593715	5.068265763	6.708804546	0.00000507	0.000454334	4.01845792
gene-Dmel_CG31974	-1.977345705	4.855651691	-6.700853949	0.00000514	0.000456377	3.980792499
gene-Dmel_CG33970	1.344344842	4.23149215	6.684548031	0.00000529	0.000462731	4.047971206
gene-LOC108136710	-1.506258643	0.429909645	-6.682416223	0.00000531	0.000462731	4.268877167
gene-Dmel_CG31087	2.131881678	0.276701783	6.652722598	0.00000561	0.000483479	4.232303333
gene-Dmel_CG6281	0.975935534	7.04815369	6.643642173	0.0000057	0.000486849	3.870160272
gene-Dmel_CG3350	-1.415338498	5.612654716	-6.62609354	0.00000588	0.00049361	3.856630516
gene-Dmel_CG4357	1.355534378	5.669447418	6.625699403	0.00000588	0.00049361	3.836190741
gene-Dmel_CG34389	-1.086854653	6.958254192	-6.591642068	0.00000626	0.000518066	3.770024067
gene-Dmel_CG8745	-3.577516564	8.258615792	-6.581606882	0.00000637	0.000518066	3.764439708
gene-Dmel_CG6560	-1.828473455	4.252559816	-6.580939916	0.00000638	0.000518066	3.817980261
gene-Dmel_CG17907	1.975367141	2.801420416	6.578949771	0.0000064	0.000518066	3.977290394
gene-Dmel_CG4257	-1.091336785	9.252308234	-6.559491874	0.00000663	0.000531927	3.723823463
gene-Dmel_CG2679	1.005634007	3.433835957	6.54677251	0.00000679	0.000539596	3.879756825
gene-Dmel_CG18302	2.827858235	-0.679936131	6.534321775	0.00000694	0.000541383	4.017593206
gene-Dmel_CG14688	-2.780227294	5.37949668	-6.53265102	0.00000696	0.000541383	3.700651343
gene-Dmel_CG32091	1.499704945	5.370841071	6.53075309	0.00000699	0.000541383	3.656493374
gene-LOC108140682	-1.421720218	0.977078287	-6.516033469	0.00000718	0.000549552	3.653275498
gene-Dmel_CG12539	4.378560217	-1.693375114	6.513253858	0.00000721	0.000549552	3.035220371
gene-LOC108137427	-1.787503385	0.367190661	-6.506263233	0.00000731	0.000551981	3.656333903
gene-Dmel_CG12119	-2.415214353	4.890788927	-6.495011412	0.00000746	0.000554745	3.676133676
gene-Dmel_CG3159	1.885177565	3.053838037	6.494506499	0.00000746	0.000554745	3.859919838
gene-LOC108140942	2.095978443	5.337754692	6.476632036	0.00000771	0.000568479	3.573845933
gene-Dmel_CG17600	1.933586686	0.343899601	6.423359888	0.0000085	0.00062155	3.855854194
gene-Dmel_CG6578	-3.128462312	-1.27583211	-6.416551578	0.0000086	0.000624349	3.414775368
gene-Dmel_CG18473	-1.668169435	0.497871706	-6.410582102	0.0000087	0.000626241	3.80669642
gene-Dmel_CG18287	-3.083817944	1.179281448	-6.395356855	0.00000894	0.000638929	3.795051499
gene-Dmel_CG3856	2.014422126	2.069677946	6.353581193	0.00000966	0.00068453	3.718637311
gene-Dmel_CG5873	1.616303508	1.555400137	6.348018022	0.00000976	0.000686252	3.705964961
gene-Dmel_CG4761	1.375671376	3.458524205	6.337660565	0.00000995	0.000694123	3.515796957
gene-Dmel_CG4165	-0.704911647	7.032936715	-6.260101708	0.0000115	0.000794955	3.149730354
gene-Dmel_CG11390	1.042200677	8.892206945	6.215712578	0.0000125	0.000856701	3.079377899
gene-Dmel_CG10671	0.891021558	7.6026267	6.210901749	0.0000126	0.000857945	3.054509801
gene-Dmel_CG14893	1.900707261	5.592771141	6.192675962	0.000013	0.000880955	3.016525117
gene-Dmel_CR45185	-1.839507194	0.806438752	-6.175200217	0.0000134	0.00090341	3.407859544
gene-Dmel_CG2194	-1.441848142	6.958134232	-6.141668688	0.0000143	0.000949104	2.926597347
gene-Dmel_CG10079	-1.102687849	9.220355872	-6.140936089	0.0000143	0.000949104	2.936995934
gene-LOC108143322	-4.885473831	-1.392740783	-6.115620017	0.000015	0.000987961	2.131511256
gene-Dmel_CG5973	1.060916745	7.81955947	6.098466435	0.0000155	0.001012932	2.841707725
gene-Dmel_CG5599	-0.79992001	5.878126964	-6.043540228	0.0000172	0.00111503	2.733315642
gene-Dmel_CG8483	1.792585472	4.35701997	6.029943225	0.0000176	0.001135884	2.858627371
gene-Dmel_CG9459	5.76330019	-2.653178943	6.01525641	0.0000181	0.001159596	2.141890197
gene-Dmel_CG42563	-1.061724162	-0.443772722	-5.996687542	0.0000188	0.001192603	2.821775086
gene-Dmel_CG10121	-1.026468247	7.588785308	-5.976627515	0.0000195	0.001230129	2.610320429
gene-Dmel_CG1594	-0.812546377	7.375515288	-5.923318389	0.0000216	0.001351522	2.506931913
gene-Dmel_CG30483	0.91405763	5.998977417	5.912294465	0.000022	0.00137072	2.479734058
gene-Dmel_CG14049	-2.04249499	6.147437448	-5.905306688	0.0000223	0.001372396	2.480539771
gene-Dmel_CR43463	5.610469472	-0.258958322	5.904538592	0.0000224	0.001372396	2.188797
gene-Dmel_CG9081	1.366634683	6.711525088	5.883760123	0.0000233	0.001418198	2.428717073
gene-Dmel_CG6762	-1.179479053	5.703300989	-5.862858676	0.0000242	0.001461535	2.389910411
gene-Dmel_CG12251	1.161705318	3.164521485	5.861004012	0.0000243	0.001461535	2.693225141
gene-Dmel_CG8590	1.996925589	1.712199186	5.842105719	0.0000252	0.001505281	2.81184914
gene-Dmel_CG43770	-1.285270705	6.629484043	-5.836348106	0.0000255	0.001512036	2.335397961
gene-Dmel_CG9717	1.491489488	4.499988283	5.803165686	0.0000271	0.001600672	2.396718892
gene-Dmel_CG14516	1.204023144	5.220767966	5.799045044	0.0000274	0.001603006	2.319811751
gene-Dmel_CG1765	-1.272582588	5.119647445	-5.788981174	0.0000279	0.001620836	2.283317621
gene-LOC108145989	-1.161643059	3.452934543	-5.786619079	0.000028	0.001620836	2.303168407
gene-Dmel_CG4239	0.772995923	6.14667783	5.765533142	0.0000292	0.001673398	2.192255191
gene-Dmel_CG9850	1.185299589	6.112922087	5.762405728	0.0000293	0.001673398	2.184522769
gene-Dmel_CG4020	-1.167983846	8.397862631	-5.759920977	0.0000295	0.001673398	2.192765289
gene-Dmel_CG10947	1.530733134	2.924496835	5.756947994	0.0000297	0.001673398	2.52561064
gene-Dmel_CG7702	-2.841918825	3.311716383	-5.729398789	0.0000313	0.001743394	2.401528075
gene-Dmel_CG8502	3.319382094	0.552427097	5.729243753	0.0000313	0.001743394	2.548921239
gene-Dmel_CG15848	1.952200929	5.370866419	5.723517648	0.0000316	0.001752027	2.157646879
gene-Dmel_CG6953	-0.836776025	10.30404389	-5.679676159	0.0000344	0.001895031	2.050213487
gene-Dmel_CG2448	-0.770781415	6.185943827	-5.670996143	0.000035	0.001915522	2.007167068
gene-Dmel_CG6992	1.686407623	3.867540704	5.663175539	0.0000355	0.001933109	2.109573507
gene-Dmel_CG2155	-0.819146188	7.584691454	-5.659909597	0.0000357	0.001933839	1.991953465
gene-Dmel_CG1829	-0.725748692	5.352866958	-5.645916674	0.0000367	0.001964203	1.97548996
gene-Dmel_CG30427	1.460769699	6.208242804	5.645770179	0.0000367	0.001964203	1.956937283
gene-Dmel_CG8881	1.877483858	1.066174502	5.611418292	0.0000393	0.002087147	2.405710763
gene-Dmel_CG1583	1.291230644	5.782285486	5.606862365	0.0000396	0.002093501	1.880733881
gene-Dmel_CG42342	1.964059275	1.904809386	5.591102162	0.0000408	0.002146125	2.248535616
gene-Dmel_CG44252	2.052967092	3.030296856	5.576616958	0.000042	0.002194769	2.226083541
gene-Dmel_CG33523	0.61457079	6.078694732	5.56713848	0.0000428	0.002212233	1.798454915
gene-Dmel_CG14246	1.977290118	2.802177767	5.566696785	0.0000428	0.002212233	2.162053251
gene-Dmel_CG10237	0.919091094	8.407701648	5.524067864	0.0000465	0.002383997	1.726438826
gene-Dmel_CG18023	3.990767929	-0.563929311	5.522542795	0.0000467	0.002383997	1.78718619
gene-Dmel_CG12972	1.088037777	2.423539427	5.516213807	0.0000473	0.002400211	1.998946667
gene-Dmel_CG15088	1.150468694	4.91306801	5.513086211	0.0000475	0.002401567	1.721137862
gene-Dmel_CG43745	0.891667601	5.528096665	5.510205337	0.0000478	0.002401842	1.709596118
gene-Dmel_CG7772	1.240546932	2.762079606	5.505175859	0.0000483	0.002412293	2.008536355
gene-Dmel_CG10034	-7.909701031	1.257269548	-5.500375815	0.0000487	0.002421784	1.881531102
gene-Dmel_CG16724	-0.906587975	4.283006856	-5.485384738	0.0000502	0.002480318	1.776155603
gene-LOC108134735	-2.599758901	2.871917214	-5.462248029	0.0000525	0.002581257	2.130672355
gene-Dmel_CG1787	-0.854376933	8.260392426	-5.44190388	0.0000546	0.002671891	1.560025942
gene-Dmel_CG4145	-1.112736897	9.87585184	-5.426103178	0.0000564	0.002741367	1.546973742
gene-Dmel_CG16858	-1.178462824	9.423161265	-5.421283253	0.0000569	0.002752792	1.534390402
gene-Dmel_CG1667	-1.377506919	7.422320264	-5.411393326	0.000058	0.002792023	1.49871873
gene-LOC108147863	-1.831131202	6.140811906	-5.396040087	0.0000598	0.002862517	1.480124964
gene-Dmel_CG3940	1.276760942	6.954494442	5.386093296	0.000061	0.002903888	1.442386149
gene-Dmel_CG4999	-0.809460508	5.764212603	-5.374955509	0.0000623	0.002943966	1.439978323
gene-Dmel_CG33056	0.941885283	5.544388113	5.373868736	0.0000625	0.002943966	1.419969855
gene-Dmel_CG5966	1.320594553	7.209881835	5.366835721	0.0000633	0.002969735	1.39785257
gene-LOC108140929	-0.828926395	2.689024662	-5.35951033	0.0000643	0.002997554	1.608857576
gene-Dmel_CG6921	2.006200638	6.032956807	5.343177266	0.0000664	0.003070185	1.367612954
gene-Dmel_CG17036	1.138457759	3.011545718	5.342227166	0.0000665	0.003070185	1.660075673
gene-Dmel_CG10534	2.37955886	-1.379101476	5.336364743	0.0000673	0.003090314	1.898925812
gene-Dmel_CG7900	2.11514368	5.764329875	5.331280369	0.0000679	0.003105891	1.385137114
gene-Dmel_CG17117	0.974409309	5.524992718	5.32472931	0.0000688	0.003120288	1.336990249
gene-Dmel_CG10798	-1.469868574	6.443673856	-5.323902642	0.0000689	0.003120288	1.321876204
gene-Dmel_CG7384	-0.96426071	6.026765373	-5.292056528	0.0000734	0.003306788	1.260501341
gene-LOC108144201	-2.101679299	5.512185497	-5.288145146	0.000074	0.003316164	1.290505753
gene-Dmel_CG11136	-1.025753404	4.414909695	-5.273853112	0.0000761	0.003394768	1.265461562
gene-LOC108149267	1.660572822	1.123235016	5.248455367	0.00008	0.003552854	1.68413064
gene-Dmel_CG5853	1.29332316	6.07057265	5.216813675	0.0000852	0.003765149	1.107213446
gene-Dmel_CG5485	0.734052911	4.919690296	5.197905736	0.0000885	0.003890743	1.083878898
gene-Dmel_CG13377	1.075159403	4.945892934	5.188741179	0.0000901	0.003943463	1.078048364
gene-Dmel_CG6126	0.904915703	7.984573395	5.181380571	0.0000915	0.003946562	1.039155734
gene-Dmel_CG7535	1.835841116	4.002938267	5.181259555	0.0000915	0.003946562	1.268173414
gene-Dmel_CG30022	-0.626961479	4.544914998	-5.181195969	0.0000915	0.003946562	1.103466274
gene-LOC108136394	-7.505741832	4.934180537	-5.177620082	0.0000922	0.003956137	1.486136976
gene-Dmel_CG8462	3.016712103	3.26022406	5.170440707	0.0000935	0.003989597	1.349705674
gene-Dmel_CG3241	0.984950378	3.621655087	5.168711067	0.0000938	0.003989597	1.180159919
gene-Dmel_CG34368	-1.1281049	3.019389489	-5.165424415	0.0000944	0.003997252	1.197071555
gene-Dmel_CG14796	-0.779528908	0.02738854	-5.15655276	0.0000961	0.004049909	1.053654042
gene-LOC108141546	1.889244899	6.063614015	5.136671516	0.000100015	0.004194654	0.956006225
gene-Dmel_CG6898	1.164039166	5.627234093	5.125122097	0.000102351	0.004273043	0.91201448
gene-Dmel_CG34227	2.715134111	3.421161009	5.112607942	0.000104946	0.004361471	1.136440407
gene-Dmel_CG31886	-0.730653539	7.402965283	-5.095937835	0.000108509	0.004489123	0.856285854
gene-Dmel_CG3726	-0.723632035	5.659493053	-5.092657954	0.000109224	0.004498368	0.861423332
gene-Dmel_CG5162	-0.778330196	9.799922212	-5.089360996	0.000109948	0.004507884	0.865149131
gene-Dmel_CG17046	0.728760848	6.281677506	5.076800826	0.000112752	0.004602213	0.812654456
gene-Dmel_CG1354	-0.622924638	6.914207908	-5.069836479	0.000114339	0.004646223	0.805438855
gene-Dmel_CG3897	0.953233641	5.68661091	5.058651941	0.000116935	0.004730686	0.79376415
gene-Dmel_CG4615	1.080140725	5.950790534	5.049227591	0.000119169	0.004799844	0.75481143
gene-Dmel_CG6705	-1.323233905	6.637646999	-5.046525616	0.000119818	0.004804805	0.75805555
gene-Dmel_CG17834	1.083146188	5.19210933	5.036408749	0.000122279	0.004882092	0.810620796
gene-Dmel_CG2841	0.777138307	5.8032185	5.012257038	0.000128367	0.005102885	0.691445037
gene-LOC108147928	-2.118076016	1.256877427	-4.997213112	0.000132316	0.005237098	1.267670966
gene-Dmel_CG14830	1.035680132	5.508717965	4.987594375	0.000134907	0.005295165	0.65529361
gene-Dmel_CG4444	-0.920270378	4.917405204	-4.987464968	0.000134942	0.005295165	0.879056451
gene-Dmel_CG9326	0.942431463	5.172188763	4.975270937	0.000138302	0.005403807	0.648034912
gene-Dmel_CG7478	1.419655647	6.288497246	4.966144945	0.000140872	0.005480821	0.714369505
gene-Dmel_CG2056	2.422887537	2.34248382	4.95288646	0.000144694	0.005604026	1.059438251
gene-Dmel_CG11844	-0.800532689	8.06924384	-4.950939255	0.000145265	0.005604026	0.566180361
gene-Dmel_CG30046	-1.037939106	6.926878481	-4.942309083	0.00014782	0.005678649	0.543488306
gene-Dmel_CG10345	1.908652847	5.48686922	4.932414541	0.000150807	0.005769145	0.547732616
gene-Dmel_CG14489	-0.831443753	7.295728723	-4.929303313	0.000151759	0.00578137	0.515055567
gene-Dmel_CG18317	0.933671898	6.580198131	4.916717842	0.000155673	0.005905868	0.484029301
gene-Dmel_CG7431	-1.656408032	0.884279046	-4.908808239	0.000158185	0.005976397	1.084581509
gene-Dmel_CG7780	-1.069144969	8.9845854	-4.885954165	0.000165682	0.006233877	0.446987017
gene-Dmel_CG2981	1.508789647	5.124343687	4.87981366	0.000167758	0.006286111	0.456251476
gene-Dmel_CG9559	-0.942484737	5.469776185	-4.876325675	0.000168949	0.006304899	0.422642562
gene-Dmel_CG3759	1.300212535	4.043242044	4.82370659	0.000188007	0.006987581	0.486827879
gene-Dmel_CG11094	-1.095752203	4.948968478	-4.808675504	0.000193846	0.007175435	0.290290206
gene-Dmel_CG10814	-3.114178936	-0.688531522	-4.803934121	0.000195726	0.007214809	0.898310283
gene-Dmel_CG11737	0.82155125	8.68689805	4.80202663	0.000196488	0.007214809	0.264359839
gene-Dmel_CG12851	1.237240622	4.900593553	4.798889156	0.000197747	0.007232011	0.397531305
gene-Dmel_CG42309	-0.946361796	7.996357014	-4.795251783	0.000199218	0.007256763	0.243682928
gene-Dmel_CG8937	1.208529111	4.930606247	4.774051202	0.000208015	0.007547132	0.245370595
gene-Dmel_CG30183	-0.831037395	4.795987836	-4.770772915	0.00020941	0.007567729	0.227821328
gene-Dmel_CG32698	-1.397680248	2.060882643	-4.765283682	0.000211768	0.007622814	0.697361611
gene-Dmel_CG4562	1.247503801	3.242288025	4.760149783	0.000213998	0.007672877	0.499329295
gene-Dmel_CG2803	0.672800949	6.148769415	4.749763716	0.000218583	0.007806666	0.143524633
gene-Dmel_CG9686	3.64536894	1.283980292	4.743190848	0.000221537	0.00788137	0.575375171
gene-Dmel_CG7395	-3.089100115	1.137488809	-4.739182435	0.000223358	0.007915366	0.782439695
gene-Dmel_CG14823	-1.020702875	4.842881939	-4.735785592	0.000224914	0.007939714	0.200855596
gene-Dmel_CG7966	-1.003462083	5.749368113	-4.726829617	0.000229068	0.008055269	0.098347727
gene-Dmel_CG11200	0.793054475	4.977621627	4.719830432	0.00023237	0.008140057	0.135104414
gene-Dmel_CG18327	-1.622341583	0.792141303	-4.708517904	0.000237809	0.008298804	0.688191559
gene-LOC108143891	0.845624674	5.464291589	4.705259881	0.000239399	0.008322545	0.135482804
gene-LOC108146861	-0.790823125	6.536925994	-4.673841001	0.000255309	0.008842006	-0.012751607
gene-Dmel_CG42319	0.677727224	6.265409479	4.671046701	0.000256775	0.008859232	-0.014262272
gene-Dmel_CG6638	-0.658980517	5.530356133	-4.665985936	0.000259453	0.008904962	-0.030172557
gene-Dmel_CG34375	2.15146931	0.448544614	4.66486738	0.000260049	0.008904962	0.644420129
gene-Dmel_CG15444	0.798633271	4.117871016	4.65582694	0.000264915	0.009037745	0.053945686
gene-Dmel_CG44015	-0.952966041	5.804850688	-4.652506427	0.000266725	0.009065689	-0.056571091
gene-LOC108135162	0.984207533	3.57851184	4.634592314	0.000276714	0.009370368	0.065976246
gene-Dmel_CG4501	-1.155260286	9.9252099	-4.628291434	0.000280318	0.009457372	-0.080021139
gene-Dmel_CG9009	1.006777715	6.896968171	4.6161357	0.000287407	0.009660874	-0.138419936
gene-Dmel_CG2118	-0.62007323	6.129259555	-4.61030573	0.000290871	0.009741514	-0.146630494
gene-Dmel_CG15669	0.438214673	6.846497705	4.601258969	0.000296332	0.009868607	-0.167827162
gene-Dmel_CG3461	-1.119568214	6.574002651	-4.600451004	0.000296825	0.009868607	-0.162996876
gene-Dmel_CG8339	-0.803735892	5.138903855	-4.596351803	0.000299338	0.0099161	-0.141370824
gene-Dmel_CG44425	-0.907298069	3.914272032	-4.594536225	0.000300458	0.009917269	-0.012258099
gene-Dmel_CG1527	-0.617775026	8.945133954	-4.584266983	0.000306874	0.010064359	-0.183658058
gene-Dmel_CG15337	3.928202496	-1.948721372	4.583884155	0.000307115	0.010064359	-0.01866296
gene-Dmel_CG9372	1.420902315	7.717839114	4.573496175	0.000313753	0.01024517	-0.219263407
gene-Dmel_CG1470	-2.11431718	1.068344959	-4.561633698	0.000321513	0.010461196	0.406181822
gene-Dmel_CG33301	1.773042086	4.344452643	4.548468116	0.000330355	0.010696989	-0.092770186
gene-Dmel_CG14106	3.57428251	-0.67561504	4.544344827	0.000333176	0.010696989	0.380175664
gene-Dmel_CG2794	-0.783593724	4.857842247	-4.544266915	0.000333229	0.010696989	-0.268218601
gene-Dmel_CG6492	-0.684536479	6.00435273	-4.543959966	0.00033344	0.010696989	-0.285104437
gene-Dmel_CG5408	-0.584262858	6.855841614	-4.517997896	0.000351785	0.011209646	-0.338667948
gene-Dmel_CG18085	0.897586212	7.160375526	4.5178776	0.000351872	0.011209646	-0.343120596
gene-Dmel_CG8199	-0.646639782	5.774124964	-4.505502246	0.000360979	0.011459819	-0.362625538
gene-Dmel_CG9328	0.888983962	6.229699928	4.488456391	0.000373917	0.011829498	-0.400190895
gene-Dmel_CG12716	-5.235926452	-1.569757369	-4.46978439	0.000388634	0.012174697	0.113036153
gene-Dmel_CG12286	-1.27595919	3.391494371	-4.469557109	0.000388817	0.012174697	-0.221778082
gene-Dmel_CG10561	0.81667342	4.70478075	4.469549213	0.000388823	0.012174697	-0.371271397
gene-Dmel_CG3074	-0.834311361	5.058349195	-4.466940315	0.000390927	0.01219008	-0.394795486
gene-Dmel_CG2969	1.535706043	4.622266362	4.465638796	0.000391981	0.01219008	-0.335290059
gene-Dmel_CG15247	-0.894390295	2.863231923	-4.459807696	0.000396739	0.012296208	-0.144588305
gene-Dmel_CG8646	0.752258225	6.070889709	4.456731134	0.000399272	0.012332933	-0.46885973
gene-Dmel_CG15582	-1.475119777	3.318163223	-4.455020886	0.000400688	0.012334988	-0.249149641
gene-Dmel_CG8083	0.933840659	2.777097329	4.449911701	0.000404948	0.01242429	-0.253623061
gene-Dmel_CG12117	-0.662349914	4.647768089	-4.44388731	0.00041003	0.012538142	-0.428007096
gene-Dmel_CG17608	-1.291377871	6.163504564	-4.434808579	0.000417812	0.012733516	-0.505409322
gene-Dmel_CG10521	1.810692378	1.41773048	4.427013879	0.000424613	0.012897808	0.186684328
gene-LOC108141266	-1.193654656	4.459517214	-4.421228707	0.000429734	0.013005759	-0.495356557
gene-Dmel_CG5473	-0.61089372	6.827402179	-4.418397061	0.000432264	0.013005759	-0.54326744
gene-LOC108134560	-1.819574529	6.977028711	-4.418206142	0.000432435	0.013005759	-0.535595169
gene-Dmel_CG7053	-0.761404556	5.770153159	-4.404690802	0.000444723	0.013331484	-0.570446796
gene-LOC108138801	1.635988707	1.662492985	4.399111903	0.000449899	0.013442561	-0.124627736
gene-Dmel_CG4625	1.025148928	3.639963979	4.393635734	0.000455039	0.013551853	-0.428741861
gene-Dmel_CG17723	0.536289916	5.946237019	4.39002064	0.000458465	0.013609553	-0.60874552
gene-Dmel_CG4208	-0.727726418	3.558267416	-4.382864675	0.000465324	0.013768467	-0.449921747
gene-Dmel_CG17928	0.914619876	5.789694834	4.379934216	0.000468163	0.013807786	-0.611381139
gene-Dmel_CG15771	-0.665609789	8.37152981	-4.376615506	0.000471399	0.013858536	-0.622052425
gene-Dmel_CG11050	-0.643985888	7.104009507	-4.365069956	0.000482838	0.014109164	-0.656703784
gene-Dmel_CG7811	1.156789273	3.136456804	4.364897112	0.000483011	0.014109164	-0.348522757
gene-Dmel_CG6070	-1.503529284	3.71744601	-4.356649996	0.000491357	0.014282039	-0.573074226
gene-Dmel_CG30296	0.781692829	5.688803596	4.355836994	0.000492188	0.014282039	-0.635818161
gene-Dmel_CG7510	0.854989044	5.562749834	4.354443052	0.000493615	0.014282039	-0.668460149
gene-LOC108145999	-0.699588394	7.035028973	-4.348141201	0.000500122	0.014412449	-0.691562085
gene-LOC108139113	-1.103252455	2.37317484	-4.34703301	0.000501275	0.014412449	-0.692875761
gene-Dmel_CG10365	0.684597253	6.934968309	4.344743185	0.000503667	0.014429735	-0.703696725
gene-Dmel_CG8492	2.011329106	4.351399999	4.343439923	0.000505033	0.014429735	-0.555407722
gene-Dmel_CG6499	-2.445138275	0.418670057	-4.340735417	0.00050788	0.014438029	0.016428068
gene-Dmel_CG6899	0.77662643	5.106921875	4.340166302	0.000508481	0.014438029	-0.654178308
gene-Dmel_CG11207	1.022614475	1.799992895	4.328393676	0.000521082	0.014733409	-0.23385785
gene-Dmel_CG16844	0.558496229	8.431456853	4.32744921	0.000522107	0.014733409	-0.72865861
gene-LOC108142066	2.349264754	-0.347872247	4.325900596	0.000523791	0.014735463	-0.186111917
gene-Dmel_CG10444	0.601759128	5.363593119	4.321878122	0.000528193	0.014813697	-0.742684739
gene-Dmel_CG9342	-0.868138568	7.342171863	-4.319749915	0.000530536	0.014833928	-0.74716067
gene-Dmel_CG6367	-0.688904502	8.689552551	-4.310010997	0.000541397	0.015091455	-0.760056521
gene-Dmel_CG3135	-0.911913704	4.683701332	-4.305739552	0.000546232	0.015179943	-0.744485304
gene-Dmel_CG6045	1.008899153	4.297162152	4.296999539	0.000556262	0.015411833	-0.581385191
gene-Dmel_CG18549	0.718823328	5.102476739	4.295018378	0.000558562	0.015428788	-0.784969561
gene-Dmel_CG11335	-2.373555811	1.46875654	-4.293396482	0.000560451	0.015434356	-0.139603031
gene-Dmel_CG3552	0.632725197	3.789329964	4.286363882	0.000568721	0.015615051	-0.692211005
gene-Dmel_CG17687	-0.979068995	1.431053773	-4.284414568	0.000571035	0.015631643	-0.5986538
gene-Dmel_CG11266	-0.464057001	7.529772874	-4.281170863	0.000574906	0.015690651	-0.828207439
gene-LOC108141388	-1.229109007	5.821428321	-4.277120546	0.000579778	0.015776527	-0.774321305
gene-Dmel_CG34376	-0.656811558	8.179102562	-4.259629244	0.000601305	0.016313744	-0.86939966
gene-Dmel_CG11444	-0.696563794	7.649146168	-4.247752305	0.000616384	0.016673357	-0.897095342
gene-Dmel_CG3082	0.63184054	8.882284191	4.243639222	0.000621694	0.016680041	-0.894884349
gene-Dmel_CG3626	-0.497193177	6.218236992	-4.243394884	0.000622011	0.016680041	-0.915225824
gene-Dmel_CG1417	0.764089783	4.837510738	4.243323811	0.000622104	0.016680041	-0.832506532
gene-Dmel_CG2621	-0.642423733	8.370380354	-4.24072722	0.000625483	0.016721602	-0.907786923
gene-Dmel_CG2727	0.879613979	9.372080224	4.232399411	0.000636446	0.016881837	-0.916946439
gene-Dmel_CG5191	-1.6725518	2.866425374	-4.232211156	0.000636696	0.016881837	-0.580933795
gene-Dmel_CG43729	1.039004893	5.072580836	4.231970734	0.000637016	0.016881837	-0.898442073
gene-Dmel_CG10550	1.000642608	4.263103849	4.223036391	0.000649006	0.017149879	-0.95924592
gene-Dmel_CG15817	-0.716468698	5.194337018	-4.212244898	0.000663794	0.017417969	-0.945062185
gene-Dmel_CG15673	1.059896138	2.668729849	4.211987231	0.000664151	0.017417969	-0.571862881
gene-Dmel_CG7471	0.878708272	4.764216759	4.210087763	0.000666791	0.017417969	-0.758572148
gene-Dmel_CG6959	-0.644085002	6.062325807	-4.208420016	0.000669117	0.017417969	-0.986753921
gene-Dmel_CG3027	-0.561759702	6.099445446	-4.207748259	0.000670057	0.017417969	-0.988009609
gene-Dmel_CG13077	1.275925485	3.612136939	4.207373447	0.000670581	0.017417969	-0.83464215
gene-Dmel_CG14687	0.842909173	5.163928853	4.192169999	0.000692221	0.017929107	-0.973123085
gene-Dmel_CG33503	-1.244881613	6.442481737	-4.189306251	0.000696375	0.017936592	-1.012757908
gene-LOC108145680	1.926818787	0.047912803	4.189266488	0.000696433	0.017936592	-0.307501268
gene-Dmel_CG16987	1.118101004	5.795931015	4.177665487	0.000713526	0.018325193	-1.022726715
gene-Dmel_CG6805	0.578136018	5.545637915	4.170523273	0.00072426	0.018548775	-1.060339541
gene-Dmel_CG11147	0.794992998	8.495570278	4.162513695	0.000736493	0.018800892	-1.070283133
gene-Dmel_CG7210	0.880159135	5.659547023	4.160268905	0.000739959	0.018800892	-1.079756468
gene-Dmel_CG10622	0.889124797	4.936895992	4.160065861	0.000740274	0.018800892	-1.041746989
gene-Dmel_CG14880	-1.014299701	5.022846106	-4.155228738	0.000747802	0.018939473	-1.063575932
gene-Dmel_CG17230	1.609320191	1.789528769	4.153123765	0.000751102	0.018970506	-0.560365086
gene-LOC108135473	-0.681117039	1.473236965	-4.149754605	0.000756415	0.019052064	-0.970465184
gene-Dmel_CG7554	1.09164669	5.319809125	4.143792302	0.00076591	0.019238237	-1.091484824
gene-Dmel_CG12702	1.972745389	-0.857531337	4.137069849	0.000776762	0.019428585	-0.359056544
gene-Dmel_CG1559	-0.416801142	5.969454741	-4.136379956	0.000777884	0.019428585	-1.139664424
gene-Dmel_CG30005	0.661141395	4.235156123	4.135165903	0.000779863	0.019428585	-0.978454712
gene-Dmel_CG9703	0.874946083	3.911550169	4.133246596	0.000783003	0.019453787	-0.979501255
gene-Dmel_CG10939	1.047548725	6.129929772	4.130246908	0.000787935	0.019523274	-1.150327937
gene-Dmel_CG12512	1.088938314	6.936323423	4.127755501	0.000792055	0.019537354	-1.153239671
gene-Dmel_CG4863	-0.499704374	10.91754761	-4.127005806	0.000793299	0.019537354	-1.1225672
gene-Dmel_CG42280	0.769746948	7.060187877	4.126034798	0.000794914	0.019537354	-1.160612537
gene-Dmel_CG12296	0.928429298	4.440409798	4.118434156	0.000807666	0.019797554	-1.122293102
gene-Dmel_CG8593	-0.463707737	4.447683337	-4.116736102	0.000810543	0.019814956	-1.111771998
gene-Dmel_CG12843	0.833542199	4.024226759	4.099497467	0.000840346	0.020465368	-1.027205043
gene-Dmel_CG31751	0.628294139	5.460545502	4.098771682	0.000841625	0.020465368	-1.199142148
gene-Dmel_CG13893	0.808092344	6.657442457	4.094694017	0.000848847	0.020586226	-1.229244356
gene-Dmel_CG18208	1.020926287	2.159933786	4.078998695	0.000877235	0.021196686	-0.772958336
gene-Dmel_CG12106	-0.662902166	3.737827693	-4.078227086	0.000878655	0.021196686	-1.094511581
gene-Dmel_CG10325	0.688690001	5.583592595	4.074692923	0.00088519	0.021249358	-1.253900272
gene-Dmel_CG3035	-0.468129882	4.798098144	-4.074532844	0.000885487	0.021249358	-1.214265991
gene-Dmel_CG2060	0.82634117	5.700519623	4.06813219	0.000897451	0.021480084	-1.28439626
gene-Dmel_CG9664	0.593067509	6.077827714	4.066122021	0.000901242	0.0215145	-1.289258279
gene-Dmel_CG1743	-0.624407591	9.468870582	-4.064551424	0.000904215	0.021529268	-1.268390206
gene-Dmel_CG3775	-0.578513165	8.885539606	-4.061586195	0.000909856	0.021607301	-1.27741029
gene-Dmel_CG18135	-0.547815199	11.45406504	-4.054664914	0.000923161	0.021866474	-1.2715393
gene-Dmel_CG2444	-0.822330485	5.788152864	-4.049690583	0.000932845	0.021974548	-1.298016051
gene-Dmel_CG10035	-1.398478087	2.404903686	-4.048937707	0.000934319	0.021974548	-0.970186084
gene-Dmel_CG11138	-0.537018439	5.470782293	-4.048624294	0.000934934	0.021974548	-1.305536327
gene-Dmel_CR1075	-1.238810057	7.351971169	-4.046047097	0.000940003	0.022037038	-1.322023364
gene-Dmel_CG17124	-1.154960193	7.652347595	-4.042745527	0.000946537	0.022133476	-1.326487124
gene-Dmel_CG8425	-1.588734232	3.716094601	-4.039458962	0.000953087	0.02218075	-1.177279795
gene-Dmel_CG17168	-0.672268073	3.13401083	-4.039297349	0.000953411	0.02218075	-1.047652736
gene-LOC108147057	-1.190737411	0.74350484	-4.033173121	0.000965744	0.022394405	-1.180219526
gene-Dmel_CG42739	-0.884787482	6.019294523	-4.032310767	0.000967493	0.022394405	-1.354438583
gene-Dmel_CG4545	2.80437347	1.944328948	4.003105569	0.001028675	0.023750445	-0.602030807
gene-Dmel_CG11796	-1.334452797	7.851612953	-4.000255562	0.001034851	0.02378481	-1.417404955
gene-Dmel_CG2875	-0.814794005	3.25377749	-4.000018671	0.001035366	0.02378481	-1.213324275
gene-Dmel_CG33143	1.046823899	4.734253296	3.991153951	0.001054827	0.024171142	-1.403303192
gene-Dmel_CG6906	-1.041613512	6.014690205	-3.968459574	0.001106351	0.025288408	-1.476833344
gene-LOC108144017	1.985781395	2.078582613	3.964599819	0.001115363	0.025403022	-1.109858387
gene-Dmel_CG5867	0.79179267	7.341258557	3.96381429	0.001117206	0.025403022	-1.498462218
gene-Dmel_CG14666	-2.574779649	-1.437710065	-3.962477231	0.001120351	0.025403022	-0.688927685
gene-Dmel_CG9195	-0.455058342	6.469108766	-3.961260785	0.00112322	0.025403022	-1.508276203
gene-Dmel_CG3541	0.726791352	7.0827767	3.960398752	0.001125257	0.025403022	-1.511209471
gene-LOC108143582	0.696263207	5.555879543	3.956173543	0.001135297	0.025566553	-1.510661177
gene-LOC108138169	-0.69533009	8.0117685	-3.95194273	0.001145441	0.025711462	-1.51608536
gene-Dmel_CG3937	-0.670710151	7.636651162	-3.95114828	0.001147356	0.025711462	-1.520987889
gene-Dmel_CG31100	1.082717847	4.300422105	3.941508523	0.001170852	0.026173832	-1.41975381
gene-Dmel_CG6435	0.928212422	6.86393301	3.934830192	0.001187414	0.026479322	-1.556618278
gene-Dmel_CG6622	0.877326971	3.261737802	3.928950865	0.00120219	0.026743598	-1.395345157
gene-Dmel_CG31299	-0.678961803	7.347617209	-3.923414053	0.001216274	0.026991253	-1.58142825
gene-Dmel_CG12194	1.271538675	5.603306815	3.920062124	0.001224882	0.027041203	-1.568608212
gene-Dmel_CG8611	-0.886706662	2.960119057	-3.91918	0.001227157	0.027041203	-1.346642671
gene-Dmel_CG8627	0.505003693	9.365607767	3.919086841	0.001227398	0.027041203	-1.581137555
gene-Dmel_CG3947	0.642881405	5.643701509	3.9169806	0.001232849	0.027096013	-1.601186091
gene-Dmel_CG12149	-0.423900983	6.533198283	-3.911042032	0.001248352	0.027370932	-1.612367905
gene-Dmel_CG5912	-0.553108524	5.40813727	-3.899705453	0.001278493	0.027964743	-1.614460249
gene-Dmel_CG6542	-0.636504674	6.307006761	-3.895843342	0.001288928	0.02812571	-1.644699776
gene-Dmel_CG31635	-0.82648124	7.19964682	-3.894662072	0.001292137	0.028128598	-1.640348573
gene-Dmel_CG3981	-0.537681646	6.850906742	-3.887167002	0.001312686	0.028508045	-1.662934309
gene-Dmel_CG1703	-0.710844918	6.764926698	-3.87857476	0.001336648	0.028959656	-1.676625763
gene-Dmel_CG10755	-1.050780911	2.558992663	-3.872844679	0.001352873	0.029177479	-1.217824068
gene-Dmel_CG8524	-1.573976367	4.448092412	-3.872770483	0.001353084	0.029177479	-1.619299817
gene-Dmel_CG1505	1.020310636	-0.733063412	3.869759159	0.001361692	0.029293997	-0.96909455
gene-Dmel_CG2054	-1.786556655	4.783935037	-3.86240031	0.001382959	0.029681674	-1.537017317
gene-Dmel_CG4696	-0.548746647	8.829797362	-3.858572628	0.001394153	0.029851849	-1.7096826
gene-Dmel_CG9261	0.763185997	5.408823871	3.852827177	0.001411127	0.030142934	-1.708995887
gene-Dmel_CG34136	-0.963087111	8.231102848	-3.851747135	0.001414341	0.030142934	-1.726765071
gene-Dmel_CG6967	-1.56837403	2.538384262	-3.84886148	0.001422964	0.030256191	-1.4206927
gene-Dmel_CG43066	0.876639533	5.835051156	3.842295572	0.001442783	0.030606422	-1.75300771
gene-Dmel_CG3249	-0.590927079	6.623044092	-3.836836601	0.001459473	0.030844468	-1.766836679
gene-Dmel_CG18572	0.482223593	4.940053671	3.836420771	0.001460752	0.030844468	-1.714643535
gene-Dmel_CG32425	-0.997173119	7.852401537	-3.834055493	0.00146805	0.03092714	-1.764202378
gene-Dmel_CG5613	-0.700081685	4.43091612	-3.831082125	0.001477276	0.031049963	-1.643247261
gene-Dmel_CG11295	-0.772660838	3.881954421	-3.821270344	0.001508137	0.031625919	-1.718381796
gene-Dmel_CG7820	0.806137088	6.956225998	3.818053091	0.001518397	0.031768211	-1.809365905
gene-Dmel_CG18003	-1.219222299	5.654124129	-3.81409794	0.001531107	0.031890492	-1.809314894
gene-Dmel_CG3466	0.698285622	6.058727502	3.813699622	0.001532393	0.031890492	-1.810703966
gene-Dmel_CG31380	0.982411141	1.731957408	3.812392663	0.00153662	0.031890492	-1.434204355
gene-Dmel_CR33963	-1.714568121	0.425216125	-3.811906864	0.001538194	0.031890492	-1.011294281
gene-Dmel_CG10445	1.971882265	1.451935097	3.810749722	0.00154195	0.031896037	-0.960788617
gene-Dmel_CG3524	1.158977693	10.44992482	3.803807521	0.001564678	0.032287761	-1.806839684
gene-Dmel_CG14351	-1.417515303	2.861385078	-3.800824974	0.001574546	0.032287761	-1.37485167
gene-Dmel_CG5560	1.038118095	7.680844575	3.800308932	0.00157626	0.032287761	-1.846384072
gene-Dmel_CG7881	-3.12655685	2.273427153	-3.800131997	0.001576848	0.032287761	-1.027920498
gene-Dmel_CG8790	-0.606268886	6.487459995	-3.799622028	0.001578544	0.032287761	-1.842517632
gene-Dmel_CG11325	-0.658580735	7.11361733	-3.791478591	0.001605877	0.03277351	-1.862976682
gene-Dmel_CG42788	-0.908742432	8.591428582	-3.774157238	0.001665608	0.033916826	-1.888939011
gene-Dmel_CG2691	-0.598469957	5.574347477	-3.770261217	0.001679348	0.034084553	-1.899970538
gene-Dmel_CG13607	-0.823875507	8.730067254	-3.769710102	0.001681301	0.034084553	-1.896185497
gene-Dmel_CG10091	0.594932083	4.680178954	3.767211302	0.001690184	0.034188823	-1.8829645
gene-Dmel_CG11160	-0.76828653	3.415972577	-3.749914145	0.001752978	0.035330213	-1.697095426
gene-Dmel_CG3525	-0.638569054	8.020466749	-3.749546372	0.001754338	0.035330213	-1.940259013
gene-Dmel_CG12178	0.6078984	4.370044142	3.744786143	0.001772041	0.035553974	-1.861383327
gene-Dmel_CG42803	-0.657993676	6.300981826	-3.744469078	0.001773227	0.035553974	-1.96220632
gene-Dmel_CG8956	-0.909389776	3.821143326	-3.739183542	0.001793107	0.035811842	-1.706470788
gene-LOC108148457	3.887772075	-3.319660217	3.738968209	0.001793921	0.035811842	-1.296685984
gene-Dmel_CG15120	0.983304429	3.919224023	3.735255824	0.001808025	0.036014748	-1.85294365
gene-Dmel_CG42675	1.054377288	3.407325129	3.731413141	0.00182274	0.036228941	-1.82612399
gene-Dmel_CG1799	-0.475490064	6.749034408	-3.716055184	0.001882764	0.037340802	-2.015863254
gene-Dmel_CG34141	-0.919114075	2.828819844	-3.713382008	0.001893412	0.037449877	-1.646361209
gene-Dmel_CG44248	-0.561408115	5.016493454	-3.712007484	0.001898911	0.037449877	-2.008737153
gene-Dmel_CR44690	-0.984361974	2.190105267	-3.711598256	0.001900552	0.037449877	-1.622796916
gene-Dmel_CG31216	0.813317378	4.206053951	3.708979421	0.001911082	0.037576392	-1.949099184
gene-Dmel_CG2505	-0.381077083	2.35937878	-3.700139581	0.001947061	0.038194549	-2.05710861
gene-Dmel_CG7331	-0.561624073	6.773175913	-3.699212142	0.001950875	0.038194549	-2.05651152
gene-Dmel_CG12787	-0.879444541	6.767456974	-3.694112953	0.00197198	0.038525235	-2.065432465
gene-Dmel_CG5490	-0.633685117	7.527545267	-3.691655536	0.001982232	0.038642955	-2.066463907
gene-Dmel_CG9503	2.612132326	-2.657367525	3.690130188	0.001988622	0.038685052	-1.268907242
gene-Dmel_CG6484	1.009088335	9.204511515	3.687882117	0.001998079	0.03878648	-2.060734253
gene-Dmel_CG5847	-1.202839477	6.895591911	-3.683127833	0.002018225	0.039094566	-2.085972066
gene-Dmel_CG10763	1.227108788	1.890827336	3.67737385	0.002042881	0.039488509	-1.336081827
gene-Dmel_CG42700	0.806302713	2.951300798	3.661750318	0.002111363	0.040726134	-1.784075759
gene-LOC108138503	0.802227227	-1.529651297	3.658501806	0.002125888	0.040919985	-1.507349879
gene-Dmel_CG18507	0.61859155	5.706510229	3.655930413	0.002137457	0.041056229	-2.131810428
gene-Dmel_CG2930	0.689150778	4.68872456	3.654092638	0.002145763	0.041129379	-2.060756924
gene-Dmel_CG32156	0.599230553	7.108845141	3.647612824	0.002175311	0.041608512	-2.165688089
gene-Dmel_CG44422	0.79592736	2.478728713	3.643367094	0.002194892	0.041895404	-1.781376313
gene-Dmel_CG12014	-1.512654296	3.372790433	-3.641996116	0.002201253	0.041929276	-1.759860319
gene-Dmel_CG30152	0.468743806	5.259644489	3.639981515	0.002210633	0.042020404	-2.166910076
gene-Dmel_CG9201	0.791476171	2.677579854	3.637425053	0.002222593	0.042160105	-1.732058793
gene-Dmel_CG1771	-0.423907868	0.809126078	-3.634428445	0.002236696	0.04233977	-2.194186004
gene-Dmel_CG31012	-0.476169734	6.954877807	-3.631395293	0.002251061	0.042523666	-2.197359506
gene-LOC108139344	1.020633352	6.971672139	3.629705203	0.002259106	0.042587643	-2.205137003
gene-Dmel_CG2257	-0.591224895	7.678980397	-3.627880303	0.002267825	0.042659512	-2.199140443
gene-Dmel_CG12013	0.479028389	8.696959503	3.626956743	0.00227225	0.042659512	-2.194773621
gene-Dmel_CG4400	-0.471425089	4.771252636	-3.620097587	0.002305387	0.043192946	-2.173690237
gene-Dmel_CG1131	0.771068231	7.165927541	3.618100185	0.002315128	0.043234249	-2.223736207
gene-Dmel_CG1395	-1.490605447	0.639269477	-3.616300351	0.00232394	0.043234249	-1.61648972
gene-Dmel_CG4262	-0.623516012	2.848894793	-3.616139337	0.00232473	0.043234249	-1.889776416
gene-Dmel_CG4651	-0.381140418	10.10808679	-3.615777413	0.002326507	0.043234249	-2.201997941
gene-Dmel_CG4779	-0.945920299	7.328903159	-3.613371291	0.002338353	0.043366247	-2.23387409
gene-Dmel_CG6051	-0.509123223	6.549711645	-3.610714757	0.002351502	0.043521827	-2.243666447
gene-Dmel_CG2471	0.76701557	3.288967298	3.606301006	0.002373513	0.043840458	-1.946033251
gene-Dmel_CG31558	-1.111233471	4.509759131	-3.603305796	0.002388567	0.044029568	-2.150194504
gene-Dmel_CG8547	-0.454921576	8.099934774	-3.595493683	0.002428282	0.044671586	-2.26528474
gene-Dmel_CG7149	-0.923718897	6.612772226	-3.592996306	0.002441116	0.044817525	-2.276938434
gene-Dmel_CG8362	2.187984485	0.481848163	3.589569745	0.002458837	0.045052402	-1.401726274
gene-Dmel_CG12086	1.039968077	8.085009385	3.586661221	0.00247398	0.045239194	-2.284064239
gene-Dmel_CG1462	0.832703796	7.213342058	3.584746734	0.002483998	0.045331724	-2.299093205
gene-Dmel_CG1873	0.671386127	6.481233041	3.582960827	0.00249338	0.045412296	-2.304521696
gene-Dmel_CG17111	0.653754574	5.588423715	3.580868743	0.002504415	0.04546731	-2.286735214
gene-Dmel_CG11628	-0.620622689	4.580027516	-3.580503629	0.002506346	0.04546731	-2.17413754
gene-Dmel_CG33087	-1.024106218	4.789912497	-3.578954439	0.002514556	0.045503242	-2.293385254
gene-Dmel_CG32703	3.46140409	-2.942959965	3.578253214	0.002518281	0.045503242	-1.541879143
gene-Dmel_CG9238	-0.688899416	10.26676212	-3.576332027	0.002528514	0.04556907	-2.286067916
gene-Dmel_CG11919	0.597395951	5.376900154	3.575699579	0.002531892	0.04556907	-2.283691454
gene-Dmel_CG17941	0.954321165	4.958291246	3.570673388	0.002558897	0.045964634	-2.273319916
gene-Dmel_CG4178	-1.637363683	3.181665072	-3.566447064	0.002581828	0.046285593	-2.19569576
gene-LOC108137777	4.692745269	-3.335668214	3.564674689	0.002591505	0.046368164	-1.56470341
gene-Dmel_CG31317	0.540596774	5.382355301	3.561350912	0.002609751	0.046603425	-2.325522148
gene-Dmel_CG2086	-0.541347187	7.487197544	-3.55790034	0.002628829	0.046852596	-2.348099417
gene-LOC108139065	0.695357998	3.502818712	3.555918956	0.002639847	0.046957425	-2.23968847
gene-Dmel_CG2099	-0.436254365	9.17417186	-3.54889965	0.002679251	0.047565804	-2.352435575
gene-Dmel_CG32096	-0.606858181	4.928146033	-3.545613437	0.0026979	0.047804066	-2.325411379
gene-Dmel_CG8714	0.811716285	6.016032243	3.543343496	0.002710857	0.047940752	-2.370317994
gene-Dmel_CG11951	-1.519710956	2.969599278	-3.536111228	0.002752557	0.048584228	-2.056304075
gene-Dmel_CG9994	-0.490148302	5.880177113	-3.530482189	0.002785456	0.049070178	-2.411843132
gene-Dmel_CG11835	0.783913159	4.100990637	3.527638597	0.002802224	0.049205592	-2.347887395
gene-Dmel_CG13024	-1.274634732	3.40709826	-3.527354278	0.002803906	0.049205592	-2.06454881
gene-Dmel_CG11403	1.004786177	0.739268531	3.522371516	0.00283355	0.049630546	-1.64252801
gene-Dmel_CG6293	0.81285712	5.532868198	3.519051193	0.002853477	0.049864299	-2.357274094
gene-Dmel_CG10971	-0.784493825	4.467748806	-3.517805707	0.002860987	0.049864299	-2.392670989
gene-Dmel_CG4945	0.725710441	3.312276142	3.516900509	0.002866458	0.049864299	-2.146408301
gene-Dmel_CG7910	0.647519515	10.62442746	3.51652837	0.002868711	0.049864299	-2.407758426
gene-Dmel_CG5721	0.531579647	3.895558989	3.512252107	0.002894718	0.050145809	-2.219147639
gene-Dmel_CG33459	-0.965978714	4.094848793	-3.512062805	0.002895875	0.050145809	-2.446601593
gene-LOC108143261	3.343580009	-3.617805837	3.50888435	0.002915366	0.050387891	-1.69991993
gene-Dmel_CG18410	0.598608572	4.938276421	3.50342752	0.002949135	0.050794783	-2.443227936
gene-Dmel_CG12284	0.552732308	8.651094441	3.503012999	0.002951716	0.050794783	-2.453981583
gene-Dmel_CG4268	-0.658652487	6.751289762	-3.502126602	0.002957243	0.050794783	-2.466436008
gene-LOC108138283	-3.125913765	7.90950168	-3.501504002	0.002961131	0.050794783	-2.458434636
gene-Dmel_CG43946	0.564956455	4.424369464	3.498348021	0.002980919	0.051038463	-2.379590232
gene-Dmel_CG9097	-2.581334507	-0.356903816	-3.492660484	0.003016913	0.051558194	-1.545877111
gene-Dmel_CG42668	0.457328681	6.629124433	3.491183575	0.00302633	0.051622645	-2.497375817
gene-Dmel_CG1553	0.603111774	6.834994889	3.483272493	0.003077276	0.05239392	-2.511500893
gene-Dmel_CG13183	-0.896741255	3.270260125	-3.480727486	0.003093846	0.052578138	-2.294453307
gene-Dmel_CG12290	-0.975282144	5.958530167	-3.478057176	0.003111328	0.052777133	-2.510032455
gene-Dmel_CG7935	-0.477561537	8.42027254	-3.468985694	0.003171456	0.053697442	-2.525989154
gene-Dmel_CG1265	0.597850353	4.187095726	3.467754653	0.003179704	0.053737305	-2.424707504
gene-Dmel_CG11880	-0.609650541	6.045392383	-3.466881853	0.003185565	0.053737305	-2.544156547
gene-Dmel_CG7930	-1.83987912	3.955043438	-3.463169305	0.003210615	0.05406014	-2.4253624
gene-LOC108137823	3.878372665	-3.405089165	3.459756935	0.003233813	0.054350655	-1.754143664
gene-Dmel_CG4551	0.616952997	5.298173212	3.458581432	0.003241843	0.054385641	-2.546299497
gene-Dmel_CG4451	-0.558715233	4.063673185	-3.456211265	0.003258095	0.054528543	-2.486654825
gene-Dmel_CG9506	-1.320754728	-1.289270817	-3.455164731	0.003265296	0.054528543	-1.8293711
gene-Dmel_CG8484	1.840748651	-0.178507544	3.454718171	0.003268374	0.054528543	-1.68892568
gene-Dmel_CG7111	-0.38395096	11.02257136	-3.453871433	0.003274217	0.054528543	-2.532165149
gene-Dmel_CR11538	-2.271063517	-0.7481868	-3.450516951	0.00329747	0.05481595	-1.758773515
gene-Dmel_CG6812	0.48427113	5.197222635	3.447825158	0.003316249	0.055028061	-2.566235954
gene-Dmel_CG3992	-0.438625199	7.890395643	-3.446485484	0.003325634	0.055083825	-2.575717385
gene-Dmel_CG8384	-0.554629286	6.072560326	-3.443642678	0.003345637	0.055314942	-2.591065951
gene-Dmel_CG1998	0.655103804	4.577423367	3.441807518	0.003358614	0.055429259	-2.502787523
gene-Dmel_CG3722	0.449388272	5.807773735	3.437601942	0.003388542	0.05582241	-2.598489574
gene-Dmel_CG9579	0.488619163	6.378318133	3.434685665	0.00340945	0.056065833	-2.614894288
gene-Dmel_CG7224	0.756957284	6.013624289	3.432602991	0.003424461	0.056183165	-2.617294116
gene-LOC108144246	-0.601776278	1.392776023	-3.431992194	0.003428875	0.056183165	-2.614154189
gene-Dmel_CG34120	0.78044071	8.253164066	3.431057531	0.003435642	0.05619333	-2.609517187
gene-Dmel_CG12008	-0.51862176	9.528453413	-3.420841412	0.003510472	0.057287155	-2.614385919
gene-LOC108148555	3.594760495	-3.564370433	3.420223581	0.003515049	0.057287155	-1.825259782
gene-Dmel_CG8896	-0.487015545	7.165351938	-3.41841461	0.003528485	0.0574038	-2.639170989
gene-Dmel_CG18290	-1.034541149	8.706573897	-3.414452288	0.003558092	0.057736959	-2.636383626
gene-Dmel_CG17843	4.521855103	-2.983403026	3.413985985	0.003561593	0.057736959	-1.777720445
gene-Dmel_CG8615	-0.401923951	9.723105998	-3.411926825	0.003577092	0.05788129	-2.631655998
gene-Dmel_CG17097	3.97793078	-3.042518291	3.410600116	0.003587114	0.05788129	-1.827186694
gene-LOC108140141	0.95727522	1.391171791	3.410286331	0.003589488	0.05788129	-2.023637893
gene-Dmel_CG4969	1.332628914	1.244512871	3.407265837	0.003612424	0.058148573	-1.881840686
gene-Dmel_CG13194	-0.66649182	3.921680197	-3.399673424	0.00367072	0.058943831	-2.522602745
gene-Dmel_CG12225	-0.379543676	6.423116353	-3.39915666	0.003674722	0.058943831	-2.687084664
gene-Dmel_CG13369	-0.583067803	6.661926598	-3.397881749	0.003684613	0.058998981	-2.686287574
gene-Dmel_CG18104	-0.805809095	7.716503464	-3.394810031	0.003708553	0.059278501	-2.684835748
gene-Dmel_CG7480	0.796765441	4.021376982	3.393293893	0.003720427	0.059364502	-2.57537449
gene-Dmel_CG18279	1.002780773	10.05745081	3.392370994	0.003727672	0.059376497	-2.66802598
gene-Dmel_CG7001	-0.56976294	6.690271564	-3.388977144	0.003754439	0.059611556	-2.70619718
gene-Dmel_CG1702	0.638064354	5.1957267	3.388515005	0.003758099	0.059611556	-2.694397561
gene-Dmel_CG32296	-0.555433162	5.201375931	-3.38802422	0.003761989	0.059611556	-2.668403038
gene-LOC108135545	4.797607623	-2.881534453	3.386904458	0.00377088	0.059649062	-1.83494018
gene-Dmel_CG9232	-0.711700806	8.954927392	-3.383236534	0.00380015	0.059902471	-2.699631865
gene-Dmel_CG8008	0.906512327	3.658935852	3.383216434	0.003800311	0.059902471	-2.466306594
gene-Dmel_CG10596	0.504281482	10.45075641	3.382117815	0.003809123	0.059902471	-2.68585728
gene-Dmel_CG7846	-0.411017712	3.697648339	-3.38162183	0.003813107	0.059902471	-2.581978679
gene-Dmel_CG3168	-0.777931786	7.681545559	-3.376348756	0.003855726	0.060468101	-2.724491028
gene-Dmel_CG5670	0.407672861	9.608107049	3.37343829	0.003879452	0.060736005	-2.714480062
gene-Dmel_CG4317	-0.55323088	2.850600627	-3.370041386	0.003907326	0.0608784	-2.495716081
gene-Dmel_CG31116	-0.489731356	6.885483525	-3.369897111	0.003908515	0.0608784	-2.744482348
gene-Dmel_CG8839	0.47403722	6.665392723	3.36989615	0.003908522	0.0608784	-2.750089804
gene-Dmel_CG14704	1.827719679	5.101717639	3.365114154	0.003948112	0.061369348	-2.715222784
gene-Dmel_CG1367	2.895227178	3.305546301	3.364471053	0.003953467	0.061369348	-2.680567265
gene-Dmel_CG3050	-1.196637223	7.338574885	-3.360746019	0.003984623	0.061748157	-2.760046836
gene-LOC108141547	-2.272960555	8.01999362	-3.357680075	0.00401045	0.062026401	-2.758059607
gene-Dmel_CG14757	0.657964242	2.883264963	3.357006486	0.004016147	0.062026401	-2.41931198
gene-Dmel_CG15661	-1.049741039	0.839719813	-3.353863152	0.004042836	0.062333297	-2.413595194
gene-LOC108138004	-3.078777697	6.793476762	-3.35219049	0.004057109	0.062448062	-2.671126821
gene-Dmel_CG7221	0.381065627	4.404568109	3.347470862	0.004097654	0.062830728	-2.689856431
gene-Dmel_CG9938	1.995317478	-0.076470649	3.346937189	0.004102264	0.062830728	-1.874852666
gene-Dmel_CG9784	-0.320020552	5.8943008	-3.346899913	0.004102586	0.062830728	-2.788601962
gene-Dmel_CG5800	-0.583877697	3.962246035	-3.345778242	0.004112293	0.062874066	-2.6526139
gene-Dmel_CG2065	0.756034821	4.085090368	3.343789765	0.004129556	0.062958662	-2.501761877
gene-Dmel_CG4427	-0.720592918	7.383181096	-3.343555158	0.004131598	0.062958662	-2.794974859
gene-Dmel_CG42708	0.677927062	3.803252729	3.339566116	0.004166464	0.063384324	-2.682475444
gene-Dmel_CG4907	3.294540085	-0.849644653	3.337891507	0.004181188	0.063502654	-1.825443387
gene-Dmel_CG6394	-0.359270769	5.988506004	-3.335474361	0.004202531	0.063720963	-2.817557564
gene-Dmel_CG14132	0.846241041	4.423169228	3.334185273	0.004213958	0.063788437	-2.68010627
gene-Dmel_CG14692	1.305633483	1.012089994	3.330695637	0.004245046	0.064152813	-2.074035379
gene-Dmel_CG44012	0.691743314	7.224882349	3.326225888	0.004285197	0.064557539	-2.83223775
gene-Dmel_CG3421	0.739090567	3.954583632	3.326142666	0.004285948	0.064557539	-2.713386035
gene-Dmel_CG13852	-0.414284878	5.17839655	-3.322844707	0.00431582	0.064900567	-2.816797019
gene-Dmel_CG15552	2.013862399	-1.457712496	3.320773914	0.004334682	0.065077176	-1.871865156
gene-Dmel_CG18273	-0.539182821	4.974254349	-3.316294379	0.004375764	0.065586254	-2.829173656
gene-Dmel_CG5687	1.160260051	3.206048747	3.313586065	0.00440079	0.06577603	-2.490262196
gene-LOC108144117	5.188372825	-3.04007489	3.313367621	0.004402814	0.06577603	-1.950069405
gene-Dmel_CG4221	1.046362193	3.027469811	3.312201939	0.004413634	0.065810524	-2.544135232
gene-Dmel_CR44651	1.351649644	0.382689803	3.311569071	0.004419519	0.065810524	-2.042360688
gene-Dmel_CG3764	-0.788365725	5.259202262	-3.30893683	0.00444408	0.066068659	-2.831473558
gene-Dmel_CG5760	0.495687331	3.948103053	3.306752001	0.004464569	0.066265515	-2.72045218
gene-Dmel_CG6749	-0.745108358	2.092082973	-3.30461213	0.004484728	0.06645683	-2.38280551
gene-Dmel_CG12311	-0.875608355	2.525269503	-3.301375576	0.004515388	0.06672029	-2.384349879
gene-Dmel_CG14762	-0.716965869	8.104539385	-3.301195367	0.004517102	0.06672029	-2.87420946
gene-Dmel_CG15085	-0.748984007	5.699087235	-3.299999089	0.004528491	0.066780634	-2.884022113
gene-Dmel_CG7231	-0.713581048	2.256263043	-3.298308855	0.004544632	0.066910738	-2.614762045
gene-Dmel_CG13391	-0.464067203	7.70539894	-3.296499348	0.004561975	0.067058093	-2.8896204
gene-Dmel_CG7092	3.609236494	-2.552788648	3.294391854	0.004582256	0.067248103	-2.00469705
gene-Dmel_CG30460	0.613171075	6.243925944	3.293227793	0.004593497	0.067305034	-2.906649615
gene-Dmel_CG11125	1.502800461	1.061960896	3.292148918	0.004603939	0.067350106	-2.181549093
gene-Dmel_CG42572	0.624043762	4.542305967	3.288282799	0.004641553	0.067791879	-2.865948951
gene-LOC108138562	-1.49680725	3.720466631	-3.2865664	0.004658349	0.067928683	-2.394075516
gene-Dmel_CG34397	0.837005014	2.827999083	3.285008293	0.004673648	0.068043258	-2.534834262
gene-Dmel_CG9815	1.825385459	2.040259856	3.280073213	0.004722436	0.068572513	-2.186503145
gene-Dmel_CG3725	0.545909119	11.03927742	3.279815121	0.004725001	0.068572513	-2.895003347
gene-Dmel_CG10593	-1.14513306	8.460734643	-3.276180982	0.004761269	0.068989352	-2.927338692
gene-LOC108149127	-0.794167718	8.122588628	-3.274322445	0.004779923	0.069045018	-2.934862418
gene-Dmel_CG2991	0.392766623	6.157388594	3.274293509	0.004780214	0.069045018	-2.947558614
gene-Dmel_CG7737	-0.795099041	1.003910694	-3.27252409	0.004798042	0.069193213	-2.374728917
gene-Dmel_CG10363	0.606928632	11.20110554	3.27073954	0.004816089	0.069323075	-2.913525789
gene-Dmel_CG11276	-0.360283984	10.55238853	-3.270135658	0.004822211	0.069323075	-2.918015451
gene-Dmel_CG45263	1.554042511	1.267051139	3.268956559	0.004834187	0.069386142	-2.14957099
gene-Dmel_CG43691	5.039055906	-2.762194726	3.2681462	0.004842435	0.069395583	-2.015748654
gene-Dmel_CG9770	-0.562261741	7.486248903	-3.26568851	0.004867534	0.069646114	-2.954013412
gene-LOC108142569	3.702074209	-3.118751454	3.262972225	0.004895425	0.069829474	-2.042213711
gene-Dmel_CG11133	-1.607189167	1.682011075	-3.262952825	0.004895624	0.069829474	-2.203029681
gene-Dmel_CG4141	-0.584088269	6.844177092	-3.259073194	0.004935735	0.070291944	-2.973652346
gene-Dmel_CG4654	-0.356259157	5.982783266	-3.251396216	0.005016067	0.071324882	-2.988032865
gene-Dmel_CG7399	0.518187954	8.687080203	3.245439238	0.00507929	0.072111719	-2.98906055
gene-Dmel_CG13919	0.78346118	2.341826684	3.24317706	0.005103505	0.072343168	-2.493972768
gene-Dmel_CG9723	0.68506195	1.308995309	3.238153664	0.005157685	0.07299801	-2.374492648
gene-Dmel_CG11140	0.461719461	9.198191618	3.237123224	0.005168869	0.073028421	-3.00036745
gene-Dmel_CG9416	0.432846122	5.545533308	3.236484964	0.005175808	0.073028421	-2.98388885
gene-Dmel_CG7134	0.523250729	5.200869342	3.235184421	0.005189977	0.0731155	-3.005341955
gene-Dmel_CG5502	-0.377792032	11.1644939	-3.233765074	0.005205484	0.073221132	-2.987443405
gene-Dmel_CG14904	2.297942312	1.040912028	3.232225842	0.005222352	0.073345562	-2.322636688
gene-Dmel_CG32239	0.856550162	4.06514326	3.23039343	0.005242503	0.073515651	-2.877030479
gene-Dmel_CG5133	1.70057469	0.173784111	3.227973798	0.00526923	0.073541289	-2.084046982
gene-Dmel_CG10824	0.827099839	9.066439421	3.22740524	0.005275529	0.073541289	-3.023217347
gene-Dmel_CG32529	-0.489105145	6.2829248	-3.22701648	0.005279841	0.073541289	-3.04250705
gene-Dmel_CG9138	-0.817096489	6.625987971	-3.226829635	0.005281915	0.073541289	-3.040042773
gene-Dmel_CG3394	0.581098047	4.818627547	3.226592427	0.005284548	0.073541289	-3.016674323
gene-Dmel_CG1639	-0.491041728	4.270482572	-3.225526359	0.005296401	0.073591589	-2.948591745
gene-Dmel_CG7744	0.653700866	2.797774219	3.224820661	0.005304261	0.073591589	-2.763889797
gene-Dmel_CG3527	-0.581350595	5.074574844	-3.220829137	0.005348936	0.073975849	-3.012816009
gene-Dmel_CG1674	0.68385222	2.911251686	3.220043101	0.005357778	0.073975849	-2.679014046
gene-Dmel_CG8733	1.072712073	2.452675235	3.218673775	0.005373215	0.073975849	-2.450664905
gene-Dmel_CG14411	-0.368245843	5.760785894	-3.217858656	0.005382425	0.073975849	-3.053862609
gene-Dmel_CG5390	-0.472510735	9.295613228	-3.217673816	0.005384515	0.073975849	-3.036018387
gene-Dmel_CG14993	-0.671880978	5.975922308	-3.217671853	0.005384538	0.073975849	-3.051597545
gene-LOC108147668	0.79559796	2.355427211	3.217313416	0.005388594	0.073975849	-2.691429741
gene-Dmel_CG12023	0.640149501	6.294651275	3.213218866	0.005435147	0.074442501	-3.069352041
gene-Dmel_CG11044	0.808461993	1.408924576	3.212892881	0.00543887	0.074442501	-2.525171548
gene-Dmel_CG10353	-0.597438753	6.405149232	-3.211990277	0.005449193	0.0744723	-3.07183493
gene-Dmel_CG1133	1.925222661	0.271074603	3.208575244	0.005488423	0.074896497	-2.081664933
gene-Dmel_CG15824	3.710749249	-2.887855782	3.201348283	0.005572365	0.075928662	-2.145783366
gene-Dmel_CG33521	0.408926794	0.436231552	3.198323847	0.005607869	0.076298726	-3.082430819
gene-Dmel_CG43222	3.231681491	-2.716245971	3.195976532	0.005635578	0.076456101	-2.161462621
gene-Dmel_CG10698	0.831500567	7.289987222	3.195927311	0.00563616	0.076456101	-3.099405663
gene-Dmel_CG10695	-0.348437211	5.464048405	-3.191578526	0.005687858	0.076996289	-3.094334843
gene-Dmel_CG11825	-0.619161792	3.422733862	-3.191102627	0.005693544	0.076996289	-2.835379949
gene-Dmel_CG4453	-0.417624556	6.717747351	-3.19045874	0.005701246	0.076996289	-3.115250794
gene-Dmel_CG12910	-0.910415228	1.652037712	-3.188539184	0.005724267	0.077193174	-2.536635315
gene-LOC108145515	0.539137387	7.463060019	3.187566521	0.005735967	0.077226438	-3.115416489
gene-Dmel_CG15077	0.680402639	5.801410193	3.186930824	0.005743627	0.077226438	-3.093237828
gene-Dmel_CG6129	-0.963889434	5.197710879	-3.183293411	0.005787648	0.077702977	-3.061618825
gene-Dmel_CG5920	-0.365111951	10.10936838	-3.182600991	0.005796066	0.077702977	-3.100984538
gene-Dmel_CG8626	5.180206756	-3.240662394	3.181456569	0.005810005	0.077775804	-2.159808688
gene-Dmel_CG14721	0.51179458	4.926443549	3.175345311	0.005885001	0.078664564	-3.105454396
gene-Dmel_CG6297	-0.385639382	6.16172068	-3.173783309	0.005904322	0.078807613	-3.150016129
gene-Dmel_CG1664	-0.46832856	5.706851049	-3.17037145	0.005946742	0.079258114	-3.149755923
gene-Dmel_CG2845	-0.394397284	4.891247567	-3.169616633	0.005956168	0.079268184	-3.123072829
gene-Dmel_CG7352	3.150629617	-2.1310694	3.168597445	0.005968918	0.079322405	-2.149558527
gene-Dmel_CG31826	0.75064012	3.029091049	3.167560756	0.005981914	0.07937974	-2.835708593
gene-LOC108145723	4.700913525	-3.233311443	3.165755105	0.006004617	0.079565529	-2.192199192
gene-Dmel_CG12449	-1.134758265	4.490896722	-3.162223485	0.006049267	0.080041171	-3.106860527
gene-Dmel_CG8134	-0.364649423	4.711589258	-3.161222464	0.006061982	0.080093504	-3.120136342
gene-Dmel_CG13784	-0.620021797	7.751142359	-3.155213496	0.006138865	0.080992268	-3.179489525
gene-Dmel_CG18578	0.761201726	6.296655112	3.153463293	0.006161438	0.081172952	-3.192128375
gene-Dmel_CG34379	0.552802006	5.823451866	3.151307694	0.006189352	0.081423378	-3.187395919
gene-Dmel_CG3246	-0.393261102	8.630579805	-3.148903415	0.006220634	0.081681151	-3.184561287
gene-Dmel_CG46309	-1.194076932	-2.100628146	-3.148429793	0.006226814	0.081681151	-2.278074186
gene-Dmel_CG10641	-0.495172295	5.767289744	-3.147017936	0.006245274	0.081805931	-3.206436363
gene-LOC108140443	3.119365439	-3.666589177	3.146174263	0.006256331	0.08183352	-2.260700995
gene-Dmel_CG11153	-0.372452636	6.544438921	-3.144924635	0.006272743	0.081930982	-3.204706055
gene-Dmel_CG8959	2.255762655	-1.305250795	3.143560288	0.00629071	0.082000042	-2.197413512
gene-Dmel_CG32732	-0.376430485	4.722679992	-3.143161798	0.006295967	0.082000042	-3.148874671
gene-Dmel_CG14655	0.594161616	2.967627363	3.140649811	0.006329208	0.082315716	-2.874334387
gene-Dmel_CG3746	0.771032496	3.181871491	3.138778711	0.00635408	0.082521809	-2.968685333
gene-Dmel_CG42665	-0.639207923	6.710701701	-3.137351065	0.006373122	0.082565188	-3.221129304
gene-Dmel_CG31689	-0.295353516	7.995862557	-3.137174499	0.006375481	0.082565188	-3.215723288
gene-Dmel_CG34341	-0.454682336	6.432027369	-3.136486853	0.006384676	0.082567319	-3.228749398
gene-Dmel_CG7422	1.199511845	3.446066233	3.133986605	0.00641822	0.082883874	-2.872881117
gene-Dmel_CG13813	-3.773750655	-0.690139634	-3.130523062	0.006464974	0.083369892	-2.194953722
gene-Dmel_CG17839	0.594500717	8.446163154	3.126602413	0.006518302	0.08391011	-3.231997037
gene-Dmel_CG4122	-0.552054241	8.301183508	-3.126096127	0.00652522	0.08391011	-3.233742819
gene-Dmel_CG8358	-1.221675933	6.177191298	-3.121961379	0.006581989	0.084521243	-3.250220144
gene-Dmel_CG30456	0.516180988	5.2352537	3.120279862	0.006605214	0.08460048	-3.240413036
gene-Dmel_CG3267	-0.459497622	5.624064111	-3.120174993	0.006606665	0.08460048	-3.237537027
gene-Dmel_CG3713	-1.799279803	0.288800822	-3.118894148	0.006624415	0.084690273	-2.324813116
gene-Dmel_CG15097	1.087223968	0.481150528	3.118333148	0.006632203	0.084690273	-2.596065208
gene-Dmel_CG15154	-0.546216671	4.97457172	-3.116637387	0.006655801	0.084860621	-3.235854368
gene-Dmel_CG10126	0.877466346	3.501887109	3.116041996	0.006664107	0.084860621	-3.004903005
gene-Dmel_CG8827	-0.764475863	8.285269043	-3.115180367	0.006676143	0.084895658	-3.254513354
gene-Dmel_CG34347	1.490532022	2.279217337	3.106638775	0.006796629	0.086195939	-2.416757878
gene-Dmel_CG4623	1.468514634	1.395623637	3.106595053	0.006797252	0.086195939	-2.558271728
gene-Dmel_CG8740	0.521473827	7.431761666	3.105153531	0.006817797	0.08633673	-3.290550509
gene-Dmel_CG15721	-4.644169904	-2.808994165	-3.103437728	0.006842331	0.086527573	-2.257258246
gene-Dmel_CG4920	0.611756062	5.304544595	3.101859794	0.006864971	0.08669396	-3.206601664
gene-Dmel_CG3831	-0.616672068	2.356156327	-3.101195421	0.006874525	0.086694869	-2.860462387
gene-Dmel_CG3036	0.778513922	6.167202821	3.090918597	0.007023986	0.088457722	-3.320403638
gene-Dmel_CG15727	-0.501742389	3.207605824	-3.087797022	0.007070014	0.088914904	-3.095416036
gene-Dmel_CG15221	-0.777284302	5.950441737	-3.086506604	0.007089127	0.089032817	-3.327656032
gene-Dmel_CG4058	-0.597983642	6.203492007	-3.083734685	0.007130356	0.089331279	-3.333497754
gene-Dmel_CG30021	0.643488473	4.414492484	3.0835955	0.007132433	0.089331279	-3.235567451
gene-Dmel_CG1483	-0.671127862	5.682110127	-3.081462109	0.007164334	0.089446146	-3.33821339
gene-Dmel_CG4097	0.357004653	7.766016944	3.080985286	0.007171483	0.089446146	-3.334181195
gene-Dmel_CG9148	-0.616795393	6.966662189	-3.080955871	0.007171924	0.089446146	-3.336788495
gene-Dmel_CG7421	-0.65907545	5.294244293	-3.080368837	0.007180736	0.089446146	-3.238727263
gene-Dmel_CG9790	0.592989919	2.642395992	3.07930703	0.007196702	0.089523051	-2.919849599
gene-Dmel_CG32743	-0.484799906	6.276947682	-3.078656544	0.0072065	0.089523133	-3.346586765
gene-Dmel_CG6090	-0.481135818	6.944974979	-3.074919742	0.00726304	0.09010308	-3.353657431
gene-Dmel_CG1397	-0.70539671	3.513211148	-3.072141463	0.007305358	0.090505273	-3.289004765
gene-Dmel_CG7356	0.814639174	4.138129729	3.06903863	0.007352907	0.090876586	-3.242165538
gene-Dmel_CG1886	0.33974909	6.996009089	3.068888919	0.007355209	0.090876586	-3.367474007
gene-Dmel_CG11715	0.697249964	4.473822037	3.065665042	0.007404949	0.091367679	-3.22038869
gene-Dmel_CG32404	1.555338531	0.804588719	3.061829582	0.007464555	0.091979016	-2.652022792
gene-Dmel_CG45071	-1.273502097	1.082139128	-3.059243267	0.007505014	0.09235309	-2.464184756
gene-Dmel_CG43122	-0.666084644	7.268973154	-3.058236172	0.007520827	0.092423279	-3.380156635
gene-Dmel_CG43772	0.58221719	4.386276907	3.056470488	0.007548629	0.092640423	-3.321994974
gene-Dmel_CG5583	-0.494589868	6.21520604	-3.052513529	0.007611301	0.093284352	-3.399128419
gene-Dmel_CG10145	-0.63353962	3.553846617	-3.051155889	0.007632921	0.093318805	-3.161661447
gene-Dmel_CG5263	-0.502681573	6.927686714	-3.050677037	0.007640561	0.093318805	-3.400911535
gene-Dmel_CG34330	-1.103773934	1.955621278	-3.050415834	0.007644732	0.093318805	-3.188659068
gene-Dmel_CG31036	-1.662228912	1.034565981	-3.048656097	0.007672888	0.093537619	-2.634165074
gene-Dmel_CG1441	1.194096126	4.169974211	3.047359725	0.007693695	0.093622673	-3.149494926
gene-Dmel_CR45018	1.027365411	1.277588025	3.046888969	0.007701264	0.093622673	-2.772239965
gene-LOC108137253	1.224309172	4.126060322	3.046155135	0.007713078	0.093622673	-3.379262013
gene-Dmel_CG13109	-0.458980296	6.771462464	-3.045674602	0.007720824	0.093622673	-3.41029027
gene-Dmel_CG3529	-0.438268096	7.404259644	-3.041000307	0.007796568	0.094415928	-3.416016865
gene-Dmel_CG8846	-0.715598383	7.715036411	-3.039097389	0.007827612	0.094666481	-3.424708437
gene-Dmel_CG8127	-0.52307543	7.19785433	-3.038252493	0.007841435	0.094708371	-3.422720946
gene-Dmel_CG7589	0.913424337	4.897771312	3.033623605	0.007917587	0.095501982	-3.399513901
gene-Dmel_CG10803	-0.595570913	4.333792718	-3.029204194	0.00799097	0.095931102	-3.34438759
gene-Dmel_CG1373	2.678220067	3.001550497	3.028885362	0.00799629	0.095931102	-3.334728099
gene-Dmel_CG1365	2.992309968	2.842689901	3.02862891	0.008000571	0.095931102	-3.268160462
gene-Dmel_CG14109	0.635023054	3.068858358	3.027903699	0.008012691	0.095931102	-3.061528994
gene-LOC108144282	3.580135337	-3.566888389	3.027858595	0.008013445	0.095931102	-2.428777326
gene-Dmel_CG13255	-0.415755678	5.395914672	-3.02769884	0.008016117	0.095931102	-3.38171356
gene-Dmel_CG6335	-0.439904409	6.391351108	-3.025606515	0.008051199	0.096172111	-3.454614655
gene-Dmel_CG9932	-0.518276574	9.109807867	-3.02483986	0.008064091	0.096172111	-3.433925196
gene-Dmel_CG12630	0.932459205	2.224565684	3.024618799	0.008067812	0.096172111	-2.835808794
gene-Dmel_CG5807	0.75569954	3.361791884	3.023137262	0.008092795	0.096344297	-3.184041719
gene-Dmel_CG10601	-0.732742304	4.120025757	-3.022181645	0.008108949	0.096370923	-3.349415612
gene-Dmel_CG17142	-0.819969133	4.215927123	-3.021758489	0.008116112	0.096370923	-3.434969495
gene-Dmel_CG34324	-1.172821567	0.269896672	-3.018809675	0.008166202	0.096795565	-2.633197717
gene-Dmel_CG1665	-0.52848463	4.850495556	-3.018408037	0.008173048	0.096795565	-3.457269746
gene-Dmel_CG4332	-0.588883714	4.664668068	-3.012638602	0.008272009	0.097811747	-3.439322666
gene-Dmel_CG5455	0.422833633	7.122187098	3.012161388	0.008280246	0.097811747	-3.483193088
gene-Dmel_CG9977	0.457168497	5.496839258	3.010223066	0.008313789	0.098081251	-3.462038432
gene-Dmel_CG12664	-0.691436433	1.567146293	-3.008237659	0.008348284	0.098361284	-3.060306353
gene-Dmel_CG30108	0.913568277	0.889017099	3.005718403	0.008392255	0.098673377	-2.803094432
gene-Dmel_CG3954	-0.442924494	8.194024397	-3.005484101	0.008396356	0.098673377	-3.483914753
gene-Dmel_CG2915	-0.60409373	5.555419975	-3.002442969	0.008449765	0.099173554	-3.451973695
gene-Dmel_CG15445	-0.444868327	5.180721755	-3.001017671	0.00847491	0.099341156	-3.45134275
gene-Dmel_CG5526	3.201184898	0.113357847	2.993865175	0.008602204	0.100704166	-2.489408142
gene-Dmel_CG7590	0.570759023	7.628693507	2.991964712	0.00863634	0.100920827	-3.517668786
gene-Dmel_CG1902	0.694621868	6.395986976	2.991606591	0.008642788	0.100920827	-3.518217498
gene-Dmel_CG9655	-0.353692877	6.422487278	-2.984774028	0.008766702	0.102237187	-3.535820907
gene-Dmel_CG34422	-0.379974463	6.19422599	-2.984092831	0.008779151	0.102251942	-3.538834068
gene-Dmel_CG12268	0.829044404	6.188450067	2.982456534	0.008809125	0.102470516	-3.529897558
gene-Dmel_CG4934	-0.722919988	2.9586201	-2.979689709	0.008860035	0.102931768	-3.195902227
gene-Dmel_CG1975	-2.216102617	-0.319032717	-2.974322174	0.008959621	0.10382956	-2.496758527
gene-LOC108144352	-0.804889614	7.143918552	-2.974300442	0.008960027	0.10382956	-3.552846039
gene-Dmel_CG42311	0.442981675	6.408279912	2.967177899	0.009093869	0.105247148	-3.575546237
gene-Dmel_CG1539	0.441316149	7.380442566	2.966252025	0.009111411	0.105316848	-3.571059747
gene-LOC108140964	-2.069837809	5.850169384	-2.963340573	0.009166785	0.105823131	-3.448354699
gene-Dmel_CG1063	-0.514687346	8.209501549	-2.961397644	0.009203922	0.106117855	-3.571663514
gene-Dmel_CG14648	-0.338654762	9.554716863	-2.960545821	0.00922025	0.106140337	-3.55872948
gene-Dmel_CG8947	0.401956057	9.657476286	2.959662187	0.009237217	0.106140337	-3.559117262
gene-Dmel_CG6024	-0.657786371	7.804791707	-2.959434384	0.009241596	0.106140337	-3.569281051
gene-Dmel_CG6704	1.067781152	1.305661447	2.95887763	0.009252308	0.106140337	-2.812185368
gene-Dmel_CG7888	0.736135643	2.168034038	2.957508897	0.009278692	0.106309625	-3.054483221
gene-Dmel_CG11357	-0.709474924	3.016928338	-2.955831386	0.009311129	0.106547746	-3.534909913
gene-Dmel_CG6287	0.458885945	8.149201957	2.954419853	0.009338508	0.106650755	-3.586977965
gene-Dmel_CG9520	-0.423884315	5.491628879	-2.954164989	0.00934346	0.106650755	-3.592118521
gene-Dmel_CG12017	-0.793508251	-0.624504488	-2.952579166	0.00937433	0.106869697	-3.163437803
gene-LOC108148083	-2.843167882	1.629147135	-2.95160352	0.009393371	0.106953416	-3.427030855
gene-Dmel_CG13282	-0.951086231	1.989676568	-2.950096719	0.009422853	0.107155656	-3.142289667
gene-Dmel_CG5958	-0.421698829	9.124943423	-2.948720835	0.009449853	0.107329196	-3.588840008
gene-LOC108141627	0.363596243	6.253804793	2.946139808	0.009500705	0.107599768	-3.616169151
gene-Dmel_CG4220	0.517759337	4.662380849	2.945720654	0.009508988	0.107599768	-3.527033157
gene-LOC108142109	2.68554666	-1.246482026	2.945415255	0.009515028	0.107599768	-2.513083234
gene-Dmel_CG5394	-0.347652428	7.947032118	-2.945126119	0.009520749	0.107599768	-3.60640905
gene-Dmel_CG8465	-0.535277551	4.294672582	-2.944412618	0.009534883	0.107626464	-3.561247563
gene-Dmel_CG7758	-0.483017009	7.307739158	-2.942088256	0.009581068	0.108014433	-3.621592543
gene-Dmel_CG7740	0.427322382	5.768812191	2.940319481	0.00961636	0.108278788	-3.59800815
gene-Dmel_CG13388	-0.702012436	9.39039312	-2.936446792	0.009694073	0.109019568	-3.612796002
gene-Dmel_CG1448	-0.439033109	7.275540519	-2.935080499	0.009721636	0.109195233	-3.629314673
gene-Dmel_CG3164	0.418084294	9.93292045	2.934157323	0.009740303	0.109270667	-3.610831163
gene-Dmel_CG4542	-0.388843615	4.272868705	-2.930570597	0.009813161	0.109765187	-3.558718641
gene-Dmel_CG10810	2.671355944	4.797122867	2.930247783	0.009819745	0.109765187	-3.567045511
gene-Dmel_CG5659	-0.325051217	6.634870319	-2.930215633	0.009820401	0.109765187	-3.646529841
gene-Dmel_CG14591	-0.466582088	6.434981627	-2.92875756	0.009850192	0.109889813	-3.650227122
gene-Dmel_CG17292	0.400113451	7.899470188	2.928371713	0.00985809	0.109889813	-3.644188102
gene-Dmel_CG10069	-0.54675301	4.94485679	-2.927824338	0.009869306	0.109889813	-3.520029611
gene-Dmel_CG10648	-0.665468097	4.421837877	-2.926162063	0.009903441	0.109889813	-3.562892208
gene-Dmel_CG10962	-1.248610418	2.318963828	-2.925995474	0.009906868	0.109889813	-3.420827196
gene-Dmel_CG10843	-0.387686129	5.750621011	-2.925787876	0.009911141	0.109889813	-3.643182406
gene-Dmel_CG14442	-0.332268052	6.0604399	-2.925567243	0.009915684	0.109889813	-3.656048344
gene-Dmel_CG16708	0.428655893	8.04828386	2.924645958	0.009934675	0.109966989	-3.646756678
gene-Dmel_CG1263	-0.369374405	10.66707856	-2.922629256	0.009976371	0.110294991	-3.62533595
gene-Dmel_CG31628	-0.737923605	9.153554365	-2.920172256	0.0100274	0.110725267	-3.6376551
gene-Dmel_CG8376	-0.664604813	5.78961283	-2.919547155	0.010040424	0.110735335	-3.666145591
gene-Dmel_CG1404	-0.378116959	7.701485107	-2.918684979	0.010058413	0.110800085	-3.66065335
gene-Dmel_CG4005	0.327528446	5.239479711	2.917984349	0.010073055	0.110827848	-3.641739924
gene-Dmel_CG15822	1.483566683	1.03567756	2.915934717	0.010116008	0.111166661	-2.742433537
gene-Dmel_CG34449	-0.397839774	6.410269005	-2.914880085	0.010138179	0.111276554	-3.678590221
gene-Dmel_CG3297	-0.60264321	7.262060932	-2.912664045	0.010184919	0.111655538	-3.675671665
gene-LOC108148466	3.635561574	1.895198751	2.905722969	0.010332682	0.113045269	-3.291869667
gene-Dmel_CG8862	0.512692339	4.569441014	2.905548873	0.010336415	0.113045269	-3.602492735
gene-Dmel_CG6593	-0.645729081	8.440935313	-2.904875613	0.010350863	0.113068034	-3.682187954
gene-Dmel_CG8520	0.406598902	4.366851115	2.902600004	0.010399843	0.113467505	-3.607331844
gene-Dmel_CG4202	-0.766165076	4.178394649	-2.901787547	0.010417385	0.113502062	-3.578543724
gene-Dmel_CG11315	0.68223036	8.837811528	2.901183593	0.010430444	0.113502062	-3.682271014
gene-Dmel_CG32675	-0.516456402	6.283246921	-2.90073042	0.010440253	0.113502062	-3.705490307
gene-Dmel_CG3061	0.315547673	6.996430931	2.893978553	0.010587466	0.114965794	-3.717987602
gene-Dmel_CG7207	-0.380401028	5.771347221	-2.892104331	0.010628687	0.115276491	-3.714698333
gene-Dmel_CG13097	-0.599960159	4.843170212	-2.890236113	0.010669931	0.115586704	-3.674674834
gene-Dmel_CG2157	1.036936159	1.322331466	2.885842489	0.010767543	0.116506085	-3.037325741
gene-LOC108135898	-0.591328583	5.451127905	-2.884583761	0.010795667	0.116623107	-3.715377029
gene-Dmel_CG9444	-0.78301925	2.804672317	-2.883666175	0.010816214	0.116623107	-3.530711557
gene-Dmel_CG3979	-0.363053857	7.82808798	-2.883647884	0.010816624	0.116623107	-3.741343693
gene-Dmel_CG12964	2.234320133	1.776099784	2.879761293	0.010904081	0.117427573	-2.884811878
gene-Dmel_CG34398	0.682312203	6.674525124	2.878079277	0.010942142	0.117698832	-3.753855599
gene-LOC108142642	2.985230307	-3.595145207	2.877209951	0.010961865	0.117772418	-2.670521639
gene-Dmel_CG16757	0.56691243	4.616140206	2.873076375	0.011056116	0.118557018	-3.635280032
gene-Dmel_CG32513	0.544578157	3.936759425	2.872870689	0.011060826	0.118557018	-3.628826538
gene-Dmel_CG42335	2.747064982	2.491475317	2.870911077	0.011105802	0.118899702	-3.132591515
gene-Dmel_CG11522	-0.328275313	10.52214979	-2.867835062	0.011176758	0.11943557	-3.735502835
gene-Dmel_CG6551	-0.427128793	3.927763123	-2.867609433	0.011181981	0.11943557	-3.658707599
gene-LOC108147816	-0.805493735	6.213287079	-2.865326205	0.011234958	0.119784291	-3.728498366
gene-Dmel_CG17163	-0.453242922	3.143598901	-2.865073718	0.011240831	0.119784291	-3.475970449
gene-Dmel_CG10051	-1.622099118	1.217206675	-2.863900417	0.011268164	0.119935767	-2.762679213
gene-Dmel_CG2200	-0.660080007	5.61466003	-2.861874667	0.011315507	0.120242669	-3.778194573
gene-Dmel_CG14899	0.290497561	6.273255494	2.861541972	0.011323301	0.120242669	-3.787836446
gene-Dmel_CG4329	3.34548039	-1.942232437	2.856198268	0.011449199	0.121438546	-2.663837109
gene-Dmel_CG6141	-0.376645068	9.542582503	-2.854867685	0.011480758	0.121574194	-3.771590742
gene-Dmel_CG32315	-0.490820513	2.838677291	-2.853983092	0.011501786	0.121574194	-3.436309984
gene-Dmel_CG3333	-0.62962174	5.97096403	-2.853979207	0.011501879	0.121574194	-3.797633193
gene-LOC108150710	4.672833852	-1.879497389	2.851291642	0.011565996	0.122110741	-2.666688692
gene-Dmel_CG4535	0.542016669	7.077382035	2.850108289	0.011594337	0.122268771	-3.801820038
gene-Dmel_CG2278	-0.575880164	3.917404974	-2.846091909	0.011691032	0.123146438	-3.698703219
gene-Dmel_CG1019	-0.566020554	8.907601648	-2.844322245	0.011733885	0.123455597	-3.801356605
gene-Dmel_CG8821	0.644163606	2.451447703	2.843317608	0.011758281	0.123570069	-3.35412759
gene-Dmel_CG13648	0.9888376	3.315118855	2.840831896	0.011818853	0.123923639	-3.516911067
gene-Dmel_CG6231	0.358626527	5.376610106	2.84082453	0.011819032	0.123923639	-3.80959315
gene-Dmel_CG9512	0.619051449	10.80498076	2.840216778	0.011833888	0.123937275	-3.792776988
gene-Dmel_CG11901	-0.387784388	10.79103761	-2.839001231	0.011863656	0.124106868	-3.791106969
gene-Dmel_CG13506	0.383038312	6.520004632	2.837506046	0.01190037	0.124327013	-3.835417007
gene-Dmel_CG44533	1.412921369	3.103609353	2.837037605	0.011911896	0.124327013	-3.485306473
gene-Dmel_CG7194	-1.183091711	4.61247759	-2.835976351	0.011938047	0.124457881	-3.758552732
gene-Dmel_CG8930	1.203925897	1.010056382	2.835328637	0.011954035	0.124475067	-2.863865207
gene-Dmel_CG13425	-0.308490924	6.391135745	-2.834807083	0.011966924	0.124475067	-3.839050636
gene-Dmel_CG6659	-0.399687331	5.572286759	-2.834065311	0.011985278	0.124524316	-3.831917792
gene-Dmel_CG34350	3.055063332	-2.529496507	2.832362293	0.012027521	0.12480323	-2.722783004
gene-LOC108143108	-0.841516899	6.33072833	-2.831430427	0.012050697	0.12480323	-3.838405423
gene-Dmel_CG12234	-0.372870114	5.720532635	-2.831334954	0.012053074	0.12480323	-3.840870897
gene-LOC108143464	1.170519087	-1.07764028	2.825086326	0.012209631	0.126281283	-2.956346442
gene-Dmel_CG9073	-0.938151027	6.747823873	-2.823330384	0.012253979	0.126596756	-3.856399338
gene-Dmel_CG6226	-0.636722446	6.021921652	-2.819939023	0.012340074	0.127342318	-3.865979935
gene-Dmel_CG30115	0.593893187	4.963018508	2.817752358	0.012395896	0.127774157	-3.810845281
gene-Dmel_CG31287	2.219004642	-1.231899582	2.817199544	0.012410047	0.127775971	-2.797627517
gene-Dmel_CG9012	-0.434478695	9.224610048	-2.816358385	0.01243161	0.127854002	-3.851087002
gene-Dmel_CG3019	-0.476830912	7.788576138	-2.813662572	0.01250096	0.12842278	-3.870752697
gene-Dmel_CG11852	-1.43478414	1.93557337	-2.811511258	0.012556571	0.128849304	-3.156750123
gene-Dmel_CG9673	2.206978721	-2.418529623	2.81084283	0.012573899	0.128882462	-2.744913962
gene-Dmel_CG34183	0.510132604	2.99293959	2.809584465	0.012606582	0.129072766	-3.617162947
gene-Dmel_CG3566	-0.580813532	5.321246903	-2.807609504	0.012658043	0.129454688	-3.868643463
gene-Dmel_CG34361	0.528049566	3.009418491	2.805112258	0.012723405	0.129977759	-3.540268465
gene-Dmel_CG5492	0.622243971	5.239801649	2.804046803	0.012751391	0.130118271	-3.857860092
gene-Dmel_CG43331	3.508114427	-2.978851929	2.8021279	0.012801945	0.130488501	-2.765387102
gene-Dmel_CG12749	-0.352218595	7.10624984	-2.800751841	0.012838317	0.130713512	-3.899990526
gene-Dmel_CG32397	1.072756154	1.763205307	2.799756953	0.012864676	0.130836191	-3.151449639
gene-Dmel_CG6440	1.73840807	2.096437743	2.79834711	0.012902119	0.131071196	-3.164797397
gene-Dmel_CG12073	-0.908341956	2.060550847	-2.797793797	0.012916843	0.131075134	-3.312507844
gene-Dmel_CG1143	0.52518683	4.863122892	2.794688322	0.012999783	0.131770527	-3.818331671
gene-Dmel_CG3691	0.62415629	3.372544939	2.793416432	0.013033901	0.131841005	-3.647291536
gene-Dmel_CG11132	-0.396695217	4.002059417	-2.793354069	0.013035576	0.131841005	-3.766834918
gene-Dmel_CG18528	0.578581852	2.330956477	2.791107063	0.01309607	0.132306482	-3.482816443
gene-Dmel_CG10176	0.551700047	2.967297243	2.788538203	0.013165562	0.132861732	-3.492216027
gene-LOC108147817	0.658666581	1.062535828	2.785039067	0.013260793	0.133572852	-3.189985634
gene-Dmel_CG13176	0.422110869	5.053275026	2.78487602	0.013265247	0.133572852	-3.900512137
gene-Dmel_CG10932	-0.334747294	8.021138285	-2.783137606	0.013312822	0.133904431	-3.928189241
gene-Dmel_CG8525	-0.387626279	6.834509	-2.782380666	0.013333588	0.133950878	-3.937343625
gene-Dmel_CG13796	-1.063331762	3.723037686	-2.781901851	0.013346741	0.133950878	-3.729255425
gene-Dmel_CG17330	3.045624417	-0.706193582	2.778455314	0.013441784	0.13467598	-2.787851119
gene-LOC108145872	-0.528299527	4.413222234	-2.778214486	0.013448449	0.13467598	-3.856914245
gene-Dmel_CG17952	-0.549129238	2.891596972	-2.776764622	0.013488646	0.134930729	-3.550542531
gene-Dmel_CG8770	-0.832663444	1.530729281	-2.775464857	0.013524779	0.135144325	-3.339106457
gene-Dmel_CG8468	-0.462419988	7.72341883	-2.773894412	0.013568563	0.135433811	-3.950318692
gene-LOC108144065	0.767367773	2.507027032	2.77262824	0.013603963	0.135493148	-3.545188054
gene-Dmel_CG9475	1.362570606	-0.435195303	2.77251498	0.013607134	0.135493148	-2.931322111
gene-Dmel_CG42709	0.435638691	5.883220796	2.772092602	0.013618966	0.135493148	-3.962233676
gene-Dmel_CG32412	0.632674268	4.714145551	2.771404066	0.013638274	0.135537761	-3.871168881
gene-Dmel_CG7144	-0.708091176	5.808695713	-2.769602733	0.013688914	0.135748815	-3.954429196
gene-Dmel_CG17376	2.558019406	1.14659942	2.769502775	0.013691729	0.135748815	-3.688491301
gene-Dmel_CG3630	0.456487479	6.220712766	2.769013682	0.013705513	0.135748815	-3.96578974
gene-Dmel_CG5577	0.500425967	6.789459781	2.768539094	0.0137189	0.135748815	-3.96785753
gene-Dmel_CG32195	0.858992434	3.052654133	2.765707907	0.013799028	0.136394068	-3.66045721
gene-Dmel_CG3653	-1.014103455	3.004966371	-2.76388697	0.013850803	0.136680296	-3.620901406
gene-Dmel_CG8431	-0.344894211	5.321341772	-2.763638418	0.013857884	0.136680296	-3.97004471
gene-Dmel_CG2746	-0.353871866	10.15884938	-2.760502869	0.013947521	0.137396716	-3.951426672
gene-Dmel_CG31911	-0.396501748	6.501398312	-2.760047822	0.013960576	0.137396716	-3.984276648
gene-Dmel_CG1944	-0.477654225	4.036703698	-2.757673795	0.014028877	0.137906283	-3.956835723
gene-Dmel_CG18530	3.442406403	-3.497404613	2.757200983	0.014042519	0.137906283	-2.843210944
gene-Dmel_CG11086	1.289101763	3.196555557	2.753059104	0.014162567	0.138898206	-3.706294904
gene-Dmel_CG7364	-0.284142247	5.751904407	-2.752669638	0.014173906	0.138898206	-3.994075334
gene-Dmel_CG7991	2.320809933	-1.421927354	2.751613381	0.014204703	0.139050964	-2.860283249
gene-Dmel_CG1319	-0.345961517	5.716951233	-2.75003365	0.014250883	0.139271562	-4.005668669
gene-Dmel_CG2493	-0.502004269	8.484105586	-2.749800748	0.014257703	0.139271562	-3.98900298
gene-Dmel_CG15879	0.636112497	6.084694484	2.748510389	0.014295549	0.139492215	-4.010375662
gene-Dmel_CG11312	-0.453899652	4.662739056	-2.746127166	0.014365703	0.139997223	-3.932444821
gene-LOC108143900	-0.856782294	6.626171182	-2.745713027	0.014377928	0.139997223	-4.009874316
gene-Dmel_CG43051	-0.832649208	6.227907722	-2.743655197	0.01443882	0.140335277	-4.015179545
gene-Dmel_CG12576	-0.294596324	7.664906665	-2.743502646	0.014443344	0.140335277	-4.010370278
gene-Dmel_CG17387	3.589575381	-2.324037866	2.741672872	0.014497714	0.140442526	-2.84645801
gene-Dmel_CG43079	0.533269186	4.137145659	2.741249871	0.014510311	0.140442526	-3.804248804
gene-Dmel_CG9089	0.90313177	0.653569535	2.741188322	0.014512145	0.140442526	-3.197366186
gene-Dmel_CG10772	-0.498863831	8.762937133	-2.741064826	0.014515825	0.140442526	-3.996062004
gene-Dmel_CG1524	-0.358443053	9.069480468	-2.738534174	0.014591437	0.141024848	-4.007139519
gene-Dmel_CG8421	0.624961511	6.279677426	2.737916099	0.014609962	0.141054782	-4.027982282
gene-Dmel_CG8177	0.524099373	4.009141962	2.736249506	0.014660025	0.141360569	-3.860611804
gene-Dmel_CG14233	-0.42837456	5.654182109	-2.73561835	0.014679028	0.141360569	-4.022327733
gene-Dmel_CG6779	-0.334200839	10.1407281	-2.735015275	0.014697208	0.141360569	-4.002202548
gene-Dmel_CG33950	0.654244561	7.994318192	2.734453039	0.014714176	0.141360569	-4.022348463
gene-Dmel_CG9828	0.545311354	3.567112568	2.734295311	0.014718939	0.141360569	-3.727651835
gene-LOC108138166	-3.601016644	2.003740944	-2.732846147	0.014762775	0.141632795	-3.035921104
gene-Dmel_CG6151	-0.667454673	6.688047026	-2.730570614	0.014831862	0.142146453	-4.042489857
gene-Dmel_CG45074	-0.691590172	3.94662488	-2.729722832	0.014857681	0.142244795	-3.88336555
gene-Dmel_CR30121	0.6933849	3.42038905	2.728742733	0.014887584	0.142368371	-3.801230616
gene-Dmel_CG44402	0.711253174	4.09448566	2.728279686	0.014901731	0.142368371	-3.844647339
gene-Dmel_CG15891	-0.652567974	5.05034596	-2.724070856	0.015030921	0.143452726	-3.993954285
gene-Dmel_CG17077	-0.60336	4.538142475	-2.717248806	0.015242619	0.145321446	-3.987944132
gene-Dmel_CG4421	-1.296200842	0.487770676	-2.715950891	0.015283219	0.145534551	-3.852881425
gene-Dmel_CG3299	-0.295676955	6.76579172	-2.715498408	0.015297398	0.145534551	-4.073353546
gene-Dmel_CG14792	-0.376488356	10.87166964	-2.715009748	0.015312724	0.145534551	-4.03514832
gene-Dmel_CG15019	-0.614445038	5.537832503	-2.713171621	0.015370508	0.145932043	-4.062389975
gene-LOC108142441	-0.699993122	2.55966036	-2.7116276	0.015419209	0.146016707	-3.602339642
gene-Dmel_CG7897	-0.445704112	4.452199489	-2.711477448	0.015423953	0.146016707	-4.004197291
gene-LOC108140064	-0.548264253	6.346398409	-2.710201368	0.015464326	0.146016707	-4.076527263
gene-Dmel_CG9354	-0.399333361	9.540987833	-2.710155061	0.015465793	0.146016707	-4.05714033
gene-Dmel_CR46274	0.486878739	4.278564302	2.709960436	0.015471961	0.146016707	-3.959863902
gene-Dmel_CG9964	-0.728296567	8.161943103	-2.709507713	0.015486315	0.146016707	-4.067219404
gene-Dmel_CG14440	-0.382462717	4.220559303	-2.70935319	0.015491218	0.146016707	-3.987806364
gene-Dmel_CG5241	0.450069162	3.101322634	2.70833675	0.015523504	0.146170332	-3.74394212
gene-Dmel_CG9795	0.44703916	5.117058332	2.70495955	0.015631241	0.147033369	-4.053014235
gene-Dmel_CG6988	-0.439830756	10.59466766	-2.703778302	0.015669094	0.147237949	-4.058003304
gene-Dmel_CG3857	-0.38749088	3.381488429	-2.702425443	0.015712555	0.14749475	-3.836228118
gene-Dmel_CG8098	0.410126565	5.531886736	2.701763996	0.015733846	0.14754313	-4.054660596
gene-LOC108143182	3.544418292	-1.739807677	2.700104892	0.015787373	0.147758229	-2.918327174
gene-Dmel_CG8789	-0.432299116	4.90380009	-2.700051283	0.015789105	0.147758229	-4.050306184
gene-Dmel_CG10687	-0.992443428	8.32870603	-2.696524117	0.015903496	0.148676546	-4.09415002
gene-Dmel_CG34446	0.817502395	2.598471748	2.693353404	0.016007006	0.149491378	-3.706317381
gene-LOC108143389	-1.132431002	5.249816773	-2.691440622	0.016069764	0.149924337	-4.038148039
gene-Dmel_CG1474	-0.605853378	2.783849433	-2.687279989	0.01620709	0.151031672	-3.669909369
gene-Dmel_CG12238	-0.377954139	5.654200582	-2.686845621	0.016221492	0.151031672	-4.117474691
gene-Dmel_CG11084	0.543914733	4.032299247	2.684895044	0.016286316	0.151480967	-3.968771799
gene-Dmel_CG9297	0.762349209	9.181525362	2.679054421	0.016481913	0.153144442	-4.125352464
gene-Dmel_CG11765	-0.42550588	6.028964843	-2.678281397	0.016507969	0.153195651	-4.147015336
gene-Dmel_CG6521	-0.512432485	8.232680902	-2.67789717	0.016520935	0.153195651	-4.134467286
gene-Dmel_CG16969	0.932468886	1.687822636	2.676482043	0.016568774	0.153483586	-3.402063713
gene-Dmel_CG3288	-1.351221734	0.039181635	-2.674003193	0.016652893	0.154078416	-3.080676051
gene-Dmel_CG32066	0.466408644	4.364874469	2.67351529	0.016669498	0.154078416	-4.092124949
gene-Dmel_CG7759	0.682959544	2.450853716	2.672865653	0.016691632	0.154078416	-3.704902637
gene-Dmel_CG42543	-0.426494225	4.362517707	-2.672608683	0.016700395	0.154078416	-3.934537826
gene-Dmel_CG44098	0.623146925	1.759649869	2.671541636	0.01673683	0.154258912	-3.584722895
gene-Dmel_CG6428	-1.748910204	6.012390782	-2.670551421	0.016770711	0.154415518	-4.127587664
gene-Dmel_CG32146	0.864361203	1.628295092	2.669034553	0.016822738	0.15473873	-3.394489842
gene-Dmel_CG15674	0.638050621	7.619534001	2.667100902	0.016889286	0.155194719	-4.15978982
gene-Dmel_CG8869	-1.81112421	-0.418275324	-2.666168655	0.016921461	0.15533425	-3.212038375
gene-Dmel_CG7996	-0.548309613	0.553902853	-2.665639946	0.016939734	0.155346023	-3.438410905
gene-Dmel_CG6493	-0.622786749	6.346162256	-2.664829502	0.016967781	0.155447317	-4.171282678
gene-Dmel_CG32121	0.611169661	2.02093146	2.662646066	0.017043566	0.15594039	-3.638546421
gene-Dmel_CG6667	0.419942114	6.163809215	2.662296947	0.017055714	0.15594039	-4.178317623
gene-Dmel_CG3616	-0.91952744	0.950744448	-2.661243744	0.017092411	0.15601703	-3.407243111
gene-LOC108138081	-0.433577126	5.479930382	-2.660968327	0.017102019	0.15601703	-4.159384942
gene-Dmel_CG10576	-0.570868781	7.455800844	-2.659996924	0.017135952	0.15601703	-4.172756269
gene-Dmel_CG7453	-0.407880167	7.100600755	-2.659760695	0.017144213	0.15601703	-4.178902838
gene-Dmel_CG31783	0.710888176	3.22804391	2.659341148	0.017158895	0.15601703	-3.847097036
gene-Dmel_CG13283	-0.875663715	4.713887575	-2.659124524	0.017166481	0.15601703	-4.156919742
gene-Dmel_CG13951	0.58539305	2.329970377	2.658073302	0.017203337	0.156123281	-3.658757416
gene-Dmel_CG15658	-0.577093629	4.480503909	-2.657817326	0.017212323	0.156123281	-4.08944684
gene-LOC108138259	-2.293820609	5.55329082	-2.65666914	0.017252685	0.156224446	-4.164924383
gene-Dmel_CG7825	0.908853203	1.056717321	2.656528103	0.01725765	0.156224446	-3.344296513
gene-Dmel_CG11190	-0.276906527	5.848175575	-2.654320769	0.017335522	0.15677416	-4.186621877
gene-Dmel_CG5072	0.525476408	4.312071409	2.652029407	0.017416715	0.157263699	-4.069141254
gene-LOC108135604	-1.763813779	2.919639752	-2.651822794	0.017424054	0.157263699	-3.874834711
gene-LOC108144625	0.605996157	2.78133148	2.650564373	0.017468819	0.15751224	-3.861317398
gene-Dmel_CG3540	-1.152643297	1.120082602	-2.649734065	0.017498415	0.157623655	-3.403565094
gene-Dmel_CR43257	2.13755402	-1.211230538	2.644668687	0.017680014	0.159102727	-3.011806583
gene-Dmel_CG12321	0.464208229	7.082922107	2.641352681	0.017799874	0.160023843	-4.217626205
gene-Dmel_CG2980	-0.336994204	4.053466291	-2.635812737	0.01800186	0.161680751	-4.108257837
gene-Dmel_CG7853	-0.458673373	5.664737376	-2.634585063	0.018046917	0.161926363	-4.230187094
gene-LOC108141813	0.655294711	7.855850633	2.63255817	0.018121544	0.162436542	-4.225284377
gene-Dmel_CG33481	0.651281062	0.85541236	2.631292909	0.018168278	0.16269595	-3.632310507
gene-Dmel_CG3156	0.486528951	4.585674184	2.630674004	0.01819118	0.162741644	-4.18084649
gene-Dmel_CG8857	-0.357812728	9.402354426	-2.626034387	0.01836375	0.163998996	-4.223501061
gene-Dmel_CG3424	-0.522109455	7.998651338	-2.625931333	0.018367601	0.163998996	-4.237582464
gene-Dmel_CG7977	-0.292195297	10.69750984	-2.623818457	0.018446723	0.16454477	-4.213511598
gene-Dmel_CG5144	3.52767842	-0.847403682	2.619125109	0.018623648	0.165871973	-3.080518885
gene-Dmel_CG5685	0.545106987	4.825426149	2.618909984	0.018631797	0.165871973	-4.183909303
gene-Dmel_CG4733	0.582574527	3.518486821	2.616796177	0.018712044	0.166416388	-4.036867471
gene-Dmel_CG12991	0.581592053	4.898951136	2.6161237	0.018737643	0.166416388	-4.201952006
gene-Dmel_CG2781	0.481240299	6.439346109	2.615863587	0.018747553	0.166416388	-4.269445504
gene-Dmel_CG7643	0.700134015	0.908510483	2.6153623	0.018766667	0.166424478	-3.515351965
gene-Dmel_CG6811	-0.457200272	6.957841775	-2.612585768	0.018872872	0.16720414	-4.268834497
gene-Dmel_CG10374	-0.665772278	10.13054507	-2.612100151	0.018891507	0.167207208	-4.243871843
gene-Dmel_CG8315	0.390524445	4.638870535	2.610458734	0.018954623	0.1674693	-4.214657385
gene-Dmel_CG6133	-0.490498776	5.025445475	-2.610377488	0.018957752	0.1674693	-4.246139112
gene-Dmel_CG11941	-0.338862989	6.461209051	-2.609754453	0.018981765	0.167519577	-4.28050463
gene-Dmel_CG10844	0.718557069	7.155684069	2.605703538	0.019138611	0.168740903	-4.289124393
gene-Dmel_CG11142	0.900869962	7.116431889	2.602901758	0.019247816	0.169383397	-4.290564216
gene-Dmel_CG7075	4.235299862	-2.589619825	2.602100852	0.019279142	0.169383397	-3.067769831
gene-Dmel_CG5322	-0.536345551	6.124832843	-2.601439011	0.019305066	0.169383397	-4.293917067
gene-Dmel_CG15117	0.796181705	5.35365729	2.600765582	0.019331478	0.169383397	-4.257712878
gene-Dmel_CG8766	-0.565234582	5.852975275	-2.600699936	0.019334054	0.169383397	-4.293135077
gene-LOC108138655	-2.143467428	7.574564621	-2.600461113	0.01934343	0.169383397	-4.282510671
gene-Dmel_CG6407	0.558958092	3.03355998	2.600382832	0.019346504	0.169383397	-3.986223038
gene-LOC108137401	1.971898426	-0.507263462	2.600047202	0.019359691	0.169383397	-3.081637696
gene-Dmel_CG16972	0.954961913	4.547249609	2.597734458	0.019450787	0.169869935	-4.240006949
gene-Dmel_CG4872	-0.661646459	3.673706471	-2.597692125	0.019452458	0.169869935	-4.011340969
gene-LOC108145838	-0.91933535	2.750287918	-2.594401802	0.019582777	0.170844778	-3.567060899
gene-Dmel_CG8051	-0.295226509	6.843083794	-2.591588943	0.019694846	0.171658701	-4.312633575
gene-Dmel_CG9554	0.807107998	2.78691939	2.58850014	0.019818616	0.172572954	-3.910237876
gene-Dmel_CG1983	-0.462110712	5.395154326	-2.587979158	0.019839565	0.172579154	-4.282420633
gene-Dmel_CG3314	-0.340771875	10.50939819	-2.587544006	0.019857079	0.172579154	-4.285945738
gene-Dmel_CG17075	-1.013592233	1.019888557	-2.586719602	0.0198903	0.172703714	-3.4960979
gene-Dmel_CG10254	0.505945041	5.085919228	2.583637906	0.020014954	0.173541261	-4.299641158
gene-Dmel_CG12068	3.427724171	-0.207368435	2.583397207	0.020024722	0.173541261	-3.180319816
gene-Dmel_CG12428	0.569158919	8.297631077	2.580225146	0.020153871	0.17448977	-4.327310016
gene-Dmel_CG10260	0.330772369	6.69403893	2.57931818	0.020190943	0.17448977	-4.340711618
gene-Dmel_CG3887	0.353787808	7.365612261	2.579306461	0.020191423	0.17448977	-4.333227976
gene-Dmel_CG12075	0.542398732	5.66628541	2.578369092	0.020229807	0.17449372	-4.305834013
gene-Dmel_CG6912	-0.749178922	3.771693774	-2.578363181	0.02023005	0.17449372	-4.219731724
gene-Dmel_CG11881	0.510401804	2.286931129	2.576693236	0.020298606	0.174920035	-3.998529206
gene-Dmel_CG2945	0.454167386	3.988625519	2.574687719	0.020381233	0.175466675	-4.200500209
gene-Dmel_CG18304	0.770002306	5.168224109	2.572716051	0.020462777	0.175936869	-4.255866488
gene-Dmel_CG13300	-0.715844051	1.995144096	-2.572141867	0.020486583	0.175936869	-3.547211507
gene-Dmel_CG5639	0.544908806	4.000687167	2.571973313	0.020493576	0.175936869	-4.174734638
gene-Dmel_CG33140	2.799407103	-3.054134075	2.571394088	0.020517625	0.175978094	-3.115315089
gene-Dmel_CG33528	0.575427269	5.293870514	2.567793171	0.02066774	0.177030116	-4.334949605
gene-Dmel_CG3095	-0.26092771	6.642806195	-2.567523898	0.020679007	0.177030116	-4.360610411
gene-Dmel_CG18143	-0.538490753	6.003607011	-2.566907157	0.020704836	0.177085423	-4.360737648
gene-Dmel_CG12740	-0.31979183	9.803159913	-2.565573012	0.020760815	0.177332247	-4.335012339
gene-Dmel_CG5862	-0.401297661	6.139124586	-2.565295301	0.020772486	0.177332247	-4.365376723
gene-Dmel_CG12143	0.991463184	2.327144734	2.564169011	0.020819881	0.177571057	-3.694430553
gene-Dmel_CG9029	4.655113013	-3.042318692	2.561520949	0.020931721	0.17835855	-3.131320072
gene-Dmel_CG14297	4.065371742	-2.716873466	2.560868522	0.020959364	0.178427805	-3.131774905
gene-Dmel_CG5940	-1.941438043	0.436968567	-2.559106031	0.021034213	0.178898429	-3.491635427
gene-Dmel_CG1411	-0.474869117	6.433210782	-2.558424924	0.021063207	0.178978531	-4.375284285
gene-Dmel_CG5325	0.369793585	7.66183764	2.557106802	0.021119425	0.179086586	-4.372781744
gene-Dmel_CG15279	-0.889910819	4.508529047	-2.557050327	0.021121837	0.179086586	-4.227091689
gene-Dmel_CG10067	-0.717005293	10.69739498	-2.556749584	0.021134685	0.179086586	-4.345671743
gene-Dmel_CG5266	0.35291307	7.632450272	2.553332409	0.021281197	0.180161094	-4.381994742
gene-Dmel_CG8180	0.380189403	4.205520539	2.550527668	0.021402173	0.181017638	-4.242990068
gene-Dmel_CG31650	0.570685474	3.462009323	2.549021861	0.021467393	0.181401452	-4.170001116
gene-Dmel_CG2916	0.540022364	2.23614896	2.547090568	0.021551318	0.181942478	-3.895900795
gene-Dmel_CG6199	-0.483306623	7.28443644	-2.546154502	0.021592108	0.182027287	-4.393924033
gene-Dmel_CG2022	0.67488761	2.947973348	2.545788561	0.021608074	0.182027287	-3.85580127
gene-Dmel_CG5909	0.615934036	5.919482055	2.545490413	0.021621091	0.182027287	-4.397794283
gene-Dmel_CG6510	-0.306278842	9.895102972	-2.544297176	0.02167326	0.182298638	-4.374270554
gene-Dmel_CG13749	0.653911829	9.958043005	2.54304645	0.021728072	0.182424776	-4.376160126
gene-Dmel_CG6175	-0.306182797	5.989435145	-2.542756246	0.021740809	0.182424776	-4.405187226
gene-Dmel_CG3920	-0.401198577	4.758876334	-2.542547261	0.021749985	0.182424776	-4.35773403
gene-LOC108147898	3.268767122	-3.487352253	2.542135731	0.021768066	0.182424776	-3.165516294
gene-Dmel_CG11134	-0.420448472	7.131517743	-2.53940813	0.021888269	0.183172993	-4.409326
gene-Dmel_CG6345	0.504669951	3.06440024	2.538922021	0.021909758	0.183172993	-4.076841522
gene-Dmel_CG13162	1.137491742	0.746831304	2.538748092	0.021917451	0.183172993	-3.594127555
gene-Dmel_CG31732	0.625787132	5.737409089	2.537690864	0.021964271	0.183396649	-4.361327145
gene-Dmel_CG18371	3.292351108	-2.980532863	2.537018208	0.02199411	0.183398236	-3.168322618
gene-Dmel_CG5723	-0.608374594	8.561247832	-2.536782405	0.022004579	0.183398236	-4.398503723
gene-Dmel_CG31320	-1.02374455	2.023238662	-2.535841571	0.022046397	0.183579428	-3.850320312
gene-Dmel_CG13389	-0.297642769	9.769264158	-2.534394298	0.022110874	0.183903265	-4.395198632
gene-Dmel_CG8470	-0.286736199	5.991044065	-2.5340662	0.022125516	0.183903265	-4.423852314
gene-Dmel_CG17776	-0.527583349	5.029831529	-2.5325925	0.022191396	0.184283316	-4.372700135
gene-Dmel_CG17383	0.461195267	3.949754326	2.531709947	0.022230938	0.184322645	-4.238392727
gene-Dmel_CG1368	-1.247023675	4.413990665	-2.531493598	0.022240642	0.184322645	-4.389512037
gene-Dmel_CG12125	0.318228982	5.279319403	2.531137748	0.022256612	0.184322645	-4.405831307
gene-Dmel_CG12120	-0.630720835	5.272341447	-2.527726062	0.022410272	0.185427257	-4.421454663
gene-Dmel_CG31163	0.711686416	0.09127374	2.52519943	0.02252472	0.186000292	-3.707211006
gene-Dmel_CG4832	-0.426262336	5.639649513	-2.524594934	0.022552185	0.186000292	-4.429893617
gene-Dmel_CG13920	0.533400709	3.209329217	2.524481525	0.022557341	0.186000292	-4.107150599
gene-Dmel_CG44122	-0.411256796	6.3701245	-2.523748495	0.022590694	0.186000292	-4.444888943
gene-Dmel_CG30339	1.545371117	2.600568481	2.523660842	0.022594686	0.186000292	-3.720474228
gene-Dmel_CG4944	0.439927618	6.657162811	2.523509289	0.022601589	0.186000292	-4.446974272
gene-Dmel_CG32380	0.665061892	5.028999992	2.522057589	0.022667811	0.186377517	-4.356065525
gene-Dmel_CG1907	-0.459117933	8.701534941	-2.520025498	0.02276082	0.186780767	-4.431904891
gene-Dmel_CR31621	0.639966859	2.837550747	2.519569846	0.022781725	0.186780767	-4.102772646
gene-Dmel_CG4553	0.567128386	3.892440581	2.519459944	0.02278677	0.186780767	-4.285098765
gene-Dmel_CG7188	0.36164919	8.623325394	2.519202952	0.022798571	0.186780767	-4.436235326
gene-Dmel_CG5714	0.407363572	4.632088074	2.517167237	0.022892257	0.187250118	-4.340308096
gene-LOC108148571	3.481152819	-3.127910641	2.517068274	0.022896821	0.187250118	-3.198471044
gene-Dmel_CG12201	2.480023138	-2.217936368	2.515481214	0.022970127	0.187681742	-3.207923241
gene-Dmel_CG31991	-0.381599133	7.884334935	-2.514860703	0.022998849	0.187748637	-4.450265333
gene-LOC108149156	3.915928185	-2.787969981	2.513543016	0.023059954	0.188079538	-3.223832994
gene-Dmel_CG16713	0.794585392	5.071823959	2.512251799	0.023119982	0.188382162	-4.468803783
gene-Dmel_CG10206	-0.577722412	5.656270075	-2.511488848	0.023155521	0.188382162	-4.462827239
gene-Dmel_CG10933	1.218741926	0.281334842	2.511150601	0.023171294	0.188382162	-3.383105395
gene-Dmel_CG17224	-0.478916206	6.619077947	-2.510975249	0.023179474	0.188382162	-4.457958695
gene-Dmel_CG15797	-0.37425437	3.50005313	-2.510238157	0.023213892	0.188494327	-4.258448052
gene-Dmel_CG8257	0.340827732	5.269720696	2.508028672	0.023317352	0.189166411	-4.434803107
gene-Dmel_CG33208	-0.498552483	7.936916388	-2.507476331	0.023343284	0.189208902	-4.464751953
gene-Dmel_CG3193	-0.328336536	4.632898298	-2.506582268	0.023385317	0.189381713	-4.417525286
gene-Dmel_CG17932	0.475652532	6.149006109	2.505330496	0.023444289	0.189691268	-4.473936499
gene-Dmel_CG3335	-0.413539833	4.380990064	-2.50395281	0.023509356	0.189878406	-4.373172052
gene-Dmel_CG13855	3.272600416	-2.275230658	2.503537555	0.023529002	0.189878406	-3.219629978
gene-Dmel_CG11419	-0.407077492	3.343324936	-2.503522364	0.02352972	0.189878406	-4.226121187
gene-Dmel_CG43398	0.644424134	8.458277179	2.501744797	0.023613996	0.190390447	-4.469579329
gene-Dmel_CG1511	-0.380474169	5.34424111	-2.50006676	0.023693816	0.190865692	-4.474647791
gene-Dmel_CG8584	3.020917307	-3.200421287	2.497677136	0.023807927	0.191470207	-3.229212916
gene-Dmel_CG1513	0.344696785	6.793781023	2.497618289	0.023810743	0.191470207	-4.49365148
gene-Dmel_CG16916	0.330151958	7.683432777	2.495529476	0.023910928	0.192106864	-4.49091722
gene-LOC108145375	-0.773814407	6.922959389	-2.493370826	0.024014882	0.192765208	-4.494089015
gene-Dmel_CG7675	0.688898588	5.561680824	2.492953339	0.024035036	0.192765208	-4.461354262
gene-Dmel_CG32626	-0.517273725	7.241347946	-2.49080468	0.024139018	0.193429486	-4.505141657
gene-Dmel_CG9901	-0.252221103	5.570120635	-2.490334749	0.024161817	0.193442636	-4.494238856
gene-Dmel_CG2046	0.408321254	6.693711128	2.48807726	0.024271623	0.193795743	-4.514698938
gene-Dmel_CR45552	0.962898988	-0.601844994	2.48803714	0.024273579	0.193795743	-3.652681018
gene-Dmel_CG10279	-0.285497457	9.390027133	-2.48771878	0.024289104	0.193795743	-4.488580364
gene-Dmel_CG16779	0.528756676	3.430236385	2.487685939	0.024290706	0.193795743	-4.227557855
gene-Dmel_CG12327	1.845283551	-2.571672037	2.486872865	0.0243304	0.193943196	-3.27489824
gene-Dmel_CG11303	-1.281427727	0.470779894	-2.48539045	0.02440293	0.194351903	-3.442758542
gene-Dmel_CG9705	0.328912827	5.070796802	2.483797441	0.024481099	0.194804775	-4.507856983
gene-Dmel_CG3606	-0.315178827	5.942779103	-2.481980923	0.024570526	0.195276818	-4.521451415
gene-Dmel_CG15828	-0.676727125	11.13952354	-2.481526066	0.024592967	0.195276818	-4.480337131
gene-Dmel_CG31414	-0.344237361	6.6378479	-2.481292557	0.024604495	0.195276818	-4.522056789
gene-Dmel_CG31705	-0.549393392	10.66259673	-2.48038461	0.024649367	0.195463283	-4.487188953
gene-LOC108140430	0.436078542	10.17042575	2.479445863	0.024695844	0.195501832	-4.495718362
gene-Dmel_CG3091	0.511992363	6.58784313	2.479422654	0.024696994	0.195501832	-4.531559508
gene-LOC108149294	3.649219097	-3.268650214	2.476958197	0.024819408	0.196177113	-3.258994026
gene-Dmel_CG7103	0.518473843	5.678651145	2.476841629	0.024825213	0.196177113	-4.498563528
gene-Dmel_CG17855	0.809928056	2.530658755	2.475805673	0.024876854	0.196314602	-4.22194988
gene-LOC108147600	-0.59457613	1.546371042	-2.475452372	0.024894488	0.196314602	-3.88813007
gene-Dmel_CG11271	-0.338305218	9.264842338	-2.474808783	0.024926643	0.196314602	-4.512891995
gene-Dmel_CG9486	0.653820122	5.833728672	2.47477169	0.024928498	0.196314602	-4.52703889
gene-Dmel_CG4133	-1.023465525	2.068514522	-2.474031079	0.024965551	0.196437206	-3.955674736
gene-Dmel_CG1544	-0.364000037	4.629723647	-2.471903698	0.025072277	0.19710733	-4.51496316
gene-Dmel_CG34421	-0.641456737	5.432993994	-2.468267101	0.025255718	0.198253648	-4.520426662
gene-Dmel_CG2050	-0.422359209	8.180997321	-2.467870783	0.025275786	0.198253648	-4.537615194
gene-Dmel_CG15630	-0.509460535	6.034854655	-2.467725611	0.02528314	0.198253648	-4.546517213
gene-Dmel_CG11221	0.585069216	3.000378567	2.466668995	0.025336732	0.198360506	-4.124396582
gene-Dmel_CG4984	0.921177062	0.657210415	2.466601513	0.025340159	0.198360506	-3.667202501
gene-Dmel_CG31811	-0.362270787	5.482600535	-2.465938027	0.02537387	0.198454487	-4.540058804
gene-Dmel_CG11734	-0.368226894	6.61486709	-2.465294728	0.025406597	0.19853527	-4.553351783
gene-Dmel_CG30109	0.629706846	2.523702003	2.464199458	0.025462408	0.19853527	-4.245740941
gene-Dmel_CG31415	3.444807964	-3.105655678	2.464074815	0.025468767	0.19853527	-3.278204521
gene-Dmel_CG3590	0.505317285	6.794901354	2.463990223	0.025473083	0.19853527	-4.555188538
gene-Dmel_CG2137	1.718828387	-0.616921825	2.463192088	0.025513843	0.19853527	-3.687681954
gene-Dmel_CG12050	-0.447093477	4.7364826	-2.462947261	0.025526358	0.19853527	-4.497933835
gene-Dmel_CG8464	0.487617119	3.106261346	2.46275481	0.0255362	0.19853527	-4.238363946
gene-Dmel_CG32796	0.467645407	2.967354813	2.461623032	0.025594152	0.198816767	-4.181747478
gene-Dmel_CG8581	0.534423436	2.315751118	2.460939211	0.025629227	0.198920226	-4.175346586
gene-Dmel_CG14526	-0.49753957	8.899266317	-2.460123217	0.025671142	0.199076546	-4.538976939
gene-Dmel_CG6752	0.919451605	2.530397784	2.459628818	0.025696568	0.199104851	-4.19531855
gene-Dmel_CG13349	0.23880435	7.82982813	2.458288389	0.025765626	0.199462137	-4.559458137
gene-Dmel_CG10908	0.35486517	6.896993234	2.457875139	0.025786952	0.199462137	-4.571697183
gene-Dmel_CG13322	0.356377237	4.881014652	2.45746512	0.025808127	0.199462137	-4.51420617
gene-Dmel_CG15231	0.509765868	8.943948336	2.454087679	0.025983183	0.200645473	-4.554513133
gene-Dmel_CG5547	-0.595613753	8.13226489	-2.453374743	0.026020278	0.200743318	-4.566473992
gene-Dmel_CG32490	-0.508038405	4.654806029	-2.453000603	0.026039765	0.200743318	-4.532334503
gene-Dmel_CG3395	-0.382501137	9.574641428	-2.450782304	0.02615559	0.201466355	-4.55689565
gene-Dmel_CG15773	0.994620848	0.73792939	2.450149803	0.026188705	0.201551622	-3.601809679
gene-Dmel_CG42663	-0.53108041	4.951223438	-2.449246314	0.026236075	0.201746371	-4.541954637
gene-Dmel_CG3166	-0.470243902	6.358372847	-2.448337939	0.026283784	0.201943389	-4.587126914
gene-Dmel_CG1210	-0.393446913	6.47118326	-2.44719615	0.026343867	0.202235079	-4.589235045
gene-Dmel_CG12034	-0.229222239	4.823056532	-2.444136262	0.026505527	0.203047397	-4.541591475
gene-LOC108138422	-0.846101241	0.580304797	-2.44402853	0.026511236	0.203047397	-3.76688949
gene-Dmel_CG3850	-0.455767329	7.825109486	-2.44393286	0.026516307	0.203047397	-4.586432768
gene-Dmel_CG6014	0.595920404	6.823071745	2.440695756	0.026688416	0.20402602	-4.600641831
gene-Dmel_CG1571	3.342418526	-3.010365793	2.440689751	0.026688737	0.20402602	-3.314785221
gene-Dmel_CG3589	0.306235321	4.945417507	2.440072605	0.026721669	0.204107118	-4.573520783
gene-Dmel_CG33196	0.583080352	8.144910229	2.438950847	0.026781627	0.204112812	-4.592263212
gene-Dmel_CG10944	-0.317268563	10.30200193	-2.438841293	0.026787489	0.204112812	-4.569822604
gene-Dmel_CG12177	0.408459779	3.343517275	2.438529148	0.0268042	0.204112812	-4.447066591
gene-Dmel_CG18617	0.361828829	6.98953939	2.438388869	0.026811712	0.204112812	-4.606698124
gene-Dmel_CG13957	-0.314348642	4.883250202	-2.435469136	0.026968535	0.205132435	-4.553450334
gene-Dmel_CG8392	0.33621587	7.721874011	2.435061113	0.026990519	0.205132435	-4.602658754
gene-Dmel_CG31678	0.523161057	4.780975909	2.434012314	0.027047107	0.205391774	-4.554685043
gene-Dmel_CG3777	-1.108066457	2.393848568	-2.432679567	0.027119176	0.205768153	-4.409023318
gene-Dmel_CG1657	-0.565456706	6.158773996	-2.432013979	0.027155236	0.205870913	-4.61290773
gene-Dmel_CG8946	-0.332896906	7.404600924	-2.430489055	0.027238023	0.206322269	-4.61233132
gene-Dmel_CG7408	0.488196051	4.382826735	2.429743525	0.027278585	0.206322269	-4.6126596
gene-Dmel_CG32177	0.390406659	5.394176266	2.429581935	0.027287384	0.206322269	-4.594329296
gene-Dmel_CG13849	-0.514356945	5.791099355	-2.429257903	0.027305036	0.206322269	-4.620593747
gene-Dmel_CG3972	0.418963021	14.53974259	2.42854477	0.027343924	0.206445495	-4.559932681
gene-Dmel_CG6633	0.442990194	7.619060276	2.427015018	0.027427519	0.206905778	-4.626648042
gene-Dmel_CG4070	-0.524197102	6.517657573	-2.425114392	0.027531717	0.207520598	-4.629664747
gene-Dmel_CG42346	1.078702444	0.546935132	2.421895618	0.027709032	0.208685076	-3.526575034
gene-Dmel_CG8182	-0.357366228	6.454623435	-2.419847178	0.027822437	0.209346798	-4.636715657
gene-Dmel_CG4360	-0.433858988	6.271269092	-2.419482201	0.027842689	0.209346798	-4.641625565
gene-Dmel_CG43783	0.550120167	3.420138738	2.416963741	0.027982812	0.209659472	-4.378540493
gene-Dmel_CG4743	0.447200311	2.80807813	2.416718633	0.027996485	0.209659472	-4.356959663
gene-Dmel_CG31021	2.434190103	-2.984453848	2.416567795	0.028004902	0.209659472	-3.36174401
gene-Dmel_CG4462	0.65520561	4.850630372	2.416525191	0.02800728	0.209659472	-4.498863127
gene-Dmel_CG3922	-0.359451152	9.34319521	-2.416323053	0.028018564	0.209659472	-4.622807429
gene-Dmel_CG11911	1.791836899	-0.089106319	2.415931992	0.028040408	0.209659472	-4.057787402
gene-Dmel_CG4157	0.286664187	7.074147855	2.415853545	0.028044792	0.209659472	-4.647048328
gene-Dmel_CG2096	-0.405933867	6.121664184	-2.414584807	0.028115782	0.210018462	-4.648743577
gene-Dmel_CG5907	0.860023589	4.149051222	2.411698379	0.02827792	0.21088533	-4.476738576
gene-Dmel_CG13384	-0.327624745	5.733280023	-2.411697611	0.028277963	0.21088533	-4.640823316
gene-Dmel_CG1685	-0.604475538	4.662471265	-2.410380691	0.02835223	0.211266861	-4.615096688
gene-Dmel_CG5495	0.317936243	7.128796928	2.40979679	0.028385218	0.211340427	-4.659136251
gene-Dmel_CG6977	0.583004095	4.541311563	2.408811857	0.028440944	0.211583034	-4.558225162
gene-Dmel_CG14216	-0.263235392	4.501478688	-2.407545619	0.028512737	0.21194468	-4.622155017
gene-Dmel_CG1572	0.454316956	5.907118967	2.406809087	0.028554576	0.212070458	-4.648354695
gene-Dmel_CG10510	2.671021263	-2.570149731	2.406431492	0.028576048	0.212070458	-3.379185586
gene-LOC108150324	0.582198794	3.394390872	2.402104415	0.028823193	0.213568461	-4.367909617
gene-Dmel_CG31869	1.261916937	2.991845814	2.402079574	0.028824618	0.213568461	-4.232575072
gene-Dmel_CG1882	0.406715866	7.926433379	2.400938296	0.028890141	0.213772199	-4.666019712
gene-Dmel_CG10618	0.452217493	5.056353658	2.400609365	0.028909052	0.213772199	-4.619026005
gene-Dmel_CG33207	0.56024347	2.919737452	2.399647416	0.028964423	0.213772199	-4.335748258
gene-Dmel_CG6329	-0.768295028	4.568244816	-2.399632263	0.028965296	0.213772199	-4.624448078
gene-Dmel_CG4353	-0.457369289	6.422009654	-2.399166016	0.02899217	0.213772199	-4.679287598
gene-Dmel_CG4267	1.309497024	5.067040708	2.399119779	0.028994836	0.213772199	-4.680144827
gene-Dmel_CG10747	0.698130727	3.979901851	2.398756693	0.029015782	0.213772199	-4.441279802
gene-Dmel_CG11436	0.491819675	2.258943585	2.398272469	0.029043739	0.213804761	-4.139827918
gene-Dmel_CG32775	-0.339916668	4.084068738	-2.397573719	0.029084127	0.213804761	-4.533057233
gene-Dmel_CG42666	0.460966938	5.048506866	2.397466029	0.029090356	0.213804761	-4.619043739
gene-LOC108138500	0.549947899	2.545944801	2.395957262	0.02917776	0.21411575	-4.281495875
gene-Dmel_CG13363	-0.507856062	6.418133694	-2.395574277	0.029199986	0.21411575	-4.685644269
gene-Dmel_CG43867	0.349907265	4.115737458	2.395203694	0.029221507	0.21411575	-4.550911507
gene-Dmel_CG32815	-0.759992484	1.137705037	-2.395120452	0.029226343	0.21411575	-3.834560579
gene-Dmel_CG34040	1.676193052	-1.206427928	2.39187522	0.029415477	0.215328825	-3.542374361
gene-Dmel_CG9946	-0.352946535	7.745897084	-2.390086223	0.029520232	0.215922787	-4.686040156
gene-Dmel_CG6514	-0.932351061	4.866313847	-2.389276562	0.029567758	0.21609753	-4.595172472
gene-Dmel_CG32708	-0.772448652	2.645915121	-2.388777557	0.029597084	0.216139091	-4.281601387
gene-Dmel_CG15343	0.387570837	3.326383061	2.386697992	0.029719595	0.216860542	-4.51188105
gene-Dmel_CG44240	-0.43724705	6.797707595	-2.383977958	0.029880558	0.217861196	-4.706077221
gene-Dmel_CG4322	-0.411167836	5.98253399	-2.382499402	0.029968398	0.218327538	-4.706154608
gene-Dmel_CG4523	-0.279313915	7.483391905	-2.37995857	0.030119914	0.219256669	-4.707707851
gene-Dmel_CG7338	-0.3944869	6.151545173	-2.379107517	0.030170826	0.219379911	-4.716712136
gene-Dmel_CG5889	0.503286382	5.193963558	2.378873605	0.030184833	0.219379911	-4.683374201
gene-Dmel_CG4337	-0.368895603	3.428975362	-2.377689379	0.030255841	0.219721331	-4.51887449
gene-Dmel_CG4464	-0.327025342	9.737000301	-2.376861449	0.030305578	0.21990786	-4.691657897
gene-Dmel_CG2297	1.479732064	1.414984987	2.376056388	0.030354016	0.22000131	-4.191477178
gene-Dmel_CG10221	-0.359732935	6.183247564	-2.375847735	0.030366581	0.22000131	-4.723309819
gene-LOC108141620	-0.595176484	4.247221661	-2.374528938	0.030446116	0.220242205	-4.597199545
gene-Dmel_CG1622	-0.347743274	3.696484919	-2.374106408	0.03047164	0.220242205	-4.517811462
gene-Dmel_CG3788	2.657892174	-1.276777529	2.374098832	0.030472098	0.220242205	-3.528026541
gene-Dmel_CG32681	3.256878381	-3.50430863	2.373558808	0.030504749	0.220248248	-3.411410666
gene-Dmel_CG1430	-0.422286799	4.82503118	-2.373062025	0.030534814	0.220248248	-4.680830083
gene-Dmel_CG17598	-0.313104276	5.721385282	-2.372705019	0.030556437	0.220248248	-4.71594732
gene-Dmel_CG32564	-1.107912156	1.113934047	-2.372185014	0.030587959	0.220248248	-3.980439708
gene-Dmel_CG6189	-0.563426751	3.994015794	-2.371956766	0.030601805	0.220248248	-4.624838374
gene-LOC108135201	0.8479809	1.601301422	2.371698642	0.030617469	0.220248248	-3.932461405
gene-Dmel_CG4111	-0.304774943	9.463015316	-2.371102319	0.030653688	0.22033543	-4.704726892
gene-Dmel_CG6143	-0.264543816	7.828616237	-2.370202234	0.030708432	0.220511529	-4.722494591
gene-Dmel_CG5924	0.35800994	3.387436838	2.369906751	0.030726423	0.220511529	-4.488301711
gene-Dmel_CG14211	-0.50807794	3.206332743	-2.367380222	0.030880665	0.221444644	-4.360820839
gene-Dmel_CG4033	-0.49389565	4.175484916	-2.366482907	0.03093562	0.22166487	-4.690461803
gene-Dmel_CG1762	-1.038330332	1.432117981	-2.364906669	0.031032377	0.222184046	-3.981727509
gene-Dmel_CG6846	-0.297825797	9.959429373	-2.364072897	0.031083673	0.222377172	-4.712758197
gene-Dmel_CG9861	3.776408625	-2.934987874	2.363425911	0.031123533	0.222488241	-3.428315553
gene-Dmel_CG7246	-0.529336899	2.506362971	-2.362943433	0.031153288	0.222526965	-4.373027954
gene-Dmel_CG7180	0.502688617	3.384890174	2.361614023	0.031235415	0.222939419	-4.475751431
gene-Dmel_CG17982	-0.410093675	3.429809192	-2.360892707	0.03128006	0.223083922	-4.485652219
gene-Dmel_CG12155	-0.323940405	4.244538804	-2.360224535	0.03132147	0.223205141	-4.658695997
gene-Dmel_CG8340	-0.316949193	6.29790568	-2.359050682	0.031394343	0.223550217	-4.754324034
gene-Dmel_CG17060	-0.220953097	7.306126624	-2.357738738	0.031475978	0.223957093	-4.748002912
gene-Dmel_CG9400	0.617060166	6.076627706	2.357050366	0.031518891	0.22408804	-4.751101002
gene-Dmel_CG33322	3.141397817	-3.338352937	2.355982506	0.03158557	0.224387619	-3.436475327
gene-Dmel_CG2091	0.389001884	3.797742084	2.355039362	0.031644572	0.224632235	-4.626216293
gene-Dmel_CG5360	0.446306453	3.953794028	2.352799156	0.031785131	0.225227862	-4.613413984
gene-Dmel_CG42856	-0.391794365	6.563919742	-2.352627501	0.031795925	0.225227862	-4.766032967
gene-Dmel_CG7024	1.461367014	-0.556416922	2.352524863	0.031802381	0.225227862	-3.674668176
gene-Dmel_CG9286	-0.476199033	3.936561514	-2.351199803	0.031885839	0.225644134	-4.613091416
gene-Dmel_CG5270	-0.409156754	6.054392293	-2.349126513	0.032016835	0.226220425	-4.772244762
gene-Dmel_CG10021	0.487915925	3.80485729	2.348854651	0.032034049	0.226220425	-4.551940882
gene-Dmel_CG6531	0.494057257	4.239372911	2.348736998	0.032041502	0.226220425	-4.542920592
gene-Dmel_CG32505	-0.320367718	4.18115425	-2.347757041	0.032103639	0.22647281	-4.640448704
gene-Dmel_CG12202	-0.305064991	6.812331315	-2.347392388	0.032126789	0.22647281	-4.770948546
gene-Dmel_CG9791	-0.339448812	4.103620433	-2.34583338	0.032225943	0.226874595	-4.664641851
gene-Dmel_CG12384	-0.307601518	7.224336255	-2.345438426	0.032251107	0.226874595	-4.771837802
gene-Dmel_CG3829	-0.43311606	8.218178399	-2.345326729	0.032258227	0.226874595	-4.762983565
gene-Dmel_CG5436	-1.293759903	4.632047839	-2.343784991	0.032356657	0.227391941	-4.718022122
gene-Dmel_CG4804	-0.416374134	3.884914382	-2.342998559	0.032406974	0.227570631	-4.583126936
gene-Dmel_CG15141	0.440607911	3.10208883	2.342581005	0.032433719	0.227574964	-4.463152084
gene-Dmel_CG9952	-0.426573035	5.150518254	-2.342212	0.032457372	0.227574964	-4.701262838
gene-Dmel_CG5080	-0.310867119	8.148855103	-2.340546574	0.032564326	0.227854967	-4.769289209
gene-Dmel_CG17100	-0.573484719	7.381115704	-2.34031811	0.032579024	0.227854967	-4.782317265
gene-Dmel_CG42345	-0.713433187	5.220993591	-2.340148735	0.032589924	0.227854967	-4.741502895
gene-Dmel_CG1575	-0.499724611	3.855283299	-2.34003894	0.032596992	0.227854967	-4.623928728
gene-Dmel_CG5896	0.469306986	7.296512418	2.339569611	0.03262722	0.227892036	-4.788546411
gene-Dmel_CG9676	-0.849093595	0.740092441	-2.338811326	0.032676115	0.227898789	-3.947674789
gene-Dmel_CG30429	2.787602688	-3.500153863	2.337217809	0.032779091	0.227898789	-3.463407096
gene-Dmel_CG7434	-0.34569211	9.326641765	-2.336750327	0.032809358	0.227898789	-4.769292148
gene-Dmel_CG6331	0.596391749	5.386576115	2.336404598	0.032831759	0.227898789	-4.670574977
gene-Dmel_CG4721	-0.325019328	8.163529032	-2.335892093	0.032864992	0.227898789	-4.779370427
gene-Dmel_CG3157	0.403608426	2.574446376	2.335872111	0.032866288	0.227898789	-4.369218314
gene-Dmel_CG16984	2.573586854	-2.045138677	2.335775673	0.032872546	0.227898789	-3.558105583
gene-Dmel_CG1683	4.022071216	-1.128961711	2.335614195	0.032883025	0.227898789	-3.521961468
gene-Dmel_CR43650	-0.502634738	4.822893059	-2.33544446	0.032894044	0.227898789	-4.712839627
gene-Dmel_CG8485	-0.616301349	8.595206256	-2.33522791	0.032908108	0.227898789	-4.783424284
gene-Dmel_CG6269	-1.152990653	1.961483015	-2.33497013	0.032924856	0.227898789	-4.205862361
gene-Dmel_CG5137	0.784743973	-0.01049983	2.334834	0.032933704	0.227898789	-3.829018503
gene-Dmel_CG1582	-0.306714749	5.197316534	-2.334180613	0.032976201	0.227898789	-4.770719326
gene-Dmel_CG13458	1.589307866	0.697704545	2.334166013	0.032977152	0.227898789	-3.686340614
gene-Dmel_CG3624	0.344557952	6.805349985	2.329790691	0.033263066	0.229701069	-4.809730669
gene-Dmel_CG1676	-0.333742021	4.376305947	-2.328866493	0.033323756	0.229854606	-4.712742778
gene-Dmel_CG3973	-0.410557062	5.875621221	-2.328686627	0.03333558	0.229854606	-4.796988624
gene-Dmel_CG14786	-0.25250006	5.809740066	-2.327395377	0.033420575	0.230267009	-4.806406507
gene-Dmel_CG3774	-0.332017977	6.586295673	-2.326030132	0.033510662	0.230713843	-4.815244596
gene-Dmel_CG30163	0.87319279	1.71158301	2.324908897	0.033584818	0.231050405	-4.357042561
gene-Dmel_CG6472	1.040580987	1.792812367	2.322316352	0.033756871	0.231804771	-4.366961647
gene-Dmel_CG31183	-0.464795275	7.016805628	-2.322119557	0.033769965	0.231804771	-4.814944215
gene-Dmel_CG1044	0.351948776	4.783317256	2.321952706	0.03378107	0.231804771	-4.761289643
gene-Dmel_CG33181	0.423470358	2.633781684	2.321730223	0.033795883	0.231804771	-4.378060049
gene-LOC108135855	3.06619957	-3.255416604	2.320279445	0.033892628	0.232294074	-3.487713991
gene-LOC108136259	2.880017803	-3.440502678	2.319448814	0.033948135	0.23250022	-3.488589437
gene-Dmel_CG6815	-0.465500613	6.200481378	-2.318559883	0.034007632	0.232599706	-4.826719922
gene-Dmel_CG8922	-0.280320219	10.18118715	-2.318471669	0.034013541	0.232599706	-4.794369898
gene-Dmel_CG5130	-0.93348589	1.805667073	-2.317259881	0.034094818	0.232981254	-4.161891815
gene-Dmel_CG10423	-0.321407828	8.873201946	-2.316005937	0.034179113	0.233197101	-4.811941003
gene-Dmel_CG8264	-0.305618452	5.73401443	-2.315772979	0.034194795	0.233197101	-4.819496523
gene-LOC108144151	2.728106036	-3.750586327	2.315652293	0.034202922	0.233197101	-3.493689236
gene-Dmel_CG8146	-0.321710409	6.542250138	-2.313350866	0.034358242	0.234081523	-4.838220963
gene-Dmel_CG10672	0.41572296	5.157376099	2.312312712	0.034428521	0.234385679	-4.800302018
gene-Dmel_CG7524	-0.833291453	3.836897007	-2.310965526	0.034519921	0.234673329	-4.39461317
gene-Dmel_CG5941	-0.454173075	4.523971409	-2.310509462	0.034550914	0.234673329	-4.728744475
gene-Dmel_CG33120	-0.580875111	6.831920737	-2.309530475	0.034617532	0.234673329	-4.838879002
gene-Dmel_CG7957	0.32366967	3.685283701	2.309333665	0.034630939	0.234673329	-4.654507985
gene-Dmel_CG3153	0.55885299	5.341811363	2.309270294	0.034635257	0.234673329	-4.788788518
gene-Dmel_CG8989	-0.374994993	8.919706461	-2.309201972	0.034639913	0.234673329	-4.827201579
gene-Dmel_CG7441	0.427622044	4.801711296	2.309047486	0.034650442	0.234673329	-4.799357997
gene-Dmel_CG17374	-0.622156277	9.981695848	-2.307820569	0.034734175	0.235055074	-4.818757419
gene-Dmel_CG4609	-0.273228275	7.264800163	-2.307468668	0.034758226	0.235055074	-4.843306211
gene-Dmel_CG33113	-0.476897411	9.289981969	-2.306387032	0.034832249	0.23533571	-4.832751414
gene-Dmel_CG42458	-1.645923559	-0.379434823	-2.306110407	0.034851203	0.23533571	-3.530060215
gene-Dmel_CG2543	0.681544879	2.674549548	2.303496305	0.035030801	0.236276429	-4.519423129
gene-Dmel_CG15892	2.719966486	-0.543650611	2.303330815	0.0350422	0.236276429	-3.695424536
gene-Dmel_CG4561	-0.375410879	6.708775241	-2.302714987	0.035084648	0.236388313	-4.85168456
gene-LOC108147131	3.447165328	-3.022143612	2.301621057	0.03516017	0.236722706	-3.517665429
gene-Dmel_CG9143	-0.470322521	4.223189715	-2.300967062	0.035205392	0.236852762	-4.781401974
gene-Dmel_CG8861	-0.446693396	2.1011329	-2.300322642	0.035250006	0.236978533	-4.854354564
gene-LOC108147249	3.129339243	-3.374025285	2.299413329	0.035313048	0.237227918	-3.519463462
gene-Dmel_CG1921	-0.53931062	5.542642927	-2.29742957	0.035450946	0.237700549	-4.844589303
gene-Dmel_CG14778	0.619980865	1.491795115	2.297353181	0.035456266	0.237700549	-4.235069483
gene-Dmel_CG13501	3.156007334	-3.187353791	2.297243555	0.035463902	0.237700549	-3.521624615
gene-Dmel_CG5155	3.329810303	-2.229524397	2.296906436	0.035487395	0.237700549	-3.537873488
gene-Dmel_CG15125	2.8509447	-3.392345294	2.295466284	0.035587916	0.237975565	-3.523299409
gene-LOC108147169	1.12883	5.35797689	2.295316124	0.035598412	0.237975565	-4.863140535
gene-Dmel_CG12151	-0.285077697	5.190916771	-2.295199914	0.035606538	0.237975565	-4.854560463
gene-Dmel_CG13731	-1.457035821	3.7042562	-2.294197396	0.035676704	0.2380099	-4.702658431
gene-Dmel_CG4797	0.79604089	5.537667797	2.294132235	0.035681269	0.2380099	-4.84819837
gene-Dmel_CG6718	-0.476502336	7.811316925	-2.294010903	0.035689771	0.2380099	-4.86189893
gene-Dmel_CG4026	0.519391134	5.30783316	2.292453564	0.035799062	0.238564741	-4.836428492
gene-Dmel_CG31161	2.435024213	-0.234055682	2.291321426	0.03587871	0.238921371	-3.845827251
gene-Dmel_CG1662	-0.531236363	5.936918727	-2.290154515	0.035960977	0.239125362	-4.871927956
gene-Dmel_CG11527	-0.416792573	2.486965666	-2.289815448	0.035984914	0.239125362	-4.85885332
gene-Dmel_CG4962	-1.035762147	0.152723754	-2.289774514	0.035987805	0.239125362	-3.78670156
gene-Dmel_CG5381	-0.466118408	7.455838716	-2.289229978	0.036026281	0.239207183	-4.873404899
gene-Dmel_CG9837	-0.688475072	7.331999322	-2.287413283	0.036154926	0.239834638	-4.87660049
gene-Dmel_CG14722	-0.323858804	4.707979215	-2.287155102	0.036173244	0.239834638	-4.829149933
gene-Dmel_CG6341	-0.322360343	8.284841228	-2.286433505	0.036224485	0.240000337	-4.88738785
gene-Dmel_CG12237	0.298148697	5.654439417	2.285780154	0.036270938	0.240134097	-4.883945809
gene-Dmel_CG32555	-0.360445434	6.012349278	-2.28472244	0.03634626	0.24045865	-4.887450775
gene-Dmel_CG6094	0.361744349	3.669309286	2.283643408	0.03642325	0.240793763	-4.663952516
gene-Dmel_CG18259	-0.333041001	4.666259989	-2.279801175	0.036698634	0.242439027	-4.816354752
gene-Dmel_CG10811	-0.412525347	7.87726814	-2.279154817	0.036745151	0.242511569	-4.890106254
gene-Dmel_CG11552	3.161521437	-3.340703432	2.278677137	0.036779564	0.242511569	-3.548532082
gene-Dmel_CG13870	2.958220493	-2.336875975	2.278543619	0.036789188	0.242511569	-3.561843151
gene-Dmel_CG8831	0.289834233	4.146101439	2.278151907	0.036817437	0.242522929	-4.78770638
gene-Dmel_CG14527	-0.544438367	4.462505537	-2.277126536	0.036891479	0.242835702	-4.894255165
gene-Dmel_CG6227	-0.288835628	4.930644257	-2.276564794	0.036932101	0.2429282	-4.856161676
gene-Dmel_CG3104	0.366026673	2.744052006	2.275472947	0.037011177	0.243166663	-4.555528871
gene-Dmel_CG31933	3.180800816	-3.372570924	2.27532993	0.037021546	0.243166663	-3.553302334
gene-Dmel_CG6146	-0.339124151	6.349806489	-2.274743195	0.037064116	0.243271509	-4.908595369
gene-Dmel_CG17420	-0.415356063	9.930910148	-2.273699627	0.037139943	0.243385155	-4.87800087
gene-Dmel_CG12756	-0.586750232	2.672527687	-2.273550971	0.037150757	0.243385155	-4.459388328
gene-Dmel_CG10287	-0.733218471	4.608041906	-2.273406203	0.03716129	0.243385155	-4.85365773
gene-Dmel_CG11943	-0.277126459	5.563104972	-2.272377324	0.037236232	0.243701411	-4.907768001
gene-Dmel_CG17211	1.185698947	-0.522870707	2.271181858	0.037323485	0.244097727	-3.897946575
gene-Dmel_CG7752	-0.213360823	6.359132468	-2.270306625	0.037387486	0.244341517	-4.917684581
gene-Dmel_CG6253	-0.331283125	9.692878747	-2.269361121	0.03745674	0.244619267	-4.888980761
gene-Dmel_CG30023	0.36323957	5.701407015	2.268582521	0.037513859	0.244817425	-4.911874077
gene-Dmel_CG13124	0.279601378	7.964098879	2.266458656	0.037670081	0.24566159	-4.914158586
gene-Dmel_CG44162	0.371913831	8.341666389	2.266026952	0.037701909	0.245693909	-4.910196443
gene-Dmel_CG42390	0.47719987	7.212081487	2.264987662	0.037778635	0.246018564	-4.928302195
gene-Dmel_CG9630	-0.339872623	4.398895657	-2.262849002	0.037936981	0.246765409	-4.834588722
gene-Dmel_CG8986	-1.311658093	0.268690521	-2.262709923	0.0379473	0.246765409	-3.86308282
gene-Dmel_CG17664	0.54183029	4.440576811	2.262262614	0.037980505	0.246805799	-4.837093026
gene-Dmel_CG9753	-0.575164078	2.861502837	-2.261570327	0.038031949	0.246964568	-4.458235785
gene-Dmel_CG40006	0.737728128	4.010684715	2.260287341	0.03812746	0.247409058	-4.651332379
gene-Dmel_CG6966	0.309712085	6.695171323	2.259059217	0.038219095	0.247595424	-4.939024269
gene-LOC108147833	-2.26710151	4.667818674	-2.258984961	0.038224642	0.247595424	-4.595462247
gene-Dmel_CG42240	0.710660782	3.929816423	2.258813939	0.038237421	0.247595424	-4.254841866
gene-Dmel_CG2854	1.913710699	-1.306112627	2.25804821	0.038294684	0.247790728	-3.684633075
gene-Dmel_CG1475	-0.333899695	10.08946397	-2.257672038	0.038322845	0.247797574	-4.906635743
gene-Dmel_CG10185	1.579781943	-0.435892156	2.257226881	0.038356194	0.24783794	-3.719862446
gene-Dmel_CG14650	-0.360253592	5.924685946	-2.255509363	0.038485118	0.248180105	-4.943257831
gene-Dmel_CG11448	-0.308495919	4.925461333	-2.255447801	0.038489747	0.248180105	-4.888753576
gene-Dmel_CG18377	-1.270333307	-0.620851762	-2.255436695	0.038490582	0.248180105	-3.933459624
gene-LOC108147254	2.67252731	-3.663120732	2.254344338	0.038572799	0.248534955	-3.579360989
gene-Dmel_CG10583	0.889128603	0.890601237	2.253917277	0.038604987	0.248567178	-3.979215691
gene-Dmel_CG45477	-0.515595889	6.628351343	-2.253401523	0.038643892	0.24864258	-4.945442227
gene-Dmel_CG7490	-0.274491781	11.35034974	-2.25225888	0.038730217	0.249022766	-4.905275577
gene-Dmel_CG17150	2.493648222	-0.049076207	2.250327143	0.038876564	0.249251231	-3.670286091
gene-Dmel_CG4433	0.265051805	4.806800906	2.249546104	0.038935881	0.249251231	-4.908738655
gene-Dmel_CG3203	-0.263659203	10.00002745	-2.249382741	0.038948299	0.249251231	-4.922449958
gene-Dmel_CG9577	-0.370763986	7.096348181	-2.249333701	0.038952027	0.249251231	-4.948626616
gene-Dmel_CG8330	4.271730135	-2.606886452	2.249302791	0.038954377	0.249251231	-3.598856297
gene-Dmel_CG10998	1.891014246	-0.722191267	2.249130737	0.038967461	0.249251231	-3.708884968
gene-Dmel_CG17146	0.451371526	7.287913659	2.249056451	0.038973111	0.249251231	-4.947460207
gene-Dmel_CG1311	0.324872632	5.056560507	2.248915411	0.038983841	0.249251231	-4.899921558
gene-Dmel_CG4087	-0.313907856	9.93350202	-2.248151838	0.03904198	0.249448511	-4.926491072
gene-Dmel_CG10161	-0.328417076	7.963492718	-2.246658089	0.039155947	0.250001969	-4.946671512
gene-LOC108135621	4.377798894	-2.929500516	2.243917216	0.039365869	0.251166881	-3.60740606
gene-Dmel_CG45078	-0.466009151	6.284154114	-2.242195493	0.03949827	0.251835899	-4.964800387
gene-Dmel_CG32857	-0.364761277	5.343407509	-2.241405285	0.039559175	0.251980219	-4.941629247
gene-Dmel_CG5068	0.232212628	4.677783429	2.241186871	0.039576025	0.251980219	-4.882020911
gene-LOC108140453	3.599330424	-2.777532571	2.239706446	0.039690409	0.252532645	-3.607970727
gene-Dmel_CG8205	0.352087302	9.437362939	2.238870098	0.039755165	0.252667129	-4.947385157
gene-Dmel_CG10964	-0.389947692	4.835827602	-2.238437594	0.039788691	0.252667129	-4.862182046
gene-Dmel_CG14803	0.41267119	3.85211556	2.238363316	0.039794451	0.252667129	-4.826570602
gene-Dmel_CG32702	-0.974323239	8.616387223	-2.237490609	0.039862189	0.252921576	-4.958497797
gene-Dmel_CG3149	-0.318678452	2.84546282	-2.236935872	0.039905302	0.253019539	-4.961319442
gene-Dmel_CG4897	-0.322112056	10.49479956	-2.235831376	0.03999127	0.253388901	-4.941400766
gene-Dmel_CG15626	-0.377978624	7.106603356	-2.234644544	0.040083839	0.253799543	-4.974619659
gene-Dmel_CG6072	0.36633089	5.279397656	2.233008247	0.040211791	0.254194125	-4.952221459
gene-Dmel_CG5343	0.753319637	2.986259997	2.232698372	0.040236064	0.254194125	-4.673565889
gene-Dmel_CG2212	-0.467525736	7.569507317	-2.232690777	0.04023666	0.254194125	-4.973806185
gene-Dmel_CG8991	0.511767846	3.221575367	2.231969585	0.040293207	0.254194125	-4.70486042
gene-Dmel_CG4725	-0.419188566	5.890258248	-2.23178073	0.040308026	0.254194125	-4.985220396
gene-Dmel_CG1966	0.400322647	3.712603807	2.231553699	0.040325849	0.254194125	-4.833316347
gene-Dmel_CG3327	-0.628171314	1.726731246	-2.231281	0.040347266	0.254194125	-4.328383424
gene-Dmel_CG4215	0.473101009	2.675551845	2.231009824	0.040368574	0.254194125	-4.674745253
gene-Dmel_CG6806	-1.379282392	9.5213329	-2.229631671	0.040477025	0.254580062	-4.946624805
gene-Dmel_CG8636	-0.314493856	7.77812143	-2.229456876	0.040490799	0.254580062	-4.979699487
gene-Dmel_CG10922	-0.416431109	6.088035358	-2.229170234	0.040513397	0.254580062	-4.989711044
gene-Dmel_CG42593	-0.373301183	7.066953275	-2.228227965	0.040587765	0.254684415	-4.985500406
gene-LOC108144836	2.797826292	-3.50241526	2.227842421	0.04061823	0.254684415	-3.619041619
gene-Dmel_CG14229	0.322144174	3.258501037	2.227685366	0.040630646	0.254684415	-4.740918996
gene-Dmel_CG8675	-0.383475247	4.138233746	-2.22740902	0.040652502	0.254684415	-4.856411445
gene-Dmel_CG8481	0.330271289	4.991238359	2.227116722	0.040675631	0.254684415	-4.931919286
gene-LOC108136187	-0.567951651	4.551347071	-2.22662296	0.04071473	0.254684415	-4.938600795
gene-LOC108140446	1.937569039	2.927554252	2.226493418	0.040724993	0.254684415	-4.750559513
gene-Dmel_CG12737	-0.358268223	6.824658206	-2.225964443	0.040766929	0.254697854	-4.992504491
gene-Dmel_CG9621	-0.407109068	8.299363715	-2.225763663	0.040782857	0.254697854	-4.982545451
gene-Dmel_CG6760	0.378891053	3.990280716	2.224195815	0.040907431	0.255219235	-4.84997247
gene-LOC108140972	0.773695026	0.957718147	2.224010614	0.04092217	0.255219235	-4.266305558
gene-Dmel_CG42807	1.801577964	5.794714318	2.222965643	0.041005423	0.255432784	-4.994050354
gene-Dmel_CG18031	0.487428647	8.588938317	2.222879588	0.041012286	0.255432784	-4.99014658
gene-Dmel_CG15177	2.940483773	-3.255285545	2.221177358	0.04114826	0.2561052	-3.627298212
gene-Dmel_CG31874	2.924549838	-3.270348552	2.219564234	0.041277502	0.25673483	-3.631531856
gene-Dmel_CG9847	-0.320959491	7.754069769	-2.219018503	0.041321311	0.256832592	-4.997836819
gene-Dmel_CG14252	0.774959556	1.340759479	2.218575029	0.041356942	0.25687104	-4.150388359
gene-Dmel_CG11073	0.532205604	5.96073004	2.218242406	0.041383686	0.25687104	-4.602463788
gene-LOC108150421	1.697041238	1.115427731	2.217837236	0.041416285	0.256898976	-4.124772028
gene-Dmel_CG7021	-0.460776367	8.254738265	-2.215907246	0.041571892	0.257679803	-4.990155965
gene-Dmel_CG42679	0.329788853	7.899170864	2.215371844	0.041615155	0.257679803	-5.006766777
gene-Dmel_CG6073	-0.565912863	3.668996877	-2.215228853	0.041626716	0.257679803	-4.859870227
gene-Dmel_CG14105	1.347261262	1.878606244	2.214364281	0.041696684	0.257916645	-4.064258618
gene-Dmel_CG7972	0.430663288	2.292280332	2.214059256	0.041721395	0.257916645	-4.666232392
gene-Dmel_CG4280	0.3461294	8.282651256	2.21310747	0.04179859	0.258219261	-5.006795063
gene-Dmel_CG4820	0.485632668	3.374214759	2.212360673	0.041859251	0.258262872	-4.734626916
gene-LOC108134562	2.903669368	-3.577608501	2.212325093	0.041862143	0.258262872	-3.641482449
gene-Dmel_CG6579	0.372187769	6.823919506	2.211164956	0.041956548	0.258643825	-5.025562611
gene-Dmel_CG6723	0.453292524	2.194153064	2.21087136	0.04198047	0.258643825	-4.57064689
gene-Dmel_CG8933	-0.336754801	6.647833385	-2.209536298	0.04208941	0.258937263	-5.025103234
gene-Dmel_CG31728	-1.475766577	-0.808832815	-2.209450258	0.04209644	0.258937263	-3.678108884
gene-Dmel_CG6330	-0.478543629	7.308987642	-2.209001062	0.042133159	0.258937263	-5.017981712
gene-Dmel_CG8196	0.724635266	8.236415845	2.208728984	0.042155414	0.258937263	-5.010273968
gene-Dmel_CG17816	0.632153169	0.580052421	2.208470652	0.042176554	0.258937263	-4.602889326
gene-Dmel_CG5621	-0.638019291	3.80826271	-2.208208436	0.042198023	0.258937263	-4.724355252
gene-Dmel_CG8346	1.065362824	0.157690357	2.207856857	0.042226824	0.258940207	-3.843710516
gene-Dmel_CG30345	0.462788935	4.169303738	2.206608208	0.042329258	0.259394377	-4.889930241
gene-Dmel_CG9786	0.53831056	3.094966134	2.20448458	0.042504002	0.260290751	-4.642760772
gene-Dmel_CG6612	0.356245796	6.364219833	2.203877409	0.042554086	0.2603696	-5.038080868
gene-Dmel_CG40351	-0.340455505	5.170001511	-2.203638201	0.042573833	0.2603696	-5.005067304
gene-Dmel_CG11624	0.474386	7.331108896	2.202464057	0.042670882	0.260788683	-5.040106017
gene-LOC108140699	3.356878815	-3.348807302	2.200902283	0.042800287	0.261404828	-3.661341641
gene-Dmel_CG7052	-0.863429011	9.954305434	-2.200022525	0.042873342	0.261676215	-5.00431485
gene-Dmel_CG7768	5.477445156	-1.806038727	2.197805126	0.043057987	0.262539638	-3.679582957
gene-LOC108147705	3.338691011	-2.246491376	2.197489386	0.043084339	0.262539638	-3.700306886
gene-LOC108147236	2.903193003	-3.31701815	2.196957258	0.043128784	0.262539638	-3.659666987
gene-Dmel_CG10379	-0.421036207	7.413039374	-2.195402498	0.043258887	0.262539638	-5.04165854
gene-Dmel_CG9761	0.370009706	5.445507947	2.195312998	0.043266387	0.262539638	-5.011646123
gene-Dmel_CG10305	-0.277743343	10.09852523	-2.194141522	0.043364672	0.262539638	-5.020910727
gene-Dmel_CG13991	5.052112633	-1.648082284	2.193906067	0.043384451	0.262539638	-3.684105538
gene-Dmel_CG6441	4.182751174	-2.896899615	2.193801636	0.043393227	0.262539638	-3.679066615
gene-Dmel_CG12643	0.479234124	4.959229849	2.193362822	0.043430118	0.262539638	-5.034968076
gene-Dmel_CG17323	-0.405636979	6.43152513	-2.19331873	0.043433826	0.262539638	-5.054457318
gene-Dmel_CG5353	-0.273490586	7.228998815	-2.192779807	0.043479177	0.262539638	-5.048788499
gene-Dmel_CG13397	-0.50145876	4.77463494	-2.192756346	0.043481152	0.262539638	-5.050355677
gene-LOC108146762	2.739764803	-3.463163308	2.192651954	0.043489942	0.262539638	-3.668273522
gene-Dmel_CG17030	2.728649671	-3.506134073	2.192599033	0.043494399	0.262539638	-3.66843307
gene-Dmel_CG2577	3.267185029	-2.995828713	2.192183803	0.043529382	0.262539638	-3.672377133
gene-Dmel_CG18155	0.820093796	0.526679425	2.191816841	0.04356032	0.262539638	-4.133783563
gene-Dmel_CG10191	0.623955779	1.246612899	2.191756	0.043565452	0.262539638	-4.335368215
gene-Dmel_CG7424	-0.334071403	9.349434615	-2.191699463	0.043570221	0.262539638	-5.032358762
gene-Dmel_CG34107	2.756899278	-2.44607244	2.191483897	0.043588408	0.262539638	-3.688594996
gene-Dmel_CG4810	3.708197738	-3.011086752	2.191426783	0.043593228	0.262539638	-3.676850918
gene-Dmel_CG12325	-0.471817677	4.210190045	-2.191135496	0.043617818	0.262539638	-4.947276076
gene-Dmel_CG9712	-0.325717383	6.825488575	-2.18995188	0.043717868	0.262883587	-5.058961257
gene-Dmel_CG6972	-0.587744196	3.8827268	-2.189779394	0.043732466	0.262883587	-4.869220763
gene-Dmel_CG7904	-0.291681694	5.962245304	-2.188930699	0.043804358	0.262980261	-5.059080253
gene-Dmel_CG1883	-0.290442559	10.48050157	-2.188910454	0.043806074	0.262980261	-5.02572755
gene-Dmel_CG3821	-0.301528871	6.756089786	-2.187924492	0.043889735	0.263309608	-5.059802227
gene-Dmel_CG10360	0.418499483	10.12470488	2.187419625	0.04393263	0.263394124	-5.038820658
gene-Dmel_CG43078	0.376178698	8.957618407	2.186930343	0.043974239	0.263470818	-5.045999303
gene-Dmel_CG14181	0.30876207	4.147716037	2.185682263	0.044080541	0.263842867	-4.938893682
gene-Dmel_CG10743	0.231948112	5.742555259	2.185523852	0.04409405	0.263842867	-5.065069683
gene-Dmel_CG3723	2.136484853	2.366302539	2.184526699	0.044179175	0.264047572	-4.294980958
gene-Dmel_CG1007	0.483284669	5.215683345	2.184446585	0.044186021	0.264047572	-5.006357944
gene-Dmel_CG8065	3.077284208	-3.513182068	2.183566516	0.044261287	0.2642321	-3.683855217
gene-Dmel_CG3245	2.477616984	-3.672569386	2.183409832	0.044274699	0.2642321	-3.679406435
gene-Dmel_CG31072	0.482096834	3.673340135	2.182801387	0.044326819	0.264370587	-4.812258518
gene-LOC108148493	2.463931565	-3.806404127	2.179112893	0.044643995	0.266088687	-3.682280289
gene-Dmel_CG9001	1.605859199	-1.406744827	2.178610126	0.04468739	0.266173816	-3.894679498
gene-Dmel_CG11430	-0.320240527	5.637451331	-2.178191413	0.04472356	0.266215826	-5.071507505
gene-Dmel_CG12532	-0.256644396	6.968165417	-2.176029203	0.04491077	0.266983655	-5.080396873
gene-LOC108138620	3.645030509	-3.182939216	2.175746091	0.044935337	0.266983655	-3.699314673
gene-Dmel_CG6830	0.8911501	5.167191582	2.175466663	0.044959595	0.266983655	-5.079355725
gene-Dmel_CG33957	-0.520640177	6.722809208	-2.175354261	0.044969357	0.266983655	-5.082971413
gene-Dmel_CG12141	-0.378274615	6.950076621	-2.1746835	0.04502765	0.267156266	-5.084036153
gene-Dmel_CG7199	0.231033664	6.290306853	2.174106239	0.045077874	0.267280804	-5.091225715
gene-Dmel_CG4663	0.33494887	5.88667696	2.172684017	0.045201832	0.267810412	-5.086930235
gene-Dmel_CG4286	3.662354925	-2.983126012	2.172409708	0.045225777	0.267810412	-3.705366763
gene-Dmel_CG4105	0.872217612	3.247209986	2.171900625	0.045270246	0.267900231	-4.553108655
gene-Dmel_CG8864	-0.320795928	7.066131641	-2.170774959	0.045368717	0.268184216	-5.087724064
gene-Dmel_CG1059	-0.357031902	10.46112653	-2.170681538	0.045376898	0.268184216	-5.056585619
gene-Dmel_CG13168	3.133890353	-3.222065628	2.168804278	0.045541585	0.268983665	-3.699858141
gene-Dmel_CG5945	0.526988934	9.77874886	2.16727526	0.045676129	0.26916516	-5.070612161
gene-Dmel_CG4629	0.304082129	4.709909417	2.167071445	0.045694091	0.26916516	-5.025952314
gene-Dmel_CG14609	3.566532713	-2.76647563	2.166760763	0.045721484	0.26916516	-3.719090319
gene-Dmel_CG32499	0.583724	4.327547336	2.166698513	0.045726974	0.26916516	-4.946415985
gene-Dmel_CG11265	-0.451400284	5.356065963	-2.166687657	0.045727932	0.26916516	-5.079865469
gene-Dmel_CG9088	-0.33740888	6.501577097	-2.166449412	0.045748951	0.26916516	-5.101470243
gene-Dmel_CG10399	-0.41123614	4.677676742	-2.165361729	0.045845024	0.26955695	-5.0237045
gene-Dmel_CG30170	1.663719833	-1.805183655	2.164916829	0.045884375	0.269614938	-3.777359482
gene-Dmel_CG17746	0.250667523	5.366392312	2.163535496	0.046006751	0.2699854	-5.086166225
gene-Dmel_CG9649	-0.261662795	7.646296286	-2.163304058	0.046027284	0.2699854	-5.096970536
gene-Dmel_CG31248	-0.492137932	2.231262587	-2.163205738	0.04603601	0.2699854	-4.579968827
gene-Dmel_CG11486	-0.354651002	7.389791548	-2.161914667	0.046150729	0.270484687	-5.101805093
gene-Dmel_CG3362	-0.325582339	5.713306456	-2.160387431	0.046286772	0.270823542	-5.112243656
gene-Dmel_CG9245	0.323523593	6.867593183	2.160172744	0.046305926	0.270823542	-5.115582238
gene-Dmel_CG32521	-0.279690775	10.37351748	-2.160091275	0.046313196	0.270823542	-5.077203147
gene-Dmel_CG2750	3.47657813	-2.899737212	2.159936306	0.046327028	0.270823542	-3.719201409
gene-Dmel_CG4574	-0.320545413	6.818635466	-2.157912747	0.046507998	0.271674438	-5.112709006
gene-LOC108146213	2.393545391	-3.592562641	2.157406639	0.046553362	0.271674438	-3.714784466
gene-Dmel_CG3977	-0.234278035	6.95108953	-2.157004596	0.046589427	0.271674438	-5.114830013
gene-Dmel_CG17176	3.618607125	-3.477621155	2.15698218	0.046591438	0.271674438	-3.722465038
gene-Dmel_CG1429	-0.322521858	6.253494465	-2.155308442	0.046741863	0.27204663	-5.121771081
gene-Dmel_CG11262	3.164861611	-3.403355103	2.154662142	0.046800068	0.27204663	-3.724844337
gene-Dmel_CG3835	-0.461214032	8.428612319	-2.154371526	0.046826262	0.27204663	-5.100010596
gene-Dmel_CG3980	0.754448878	1.54585295	2.154007175	0.046859122	0.27204663	-4.355063867
gene-Dmel_CG16820	1.04777632	1.317454198	2.153930302	0.046866057	0.27204663	-4.144126369
gene-Dmel_CG7051	3.477095956	-3.091799284	2.153849718	0.046873329	0.27204663	-3.728404691
gene-Dmel_CG2146	0.708718768	4.043924196	2.153658628	0.046890576	0.27204663	-4.999257711
gene-Dmel_CG9918	0.747586931	1.341322271	2.153401754	0.046913769	0.27204663	-4.48135231
gene-Dmel_CG5643	-0.290174997	8.173379834	-2.153298891	0.04692306	0.27204663	-5.112108225
gene-Dmel_CG11128	0.522560501	4.019224526	2.152433499	0.047001289	0.272215262	-5.006280407
gene-Dmel_CG30122	-0.298229347	6.913740261	-2.151985341	0.047041849	0.272215262	-5.123850217
gene-Dmel_CG2263	-0.362953457	5.359977994	-2.151917094	0.047048029	0.272215262	-5.1074974
gene-Dmel_CG32537	0.287298781	4.041357043	2.151333458	0.047100904	0.272215262	-4.983112903
gene-Dmel_CG12744	0.498231584	3.867230299	2.151332279	0.047101011	0.272215262	-4.765486227
gene-Dmel_CG12845	0.530325789	4.114348389	2.150199621	0.047203783	0.272537914	-4.941277878
gene-LOC108147879	2.690177294	-3.5508486	2.150060109	0.047216456	0.272537914	-3.726202998
gene-Dmel_CG10541	2.610307437	-2.568532316	2.149494686	0.047267849	0.272662428	-3.746980314
gene-Dmel_CG8550	-0.458873115	6.643389549	-2.148743747	0.047336185	0.272884451	-5.128477651
gene-Dmel_CG10992	-0.337674773	9.663663861	-2.146031563	0.047583752	0.274138783	-5.110848118
gene-Dmel_CG10730	2.683226981	-3.415898688	2.145409746	0.047640679	0.274293912	-3.729260653
gene-Dmel_CG11634	3.134728916	-3.311103345	2.144607095	0.047714254	0.274441814	-3.738677901
gene-Dmel_CG7808	-0.303603363	10.31850713	-2.144474693	0.047726401	0.274441814	-5.105769279
gene-LOC108147752	-0.375933244	7.207818121	-2.143156474	0.047847491	0.274899195	-5.137560445
gene-Dmel_CG8867	-1.755612667	-1.712561143	-2.142954438	0.047866074	0.274899195	-3.957726205
gene-Dmel_CG6889	-0.435266821	5.711575138	-2.138824854	0.04824738	0.276915128	-5.135604821
gene-Dmel_CG31666	1.078343986	0.087286974	2.13778666	0.048343681	0.276957888	-4.064242436
gene-Dmel_CG13841	0.410648376	2.918051117	2.137685769	0.048353049	0.276957888	-4.856212728
gene-Dmel_CG5403	-1.857187029	-1.089530125	-2.137652994	0.048356092	0.276957888	-3.908872087
gene-Dmel_CG5177	-0.627923482	5.255575882	-2.137438686	0.048375998	0.276957888	-5.10341227
gene-Dmel_CG7615	2.847484366	-3.27139035	2.136681415	0.048446395	0.277187353	-3.747544994
gene-Dmel_CG17010	3.041504478	-2.841081815	2.136124413	0.048498235	0.277310421	-3.756388347
gene-Dmel_CG10270	-0.278537289	4.522578518	-2.135425444	0.04856336	0.277509251	-5.079900908
gene-LOC108149695	-0.377379791	0.597507226	-2.134488702	0.048650765	0.277835071	-4.926080957
gene-Dmel_CG8588	-0.548922149	5.716329225	-2.133681322	0.048726216	0.278092256	-5.133684967
gene-Dmel_CG34358	-0.378060405	3.941523512	-2.133137405	0.048777107	0.278209037	-4.97715374
gene-Dmel_CG5505	-0.280822531	6.985250949	-2.13145312	0.048935003	0.27893562	-5.157181164
gene-Dmel_CG5271	-0.348342859	9.716348416	-2.129573018	0.049111812	0.279769031	-5.138002044
gene-Dmel_CG7255	-0.682618281	4.179835181	-2.128992213	0.04916655	0.279796384	-5.020456784
gene-Dmel_CG17068	-0.243559991	4.767320796	-2.128668553	0.049197078	0.279796384	-5.094533327
gene-Dmel_CG6027	-0.459420788	5.185794577	-2.128548355	0.04920842	0.279796384	-5.145050242
gene-Dmel_CG42667	0.37262501	5.488203681	2.12788138	0.049271398	0.279980357	-5.118384655
gene-Dmel_CG6401	0.372151385	2.421325253	2.12713778	0.049341699	0.280205686	-4.652941441
gene-Dmel_CG17256	1.038270843	-0.240297162	2.125123922	0.049532554	0.280768767	-4.066202819
gene-LOC108144342	-0.814342913	-0.373336806	-2.125073767	0.049537316	0.280768767	-4.175490746
gene-Dmel_CG18063	2.826427131	-3.453981919	2.124756359	0.049567462	0.280768767	-3.758296772
gene-Dmel_CG11202	0.581985945	2.491127204	2.124443086	0.049597231	0.280768767	-4.714859689
gene-Dmel_CG17320	0.316147297	8.149797968	2.124189755	0.049621316	0.280768767	-5.162802001
gene-Dmel_CG3195	-0.274436319	9.913029708	-2.124149922	0.049625104	0.280768767	-5.144628933
gene-Dmel_CG9253	-0.372178765	6.096017188	-2.123520237	0.049685022	0.280933922	-5.176544379
gene-Dmel_CG2964	3.779351212	-2.691803053	2.121604426	0.049867729	0.281792734	-3.778882851
gene-Dmel_CG13541	2.72552944	-3.610212624	2.120563558	0.049967253	0.282057032	-3.768276172
gene-Dmel_CG32591	3.950426631	-0.220813051	2.120177924	0.050004172	0.282057032	-3.788312091
gene-Dmel_CG30185	0.33208001	3.565780814	2.12014788	0.050007049	0.282057032	-4.969861914
gene-Dmel_CG16926	0.350459845	10.11311382	2.118022013	0.050211032	0.282792113	-5.155416644
gene-Dmel_CG4714	3.435599797	-2.933534322	2.117984518	0.050214637	0.282792113	-3.779313992
gene-Dmel_CG7291	-0.436062422	7.744071561	-2.117473343	0.050263803	0.282792113	-5.17805026
gene-Dmel_CG4565	0.662103239	1.104661694	2.117310824	0.050279443	0.282792113	-4.308714127
gene-LOC108145332	1.100376482	0.198635173	2.11688342	0.050320597	0.282792113	-3.887494823
gene-Dmel_CG6364	-0.27481131	5.515509156	-2.116327666	0.050374156	0.282792113	-5.177076534
gene-Dmel_CG11030	-0.360584565	4.056190824	-2.116323855	0.050374524	0.282792113	-5.056904012
gene-Dmel_CG30062	-1.034871468	0.270123469	-2.116177925	0.050388596	0.282792113	-4.217653695
gene-Dmel_CG8317	0.488338735	9.436126182	2.115896512	0.050415744	0.282792113	-5.165048877
gene-Dmel_CG4699	-0.259827138	6.325781881	-2.114411031	0.050559267	0.283423288	-5.194737908
gene-Dmel_CG10759	-0.654880494	0.848793678	-2.11396036	0.050602884	0.283452872	-4.428565688
gene-Dmel_CG32031	0.382087487	9.782584601	2.113715993	0.050626549	0.283452872	-5.167541501
gene-Dmel_CG3610	3.501770261	-2.955748572	2.112837044	0.050711752	0.283749944	-3.786250697
gene-Dmel_CG8073	0.508027812	8.286758021	2.112528649	0.050741678	0.283749944	-5.180586568
gene-Dmel_CG3869	-0.369231691	8.455380554	-2.111168511	0.050873856	0.284197211	-5.184549056
gene-Dmel_CG42276	-0.380388785	5.457453443	-2.111066032	0.050883827	0.284197211	-5.193790841
gene-Dmel_CG5033	-0.403461403	4.982469193	-2.110290267	0.050959371	0.284445379	-5.166113279
gene-Dmel_CG4038	-0.614837529	3.985035284	-2.109470227	0.051039338	0.284717918	-5.025821079
gene-Dmel_CG15109	3.644170913	-2.630620635	2.108789523	0.051105805	0.284914862	-3.786576931
gene-Dmel_CG15678	1.638189862	2.958172546	2.108216522	0.051161817	0.285053315	-4.874930757
gene-Dmel_CG31272	-1.20898864	0.10145816	-2.107300322	0.051251494	0.285379054	-4.00346284
gene-Dmel_CG1666	-0.37167368	5.354818997	-2.105707745	0.051407717	0.286074715	-5.189946501
gene-Dmel_CG4200	-0.388378682	5.090832642	-2.10502687	0.05147464	0.286272893	-5.174040157
gene-Dmel_CG2986	-0.316535273	8.232554789	-2.103528408	0.051622206	0.286919043	-5.1997306
gene-LOC108142711	-1.016610991	-0.407446577	-2.10305858	0.051668553	0.287002175	-4.098249761
gene-Dmel_CG1785	-0.567974577	4.537120276	-2.10158303	0.05181436	0.287637339	-5.153979936
gene-Dmel_CG9805	-0.324603773	9.297936428	-2.101019299	0.051870165	0.28767655	-5.191237105
gene-Dmel_CG5662	3.045565221	-3.424621348	2.100534162	0.051918234	0.28767655	-3.799397549
gene-Dmel_CG8070	-0.400464506	5.5113036	-2.100170144	0.051954329	0.28767655	-5.188472798
gene-Dmel_CG1751	-0.361771844	7.040921511	-2.100015853	0.051969635	0.28767655	-5.21226109
gene-Dmel_CG10026	-0.563438038	6.420191173	-2.099455079	0.052025299	0.28767655	-5.218069817
gene-Dmel_CG6761	3.136478002	-2.520899942	2.099393387	0.052031426	0.28767655	-3.895245841
gene-Dmel_CG5154	-0.355145635	8.549064154	-2.099290235	0.052041673	0.28767655	-5.200629032
gene-Dmel_CG1789	-0.65818173	2.810352073	-2.098953593	0.052075125	0.287687532	-4.915313323
gene-Dmel_CG6234	0.959608278	-0.664336613	2.098196432	0.052150436	0.28792961	-4.116277929
gene-Dmel_CG4385	0.322915197	4.372269795	2.097786698	0.052191232	0.287980948	-5.128540125
gene-Dmel_CG9242	-0.348631433	5.168352077	-2.097034161	0.052266235	0.288220863	-4.992153589
gene-Dmel_CG8079	0.435539109	4.307326132	2.095527013	0.052416746	0.288740002	-5.133897937
gene-Dmel_CG9196	0.966019217	-0.99658078	2.095459103	0.052423538	0.288740002	-4.159566409
gene-Dmel_CG1507	-0.314060699	-0.105858795	-2.092666015	0.052703551	0.290001137	-5.053511325
gene-Dmel_CG7337	-0.320300247	7.556115888	-2.092296833	0.052740665	0.290001137	-5.223525753
gene-Dmel_CG17084	0.527546469	0.997885062	2.092083467	0.052762125	0.290001137	-4.552132788
gene-Dmel_CG13008	3.898592083	-1.969161944	2.09191195	0.052779382	0.290001137	-3.82844152
gene-Dmel_CG9745	-0.217624088	5.233689952	-2.090469118	0.052924756	0.290623856	-5.219480193
gene-Dmel_CG6362	1.180968858	-0.122761538	2.090101522	0.052961852	0.290623856	-4.109041491
gene-Dmel_CG11583	-0.397231767	4.069171101	-2.08952962	0.053019613	0.290623856	-5.109479049
gene-Dmel_CG4511	0.327600499	5.766682298	2.089231429	0.053049753	0.290623856	-5.229336842
gene-Dmel_CG15128	2.847484366	-3.095930667	2.089011805	0.053071961	0.290623856	-3.813366321
gene-Dmel_CG43368	0.496114927	1.570001735	2.088898379	0.053083434	0.290623856	-4.660713621
gene-Dmel_CG11804	0.354303902	9.189161801	2.087580776	0.053216876	0.291180068	-5.22006879
gene-Dmel_CG3017	0.360345147	8.851273813	2.086646119	0.05331172	0.291524553	-5.223346715
gene-Dmel_CG4364	-0.44127072	8.295759711	-2.086182008	0.053358873	0.291584472	-5.228242068
gene-Dmel_CG5435	1.732244405	-1.869181149	2.085910646	0.05338646	0.291584472	-3.937209795
gene-Dmel_CG1112	0.561607496	7.915033723	2.0845552	0.053524455	0.292112643	-5.232667054
gene-Dmel_CG5062	2.785464654	-3.497601756	2.084175518	0.053563168	0.292112643	-3.818779754
gene-Dmel_CG10946	-0.743949607	1.166903886	-2.083814474	0.053600005	0.292112643	-4.526045137
gene-Dmel_CG8548	-0.241228586	6.434348031	-2.083707133	0.053610961	0.292112643	-5.246865017
gene-Dmel_CG2092	0.334356763	4.360271944	2.083382006	0.053644159	0.292119442	-5.127098854
gene-Dmel_CG17489	-0.341205532	10.73059848	-2.08030149	0.053959636	0.293662473	-5.214693347
gene-Dmel_CG11255	-0.360565934	7.64449804	-2.079401173	0.054052158	0.293991006	-5.24374732
gene-Dmel_CG7920	-0.295029866	10.16451372	-2.07844941	0.054150124	0.294190786	-5.219517528
gene-Dmel_CG3662	-0.316765918	8.937635247	-2.078349246	0.054160444	0.294190786	-5.236185688
gene-Dmel_CG13057	-0.730405708	1.527399677	-2.078106902	0.054185419	0.294190786	-4.646994154
gene-Dmel_CG12199	-0.398648314	4.788024349	-2.075393042	0.054465819	0.295537673	-5.192513055
gene-Dmel_CG9691	0.474755063	9.617586882	2.074155429	0.05459413	0.29600661	-5.237991747
gene-Dmel_CG32687	-0.252349373	9.903694213	-2.0739352	0.054616991	0.29600661	-5.234953359
gene-Dmel_CG10685	-0.57084437	2.335206003	-2.073407098	0.054671848	0.296128381	-4.742815271
gene-Dmel_CG12998	-0.794950944	6.467456106	-2.072979088	0.054716345	0.296193924	-5.260286929
gene-Dmel_CG15627	-0.920531944	0.329037607	-2.072186083	0.054798874	0.296301489	-4.220675568
gene-Dmel_CG5946	0.438008151	8.807766516	2.07216538	0.05480103	0.296301489	-5.248080127
gene-Dmel_CG10888	-0.684038903	1.27953018	-2.071440631	0.054876558	0.296451268	-4.537719906
gene-LOC108134894	-0.728978501	4.825195879	-2.070957364	0.054926973	0.296451268	-5.22161984
gene-Dmel_CG8900	-0.302314249	9.688974752	-2.070764457	0.05494711	0.296451268	-5.240727924
gene-Dmel_CG8915	-0.498399371	2.371437894	-2.070656062	0.054958427	0.296451268	-4.802332329
gene-Dmel_CG15871	0.30346377	5.090608686	2.068086938	0.055227294	0.297725914	-5.23774435
gene-LOC108148605	2.722230918	-2.853364523	2.067185267	0.055321941	0.298047589	-3.849173773
gene-LOC108138460	0.715229004	2.106476941	2.066897669	0.055352161	0.298047589	-4.67132104
gene-LOC108147751	3.581957902	-2.753707275	2.066418295	0.055402565	0.298078177	-3.861392458
gene-Dmel_CG46386	0.382563714	3.783582463	2.066223635	0.055423045	0.298078177	-5.117121354
gene-Dmel_CG10538	-0.424720613	7.923900276	-2.065671148	0.055481209	0.298215573	-5.266490059
gene-Dmel_CG8136	1.532709086	1.053554362	2.06370403	0.055688751	0.29915526	-4.632094752
gene-Dmel_CG42349	0.459799957	4.822987177	2.062521267	0.05581388	0.299340778	-5.194332782
gene-Dmel_CG2238	-0.288586082	12.65149742	-2.062453812	0.055821025	0.299340778	-5.23031709
gene-Dmel_CG14071	2.722939031	-3.460073723	2.06244927	0.055821506	0.299340778	-3.848031191
gene-Dmel_CG1945	-0.294531205	7.974929804	-2.061534868	0.055918432	0.299684772	-5.273351722
gene-Dmel_CG8542	-0.269539525	8.744551563	-2.060070548	0.056073969	0.300257812	-5.2687971
gene-Dmel_CG43343	2.469612527	2.300372755	2.059910088	0.056091036	0.300257812	-4.787184252
gene-Dmel_CG11887	-0.315369318	4.65343153	-2.058593294	0.056231279	0.300832406	-5.222546449
gene-Dmel_CG11172	-0.361205508	5.529978066	-2.058112609	0.056282553	0.300930631	-5.274731403
gene-Dmel_CG1146	-0.318170598	6.10744388	-2.057527901	0.05634498	0.301022085	-5.291837159
gene-Dmel_CG43722	0.931921229	2.281235894	2.057335794	0.056365505	0.301022085	-4.598990322
gene-Dmel_CG10250	1.035831185	-0.239332518	2.056355989	0.056470292	0.301309562	-4.05357316
gene-Dmel_CG7057	-0.285039032	6.68362823	-2.056057877	0.056502209	0.301309562	-5.292834949
gene-Dmel_CG30093	2.962093317	-3.157968156	2.055908581	0.0565182	0.301309562	-3.859668723
gene-Dmel_CG14128	3.635385538	-3.03781871	2.055316261	0.056581681	0.301359392	-3.868408119
gene-Dmel_CG17337	-0.334127567	7.19543023	-2.055118703	0.056602869	0.301359392	-5.289938164
gene-Dmel_CG8944	-0.367100605	3.658328118	-2.054899112	0.056626428	0.301359392	-5.079448151
gene-Dmel_CG5450	4.071130408	-2.808874305	2.054488282	0.056670529	0.301418643	-3.877399541
gene-LOC108143273	-0.294982774	8.81172352	-2.054033235	0.056719413	0.30150325	-5.281225277
gene-LOC108135319	2.745061375	-3.40206327	2.0528693	0.056844624	0.301900776	-3.861283208
gene-Dmel_CG17331	0.285659158	7.597114338	2.051922451	0.056946667	0.301900776	-5.296823194
gene-Dmel_CG15147	3.438846922	-3.000456032	2.051799451	0.056959936	0.301900776	-3.872853282
gene-Dmel_CG30045	0.890078503	0.652402336	2.051788602	0.056961106	0.301900776	-4.49940248
gene-Dmel_CG13432	0.442599667	5.466628985	2.05178315	0.056961694	0.301900776	-5.282181393
gene-Dmel_CG17005	2.947628924	-2.424259464	2.05149939	0.056992315	0.301900776	-3.86394863
gene-Dmel_CG3945	0.46340421	2.332531329	2.050937715	0.057052971	0.301965943	-4.694768238
gene-Dmel_CG17669	3.253109873	-2.907315232	2.050662408	0.057082723	0.301965943	-3.871215165
gene-Dmel_CG1309	0.32234987	7.245248828	2.050468397	0.057103698	0.301965943	-5.300199574
gene-Dmel_CG3727	-0.249138596	5.074242227	-2.049560865	0.057201907	0.302310428	-5.269530859
gene-Dmel_CG7718	0.248834907	4.185985071	2.048978891	0.057264967	0.302468858	-5.196596235
gene-Dmel_CG2241	2.64253938	0.661443891	2.048302455	0.057338341	0.302681557	-3.946927901
gene-Dmel_CG2943	0.314897953	7.991257454	2.047137062	0.057464955	0.30317489	-5.295758482
gene-Dmel_CG15178	3.114258559	-3.139250881	2.045939421	0.057595337	0.303687525	-3.874949163
gene-Dmel_CG15102	-0.636140571	7.964105561	-2.044207573	0.057784353	0.304347481	-5.305722848
gene-Dmel_CG1897	-0.416467188	5.279432264	-2.044182667	0.057787075	0.304347481	-5.294250539
gene-Dmel_CG12919	-0.379093828	7.760278073	-2.042585903	0.057961855	0.305092251	-5.306841825
gene-Dmel_CG4213	0.554875688	3.814197404	2.042079727	0.058017361	0.305208705	-5.053535351
gene-Dmel_CG10938	0.26146847	7.949538743	2.038665245	0.058393048	0.30673089	-5.315859065
gene-Dmel_CG9476	2.143291184	1.518792605	2.03806382	0.05845945	0.30673089	-4.503405794
gene-Dmel_CG15865	1.421843962	2.085216755	2.038053262	0.058460616	0.30673089	-4.148794188
gene-Dmel_CG2253	-0.267351505	4.692554599	-2.037836931	0.058484518	0.30673089	-5.259374473
gene-Dmel_CG2467	0.38239083	6.899128025	2.037466326	0.058525486	0.30673089	-5.324571026
gene-Dmel_CG17324	-0.609496896	1.750436575	-2.037398184	0.058533022	0.30673089	-4.945519683
gene-Dmel_CG7360	0.387258505	3.763487942	2.037048601	0.058571694	0.30673089	-5.163833139
gene-Dmel_CG12945	0.309187277	3.827309531	2.036986778	0.058578536	0.30673089	-5.159497728
gene-Dmel_CG15361	-0.922163009	4.551322804	-2.036714755	0.058608648	0.30673089	-5.226029899
gene-LOC108144639	3.775901243	-2.673745682	2.034263906	0.058880581	0.307977775	-3.909284022
gene-Dmel_CG2033	-0.342458278	9.831052544	-2.033497622	0.058965839	0.308187074	-5.30297654
gene-Dmel_CG32409	-0.493824238	4.29613588	-2.033103163	0.059009771	0.308187074	-5.229233612
gene-Dmel_CG30116	-0.806229536	3.127702902	-2.032995937	0.059021718	0.308187074	-4.762788614
gene-Dmel_CG10655	0.283551008	4.125971407	2.032691888	0.059055607	0.308188023	-5.179628653
gene-Dmel_CG4406	-0.308127658	4.649341104	-2.031267057	0.059214654	0.308570811	-5.273277151
gene-Dmel_CG18278	0.249671958	4.696271225	2.030791896	0.059267781	0.308570811	-5.250393923
gene-Dmel_CG16825	3.161933012	-3.257871014	2.030684501	0.059279794	0.308570811	-3.896303808
gene-LOC108135492	-0.767166457	0.999824595	-2.030435668	0.059307638	0.308570811	-4.586252271
gene-Dmel_CG45070	-0.322452882	5.689588546	-2.030415239	0.059309924	0.308570811	-5.320226599
gene-Dmel_CG6931	2.856044643	-3.367186134	2.030222913	0.059331454	0.308570811	-3.893716237
gene-Dmel_CG7281	0.256487968	3.684416207	2.028980904	0.05947066	0.309118958	-5.143053501
gene-Dmel_CG8536	-0.322098436	4.987712627	-2.028647673	0.05950806	0.309137608	-5.311988603
gene-Dmel_CG7850	-0.465876471	5.933637262	-2.028283336	0.059548975	0.309174489	-5.326863493
gene-Dmel_CG17564	3.512915829	-2.955367712	2.027745615	0.059609407	0.309312606	-3.905609117
gene-Dmel_CG8958	2.724419062	-2.77053144	2.026892161	0.059705439	0.309635182	-3.895587134
gene-Dmel_CG10706	0.683086598	1.954393948	2.025559812	0.059855636	0.310190309	-4.715055124
gene-Dmel_CG18130	3.501884077	-1.694969842	2.025341018	0.059880334	0.310190309	-3.934850417
gene-Dmel_CG6678	0.474402296	0.855127109	2.02464796	0.059958629	0.310348783	-4.742704494
gene-Dmel_CG7145	0.596647777	4.625565426	2.024469411	0.059978814	0.310348783	-4.989778136
gene-Dmel_CG9470	-0.848798119	5.789129601	-2.023573887	0.06008015	0.310559276	-5.344446063
gene-Dmel_CG6188	0.99475916	8.075914713	2.023509618	0.060087429	0.310559276	-5.334107028
gene-Dmel_CG10749	2.653166534	-3.435907113	2.022370245	0.060216596	0.31105104	-3.901952174
gene-Dmel_CG17361	0.377038077	1.962916059	2.021939618	0.060265481	0.311127778	-4.928176235
gene-Dmel_CG42698	-0.467042553	3.852128107	-2.020109836	0.0604736	0.31202603	-5.098172935
gene-Dmel_CG5827	-0.355593993	8.440786908	-2.018951275	0.060605711	0.312424192	-5.342904013
gene-Dmel_CG34457	3.296867504	-2.841546176	2.018674717	0.060637286	0.312424192	-3.914867344
gene-Dmel_CG6203	-0.297007209	6.29911933	-2.018534677	0.06065328	0.312424192	-5.359756598
gene-Dmel_CG34148	0.365379205	2.880329291	2.016447126	0.060892156	0.313321148	-4.994812807
gene-Dmel_CG8814	0.325710408	7.558096859	2.016414022	0.060895951	0.313321148	-5.35331982
gene-LOC108138654	3.203576811	-3.472162867	2.015578934	0.060991753	0.31363757	-3.918414962
gene-LOC108150432	2.868864989	-3.303288592	2.013051415	0.061282547	0.314955776	-3.916263589
gene-Dmel_CG13994	0.333635024	4.56560776	2.01234137	0.061364464	0.315199605	-5.274341854
gene-Dmel_CG6746	0.333567401	8.701840222	2.011720432	0.061436183	0.315390802	-5.352274936
gene-Dmel_CG5902	-0.288882127	6.700201615	-2.011242734	0.061491409	0.315470919	-5.368164421
gene-Dmel_CG4495	-0.215672916	5.965893508	-2.010824035	0.061539851	0.315470919	-5.370202015
gene-LOC108143318	2.553493598	-3.290786607	2.010690556	0.061555301	0.315470919	-3.916437637
gene-Dmel_CG32548	4.933455082	-1.871474905	2.010226572	0.061609035	0.315569418	-3.952353093
gene-Dmel_CG2699	-0.389013842	4.929878623	-2.00955268	0.061687155	0.31579264	-5.331596486
gene-Dmel_CG14646	-0.249057351	5.097462983	-2.00827869	0.061835084	0.316372791	-5.352611375
gene-Dmel_CG8349	1.27915468	1.605222982	2.007250075	0.061954757	0.316513482	-4.744446555
gene-Dmel_CG8815	-0.329463671	7.169851522	-2.007144448	0.061967058	0.316513482	-5.371941307
gene-Dmel_CG1340	3.329419852	-3.07502129	2.006331082	0.062061853	0.316513482	-3.936945967
gene-Dmel_CG6311	-0.447790429	4.754791813	-2.006220647	0.062074734	0.316513482	-5.313730437
gene-Dmel_CG30056	2.918600696	-3.258234597	2.006207917	0.062076219	0.316513482	-3.934956799
gene-Dmel_CG42817	0.529454332	3.098199853	2.005858117	0.062117036	0.316513482	-4.994277143
gene-Dmel_CR40596	1.03768947	-1.978131289	2.00564878	0.062141475	0.316513482	-4.400011595
gene-Dmel_CG5202	0.617012665	1.53894193	2.005516954	0.062156869	0.316513482	-4.693051016
gene-Dmel_CG17083	3.541729719	-1.658740644	2.005369041	0.062174146	0.316513482	-3.9679113
gene-Dmel_CG17098	3.940832129	-3.086222952	2.005032955	0.062213418	0.316537162	-3.940327115
gene-LOC108145740	0.539351988	0.355003154	2.002566652	0.062502299	0.317830101	-4.866112453
gene-Dmel_CG6684	-0.278436108	9.641826357	-2.000958687	0.062691296	0.31828518	-5.36046916
gene-Dmel_CG1709	-0.296382805	7.719033664	-2.000754165	0.062715372	0.31828518	-5.378406083
gene-Dmel_CG30421	-0.240963713	5.212148415	-2.000701715	0.062721548	0.31828518	-5.368017128
gene-LOC108138380	3.009172863	-3.142866446	2.000621111	0.062731039	0.31828518	-3.936335802
gene-Dmel_CG3632	-0.313800084	5.969007978	-1.999659009	0.062844435	0.318683678	-5.391616442
gene-Dmel_CG13319	0.461760579	4.451001961	1.998405828	0.062992417	0.31925702	-5.280879394
gene-LOC108134993	0.281358832	3.987789747	1.995874413	0.0632923	0.320599169	-5.266403244
gene-Dmel_CG9327	0.277116456	7.475614732	1.995467681	0.063340604	0.320666191	-5.395516852
gene-Dmel_CG2152	0.294599349	5.22682825	1.99426295	0.063483874	0.321167418	-5.336696103
gene-Dmel_CG13843	2.66956726	-2.217732942	1.994044664	0.063509865	0.321167418	-3.969653962
gene-LOC108138258	2.822273657	-3.135307526	1.993294176	0.063599296	0.321441882	-3.942825154
gene-Dmel_CG5510	0.234400611	7.596190945	1.992797419	0.063658555	0.321512175	-5.39402671
gene-Dmel_CG43367	-0.345031806	6.124065717	-1.992588147	0.063683534	0.321512175	-5.40190872
gene-Dmel_CG1542	-0.39054256	4.035189307	-1.991855658	0.063771035	0.321776254	-5.297463413
gene-Dmel_CG8427	-0.3094714	3.786638641	-1.99117852	0.063852021	0.322007185	-5.172112316
gene-Dmel_CG1009	-0.357844097	6.756972384	-1.990596982	0.063921647	0.322042726	-5.403591445
gene-Dmel_CG12946	0.707476205	-1.230401135	1.990531312	0.063929514	0.322042726	-4.522859687
gene-Dmel_CG7886	2.961324338	1.231731896	1.988702484	0.064148948	0.322970172	-4.247877111
gene-Dmel_CG8420	3.543762939	-1.756345033	1.988403463	0.064184891	0.322973286	-4.06798236
gene-Dmel_CG33472	0.550327264	3.301805781	1.987015506	0.064351966	0.32348693	-5.141493807
gene-Dmel_CG3044	0.29556928	4.614750382	1.986967677	0.06435773	0.32348693	-5.326115783
gene-LOC108144268	2.905477866	-3.284235181	1.986291984	0.064439215	0.32371854	-3.95327017
gene-Dmel_CG9494	-0.600972803	3.51137048	-1.985185949	0.064572798	0.323941661	-5.105548297
gene-LOC108135895	2.895497629	-3.288573774	1.984745474	0.064626067	0.323941661	-3.952777176
gene-Dmel_CG5962	-0.499919443	4.289868356	-1.98460377	0.064643212	0.323941661	-5.325700291
gene-Dmel_CG30195	0.639238951	1.838557771	1.984244318	0.064686722	0.323941661	-4.89718041
gene-Dmel_CG11309	0.282664371	6.408637391	1.984166431	0.064696153	0.323941661	-5.419096823
gene-Dmel_CG1890	0.443446269	4.266466693	1.984012096	0.064714846	0.323941661	-5.298510949
gene-Dmel_CG2135	-0.231028688	6.212102802	-1.983873437	0.064731643	0.323941661	-5.417661682
gene-LOC108148542	2.674335606	-3.217811611	1.98252138	0.064895644	0.324584721	-3.956456595
gene-Dmel_CG6134	-0.432934886	6.795019549	-1.981596183	0.065008083	0.324969331	-5.417399282
gene-LOC108147408	3.525162379	-2.7977084	1.981208558	0.065055244	0.325027375	-3.97073299
gene-Dmel_CG12795	0.556232038	6.447727729	1.979777939	0.065229569	0.325720342	-5.424647228
gene-Dmel_CG5125	-0.490310227	2.881627747	-1.979395153	0.065276284	0.325775689	-5.109061973
gene-LOC108147877	2.838913201	-3.41218793	1.978595056	0.065374025	0.326085492	-3.963660026
gene-Dmel_CG15803	-0.66152243	1.261194844	-1.977771264	0.065474798	0.326255776	-4.519243837
gene-Dmel_CG2926	-0.319387991	6.639296217	-1.977732606	0.065479531	0.326255776	-5.427197191
gene-Dmel_CG4963	0.300765232	6.096214463	1.977186295	0.065546442	0.326411285	-5.429599524
gene-Dmel_CG6398	0.314267122	5.908740029	1.97636931	0.06564662	0.326456274	-5.420439863
gene-Dmel_CG11592	-0.692252687	6.624501009	-1.975786326	0.06571819	0.326456274	-5.428295082
gene-Dmel_CG4706	3.891371825	-3.117549499	1.975779953	0.065718973	0.326456274	-3.98117088
gene-Dmel_CG31030	0.761335419	1.010067854	1.97571019	0.065727542	0.326456274	-4.479528244
gene-Dmel_CG8006	3.372741557	-3.057741294	1.975576395	0.065743979	0.326456274	-3.974892475
gene-LOC108141461	1.751196857	0.420634909	1.975153187	0.065795997	0.326456274	-4.185861968
gene-Dmel_CG11286	2.527118978	-3.68468334	1.974780517	0.065841833	0.326456274	-3.961336276
gene-Dmel_CG16953	0.243600393	7.905431587	1.974721906	0.065849045	0.326456274	-5.421019959
gene-Dmel_CG9392	3.139722569	-2.899316334	1.973816527	0.065960532	0.326456274	-3.974118765
gene-Dmel_CG5346	0.316215202	5.625405246	1.97367707	0.06597772	0.326456274	-5.418773647
gene-Dmel_CG3408	0.328624242	3.76644613	1.97367612	0.065977837	0.326456274	-5.279026506
gene-Dmel_CG4778	-1.235839858	1.441950708	-1.973626586	0.065983943	0.326456274	-5.000264697
gene-Dmel_CG9474	0.216651802	5.268875314	1.971930902	0.066193274	0.327314823	-5.408771261
gene-Dmel_CG10289	-0.282524139	6.051939179	-1.970888675	0.066322234	0.327763898	-5.439378237
gene-Dmel_CG13693	2.96243819	-3.266431873	1.97061779	0.066355789	0.327763898	-3.974358545
gene-Dmel_CG3780	-0.313050773	3.89400234	-1.969642633	0.066476709	0.328141697	-5.268653115
gene-LOC108138769	3.142354552	-2.994340926	1.969422338	0.066504054	0.328141697	-3.979856321
gene-Dmel_CG32082	0.374148548	5.538443488	1.967847507	0.066699827	0.328930163	-5.430755541
gene-LOC108143181	3.45026905	-3.049617745	1.966327632	0.066889262	0.32956135	-3.989580252
gene-Dmel_CG31327	3.218110617	-2.812442202	1.966083812	0.066919696	0.32956135	-3.989680734
gene-Dmel_CG6750	0.282341113	6.809190865	1.965953608	0.066935954	0.32956135	-5.449052441
gene-LOC108138676	3.173009833	-3.123148848	1.964984486	0.067057073	0.329958816	-3.985234781
gene-Dmel_CG4904	0.265751463	7.689696824	1.964730413	0.067088859	0.329958816	-5.442709071
gene-Dmel_CG17828	0.309011243	3.274236399	1.964148779	0.067161676	0.330139359	-5.177780758
gene-Dmel_CG32459	2.699505245	-3.21425916	1.962855318	0.067323866	0.33075879	-3.981494781
gene-Dmel_CG9665	0.66119817	2.116525808	1.962242147	0.067400876	0.330865528	-5.006682764
gene-Dmel_CG11502	-0.255355608	7.504282619	-1.96201987	0.067428812	0.330865528	-5.445066556
gene-Dmel_CG3811	-0.281077649	6.693918352	-1.961818294	0.067454156	0.330865528	-5.447245297
gene-Dmel_CG13243	3.362461608	-3.136513811	1.960957099	0.067562527	0.331219401	-3.994473235
gene-Dmel_CG13780	-0.542450217	2.066835295	-1.960614892	0.067605633	0.33125311	-5.241853162
gene-Dmel_CG8549	-0.354381758	5.326389613	-1.959775892	0.067711423	0.331437983	-5.428335589
gene-Dmel_CG3699	0.563741449	9.850767727	1.959534767	0.067741854	0.331437983	-5.429537502
gene-Dmel_CR44075	2.182473399	-3.638622991	1.959453483	0.067752115	0.331437983	-3.978324632
gene-Dmel_CG5384	0.240275422	7.546429353	1.958227161	0.067907095	0.331934347	-5.452697687
gene-Dmel_CG9153	0.253653483	7.117694363	1.958076233	0.067926191	0.331934347	-5.4594504
gene-Dmel_CG9589	2.51226321	-3.662811936	1.95753393	0.067994845	0.332009478	-3.985362103
gene-Dmel_CG14217	-0.280646086	6.667343229	-1.957381199	0.068014191	0.332009478	-5.460845875
gene-Dmel_CG12116	-0.779137536	8.743478152	-1.956827791	0.068084334	0.332174528	-5.444694821
gene-Dmel_CG4756	-0.264694896	4.373116856	-1.955834096	0.068210444	0.332612317	-5.371147896
gene-Dmel_CG31808	0.634514848	5.257861796	1.954953303	0.068322402	0.33289937	-5.445280888
gene-Dmel_CG8545	-0.469491873	4.601390934	-1.954525123	0.068376888	0.33289937	-5.417033288
gene-Dmel_CG33287	2.385397108	-3.546927615	1.954512124	0.068378543	0.33289937	-3.984326198
gene-LOC108143423	2.485983631	-1.958034533	1.952688497	0.068611043	0.333853519	-4.072708908
gene-Dmel_CG12814	0.443746379	6.002892142	1.951685926	0.068739166	0.334017401	-5.468039202
gene-Dmel_CG31010	2.266253009	-3.619569579	1.951543682	0.068757362	0.334017401	-3.989804942
gene-Dmel_CG9483	2.36607246	-3.596908949	1.951362706	0.068780518	0.334017401	-3.991433661
gene-Dmel_CG10516	-0.866003941	7.480246111	-1.951281954	0.068790853	0.334017401	-5.461343317
gene-Dmel_CG5861	0.332759958	5.482653584	1.950810479	0.06885122	0.334047033	-5.454202953
gene-Dmel_CG12210	0.257572789	8.15190021	1.950390837	0.068904991	0.334047033	-5.460752178
gene-Dmel_CG2076	-0.344111865	6.063102239	-1.950378573	0.068906563	0.334047033	-5.450533589
gene-Dmel_CG14680	0.32983382	4.578447245	1.949907719	0.068966942	0.33416256	-5.435911122
gene-Dmel_CG17684	1.698993687	-1.799757245	1.949298365	0.069045152	0.334295291	-4.187180356
gene-Dmel_CG6342	0.387973478	8.995848604	1.949124657	0.069067462	0.334295291	-5.454189635
gene-Dmel_CG13366	0.29918858	5.557516005	1.948627217	0.069131386	0.33442765	-5.471829265
gene-Dmel_CG9934	0.322697435	6.829912117	1.947835232	0.06923327	0.334539068	-5.476814712
gene-Dmel_CG5201	-0.232562554	5.93215138	-1.947780411	0.069240327	0.334539068	-5.478137919
gene-Dmel_CG15554	-0.701077917	2.387471293	-1.947595113	0.069264186	0.334539068	-4.957797351
gene-Dmel_CG31055	2.513533661	-3.578814786	1.947136991	0.069323206	0.334647347	-3.998088048
gene-Dmel_CG17181	0.50476504	2.444457599	1.946184537	0.069446056	0.33489067	-4.938067645
gene-Dmel_CR31781	0.251920726	7.38186363	1.946178251	0.069446868	0.33489067	-5.476979595
gene-Dmel_CG6420	-0.260164388	5.966962194	-1.945732381	0.069504445	0.334914005	-5.480051876
gene-Dmel_CG32443	-0.318264274	3.036898484	-1.945573533	0.069524968	0.334914005	-5.142613741
gene-Dmel_CG5745	0.265878499	4.987056081	1.944084856	0.06971757	0.33566495	-5.42191866
gene-Dmel_CG11556	0.76362677	-0.162868096	1.943233244	0.069827965	0.336019518	-4.425258307
gene-Dmel_CG7437	0.471677908	4.502551922	1.942248579	0.069955804	0.336445567	-5.142891142
gene-Dmel_CG44246	0.225269329	4.505149411	1.941984706	0.069990098	0.336445567	-5.411497501
gene-Dmel_CG1516	-0.250555857	11.17969841	-1.941250113	0.070085649	0.336727847	-5.44481973
gene-Dmel_CG12839	0.715443709	1.163499139	1.940562753	0.070175163	0.336801353	-4.719107776
gene-Dmel_CG11387	-0.445304913	2.737147802	-1.940322942	0.070206417	0.336801353	-5.048504684
gene-Dmel_CG13185	-0.526501865	4.948107977	-1.940284259	0.07021146	0.336801353	-5.471023228
gene-LOC108139040	-2.286252189	-0.461388611	-1.939749965	0.070281143	0.336958833	-4.432717943
gene-LOC108144795	2.288148422	-3.645987771	1.939053647	0.070372052	0.337217855	-4.001546346
gene-Dmel_CG10479	0.415777235	8.073724387	1.9375962	0.070562671	0.337954165	-5.483229252
gene-Dmel_CG4408	-0.415900582	7.34376724	-1.936954827	0.070646703	0.33817948	-5.486679356
gene-Dmel_CG9741	0.31506632	3.907170067	1.935943029	0.070779451	0.338501267	-5.386431143
gene-Dmel_CG15912	0.802822496	1.955162831	1.935723695	0.070808257	0.338501267	-4.859816198
gene-Dmel_CG5634	0.308567736	6.255160662	1.93559629	0.070824994	0.338501267	-5.499914016
gene-Dmel_CG3982	2.738787157	1.289726794	1.93518121	0.070879549	0.338585014	-4.703585302
gene-Dmel_CG1844	-0.337606809	5.32408778	-1.934732723	0.070938537	0.338689839	-5.495064757
gene-Dmel_CG3219	3.45275629	-3.200421287	1.933710523	0.071073148	0.339062005	-4.033141976
gene-Dmel_CG7339	-0.451922432	3.907668352	-1.9335777	0.071090656	0.339062005	-5.344590543
gene-Dmel_CG10387	-1.317921111	-0.726141419	-1.933255665	0.071133121	0.339087654	-4.245238047
gene-Dmel_CG10367	-0.253256726	4.591550782	-1.932189278	0.071273901	0.339581698	-5.432335428
gene-Dmel_CG4039	0.317540735	3.205844948	1.931485665	0.071366927	0.339779987	-5.307009397
gene-Dmel_CG8616	0.302723843	3.20423493	1.931236282	0.071399924	0.339779987	-5.212689517
gene-Dmel_CR45807	-0.788187229	0.788046671	-1.930708002	0.071469869	0.339779987	-4.601332723
gene-LOC108146714	3.873359957	-2.817967417	1.930589894	0.071485515	0.339779987	-4.042553045
gene-LOC108136382	3.543375902	-2.88231053	1.930470507	0.071501334	0.339779987	-4.038713777
gene-Dmel_CG9173	4.377541314	-2.370947925	1.928436278	0.07177135	0.340649289	-4.05458783
gene-Dmel_CG1099	-0.305994978	6.19419585	-1.928375104	0.071779484	0.340649289	-5.510581611
gene-Dmel_CG6570	1.169511719	0.429350784	1.928087362	0.071817756	0.340649289	-4.385346315
gene-Dmel_CR45881	-0.747331792	1.838743951	-1.92797056	0.071833296	0.340649289	-4.853072835
gene-LOC108149355	3.565373309	-3.170160462	1.927681278	0.071871799	0.340655187	-4.043072356
gene-LOC108141010	2.925954572	-2.535005058	1.926456058	0.072035076	0.340806823	-4.042568159
gene-Dmel_CG5732	4.023151775	-2.954530061	1.925979126	0.072098723	0.340806823	-4.049708592
gene-Dmel_CG8665	0.641634215	9.308262977	1.92552021	0.072160014	0.340806823	-5.487927522
gene-Dmel_CG32238	3.064306544	-3.067429249	1.925183246	0.072205048	0.340806823	-4.037635317
gene-Dmel_CG10498	-0.454157583	1.658387415	-1.925039189	0.072224308	0.340806823	-4.883569905
gene-Dmel_CG3460	-0.413875005	5.743623494	-1.925038391	0.072224414	0.340806823	-5.507791724
gene-Dmel_CG13029	2.340573933	-3.34504974	1.924457537	0.07230212	0.340806823	-4.034364291
gene-Dmel_CG14962	0.708962818	1.372181609	1.924440109	0.072304453	0.340806823	-4.793233539
gene-Dmel_CG34425	3.093794592	-3.308922266	1.92433166	0.072318969	0.340806823	-4.038932969
gene-Dmel_CR44790	0.5680445	-0.472862224	1.924177736	0.072339578	0.340806823	-5.079223232
gene-Dmel_CG8229	0.415477599	3.642656208	1.923974715	0.072366768	0.340806823	-5.323687103
gene-Dmel_CG7088	-0.663521036	5.034544799	-1.923857295	0.072382498	0.340806823	-5.511002709
gene-Dmel_CG6588	0.269511149	6.055719192	1.923713861	0.072401717	0.340806823	-5.5162831
gene-Dmel_CG8727	-0.212598855	6.06592873	-1.923535342	0.072425643	0.340806823	-5.519199765
gene-Dmel_CG11284	0.211804795	6.547257774	1.922787728	0.072525922	0.341103138	-5.520409554
gene-LOC108143387	2.316173162	-3.600081031	1.922191946	0.072605923	0.341303835	-4.029258383
gene-Dmel_CG1977	-0.260860044	8.97094168	-1.921410069	0.072711034	0.341520912	-5.500265439
gene-LOC108138252	3.000385055	-3.242557153	1.921174287	0.072742758	0.341520912	-4.042471846
gene-Dmel_CG4437	1.004369804	4.27750947	1.921015255	0.072764162	0.341520912	-5.455778902
gene-LOC108138158	2.551017598	-3.637219563	1.919971447	0.07290479	0.341859108	-4.036236965
gene-Dmel_CG7778	0.38747593	7.504675034	1.91985228	0.072920861	0.341859108	-5.520820578
gene-Dmel_CG4701	3.113423474	-3.159348092	1.919215668	0.073006765	0.341859108	-4.04598638
gene-Dmel_CG13580	3.889782483	-2.915872406	1.918851759	0.073055912	0.341859108	-4.058406843
gene-Dmel_CG13436	3.199851692	-2.776823223	1.918661614	0.073081603	0.341859108	-4.055717966
gene-Dmel_CG31798	3.4813365	-3.100135997	1.918196592	0.073144468	0.341859108	-4.053952434
gene-Dmel_CG2774	-0.274030381	6.173010724	-1.91806919	0.0731617	0.341859108	-5.528037182
gene-Dmel_CG9156	3.307899772	-2.976209863	1.917749243	0.07320499	0.341859108	-4.051764529
gene-Dmel_CG5805	0.244436559	6.165870671	1.917575356	0.073228527	0.341859108	-5.530443665
gene-Dmel_CG43658	-0.338039002	6.344530001	-1.917477081	0.073241833	0.341859108	-5.528456613
gene-Dmel_CG5247	0.299764545	3.613872227	1.917203678	0.07327886	0.341859108	-5.255123113
gene-Dmel_CG9990	-0.288958118	7.181063424	-1.917159084	0.073284901	0.341859108	-5.523225033
gene-Dmel_CG12334	3.050393585	-3.304294947	1.915905369	0.073454921	0.342414331	-4.050373957
gene-Dmel_CG6866	0.2549876	6.120842262	1.91556511	0.073501125	0.342414331	-5.533640303
gene-LOC108144895	2.416889883	-3.334999179	1.915180179	0.073553427	0.342414331	-4.039749702
gene-LOC108147887	3.144876305	-3.208953604	1.915177957	0.073553729	0.342414331	-4.054473931
gene-Dmel_CG5657	-0.522031351	1.606012145	-1.914229067	0.073682801	0.342695989	-4.747181962
gene-Dmel_CG3605	-0.260196884	4.889272346	-1.914182096	0.073689195	0.342695989	-5.486289355
gene-Dmel_CG31817	3.555745787	-3.099264096	1.913878212	0.073730577	0.342714116	-4.059762792
gene-LOC108141332	2.468181165	-3.468468864	1.913442609	0.073789932	0.342815726	-4.042788062
gene-Dmel_CG8282	-0.246634156	6.911809724	-1.912240346	0.073953973	0.343294922	-5.531471645
gene-Dmel_CG11760	0.784691033	0.956149915	1.912136394	0.073968172	0.343294922	-4.614992276
gene-Dmel_CG33304	0.772823056	0.334917109	1.911781244	0.074016701	0.343345862	-4.318844648
gene-Dmel_CG17646	0.396125238	9.116742795	1.91067634	0.07416786	0.343809035	-5.518277542
gene-Dmel_CG8210	0.287338548	5.830579539	1.910501858	0.074191756	0.343809035	-5.535396451
gene-Dmel_CR45879	3.841209992	-2.70816406	1.910094227	0.074247609	0.343893561	-4.070090065
gene-Dmel_CG2520	-0.350784678	6.392631584	-1.909667163	0.074306165	0.343990515	-5.539955309
gene-Dmel_CG5252	-0.26732548	5.667891758	-1.909101542	0.074383783	0.344175569	-5.536341597
gene-Dmel_CG9809	-0.693828483	3.67782526	-1.907183951	0.074647465	0.345220927	-5.384047444
gene-Dmel_CG4768	-0.255847014	5.241289426	-1.905923451	0.074821248	0.345288065	-5.518474291
gene-Dmel_CG7649	0.356422007	5.684587091	1.905848521	0.07483159	0.345288065	-5.530421809
gene-Dmel_CG14645	-1.135325716	-0.96290576	-1.905763281	0.074843356	0.345288065	-4.387672591
gene-Dmel_CG8327	-0.476775977	6.290927976	-1.905750619	0.074845104	0.345288065	-5.546179602
gene-Dmel_CG17593	1.367109775	3.566567763	1.9057093	0.074850809	0.345288065	-4.184845729
gene-Dmel_CG8003	-0.252594813	4.620428496	-1.905418278	0.074890997	0.345299236	-5.47313751
gene-Dmel_CG10623	0.402706223	4.133687093	1.904545796	0.075011597	0.345500047	-5.458375833
gene-Dmel_CG32808	-0.779563629	0.678506921	-1.904401207	0.0750316	0.345500047	-4.415759946
gene-Dmel_CG8874	0.375955825	4.862427131	1.904283294	0.075047916	0.345500047	-5.465160833
gene-Dmel_CG6721	-0.395036293	4.052964966	-1.902914565	0.075237542	0.346198715	-5.399252066
gene-LOC108135956	-0.655604491	0.513544033	-1.902349176	0.075315997	0.346223401	-4.655223377
gene-LOC108144184	1.245108499	-0.915047876	1.902153854	0.075343118	0.346223401	-4.339146563
gene-Dmel_CG12679	3.397312394	-3.107563512	1.901886314	0.07538028	0.346223401	-4.075621886
gene-Dmel_CG7627	0.334680945	5.373140061	1.901435849	0.075442888	0.346223401	-5.505931177
gene-Dmel_CG15693	-0.302046498	9.222237623	-1.901275174	0.07546523	0.346223401	-5.530004966
gene-Dmel_CG13941	-0.555219446	3.38770883	-1.901240069	0.075470113	0.346223401	-5.395818569
gene-LOC108143044	2.591498712	-3.440502678	1.900816963	0.075528979	0.346319688	-4.061089636
gene-Dmel_CG14964	0.436644216	4.737355477	1.899293825	0.075741233	0.34702476	-5.470394365
gene-Dmel_CG43163	0.51340162	2.581038487	1.899168947	0.075758659	0.34702476	-5.0392759
gene-Dmel_CG31115	2.990260248	-2.919468557	1.898592422	0.075839155	0.347219528	-4.082654316
gene-LOC108137199	0.420621098	1.720263985	1.898230861	0.075889677	0.347276934	-4.995655528
gene-Dmel_CG1014	4.835712884	-2.215148952	1.897727943	0.07596	0.34737791	-4.100049127
[truncated: 7,144 more rows]
