# Supplementary material for: Regulatory changes in the fatty acid elongase eloF underlie the evolution of sex-specific pheromone profiles in Drosophila prolongata
Source: BMC Biol. 2025 Apr 30;23:117. doi: 10.1186/s12915-025-02220-z (PMC12044895; doi:10.1186/s12915-025-02220-z)
Supplement: Supplementary file 23 — Additional file 23: Data File 2. List of genes differentially expressed between D. prolongata males and D. carrolli males. [file 12915_2025_2220_MOESM23_ESM.csv]

Gene_original	logFC	AveExpr	t	P.Value	adj.P.Val	B
gene-Dmel_CR34094	-10.0401648	7.360323974	-39.33548138	2.51E-17	2.29E-13	28.88396501
gene-LOC108138947	-6.804796866	6.537808525	-34.65519178	1.85E-16	6.18E-13	27.61482966
gene-Dmel_CG7461	-3.855639632	5.895489913	-34.21515032	2.27E-16	6.18E-13	27.61527108
gene-Dmel_CG17870	-8.432595101	5.327293504	-33.83701983	2.7E-16	6.18E-13	26.2045258
gene-Dmel_CG43119	-7.080134484	6.290365973	-33.06316039	3.89E-16	7.11E-13	26.86683439
gene-Dmel_CG11073	-6.37002687	5.96073004	-32.2217516	5.84E-16	8.9E-13	26.56053162
gene-Dmel_CG12262	-7.695186769	5.509668885	-31.62109147	7.85E-16	1.03E-12	25.79747891
gene-Dmel_CG8534	6.226596193	5.114117907	30.05652597	1.74E-15	1.99E-12	25.75374745
gene-Dmel_CG3661	-8.43968511	5.262143442	-29.40415627	2.46E-15	2.5E-12	24.25968069
gene-Dmel_CG5580	-4.57915902	5.556817971	-27.62413277	6.55E-15	5.99E-12	24.40160289
gene-Dmel_CG11282	-3.290795139	7.180723339	-27.27203894	8.01E-15	6.65E-12	24.32165625
gene-Dmel_CG42672	-5.694232357	5.087516193	-26.17703939	1.52E-14	1.16E-11	23.47269728
gene-Dmel_CG7404	-3.552144896	5.026132154	-26.02941214	1.66E-14	1.17E-11	23.55008496
gene-Dmel_CG3751	-10.14190399	4.090613361	-25.23308282	2.7E-14	1.68E-11	19.41153889
gene-Dmel_CG9364	-9.278348139	4.360429414	-25.08946002	2.95E-14	1.68E-11	20.88288482
gene-Dmel_CG5482	-8.793009638	4.197635236	-25.07569697	2.97E-14	1.68E-11	20.82120471
gene-Dmel_CG3413	-4.653334555	5.815751896	-24.9565584	3.2E-14	1.68E-11	22.92770935
gene-Dmel_CG6877	-3.674512359	4.603713944	-24.90539834	3.31E-14	1.68E-11	22.81710224
gene-Dmel_CG10737	-5.70572386	5.430729113	-24.08950804	5.56E-14	2.63E-11	22.32834842
gene-Dmel_CG9485	-9.964795345	5.033760136	-23.98382064	5.95E-14	2.63E-11	20.7380359
gene-Dmel_CG17560	6.531201659	7.389194021	23.91481929	6.22E-14	2.63E-11	22.30761511
gene-Dmel_CG3979	-3.060606087	7.82808798	-23.89028993	6.32E-14	2.63E-11	22.29381188
gene-LOC108149891	-4.500169067	5.28650301	-23.61101348	7.59E-14	2.99E-11	22.05218349
gene-Dmel_CG6341	-3.386048126	8.284841228	-23.55813499	7.86E-14	2.99E-11	22.07758773
gene-Dmel_CG9953	-7.368380233	4.917255853	-23.11995487	1.05E-13	3.82E-11	21.32397961
gene-Dmel_CG10359	-4.431668913	4.233171224	-23.07298904	1.09E-13	3.82E-11	21.57574197
gene-Dmel_CG10849	-13.63949242	3.076982649	-22.76424671	1.34E-13	4.53E-11	15.10196499
gene-Dmel_CG17521	-10.425649	4.528186121	-22.57823505	1.52E-13	4.95E-11	19.31591501
gene-Dmel_CG30118	-8.872658389	3.358534862	-22.53125661	1.57E-13	4.95E-11	19.10221913
gene-Dmel_CG42678	-5.315495002	3.371127729	-22.19925426	1.98E-13	6.03E-11	20.62411315
gene-Dmel_CG15105	-6.756553881	3.893788034	-22.00984933	2.26E-13	6.66E-11	20.33351037
gene-Dmel_CG9242	-3.384026243	5.168352077	-21.90657604	2.43E-13	6.94E-11	20.94386439
gene-Dmel_CG4444	-3.792768188	4.917405204	-21.81744986	2.59E-13	7.17E-11	20.85970464
gene-Dmel_CG17593	-9.205279036	3.566567763	-21.67466176	2.86E-13	7.7E-11	19.07292551
gene-Dmel_CG8110	-4.921729037	4.249648499	-21.22007565	3.97E-13	1.04E-10	20.302102
gene-Dmel_CG18000	3.281071213	5.479403344	21.15441814	4.17E-13	1.06E-10	20.41584972
gene-Dmel_CG2505	8.566193638	2.35937878	20.94227311	4.87E-13	1.2E-10	17.15965151
gene-Dmel_CG42253	-5.342395085	5.763897218	-20.90970139	4.99E-13	1.2E-10	20.22487815
gene-Dmel_CG10540	-7.018559213	3.220916023	-20.64175498	6.09E-13	1.43E-10	18.64998093
gene-Dmel_CG11949	-3.544693485	6.461980206	-20.59282548	6.32E-13	1.44E-10	19.99905006
gene-Dmel_CG10833	-7.135031825	5.405856344	-20.45678172	6.99E-13	1.56E-10	19.79534561
gene-Dmel_CG4311	-4.410524942	5.522482326	-20.36605044	7.49E-13	1.63E-10	19.83236396
gene-Dmel_CG10527	-8.735713071	3.823075705	-20.15179623	8.82E-13	1.87E-10	18.34686405
gene-Dmel_CG9505	4.346323561	4.498227158	20.12578966	8.99E-13	1.87E-10	19.62291608
gene-Dmel_CG6067	-2.978906235	7.577825002	-20.07351531	9.36E-13	1.89E-10	19.59612627
gene-Dmel_CG5935	-4.452867077	4.514897016	-20.04395893	9.58E-13	1.89E-10	19.54179142
gene-Dmel_CG30092	-6.796254582	3.666962147	-20.02451067	9.72E-13	1.89E-10	18.85458143
gene-Dmel_CG4321	-3.265402389	4.40667655	-19.82173845	1.14E-12	2.17E-10	19.41344052
gene-Dmel_CG1371	-3.893894068	4.927296177	-19.79368368	1.16E-12	2.17E-10	19.39409944
gene-Dmel_CG43443	-2.777078107	6.156580789	-19.69113994	1.26E-12	2.3E-10	19.30413849
gene-Dmel_CG6936	-2.964229895	5.655886336	-19.55563258	1.4E-12	2.46E-10	19.2028909
gene-Dmel_CG13793	4.307594623	6.341153316	19.55508262	1.4E-12	2.46E-10	19.19804295
gene-Dmel_CG42240	-4.46201216	3.929816423	-19.32749887	1.68E-12	2.89E-10	18.97304642
gene-Dmel_CG5186	-5.045620489	3.847558474	-19.29845147	1.71E-12	2.89E-10	18.90108443
gene-Dmel_CG1651	-3.722042378	4.705506557	-19.28238214	1.74E-12	2.89E-10	18.99283388
gene-Dmel_CG33558	-3.419317949	5.407593936	-19.01250727	2.16E-12	3.52E-10	18.77371823
gene-Dmel_CG9244	-12.97059912	4.215815733	-18.94616828	2.27E-12	3.65E-10	15.88214866
gene-Dmel_CG8209	-8.233961316	2.595955242	-18.73823479	2.69E-12	4.25E-10	16.47266289
gene-Dmel_CG5341	-4.104944463	3.55721493	-18.58442937	3.06E-12	4.74E-10	18.34300423
gene-Dmel_CG7277	-6.890321214	2.471684186	-18.37898084	3.62E-12	5.52E-10	16.91979653
gene-Dmel_CG32372	-4.797772924	4.74569308	-18.14255428	4.42E-12	6.62E-10	18.05962674
gene-Dmel_CG17246	-3.734115892	6.855381651	-17.99323093	5.01E-12	7.29E-10	17.90347396
gene-Dmel_CG4046	-11.38899076	3.200119341	-17.99063332	5.02E-12	7.29E-10	14.84517393
gene-Dmel_CG1065	-10.01544748	4.313460428	-17.8421862	5.7E-12	8.14E-10	16.62246587
gene-Dmel_CG10045	2.176849535	7.413331322	17.72764356	6.28E-12	8.84E-10	17.65814818
gene-Dmel_CG3656	8.215929029	3.485539212	17.67424177	6.58E-12	9.12E-10	17.35845459
gene-Dmel_CG11378	3.279764969	3.939849069	17.54924561	7.33E-12	0.000000001	17.55197875
gene-Dmel_CG11594	-10.41469427	4.759315399	-17.4999846	7.65E-12	1.03E-09	16.6838849
gene-Dmel_CG10320	-3.691182458	4.676680922	-17.4569371	7.94E-12	1.05E-09	17.48227583
gene-Dmel_CG8844	-11.71655307	1.779174076	-17.4362666	8.09E-12	1.06E-09	12.92898553
gene-Dmel_CG2162	-2.813108175	4.197543863	-17.40009491	8.35E-12	1.08E-09	17.43194054
gene-Dmel_CG7478	-4.476674569	6.288497246	-17.35084457	8.72E-12	1.11E-09	17.34194223
gene-Dmel_CG11208	-2.82040756	5.699426984	-17.27131715	9.35E-12	1.13E-09	17.28090565
gene-Dmel_CG9696	-8.699320239	3.181957278	-17.27033616	9.35E-12	1.13E-09	15.93499506
gene-Dmel_CG18495	-12.06147282	1.923940388	-17.26935316	9.36E-12	1.13E-09	12.86075269
gene-Dmel_CG8532	-3.1370954	5.685676813	-17.26914542	9.36E-12	1.13E-09	17.28441241
gene-Dmel_CG11001	-9.912627245	4.020484832	-16.91320367	1.28E-11	1.53E-09	15.65019543
gene-Dmel_CG7120	-5.396543322	1.676832001	-16.81574945	1.4E-11	1.63E-09	15.68915637
gene-Dmel_CG42370	3.071742668	6.722091093	16.80892549	1.41E-11	1.63E-09	16.83429805
gene-Dmel_CG6281	2.440468612	7.04815369	16.77087411	1.46E-11	1.67E-09	16.79576141
gene-Dmel_CG15671	-5.003255198	2.834063044	-16.75579121	1.48E-11	1.67E-09	16.57561289
gene-Dmel_CG10620	-3.407948132	3.790553753	-16.68233975	1.58E-11	1.76E-09	16.79819604
gene-Dmel_CG1213	-8.520117662	4.966591843	-16.58236996	1.73E-11	1.91E-09	16.55441077
gene-Dmel_CG5224	-4.116556864	3.786159022	-16.52327629	1.83E-11	1.99E-09	16.64485595
gene-Dmel_CG3149	5.509844388	2.84546282	16.49469334	1.88E-11	2.02E-09	16.28445347
gene-Dmel_CG10712	-2.323693186	4.314210606	-16.42009932	2.01E-11	2.14E-09	16.53823993
gene-Dmel_CG12896	3.98345083	4.319088654	16.38890729	2.07E-11	2.18E-09	16.52550116
gene-Dmel_CG4752	-9.425895388	2.876590988	-16.29440948	2.26E-11	2.35E-09	14.57411536
gene-LOC108145804	-2.788495267	3.198258833	-16.21668762	2.43E-11	2.5E-09	16.37289068
gene-Dmel_CG10080	-9.675792111	1.040191546	-15.98402666	3.02E-11	3.07E-09	12.68086448
gene-Dmel_CG7997	-8.753255144	2.515470783	-15.94698015	3.13E-11	3.14E-09	14.80087819
gene-Dmel_CG8001	-4.290050498	2.438066783	-15.89496906	3.29E-11	3.27E-09	15.8047443
gene-LOC108137619	11.32843882	1.123656922	15.80934016	3.57E-11	3.5E-09	12.17931045
gene-Dmel_CG42734	-6.285566788	2.204368412	-15.73087378	3.84E-11	3.74E-09	15.11346263
gene-Dmel_CG10674	-2.74029801	4.521795176	-15.6386686	4.2E-11	4.02E-09	15.79508136
gene-Dmel_CG11352	-6.033915892	3.830910089	-15.63349806	4.22E-11	4.02E-09	15.71818682
gene-Dmel_CG12030	-9.37429395	4.972665214	-15.56582641	4.5E-11	4.24E-09	15.48064959
gene-Dmel_CG9432	-4.567115147	5.268623685	-15.53899112	4.62E-11	4.31E-09	15.7007765
gene-Dmel_CG9523	-9.325128176	0.571054207	-15.47042437	4.94E-11	4.56E-09	12.04048274
gene-Dmel_CG6426	-7.390992268	5.481509063	-15.40760987	5.25E-11	4.8E-09	15.60471867
gene-Dmel_CG34166	-13.24227433	2.842224486	-15.38343478	5.38E-11	4.87E-09	11.99378536
gene-Dmel_CG11711	-2.094848992	5.132571649	-15.33557689	5.63E-11	5.05E-09	15.44949584
gene-Dmel_CG14153	-5.647405441	4.865173582	-15.31058162	5.77E-11	5.12E-09	15.51451905
gene-Dmel_CG15845	-9.121647997	0.518301945	-15.254549	6.1E-11	5.36E-09	11.92898434
gene-Dmel_CG1771	10.44943903	0.809126078	15.09769934	7.12E-11	6.2E-09	11.81903172
gene-LOC108138605	-8.234953309	3.115279381	-15.08047563	7.24E-11	6.25E-09	14.57224829
gene-Dmel_CG7269	-10.58896847	1.270847659	-15.06778984	7.34E-11	6.27E-09	11.83214316
gene-Dmel_CG7437	-3.076987632	4.502551922	-15.01004444	7.77E-11	6.58E-09	15.16745178
gene-Dmel_CG32451	-2.288882981	6.453142369	-14.99539404	7.89E-11	6.61E-09	15.07683681
gene-Dmel_CG17534	-8.500699042	4.525699002	-14.98179692	7.99E-11	6.62E-09	14.96184427
gene-Dmel_CG15099	-8.882740025	2.834889123	-14.97668382	8.03E-11	6.62E-09	13.75791256
gene-Dmel_CG11024	-10.51452763	1.420074959	-14.91169994	8.57E-11	0.000000007	11.74858178
gene-Dmel_CG3371	-4.218189635	2.494252801	-14.85384674	9.09E-11	7.35E-09	14.94474012
gene-Dmel_CG6921	6.042767513	6.032956807	14.83928756	9.22E-11	7.4E-09	14.95481097
gene-Dmel_CG10550	4.567625583	4.263103849	14.81617725	9.44E-11	7.48E-09	14.99617146
gene-Dmel_CG9896	-3.731998753	6.912670917	-14.81038675	9.49E-11	7.48E-09	14.89170015
gene-Dmel_CG1134	-4.56649409	1.771290582	-14.79934483	9.6E-11	7.5E-09	14.61002679
gene-Dmel_CG3499	-10.06112482	1.617757571	-14.74651784	1.01E-10	7.85E-09	12.00841592
gene-Dmel_CG30404	-9.090160489	0.59550576	-14.68011498	1.08E-10	8.32E-09	11.62004971
gene-Dmel_CG18332	-10.15959086	1.257698697	-14.6350629	1.13E-10	8.64E-09	11.94288103
gene-Dmel_CG12918	-3.459897941	4.589858961	-14.61844812	1.15E-10	8.72E-09	14.7880675
gene-Dmel_CG11061	-7.26629358	2.298511694	-14.59884042	1.18E-10	8.82E-09	13.77134002
gene-Dmel_CG7777	5.613060142	4.281346839	14.58562139	1.19E-10	8.87E-09	14.78330485
gene-Dmel_CG4533	-8.983698474	2.691793718	-14.51222954	1.29E-10	9.48E-09	13.32085039
gene-Dmel_CG11109	-8.564882567	0.204872868	-14.49187228	1.31E-10	9.61E-09	11.51105817
gene-Dmel_CG5726	-5.931605031	2.695065277	-14.44800885	1.37E-10	9.97E-09	14.22383083
gene-Dmel_CG7182	-6.456249571	2.578196816	-14.41157706	1.43E-10	1.03E-08	14.05613786
gene-Dmel_CG1212	3.407036231	4.086049894	14.39486718	1.45E-10	1.04E-08	14.55828799
gene-Dmel_CG7081	-8.633999651	0.309299687	-14.35294001	1.52E-10	1.07E-08	11.4318932
gene-Dmel_CG17562	-3.666459252	7.918045916	-14.28909624	1.62E-10	1.14E-08	14.33341589
gene-Dmel_CG18108	-11.47650361	2.980703622	-14.19089825	1.79E-10	1.25E-08	12.26461981
gene-Dmel_CG4144	-10.0763395	2.054769698	-14.15692534	1.86E-10	1.29E-08	12.31720739
gene-Dmel_CG18608	-7.695860479	0.461758682	-14.11106584	1.95E-10	1.34E-08	11.95221629
gene-Dmel_CG3634	-1.806722343	3.955414757	-14.07853486	2.02E-10	1.38E-08	14.20278236
gene-LOC108137271	2.162883507	5.645895437	14.0484034	2.09E-10	1.41E-08	14.07428441
gene-Dmel_CG32484	-6.076373794	1.352166373	-14.03829724	2.11E-10	1.42E-08	13.454394
gene-Dmel_CG10078	-9.841860604	4.247986325	-13.99644185	2.2E-10	1.47E-08	13.61142684
gene-Dmel_CG3572	-3.766827896	2.468128341	-13.98199886	2.24E-10	1.48E-08	14.07978045
gene-Dmel_CG3800	-11.4454312	3.128504934	-13.91319158	2.41E-10	1.58E-08	12.14489466
gene-Dmel_CG10565	-9.575148704	1.675802841	-13.80192857	2.71E-10	1.77E-08	11.75008789
gene-Dmel_CG3567	-5.97527629	1.205898731	-13.77386882	2.79E-10	1.81E-08	13.14499311
gene-Dmel_CG30481	9.806690453	0.406205604	13.75909657	2.84E-10	1.83E-08	11.0512985
gene-Dmel_CG11956	4.066292346	5.630861376	13.73704835	2.91E-10	1.86E-08	13.74793575
gene-Dmel_CG30285	-7.642471327	2.63950169	-13.71146225	2.99E-10	1.88E-08	13.19106091
gene-Dmel_CG17002	-5.580883783	1.509102382	-13.71101691	2.99E-10	1.88E-08	13.30697861
gene-Dmel_CG7145	-3.334617242	4.625565426	-13.69405582	3.04E-10	1.91E-08	13.77210434
gene-Dmel_CG10417	-3.896709963	2.971752771	-13.60857378	3.34E-10	2.08E-08	13.75821545
gene-Dmel_CG33521	10.11190646	0.436231552	13.58745762	3.42E-10	2.11E-08	10.94526029
gene-Dmel_CG10680	3.933504717	5.608385665	13.52795654	3.65E-10	2.24E-08	13.53459981
gene-Dmel_CG12405	-2.416492805	6.842159902	-13.4722205	3.87E-10	2.35E-08	13.42992377
gene-Dmel_CG8042	-9.32781336	2.319719276	-13.47061197	3.88E-10	2.35E-08	12.16845623
gene-Dmel_CG9874	-8.004971125	-0.088755125	-13.44795589	3.98E-10	2.39E-08	10.87277981
gene-Dmel_CG10245	-4.437053543	4.616012735	-13.37623028	4.31E-10	2.57E-08	13.47930167
gene-Dmel_CG5840	3.480777317	5.841645874	13.31395024	4.61E-10	2.74E-08	13.28707509
gene-Dmel_CG10072	-4.303496659	2.988815242	-13.30752457	4.64E-10	2.74E-08	13.44057937
gene-Dmel_CG2249	-3.112576153	6.006068436	-13.29704998	4.7E-10	2.75E-08	13.26279189
gene-Dmel_CG5819	-10.29827685	2.692098947	-13.20476753	5.21E-10	3.03E-08	11.90404333
gene-Dmel_CG30159	-2.398289115	4.309470684	-13.19009308	5.29E-10	3.06E-08	13.20840586
gene-Dmel_CG9248	-1.722074251	4.85212624	-13.17781067	5.36E-10	3.08E-08	13.14198344
gene-Dmel_CG8448	10.18188446	0.557677065	13.14618498	5.56E-10	3.16E-08	10.65868769
gene-Dmel_CG43741	-3.975949135	3.338610962	-13.13931895	5.6E-10	3.16E-08	13.26368172
gene-Dmel_CG5174	-1.811458514	6.482213954	-13.13857634	5.61E-10	3.16E-08	13.05126768
gene-Dmel_CG18803	1.757000426	5.426518856	13.09888803	5.86E-10	3.29E-08	13.00950435
gene-Dmel_CG5519	-8.887688996	0.44199451	-13.04530822	6.22E-10	3.47E-08	10.61345679
gene-Dmel_CG6091	-9.194771407	0.584190034	-13.01804669	6.42E-10	3.56E-08	10.59612083
gene-Dmel_CG7471	-2.314792646	4.764216759	-12.98495113	6.66E-10	3.67E-08	12.92328182
gene-Dmel_CG3847	-1.727196259	4.921886421	-12.96756605	6.79E-10	3.72E-08	12.89498761
gene-Dmel_CG15110	-8.65533182	1.548194805	-12.95695475	6.88E-10	3.73E-08	11.42873963
gene-Dmel_CG11700	-9.660613518	2.887052564	-12.95548085	6.89E-10	3.73E-08	12.14828299
gene-Dmel_CG15111	-2.036427882	4.488531916	-12.92167996	7.16E-10	3.85E-08	12.87798915
gene-Dmel_CG8390	-9.278504296	0.579354146	-12.90950279	7.26E-10	3.88E-08	10.52193956
gene-Dmel_CG3905	-5.022395388	2.977805408	-12.90253196	7.31E-10	3.89E-08	12.95864387
gene-Dmel_CG7966	3.015792933	5.749368113	12.84630481	7.8E-10	4.12E-08	12.76521428
gene-Dmel_CG12023	2.589264142	6.294651275	12.83909162	7.86E-10	4.13E-08	12.69733271
gene-Dmel_CG11527	12.57568859	2.486965666	12.83025872	7.94E-10	4.13E-08	10.82034913
gene-Dmel_CG6907	-7.701846985	1.062611747	-12.82864338	7.95E-10	4.13E-08	11.53376752
gene-Dmel_CG7492	-2.612922957	3.648661497	-12.8199953	8.03E-10	4.15E-08	12.85002384
gene-Dmel_CG1358	-3.035911296	4.48223622	-12.75199151	8.68E-10	4.46E-08	12.70982025
gene-Dmel_CG9436	-2.447527836	5.46227946	-12.72913002	8.91E-10	4.55E-08	12.60377863
gene-Dmel_CG6957	-8.818942756	2.40442905	-12.71696585	9.04E-10	4.59E-08	11.70932195
gene-Dmel_CG3458	1.900067818	4.292187839	12.69481098	9.27E-10	4.68E-08	12.60796535
gene-Dmel_CG31102	-2.087333139	5.51783809	-12.62025868	1.01E-09	5.08E-08	12.46964425
gene-LOC108143676	-8.742434029	2.205924158	-12.60383898	1.03E-09	5.15E-08	11.78508239
gene-Dmel_CG16784	-8.680289892	1.699901206	-12.55987067	1.08E-09	5.39E-08	11.22990953
gene-Dmel_CG8556	-2.317605569	4.488513425	-12.53905527	1.11E-09	5.49E-08	12.44113689
gene-Dmel_CG7297	9.432848752	-0.042843241	12.51620701	1.14E-09	0.000000056	10.21733728
gene-Dmel_CG7773	-8.347344916	0.213009189	-12.512573	1.15E-09	0.000000056	10.23634218
gene-LOC108145304	8.430788203	-0.26884529	12.50575163	1.15E-09	5.61E-08	10.19827378
gene-Dmel_CG10757	-3.015723314	2.9758145	-12.49870982	1.16E-09	5.63E-08	12.52934841
gene-Dmel_CG4123	1.501099257	6.701421647	12.47947978	1.19E-09	5.73E-08	12.25695108
gene-Dmel_CG7015	-2.951399281	4.804116712	-12.47009224	1.2E-09	5.76E-08	12.35216601
gene-Dmel_CG14025	-8.594578864	0.87320465	-12.45129665	1.23E-09	5.86E-08	10.74755221
gene-Dmel_CG11137	-6.937943573	2.64028756	-12.41995217	1.28E-09	6.04E-08	12.13250904
gene-Dmel_CG4207	-6.194838692	1.747987852	-12.40327107	1.3E-09	6.13E-08	11.78714919
gene-Dmel_CG7293	-8.318917654	0.38308293	-12.37561675	1.34E-09	0.000000063	10.41114898
gene-Dmel_CG9324	2.01592655	6.157575644	12.34832739	1.39E-09	6.47E-08	12.10308713
gene-LOC108137628	12.10643454	1.495930072	12.34441376	1.39E-09	6.47E-08	10.09652618
gene-Dmel_CG12173	2.185443489	5.132309921	12.34083671	1.4E-09	6.47E-08	12.13060112
gene-LOC108148100	-9.108819079	2.1039207	-12.30814099	1.46E-09	6.69E-08	11.0137236
gene-Dmel_CG3732	-7.201450499	0.338203637	-12.26958779	1.52E-09	6.96E-08	10.59179122
gene-Dmel_CG6758	-7.336947525	0.090993842	-12.22189704	1.61E-09	7.33E-08	10.40925566
gene-Dmel_CR45227	-3.224418601	6.111844077	-12.19726694	1.66E-09	7.49E-08	11.96450895
gene-Dmel_CG7371	-8.278114811	0.11835351	-12.19555119	1.66E-09	7.49E-08	10.00136368
gene-Dmel_CG17116	3.371446859	4.371915608	12.16512441	1.72E-09	7.73E-08	12.00035147
gene-Dmel_CG3680	-1.617847313	4.585592127	-12.14614589	1.76E-09	7.87E-08	11.92348677
gene-Dmel_CG7227	4.312553574	3.877636233	12.13140515	1.8E-09	7.97E-08	12.05425829
gene-Dmel_CG3397	-11.81489804	1.888515397	-12.06457906	1.94E-09	8.59E-08	9.906105287
gene-Dmel_CG1783	6.611029861	-1.147473043	12.0488676	1.98E-09	8.71E-08	9.80466258
gene-Dmel_CG4746	2.458345295	4.224459327	12.03800899	2.01E-09	8.78E-08	11.77140009
gene-Dmel_CG1120	-7.500228422	-0.058351417	-12.01261091	2.07E-09	9.01E-08	10.11778265
gene-Dmel_CG31915	-7.863365578	-0.107526031	-11.95738078	2.21E-09	9.59E-08	9.814992083
gene-Dmel_CG5179	-7.364326592	0.678995213	-11.92068513	2.31E-09	9.95E-08	10.42109751
gene-Dmel_CG4545	-3.888645248	1.944328948	-11.91929754	2.32E-09	9.95E-08	11.84441539
gene-Dmel_CG6698	-6.909173933	2.510059337	-11.90815986	2.35E-09	0.0000001	11.44769592
gene-Dmel_CG11115	-8.620850923	0.233676849	-11.86476955	2.48E-09	0.000000105	9.749003128
gene-Dmel_CG7148	-7.655991387	-0.034050631	-11.86353602	2.48E-09	0.000000105	9.99827964
gene-Dmel_CG17520	-7.124092584	1.355111795	-11.84317474	2.54E-09	0.000000107	11.02901615
gene-LOC108144927	3.223099229	3.021514153	11.83272754	2.57E-09	0.000000108	11.71159644
gene-Dmel_CG6017	-3.723189564	3.011434713	-11.83085863	2.58E-09	0.000000108	11.74763163
gene-Dmel_CG11153	1.388237791	6.544438921	11.8190787	2.62E-09	0.000000108	11.44011287
gene-Dmel_CG7979	-8.971348819	0.673276635	-11.81781608	2.62E-09	0.000000108	9.713564842
gene-Dmel_CG5279	-2.086415874	3.008740804	-11.80972848	2.65E-09	0.000000109	11.67215318
gene-Dmel_CG12758	-6.030619743	2.525396045	-11.77059331	2.78E-09	0.000000114	11.50276564
gene-Dmel_CG1597	1.72738486	6.171630697	11.69990149	3.03E-09	0.000000124	11.28966902
gene-Dmel_CG3269	-1.900130881	6.267080086	-11.6768271	3.12E-09	0.000000127	11.27839929
gene-Dmel_CG10445	-3.267981148	1.451935097	-11.63951086	3.26E-09	0.000000132	11.51603276
gene-Dmel_CG32191	-5.759577991	2.398044795	-11.60962133	3.39E-09	0.000000136	11.26608834
gene-Dmel_CG6125	3.497609194	2.286162457	11.60609678	3.4E-09	0.000000136	11.45205689
gene-Dmel_CG33155	5.093535992	1.992063642	11.60435137	3.41E-09	0.000000136	11.40008543
gene-Dmel_CG8595	-2.502517149	2.845887296	-11.59473098	3.45E-09	0.000000136	11.44412206
gene-Dmel_CG10850	-6.678646659	-0.83094782	-11.59441352	3.45E-09	0.000000136	9.503888923
gene-Dmel_CG15186	5.783760176	0.719904775	11.59325753	3.46E-09	0.000000136	11.01391586
gene-Dmel_CG2041	7.07182332	2.859643058	11.56953141	3.56E-09	0.00000014	11.26512443
gene-Dmel_CG10632	-2.436994983	4.208623067	-11.54595127	3.66E-09	0.000000143	11.2333927
gene-Dmel_CG9882	-7.536713656	0.339230048	-11.52037452	3.78E-09	0.000000147	9.824688834
gene-Dmel_CG14562	-3.243075416	2.556839912	-11.48887146	3.93E-09	0.000000152	11.33743233
gene-Dmel_CG4199	-2.204057788	7.815947545	-11.48827874	3.94E-09	0.000000152	11.0272203
gene-Dmel_CG3903	-2.10817063	4.421368909	-11.48343344	3.96E-09	0.000000152	11.13049427
gene-Dmel_CR12628	3.818755639	2.636004826	11.47734318	3.99E-09	0.000000152	11.31678297
gene-Dmel_CG14073	-7.157030632	1.546503588	-11.47586446	0.000000004	0.000000152	10.63797137
gene-Dmel_CG33126	3.184730045	3.676047299	11.45990316	4.08E-09	0.000000155	11.19696197
gene-Dmel_CG8912	-8.165009492	0.928540031	-11.4356034	4.21E-09	0.000000159	10.06239016
gene-Dmel_CG13667	-7.60609888	-0.038827281	-11.42946171	4.24E-09	0.000000159	9.632035965
gene-Dmel_CG9943	-2.576601016	2.863087955	-11.42913929	4.24E-09	0.000000159	11.24406051
gene-Dmel_CG1799	1.446100115	6.749034408	11.41873369	4.3E-09	0.00000016	10.9258468
gene-Dmel_CG6944	-6.894107447	1.490347811	-11.41002083	4.34E-09	0.000000161	10.70219729
gene-Dmel_CG44007	-1.734718961	3.124861042	-11.39990577	4.4E-09	0.000000163	11.12781759
gene-Dmel_CG6251	-8.376851142	0.293480724	-11.39368591	4.43E-09	0.000000163	9.365894843
gene-LOC108134735	-5.098504363	2.871917214	-11.36697887	4.58E-09	0.000000168	11.1132162
gene-LOC108143859	-6.976461633	-0.391902127	-11.35604904	4.65E-09	0.00000017	9.55949566
gene-LOC108146706	3.69002698	1.916911936	11.32431754	4.84E-09	0.000000176	11.11218494
gene-Dmel_CG6429	-4.218939941	3.040834694	-11.30847891	4.94E-09	0.000000179	11.10420594
gene-Dmel_CG13295	1.667434481	5.164278553	11.27586689	5.14E-09	0.000000186	10.76444506
gene-Dmel_CG7558	-1.510674953	4.737032155	-11.27049258	5.18E-09	0.000000186	10.81506815
gene-Dmel_CG8580	-2.203315637	5.272656293	-11.23832665	5.39E-09	0.000000193	10.75303869
gene-Dmel_CG17950	1.783803271	6.38489702	11.21912294	5.53E-09	0.000000197	10.66610803
gene-Dmel_CG3265	-1.515369991	6.217536386	-11.20860612	5.6E-09	0.000000199	10.66618497
gene-Dmel_CG32594	9.07486101	0.023869916	11.1990057	5.67E-09	0.000000201	9.18044343
gene-Dmel_CG31388	6.752548526	-1.153151089	11.17785696	5.83E-09	0.000000206	9.113680769
gene-Dmel_CG3006	1.803774961	4.517333939	11.15185343	6.02E-09	0.000000212	10.63999355
gene-Dmel_CG3279	-7.131705581	-0.491439728	-11.14301541	6.09E-09	0.000000213	9.138086961
gene-Dmel_CG12263	-8.439173852	0.661411605	-11.1405964	6.11E-09	0.000000213	9.383424808
gene-Dmel_CG7408	2.475475558	4.382826735	11.13824723	6.13E-09	0.000000213	10.63911953
gene-Dmel_CG1888	2.329002968	2.864621896	11.12953323	6.2E-09	0.000000214	10.82410343
gene-Dmel_CG34348	1.638235426	5.899207195	11.12722245	6.22E-09	0.000000214	10.54370064
gene-Dmel_CG5611	-5.219025089	0.250388283	-11.12359741	6.24E-09	0.000000215	10.2517911
gene-Dmel_CG2275	-8.293126788	1.959491958	-11.11033797	6.35E-09	0.000000217	10.16671176
gene-Dmel_CG13900	-4.448307833	2.622778733	-11.10220354	6.42E-09	0.000000219	10.8501906
gene-Dmel_CG12176	-1.577305217	3.994876713	-11.09136247	6.51E-09	0.000000221	10.62694953
gene-Dmel_CG1271	-9.438405356	0.648503578	-11.07308337	6.66E-09	0.000000225	9.096893182
gene-Dmel_CG30394	-7.846019077	0.267813408	-11.07217783	6.67E-09	0.000000225	9.318320887
gene-Dmel_CG8060	-8.464011139	0.219922666	-11.02074029	7.13E-09	0.00000024	9.047837812
gene-Dmel_CG33230	-2.404989985	2.533859119	-11.01732743	7.16E-09	0.00000024	10.72628853
gene-Dmel_CG10246	-1.933622729	5.603712392	-11.01368882	7.19E-09	0.00000024	10.42702943
gene-Dmel_CG14981	-10.39645942	1.175794976	-10.99486935	7.37E-09	0.000000245	9.028834965
gene-Dmel_CG11025	-2.77431212	1.891569178	-10.97662275	7.54E-09	0.00000025	10.69564686
gene-Dmel_CG13472	-8.390202209	0.542781879	-10.9560515	7.75E-09	0.000000256	9.215820545
gene-Dmel_CG11254	-3.575893045	2.325167961	-10.94596709	7.85E-09	0.000000258	10.65603722
gene-Dmel_CG3420	-8.59846586	0.259108913	-10.93046283	8.01E-09	0.000000262	8.969119797
gene-LOC108149827	-1.957475016	6.184166056	-10.92183066	8.1E-09	0.000000264	10.29033575
gene-Dmel_CG33459	4.581817986	4.094848793	10.91521876	8.17E-09	0.000000266	10.5325887
gene-Dmel_CG10460	-7.394865706	2.697101868	-10.89854602	8.35E-09	0.000000271	10.36752105
gene-LOC108135473	4.88836792	1.473236965	10.8715563	8.65E-09	0.000000279	10.37649602
gene-Dmel_CG42255	-4.374216845	6.112895153	-10.86542162	8.72E-09	0.000000281	10.29931116
gene-Dmel_CG5428	-2.008996768	5.145195565	-10.86212609	8.75E-09	0.000000281	10.23972774
gene-Dmel_CG14615	2.517732854	6.420195046	10.82899937	9.14E-09	0.000000292	10.14408574
gene-Dmel_CG8284	1.255480039	5.872484093	10.82817514	9.15E-09	0.000000292	10.14461678
gene-LOC108149594	-1.852314367	3.534132179	-10.82052937	9.24E-09	0.000000293	10.33851131
gene-Dmel_CG15865	-4.499406838	2.085216755	-10.7918046	9.6E-09	0.000000304	10.45781808
gene-Dmel_CG5709	-8.192411625	0.812269674	-10.78638887	9.67E-09	0.000000304	9.274194781
gene-Dmel_CG10916	-9.761040339	1.004732218	-10.78606327	9.67E-09	0.000000304	8.843107846
gene-LOC108136663	-5.359821494	6.834948286	-10.76198974	9.98E-09	0.000000313	10.14670179
gene-Dmel_CG7525	-5.698733717	2.169369701	-10.74267862	1.02E-08	0.000000319	10.27339756
gene-LOC108144246	11.12747087	1.392776023	10.73001335	1.04E-08	0.000000324	8.774974423
gene-Dmel_CG7127	-2.070930275	3.368049018	-10.71833921	1.06E-08	0.000000328	10.22710836
gene-Dmel_CG10307	-8.38501959	0.361467363	-10.71039645	1.07E-08	0.00000033	8.770438585
gene-Dmel_CG4282	-7.354009305	-0.28185765	-10.68208146	1.11E-08	0.000000341	8.734107483
gene-Dmel_CG4766	2.735524534	2.732772836	10.68001923	1.11E-08	0.000000341	10.15057426
gene-Dmel_CG5821	-8.776615228	1.248530967	-10.65420025	1.15E-08	0.000000352	9.333083531
gene-Dmel_CG14796	8.73634161	0.02738854	10.65120203	1.16E-08	0.000000352	8.693851728
gene-Dmel_CG14985	-7.182988878	-0.101356079	-10.62858297	1.19E-08	0.000000362	8.899353284
gene-Dmel_CG11770	-9.036372039	0.365364775	-10.61211464	1.22E-08	0.000000368	8.683240465
gene-Dmel_CG4717	-7.952691414	0.112665472	-10.59878355	1.24E-08	0.000000374	8.877924707
gene-Dmel_CG41099	2.241234917	4.886713215	10.57976531	1.27E-08	0.000000382	9.862135155
gene-Dmel_CG1507	7.561441647	-0.105858795	10.54960984	1.32E-08	0.000000396	8.73765076
gene-Dmel_CG14406	4.906577958	1.895780348	10.53613746	1.35E-08	0.000000402	10.08850854
gene-Dmel_CG9249	-8.116515116	0.23423588	-10.53037129	1.36E-08	0.000000404	8.813547779
gene-Dmel_CG8852	-6.583506167	-0.798805608	-10.514765	1.39E-08	0.000000411	8.564362863
gene-Dmel_CG9247	-6.913004565	-0.118759551	-10.50880716	0.000000014	0.000000413	8.98881615
gene-Dmel_CG11961	-8.259654766	0.861638573	-10.49343589	1.43E-08	0.00000042	8.983613841
gene-Dmel_CG10060	-9.684118861	0.836721359	-10.48227756	1.45E-08	0.000000424	8.563732583
gene-Dmel_CG42616	-1.578092042	6.01816018	-10.48033323	1.45E-08	0.000000424	9.683050899
gene-Dmel_CG42543	-1.576062342	4.362517707	-10.47902767	1.45E-08	0.000000424	9.792233536
gene-Dmel_CG8861	7.422961465	2.1011329	10.45263729	1.51E-08	0.000000437	9.712589672
gene-Dmel_CG1944	2.117849804	4.036703698	10.45254649	1.51E-08	0.000000437	9.767034973
gene-Dmel_CG8583	-2.120101417	7.0250666	-10.41891116	1.58E-08	0.000000456	9.588956701
gene-Dmel_CG7529	3.484583847	4.879930824	10.37899011	1.66E-08	0.00000048	9.583379067
gene-LOC108138630	-11.05861607	2.484271401	-10.37468142	1.67E-08	0.000000481	8.863480691
gene-Dmel_CG44195	6.370836964	-1.35341891	10.34920948	1.73E-08	0.000000496	8.355137291
gene-Dmel_CG10077	-1.464330409	7.203323799	-10.33927776	1.75E-08	0.000000501	9.472714167
gene-LOC108138503	6.403311656	-1.529651297	10.3325151	1.77E-08	0.000000503	8.33599214
gene-Dmel_CG9115	1.157144999	5.543765503	10.33215679	1.77E-08	0.000000503	9.466547449
gene-LOC108147816	-2.913579988	6.213287079	-10.32291765	1.79E-08	0.000000508	9.485533348
gene-LOC108136906	-7.020825611	2.679725227	-10.30049765	1.85E-08	0.000000522	9.690023827
gene-Dmel_CG3181	8.438668074	-0.254671412	10.28751957	1.88E-08	0.000000529	8.351416014
gene-LOC108135034	7.144423938	-1.320943705	10.2862681	1.89E-08	0.000000529	8.84578429
gene-Dmel_CG10537	-3.395650653	0.905645336	-10.28321678	1.89E-08	0.000000529	9.652003779
gene-Dmel_CG10584	-7.511127089	-0.235501889	-10.26815847	1.93E-08	0.000000539	8.55160043
gene-Dmel_CG4604	-3.452717243	2.600367039	-10.25500372	1.97E-08	0.000000547	9.726334435
gene-LOC108139226	6.473855971	-1.282439205	10.2211967	2.06E-08	0.000000571	8.230692533
gene-Dmel_CG14216	1.185142641	4.501478688	10.20839033	0.000000021	0.000000579	9.360065286
gene-Dmel_CG13746	-2.140878813	4.261304638	-10.20652532	0.000000021	0.000000579	9.427944544
gene-Dmel_CG8385	-1.494762628	8.008994844	-10.2005357	2.12E-08	0.000000582	9.279887816
gene-Dmel_CG8627	-1.328178039	9.365607767	-10.19738178	2.13E-08	0.000000583	9.286937416
gene-Dmel_CG9446	-1.216954038	5.922944938	-10.17546282	2.19E-08	0.000000599	9.249175927
gene-Dmel_CG3501	-9.071289858	0.615563823	-10.15807403	2.25E-08	0.000000611	8.25245759
gene-Dmel_CG17035	-1.040254835	5.049717523	-10.15178645	2.27E-08	0.000000615	9.235081828
gene-Dmel_CG7037	-1.896169618	4.013670567	-10.14837676	2.28E-08	0.000000616	9.351046584
gene-Dmel_CG13255	-1.36462653	5.395914672	-10.14203018	0.000000023	0.000000619	9.22686458
gene-Dmel_CG10184	1.957919305	5.227420033	10.12548921	2.35E-08	0.00000063	9.211596527
gene-Dmel_CG1089	3.533616806	4.389451199	10.1250331	2.35E-08	0.00000063	9.328352011
gene-Dmel_CG7130	-2.980051587	3.503591233	-10.10679553	2.41E-08	0.000000644	9.403100655
gene-LOC108139057	5.417647847	-1.810060264	10.10546933	2.41E-08	0.000000644	8.041484861
gene-Dmel_CG3027	1.35374689	6.099445446	10.09961614	2.43E-08	0.000000647	9.130191393
gene-Dmel_CG1216	1.534659147	7.351059266	10.06128205	2.57E-08	0.00000068	9.072967164
gene-Dmel_CG3700	-7.826962132	0.079414754	-10.03078041	2.68E-08	0.000000707	8.120522566
gene-Dmel_CG7021	2.062416966	8.254738265	10.02891377	2.68E-08	0.000000707	9.034234413
gene-LOC108145838	-3.114584412	2.750287918	-10.02122993	2.71E-08	0.000000713	9.417135686
gene-Dmel_CG5303	2.064149846	2.216709195	9.985226167	2.85E-08	0.000000747	9.314007596
gene-Dmel_CG5080	1.3157491	8.148855103	9.964031006	2.94E-08	0.000000767	8.940354518
gene-Dmel_CG9854	-2.139450651	4.431883364	-9.922158096	3.11E-08	0.000000811	8.985359227
gene-Dmel_CG3820	-7.520008946	0.700467741	-9.90848717	3.17E-08	0.000000825	8.621051229
gene-Dmel_CG31648	-8.523126897	0.127880552	-9.898848149	3.22E-08	0.000000833	7.993216336
gene-Dmel_CG14980	-1.619409003	3.22848226	-9.893227919	3.24E-08	0.000000838	9.073117402
gene-Dmel_CG4294	-8.626900397	2.11032121	-9.84870419	3.45E-08	0.000000887	8.709233036
gene-Dmel_CG17028	-6.849436274	-0.582807144	-9.848031847	3.46E-08	0.000000887	7.924006813
gene-Dmel_CG17224	-1.891448411	6.619077947	-9.828894291	3.55E-08	0.000000909	8.749351427
gene-Dmel_CG12744	-1.909535721	3.867230299	-9.825647044	3.57E-08	0.000000911	8.884611585
gene-Dmel_CG40410	9.826764158	0.408674507	9.814482636	3.62E-08	0.000000923	7.893847675
gene-LOC108149695	5.361205786	0.597507226	9.801268636	3.69E-08	0.000000937	8.832327829
gene-Dmel_CG33123	-10.00586821	1.029292634	-9.789384382	3.75E-08	0.00000095	7.88485477
gene-Dmel_CG7927	-1.361651865	5.517823412	-9.786532353	3.77E-08	0.000000952	8.699888753
gene-Dmel_CG32091	2.28219311	5.370841071	9.784133641	3.78E-08	0.000000952	8.684984379
gene-Dmel_CG7506	-4.452096341	2.618569985	-9.722587721	4.12E-08	0.00000104	9.02704324
gene-Dmel_CG9246	-8.435299991	0.155191232	-9.708901001	4.21E-08	0.00000105	7.79876262
gene-Dmel_CG14893	3.040896825	5.592771141	9.707890938	4.21E-08	0.00000105	8.572620806
gene-Dmel_CG11624	-2.118115992	7.331108896	-9.697663567	4.27E-08	0.00000106	8.549771145
gene-Dmel_CG3633	-8.071377897	0.361541706	-9.691953112	4.31E-08	0.00000107	7.959454171
gene-Dmel_CG1359	-2.103790987	1.984735081	-9.690249793	4.32E-08	0.00000107	8.952541238
gene-Dmel_CG1982	2.375995935	9.801350523	9.68714851	4.34E-08	0.00000107	8.550443497
gene-LOC108144572	2.766100835	4.162031853	9.643928365	4.61E-08	0.00000114	8.645376633
gene-LOC108136717	6.090619507	-1.546987954	9.604340807	4.88E-08	0.0000012	7.600963741
gene-Dmel_CG31672	3.840536382	0.261450887	9.592616989	4.96E-08	0.00000122	8.708365317
gene-Dmel_CG4071	-9.105130651	0.954607417	-9.589470229	4.99E-08	0.00000122	7.93226923
gene-Dmel_CG8846	-2.280190526	7.715036411	-9.588693874	4.99E-08	0.00000122	8.388707734
gene-Dmel_CG4610	-7.474015611	0.416243009	-9.586406598	5.01E-08	0.00000122	8.015012997
gene-Dmel_CG7546	-1.265799995	6.51936446	-9.557132544	5.22E-08	0.00000127	8.339920914
gene-Dmel_CG7139	-2.476342416	4.452116136	-9.542877568	5.33E-08	0.00000129	8.460838585
gene-Dmel_CG33939	-7.187215634	0.427086594	-9.532489946	5.41E-08	0.0000013	7.780158381
gene-LOC108140815	4.306354679	4.582572466	9.531917599	5.42E-08	0.0000013	8.493109393
gene-Dmel_CG10772	1.715104549	8.762937133	9.513674262	5.56E-08	0.00000133	8.282240577
gene-Dmel_CG10580	-7.17336136	0.928037127	-9.508995384	0.000000056	0.00000134	8.12233072
gene-LOC108149343	-7.616933163	1.069416945	-9.499072729	5.68E-08	0.00000136	8.480222643
gene-Dmel_CG1960	1.61245428	2.45274657	9.484496481	0.000000058	0.00000138	8.528045168
gene-Dmel_CG16713	3.256977937	5.071823959	9.477722638	5.86E-08	0.00000139	8.277716667
gene-LOC108143891	-1.592247168	5.464291589	-9.454318165	6.06E-08	0.00000143	8.20572233
gene-Dmel_CG7382	-8.930481087	0.694228633	-9.429618554	6.28E-08	0.00000148	7.676216412
gene-Dmel_CG1121	-4.090660341	3.552477364	-9.354161954	7.01E-08	0.00000165	8.356227404
gene-Dmel_CG4373	-4.244157645	1.044579683	-9.352088386	7.03E-08	0.00000165	8.443963778
gene-Dmel_CG13397	2.403599422	4.77463494	9.347592735	7.07E-08	0.00000166	8.114866769
gene-Dmel_CG9496	1.458759634	7.222022793	9.339638947	7.16E-08	0.00000167	8.005180401
gene-Dmel_CG7421	-1.948803831	5.294244293	-9.33646941	7.19E-08	0.00000168	8.069374988
gene-LOC108137770	7.110054327	3.399996548	9.322880363	7.33E-08	0.00000171	8.447578695
gene-Dmel_CG9893	-7.702240821	0.389719356	-9.319394964	7.37E-08	0.00000171	7.625543035
gene-Dmel_CG44255	-1.173838085	4.127513771	-9.318375908	7.38E-08	0.00000171	8.106737904
gene-LOC108140064	1.878558619	6.346398409	9.312135879	7.45E-08	0.00000172	7.966545065
gene-LOC108150567	-5.235347315	1.979377826	-9.306295056	7.51E-08	0.00000173	8.391412852
gene-Dmel_CG2292	-6.04070731	0.0350591	-9.301987959	7.56E-08	0.00000174	7.820907985
gene-Dmel_CG17807	-7.242080037	-0.527951379	-9.295223234	7.64E-08	0.00000175	7.349743493
gene-Dmel_CG9705	1.257280334	5.070796802	9.290215992	7.69E-08	0.00000176	7.957542095
gene-Dmel_CG1747	-1.150509937	6.862080851	-9.281298202	7.79E-08	0.00000178	7.92344685
gene-Dmel_CR43417	-4.222129625	2.800970884	-9.268259778	7.94E-08	0.00000181	8.355369677
gene-Dmel_CG14527	2.59898884	4.462505537	9.261887376	8.02E-08	0.00000182	8.021701554
gene-Dmel_CG9519	3.871027063	1.389312477	9.257099802	8.08E-08	0.00000183	8.320960389
gene-Dmel_CG9537	-4.686808077	2.198648007	-9.254837635	0.000000081	0.00000183	8.365137367
gene-Dmel_CG9250	-6.455419384	-0.828942974	-9.231649317	8.38E-08	0.00000189	7.266710789
gene-LOC108136209	-3.475709626	7.490344357	-9.212718341	8.62E-08	0.00000194	7.856970448
gene-Dmel_CG6643	-8.648764839	0.272612613	-9.206068122	8.71E-08	0.00000195	7.262744428
gene-Dmel_CG3194	-7.671627027	0.48587525	-9.193133043	8.87E-08	0.00000198	7.634034269
gene-LOC108150126	2.364906025	5.072479255	9.188166249	8.94E-08	0.00000199	7.829309236
gene-Dmel_CG42553	-7.255241297	-0.119017909	-9.182310769	9.02E-08	0.00000201	7.389704512
gene-Dmel_CG1462	-2.1578532	7.213342058	-9.173792655	9.13E-08	0.00000203	7.761235129
gene-Dmel_CG2269	-4.23678586	0.424502777	-9.146337604	9.51E-08	0.00000211	7.999020546
gene-Dmel_CG10069	-1.647571134	4.94485679	-9.130222517	9.74E-08	0.00000215	7.769866467
gene-Dmel_CG15415	-5.719795757	-1.271778021	-9.124567292	9.82E-08	0.00000216	7.127110153
gene-Dmel_CG11906	-6.692924582	-0.339075502	-9.123407508	9.84E-08	0.00000216	7.316114915
gene-Dmel_CG17471	-9.334342256	0.620472827	-9.112730966	0.0000001	0.00000219	7.160852148
gene-Dmel_CG6024	1.996735141	7.804791707	9.1058575	0.000000101	0.00000221	7.651533139
gene-Dmel_CG42563	7.610933355	-0.443772722	9.105194938	0.000000101	0.00000221	7.120553569
gene-Dmel_CG9849	-7.90435978	0.532078764	-9.103438123	0.000000101	0.00000221	7.30449269
gene-Dmel_CG9134	2.618664788	3.413760077	9.10056047	0.000000102	0.00000221	7.93208327
gene-Dmel_CG34347	-2.618002444	2.279217337	-9.099759102	0.000000102	0.00000221	8.023134738
gene-LOC108136834	9.710441367	1.639618648	9.052809445	0.000000109	0.00000236	7.465437159
gene-Dmel_CG43934	5.552973086	0.625510299	9.035178299	0.000000112	0.00000242	7.945880284
gene-Dmel_CG42667	-1.542374684	5.488203681	-9.034315224	0.000000112	0.00000242	7.558290226
gene-Dmel_CG6531	-1.677978366	4.239372911	-9.027282654	0.000000114	0.00000244	7.619366644
gene-Dmel_CG7892	-3.578973511	2.491332677	-9.025053138	0.000000114	0.00000244	8.003722407
gene-Dmel_CG5581	-6.05675956	-1.122295034	-9.017224158	0.000000115	0.00000246	7.019572064
gene-Dmel_CG33179	3.582647165	0.719021945	9.005613573	0.000000117	0.0000025	7.962274263
gene-LOC108136938	-2.67792716	1.007622019	-8.994967998	0.000000119	0.00000253	7.985164151
gene-LOC108149200	8.358107534	-0.34019722	8.976633968	0.000000122	0.0000026	6.986377144
gene-Dmel_CG12390	-1.373300265	4.171516353	-8.963589064	0.000000125	0.00000264	7.553788382
gene-Dmel_CG3048	-1.252626681	4.152345644	-8.950211756	0.000000127	0.00000269	7.530001222
gene-Dmel_CG7524	-2.920832095	3.836897007	-8.947438464	0.000000128	0.0000027	7.685953093
gene-Dmel_CG13902	-6.965452484	-0.381909403	-8.940300399	0.000000129	0.00000272	6.951148829
gene-Dmel_CG4423	4.643339753	-0.224294259	8.929054739	0.000000132	0.00000276	7.519618206
gene-Dmel_CG10562	-4.811998854	1.663902794	-8.925825343	0.000000132	0.00000277	7.851284879
gene-Dmel_CG18374	1.354462778	7.926377159	8.920836148	0.000000133	0.00000278	7.369101635
gene-Dmel_CG9526	-2.293228645	6.642486914	-8.917565189	0.000000134	0.00000279	7.372586858
gene-Dmel_CG11357	3.48960685	3.016928338	8.902252181	0.000000137	0.00000285	7.727898572
gene-LOC108141459	-3.013781981	4.542961421	-8.891454468	0.000000139	0.00000289	7.511270474
gene-Dmel_CG8571	-1.314035372	5.711084667	-8.87488923	0.000000143	0.00000295	7.310516448
gene-Dmel_CG9792	-5.466232471	3.323214174	-8.871421947	0.000000144	0.00000296	7.73545237
gene-Dmel_CG12015	-4.760936998	1.125396472	-8.843844465	0.00000015	0.00000308	7.642298541
gene-Dmel_CG6856	-6.851344186	-0.074809455	-8.842638758	0.00000015	0.00000308	6.990659343
gene-Dmel_CG9862	-8.375978982	0.434664498	-8.841042428	0.00000015	0.00000308	6.99900321
gene-Dmel_CG6664	0.93981033	6.982963232	8.829004296	0.000000153	0.00000313	7.216917552
gene-Dmel_CG18559	-2.237886442	5.906009577	-8.811300074	0.000000157	0.00000321	7.224626127
gene-Dmel_CG2682	2.076266316	1.692270799	8.80314891	0.000000159	0.00000323	7.652458486
gene-Dmel_CG7257	5.814062535	-0.677900757	8.803103719	0.000000159	0.00000323	7.167973038
gene-Dmel_CG32695	-6.896228268	1.614289264	-8.779924694	0.000000165	0.00000334	7.485960137
gene-Dmel_CG5335	-7.429014423	0.665493035	-8.758553441	0.00000017	0.00000345	7.038162554
gene-Dmel_CG9456	-2.278340043	6.182433231	-8.739987649	0.000000175	0.00000354	7.104934455
gene-Dmel_CG4166	-9.117401855	0.984060335	-8.73679661	0.000000176	0.00000355	6.875486969
gene-LOC108141986	1.153982055	5.523102878	8.71013434	0.000000183	0.00000369	7.035866012
gene-Dmel_CG6896	-1.431948471	3.488862667	-8.692858555	0.000000188	0.00000378	7.20310593
gene-Dmel_CG13937	1.596985492	4.453209321	8.675784564	0.000000193	0.00000387	7.046747657
gene-Dmel_CG3688	1.084748803	3.870664651	8.666649873	0.000000196	0.00000392	7.100892159
gene-Dmel_CG11372	-1.462547061	4.40089805	-8.655931329	0.000000199	0.00000397	7.04115314
gene-Dmel_CG6044	-9.495387436	1.291017113	-8.650630529	0.000000201	0.000004	6.907265207
gene-Dmel_CG13897	-4.959044628	0.400984828	-8.630678504	0.000000207	0.00000411	7.30141883
gene-Dmel_CG6321	1.652959462	4.601280594	8.627911653	0.000000208	0.00000412	6.96920115
gene-Dmel_CG10560	-5.601153073	1.890338087	-8.626642737	0.000000209	0.00000412	7.421084703
gene-Dmel_CG11055	-1.107231399	4.807546279	-8.623662408	0.00000021	0.00000413	6.940300329
gene-Dmel_CG14997	0.919782715	6.24859538	8.613148502	0.000000213	0.00000419	6.867880147
gene-Dmel_CG1354	1.044893833	6.914207908	8.593741118	0.000000219	0.00000431	6.837285673
gene-Dmel_CG5577	-1.56293757	6.789459781	-8.578747436	0.000000225	0.0000044	6.82308236
gene-Dmel_CG2525	5.786355064	-1.516892637	8.574197118	0.000000226	0.00000442	6.461458869
gene-LOC108139065	1.85222116	3.502818712	8.572911384	0.000000227	0.00000442	6.993169055
gene-Dmel_CR44368	-5.288365926	-1.01442734	-8.570318487	0.000000228	0.00000443	6.628838445
gene-Dmel_CG43759	-1.788279414	3.289895262	-8.568868854	0.000000228	0.00000443	7.049641476
gene-Dmel_CG3358	-7.286643557	-0.251906791	-8.546816721	0.000000236	0.00000457	6.49630595
gene-Dmel_CG9575	-1.211431828	4.626940987	-8.544970889	0.000000237	0.00000457	6.848487183
gene-Dmel_CG3189	-10.30896312	1.112700325	-8.544288955	0.000000237	0.00000457	6.503535028
gene-Dmel_CG30491	-7.922467587	0.417665349	-8.527929422	0.000000243	0.00000468	6.617559532
gene-Dmel_CG15236	-6.944041072	1.516340518	-8.517002642	0.000000247	0.00000474	7.230432519
gene-Dmel_CG3886	-6.253092536	0.439393676	-8.516471791	0.000000247	0.00000474	6.935891741
gene-Dmel_CG9078	0.899956663	5.552051203	8.507298161	0.000000251	0.0000048	6.710293606
gene-Dmel_CG10564	-6.486252086	-0.324132314	-8.493783564	0.000000256	0.00000489	6.562849148
gene-Dmel_CG32446	1.138046309	5.817756314	8.492929502	0.000000257	0.00000489	6.682035865
gene-Dmel_CG2065	-1.615223947	4.085090368	-8.48013565	0.000000262	0.00000498	6.785618093
gene-Dmel_CG14401	-1.691617868	4.428598296	-8.476604313	0.000000263	0.00000499	6.797611908
gene-Dmel_CG4723	1.295181165	7.361818541	8.468453462	0.000000267	0.00000504	6.640401574
gene-Dmel_CG30296	-1.474560838	5.688803596	-8.468044121	0.000000267	0.00000504	6.652207493
gene-Dmel_CG17493	9.050689987	-0.039301724	8.45317499	0.000000273	0.00000515	6.378734536
gene-Dmel_CG8546	-7.307577214	-0.055975324	-8.44023838	0.000000279	0.00000524	6.504941211
gene-Dmel_CG9458	8.735079873	-0.756837272	8.424502614	0.000000286	0.00000536	6.673216797
gene-LOC108138562	-3.551219313	3.720466631	-8.422073277	0.000000287	0.00000537	6.95127949
gene-Dmel_CG11842	1.501251447	8.382017183	8.412472297	0.000000291	0.00000544	6.559069287
gene-Dmel_CG34392	-6.437070848	-0.124211116	-8.411350899	0.000000292	0.00000544	6.562462317
gene-Dmel_CG6898	1.932681494	5.627234093	8.410107942	0.000000292	0.00000544	6.553210175
gene-Dmel_CG30390	-6.473280214	-0.404482934	-8.399036018	0.000000297	0.00000552	6.444468212
gene-Dmel_CG15093	1.335580532	7.136289781	8.388080641	0.000000302	0.00000561	6.506575384
gene-LOC108138948	6.82087419	2.587817608	8.384113131	0.000000304	0.00000563	7.006180303
gene-Dmel_CG5974	1.685341554	3.852748614	8.369695337	0.000000311	0.00000575	6.640113623
gene-Dmel_CG9438	-3.370960248	2.772172786	-8.362906573	0.000000315	0.0000058	6.934346856
gene-LOC108145989	2.233076727	3.452934543	8.340009316	0.000000326	0.000006	6.727068625
gene-Dmel_CG6293	-1.828601325	5.532868198	-8.337142547	0.000000328	0.00000602	6.451458651
gene-Dmel_CG8631	-2.365806662	1.92654912	-8.332592434	0.00000033	0.00000605	6.934637792
gene-Dmel_CG2076	-1.469240051	6.063102239	-8.326108029	0.000000333	0.00000609	6.424606337
gene-Dmel_CG1893	-1.188483206	5.370887711	-8.325486465	0.000000334	0.00000609	6.437902364
gene-Dmel_CG6170	1.135811864	7.166081782	8.302465909	0.000000346	0.0000063	6.367706463
gene-Dmel_CG8249	2.088182707	4.99126587	8.301185872	0.000000347	0.0000063	6.406960274
gene-Dmel_CG13270	-3.805568623	1.310959833	-8.292081006	0.000000352	0.00000638	6.922936017
gene-Dmel_CG1397	2.601682359	3.513211148	8.282875675	0.000000357	0.00000646	6.643316234
gene-LOC108136587	-5.413957942	-1.262325582	-8.281407532	0.000000358	0.00000647	6.132884664
gene-Dmel_CG12673	2.863783609	1.958072818	8.277490797	0.00000036	0.00000649	6.856559231
gene-Dmel_CG1665	1.540794452	4.850495556	8.275252281	0.000000361	0.0000065	6.384212794
gene-LOC108134705	-5.497234271	0.906558638	-8.260567402	0.00000037	0.00000664	6.673234203
gene-Dmel_CG10572	-4.845193165	-0.592488072	-8.245407447	0.000000379	0.00000679	6.469870083
gene-Dmel_CG5612	-2.442557162	2.562251232	-8.244667922	0.000000379	0.00000679	6.670553591
gene-Dmel_CG7334	-1.248226042	6.189172193	-8.236596458	0.000000384	0.00000686	6.266997661
gene-Dmel_CG14322	5.325044076	-2.010969225	8.210534292	0.0000004	0.00000714	5.977916358
gene-Dmel_CG15515	8.996900541	0.647845404	8.203914829	0.000000405	0.0000072	6.07272316
gene-LOC108139113	8.334067554	2.37317484	8.198745522	0.000000408	0.00000724	6.660550509
gene-Dmel_CG1483	1.813026484	5.682110127	8.157317751	0.000000436	0.00000772	6.145897716
gene-Dmel_CG3301	-3.57180123	6.200542559	-8.155039884	0.000000438	0.00000774	6.446310417
gene-Dmel_CG30096	-4.662461279	-1.471985555	-8.153689961	0.000000438	0.00000774	6.081786629
gene-Dmel_CG42554	-6.703498727	-0.322646257	-8.140364973	0.000000448	0.00000789	6.118379433
gene-Dmel_CG7314	-1.403213199	5.058913293	-8.137499253	0.00000045	0.00000791	6.148608373
gene-Dmel_CG8098	-1.202562296	5.531886736	-8.132637336	0.000000454	0.00000796	6.103686128
gene-Dmel_CG42610	-1.752547506	6.93078867	-8.130686972	0.000000455	0.00000797	6.090219813
gene-Dmel_CG12190	-7.634002213	0.025401575	-8.117623833	0.000000465	0.00000812	5.971872774
gene-Dmel_CG12121	0.905549397	7.009298508	8.107919012	0.000000472	0.00000823	6.044875553
gene-Dmel_CG13300	-2.006666723	1.995144096	-8.102757437	0.000000476	0.00000829	6.57701926
gene-Dmel_CG15081	-1.739204988	6.796047809	-8.095105575	0.000000482	0.00000837	6.033163184
gene-Dmel_CG13751	-8.692612068	0.446928571	-8.090874999	0.000000485	0.00000841	5.942719292
gene-LOC108140954	-5.60965268	-0.257999284	-8.078158052	0.000000495	0.00000857	6.333828601
gene-Dmel_CG10344	-5.70048292	-1.121515597	-8.06557393	0.000000505	0.00000873	5.874605081
gene-Dmel_CG5942	-1.302801632	5.840224967	-8.056566699	0.000000513	0.00000884	5.978309411
gene-Dmel_CG42319	-1.167624393	6.265409479	-8.053972119	0.000000515	0.00000886	5.960797629
gene-Dmel_CG9707	-1.010522901	5.471076439	-8.049787248	0.000000518	0.0000089	5.968321684
gene-Dmel_CG10240	1.39887073	4.619658694	8.045118144	0.000000522	0.00000896	5.991974524
gene-Dmel_CG9125	-1.612565635	3.142980498	-8.038293137	0.000000528	0.00000904	6.212785623
gene-Dmel_CG3271	-2.765983481	2.376574498	-8.037040946	0.000000529	0.00000904	6.405974187
gene-LOC108146615	1.885664035	2.777184108	8.031414154	0.000000534	0.0000091	6.270547
gene-Dmel_CG9416	-1.047797672	5.545533308	-8.022642354	0.000000541	0.00000922	5.916531425
gene-Dmel_CG31732	-1.917548002	5.737409089	-8.018037056	0.000000545	0.00000927	5.917667405
gene-LOC108136623	1.246100875	3.230100023	8.012335814	0.00000055	0.00000933	6.102172285
gene-Dmel_CG32512	-1.67676546	6.890887553	-8.011460073	0.000000551	0.00000933	5.891094902
gene-Dmel_CG3767	-7.253871401	0.125864581	-7.999313784	0.000000562	0.00000949	6.053349617
gene-Dmel_CG13895	-5.788360127	-0.859287913	-7.999048727	0.000000562	0.00000949	5.918690685
gene-Dmel_CG2022	-1.669496047	2.947973348	-7.990950725	0.00000057	0.0000096	6.13360791
gene-LOC108134533	2.985336772	6.760721853	7.979270868	0.000000581	0.00000976	5.839241694
gene-Dmel_CG8790	1.263564672	6.487459995	7.975363628	0.000000584	0.0000098	5.820610335
gene-Dmel_CG3842	-1.444101078	5.005366182	-7.947976573	0.000000611	0.0000102	5.834955361
gene-Dmel_CG10917	-5.349013868	0.440899884	-7.93065761	0.000000628	0.0000105	6.290065578
gene-Dmel_CG17027	-7.793279745	0.589951518	-7.929522079	0.00000063	0.0000105	5.902697314
gene-Dmel_CG2898	3.375685796	1.303019602	7.910136736	0.00000065	0.0000108	6.32803173
gene-Dmel_CG31087	2.759495378	0.276701783	7.905209034	0.000000655	0.0000109	6.327775294
gene-Dmel_CG12582	-1.851082557	7.446577416	-7.893757822	0.000000667	0.0000111	5.692962005
gene-Dmel_CG8083	1.825205077	2.777097329	7.878743498	0.000000684	0.0000113	5.956609535
gene-LOC108143674	-8.328671774	4.11398948	-7.875739254	0.000000687	0.0000114	6.278088323
gene-Dmel_CG14977	-9.101438629	0.516664038	-7.867134181	0.000000697	0.0000115	5.655662803
gene-LOC108141388	-2.249095573	5.821428321	-7.854805434	0.000000711	0.0000117	5.682172013
gene-Dmel_CG1517	-2.233318219	1.555764359	-7.854220445	0.000000712	0.0000117	6.199478641
gene-Dmel_CG7758	-1.296890256	7.307739158	-7.846393557	0.000000721	0.0000118	5.610368044
gene-Dmel_CG32647	3.121110525	6.086452332	7.822198412	0.00000075	0.0000123	5.581425977
gene-Dmel_CG15095	-8.881457318	2.49260382	-7.814234058	0.00000076	0.0000124	6.057513678
gene-Dmel_CG3618	-3.165371781	1.592844989	-7.810826307	0.000000765	0.0000125	6.162008955
gene-Dmel_CG5789	-1.326999929	7.25022155	-7.785880164	0.000000797	0.000013	5.507093852
gene-Dmel_CG7740	-1.113397327	5.768812191	-7.78349599	0.0000008	0.000013	5.508288995
gene-LOC108142029	-7.359161733	0.733930835	-7.780528504	0.000000804	0.0000131	5.801121751
gene-Dmel_CG9972	-5.851722832	-1.128510074	-7.772086447	0.000000815	0.0000132	5.5013747
gene-Dmel_CG2114	-5.410104979	-1.555599234	-7.76251348	0.000000828	0.0000134	5.476513894
gene-Dmel_CG14984	-5.578848672	-1.125485503	-7.759161189	0.000000832	0.0000134	5.477221206
gene-Dmel_CG11967	0.923072492	4.143075714	7.7577967	0.000000834	0.0000135	5.550297366
gene-Dmel_CG31380	2.830149301	1.731957408	7.748820159	0.000000847	0.0000136	6.002536657
gene-Dmel_CG7176	-1.084829802	9.474432984	-7.741739952	0.000000857	0.0000138	5.449297083
gene-Dmel_CG7394	-8.116885987	0.310211232	-7.740443533	0.000000859	0.0000138	5.596662175
gene-LOC108139105	-7.63996022	2.730613813	-7.739272288	0.00000086	0.0000138	6.059579364
gene-Dmel_CG34310	7.094320061	-0.911880323	7.725890688	0.00000088	0.0000141	5.442565059
gene-Dmel_CG5404	-5.774129068	2.325969788	-7.710875162	0.000000902	0.0000144	6.018594974
gene-Dmel_CG8630	-1.469256208	3.075556805	-7.705058954	0.00000091	0.0000145	5.572645464
gene-LOC108145332	-2.610924585	0.198635173	-7.701412445	0.000000916	0.0000146	6.00387145
gene-Dmel_CG6331	-1.826102049	5.386576115	-7.697619017	0.000000922	0.0000146	5.397422345
gene-Dmel_CG9999	1.130696071	4.964120924	7.695652593	0.000000925	0.0000147	5.388308523
gene-Dmel_CG3959	0.782610972	5.64583261	7.680578369	0.000000948	0.000015	5.325010451
gene-Dmel_CG7442	-7.430585173	-0.326382842	-7.679449271	0.00000095	0.000015	5.401505555
gene-Dmel_CG7705	0.983427782	5.166447756	7.67647041	0.000000955	0.000015	5.332577395
gene-Dmel_CG8093	-2.668490624	2.76121196	-7.656537192	0.000000987	0.0000155	5.632686022
gene-Dmel_CG9353	-7.889826947	-0.124262946	-7.656242858	0.000000987	0.0000155	5.373564856
gene-Dmel_CG16873	1.213497644	6.335567651	7.655844285	0.000000988	0.0000155	5.274703867
gene-LOC108138130	-4.029027847	0.772225476	-7.652984886	0.000000993	0.0000155	5.894282598
gene-Dmel_CG1544	1.187844462	4.629723647	7.649803445	0.000000998	0.0000156	5.337391159
gene-Dmel_CG2822	-3.640626379	0.591051787	-7.64413437	0.00000101	0.0000157	5.887438574
gene-Dmel_CG17167	-2.448812323	2.716245485	-7.641987497	0.00000101	0.0000157	5.726916676
gene-Dmel_CG7574	-5.115466172	-0.384370414	-7.637544155	0.00000102	0.0000158	5.651079505
gene-Dmel_CG31673	1.329839806	5.730432298	7.617474586	0.00000105	0.0000163	5.215813502
gene-Dmel_CG13521	-4.783041765	0.554634967	-7.613256307	0.00000106	0.0000164	5.767237245
gene-Dmel_CG30116	-2.709891491	3.127702902	-7.609615781	0.00000107	0.0000165	5.593629411
gene-Dmel_CG1969	1.57636462	5.79927501	7.606371279	0.00000107	0.0000166	5.200663597
gene-Dmel_CG10723	-6.674549648	1.172145595	-7.60542829	0.00000107	0.0000166	5.642370597
gene-Dmel_CG15106	-8.601052128	0.163533763	-7.604562912	0.00000108	0.0000166	5.306644066
gene-Dmel_CG14787	2.292182998	-0.697075226	7.597680125	0.00000109	0.0000167	5.823379871
gene-Dmel_CG30392	-1.697171131	2.674962896	-7.592299656	0.0000011	0.0000168	5.564364112
gene-Dmel_CG32225	4.409940573	2.774279671	7.58841123	0.00000111	0.0000169	5.703591398
gene-Dmel_CG6622	1.866596858	3.261737802	7.571199633	0.00000114	0.0000174	5.3831983
gene-LOC108142836	-1.677999994	4.521472559	-7.559927613	0.00000116	0.0000177	5.219698891
gene-LOC108146131	4.947041183	-0.548115368	7.558142908	0.00000116	0.0000177	5.470568463
gene-Dmel_CG3639	1.019582364	4.846518553	7.555873489	0.00000117	0.0000178	5.142107611
gene-LOC108135182	9.135879775	0.393619447	7.553537502	0.00000117	0.0000178	5.257184179
gene-Dmel_CG31472	1.091997528	5.808072691	7.552361934	0.00000117	0.0000178	5.10131825
gene-Dmel_CG11099	-1.931793002	2.111951292	-7.549186305	0.00000118	0.0000178	5.586705068
gene-Dmel_CG5375	-3.289580687	1.088269268	-7.549164766	0.00000118	0.0000178	5.758613647
gene-LOC108141374	4.000478012	-0.639184702	7.542462655	0.00000119	0.000018	5.744212904
gene-Dmel_CG10763	-1.695940866	1.890827336	-7.5418964	0.0000012	0.000018	5.538938169
gene-Dmel_CG12026	2.841399884	0.472625492	7.537932484	0.0000012	0.0000181	5.737609166
gene-Dmel_CG2060	1.542526939	5.700519623	7.533495079	0.00000121	0.0000182	5.070186582
gene-Dmel_CG4105	-2.281016673	3.247209986	-7.53332576	0.00000121	0.0000182	5.306717122
gene-Dmel_CG4476	5.772474568	-0.283737148	7.529185409	0.00000122	0.0000183	5.299865251
gene-Dmel_CG34396	-1.894317075	3.052236159	-7.523044343	0.00000123	0.0000184	5.373855621
gene-Dmel_CG4030	-0.987424096	4.821587311	-7.522883683	0.00000123	0.0000184	5.104008528
gene-Dmel_CG17600	2.462406817	0.343899601	7.516058027	0.00000125	0.0000186	5.639442995
gene-Dmel_CG10927	-4.219188971	-0.245653953	-7.515005203	0.00000125	0.0000186	5.588528689
gene-LOC108138986	-9.473626268	0.978006479	-7.514163933	0.00000125	0.0000186	5.286814812
gene-Dmel_CG44009	-8.858029848	0.3957282	-7.512606427	0.00000126	0.0000186	5.182623483
gene-Dmel_CG5582	-2.493544312	1.620987556	-7.507283278	0.00000127	0.0000187	5.599300241
gene-Dmel_CG15855	-2.415593868	2.397735635	-7.496513562	0.00000129	0.0000191	5.452062536
gene-Dmel_CG15528	-1.767395706	1.681863997	-7.492229693	0.0000013	0.0000192	5.467044549
gene-Dmel_CG4449	-1.709469642	1.589279322	-7.484852788	0.00000132	0.0000194	5.545983731
gene-LOC108148316	1.942396444	4.102949119	7.479870113	0.00000133	0.0000195	5.076963283
gene-Dmel_CG15347	7.264627244	-0.380104117	7.47774676	0.00000133	0.0000195	5.18672861
gene-Dmel_CR45195	-3.131149879	0.448796189	-7.474414341	0.00000134	0.0000196	5.628859365
gene-Dmel_CG13766	1.025574764	3.555014421	7.457529535	0.00000138	0.0000202	5.114285907
gene-Dmel_CG3811	1.056573798	6.693918352	7.440194098	0.00000142	0.0000207	4.898936108
gene-Dmel_CG3894	0.899918135	4.554458915	7.428055373	0.00000145	0.0000211	4.946900448
gene-Dmel_CG5830	-1.314768049	6.042206165	-7.413842433	0.00000148	0.0000216	4.870899236
gene-Dmel_CG8778	-1.324333199	4.524956405	-7.406282467	0.0000015	0.0000218	4.933822804
gene-Dmel_CG10091	1.18783389	4.680178954	7.399309734	0.00000152	0.0000221	4.875381184
gene-Dmel_CG8268	-8.470825012	1.54568843	-7.39548993	0.00000153	0.0000222	5.327436572
gene-Dmel_CG15101	-1.550293552	6.356551241	-7.380527808	0.00000157	0.0000227	4.811103413
gene-LOC108149176	-2.749896643	1.465128328	-7.376344295	0.00000158	0.0000228	5.46774204
gene-Dmel_CG11628	-1.242422413	4.580027516	-7.374732932	0.00000159	0.0000229	4.888135505
gene-Dmel_CG8649	-0.811864095	7.040186421	-7.369780263	0.0000016	0.000023	4.783121985
gene-Dmel_CG40045	-2.482353128	4.579751103	-7.366479276	0.00000161	0.0000231	4.91579651
gene-Dmel_CG4920	-1.368289341	5.304544595	-7.356442423	0.00000164	0.0000235	4.788490941
gene-Dmel_CG9734	1.492036393	8.113996043	7.355799572	0.00000164	0.0000235	4.763942725
gene-Dmel_CG8280	1.012996813	12.79632874	7.352258083	0.00000165	0.0000235	4.79493676
gene-Dmel_CG12177	1.322037257	3.343517275	7.352132857	0.00000165	0.0000235	4.949513132
gene-Dmel_CG42331	2.029792811	2.273653446	7.335383412	0.0000017	0.0000242	5.086535662
gene-Dmel_CG42233	1.625154421	3.632483294	7.332746802	0.0000017	0.0000242	4.897944445
gene-Dmel_CG5493	-8.42187233	1.716150043	-7.331999077	0.0000017	0.0000242	5.29612303
gene-LOC108140682	8.495797751	0.977078287	7.32939165	0.00000171	0.0000243	5.044605288
gene-Dmel_CG7009	1.258698155	3.808886983	7.329370749	0.00000171	0.0000243	4.868519739
gene-Dmel_CG17922	-5.048159991	0.081055509	-7.325522399	0.00000172	0.0000244	5.242007231
gene-LOC108145740	4.267829951	0.355003154	7.323881937	0.00000173	0.0000244	5.368318276
gene-Dmel_CG10619	-1.527027122	4.317965789	-7.319811459	0.00000174	0.0000246	4.769682197
gene-Dmel_CG13340	-4.898083167	-2.337308932	-7.309603068	0.00000177	0.000025	4.954009169
gene-LOC108146260	-7.464605459	-0.050392958	-7.268909645	0.0000019	0.0000267	4.840758678
gene-Dmel_CG9952	-1.292248587	5.150518254	-7.258688697	0.00000193	0.0000271	4.636299661
gene-Dmel_CG10718	-1.745902379	5.330654945	-7.257100457	0.00000194	0.0000272	4.624169932
gene-Dmel_CG42368	5.351254639	-1.101164173	7.25603258	0.00000194	0.0000272	4.903929238
gene-Dmel_CG15044	-3.15344247	3.060871404	-7.254618773	0.00000195	0.0000272	4.980893997
gene-Dmel_CG11020	-3.248229515	1.715174461	-7.238301428	0.000002	0.0000279	5.201450481
gene-Dmel_CG13636	-1.798161907	2.115548595	-7.238145417	0.000002	0.0000279	5.043472482
gene-Dmel_CG12972	1.45512612	2.423539427	7.226714268	0.00000204	0.0000284	4.869454198
gene-Dmel_CG12189	-4.247049736	0.044485024	-7.221326641	0.00000206	0.0000286	5.178721139
gene-Dmel_CG9358	1.34056887	4.854987521	7.210800686	0.0000021	0.0000291	4.5274474
gene-Dmel_CG8112	-2.366424774	3.529836043	-7.2021146	0.00000213	0.0000295	4.718540654
gene-Dmel_CG1347	1.366766779	6.283227047	7.199606827	0.00000214	0.0000296	4.473371963
gene-Dmel_CG5905	-1.83765825	4.167737357	-7.189302889	0.00000218	0.0000301	4.657307341
gene-Dmel_CG10755	-1.828440018	2.558992663	-7.186507885	0.00000219	0.0000302	4.857672705
gene-Dmel_CG18106	-6.733602575	3.53282855	-7.182305885	0.0000022	0.0000304	5.108869005
gene-Dmel_CG5442	1.112339555	4.612578381	7.179378054	0.00000222	0.0000304	4.504739917
gene-Dmel_CG6167	-2.324071435	1.099340847	-7.179280778	0.00000222	0.0000304	5.097621169
gene-Dmel_CG5588	-7.993840999	-0.039898376	-7.178797298	0.00000222	0.0000304	4.7164609
gene-Dmel_CG31793	-1.501589638	5.978862791	-7.176497375	0.00000223	0.0000305	4.452673096
gene-Dmel_CG4335	1.498182764	4.522599961	7.171634457	0.00000225	0.0000307	4.561526222
gene-Dmel_CG17687	3.603107274	1.431053773	7.164909866	0.00000227	0.000031	5.110943101
gene-Dmel_CG18816	-6.121108588	-0.207797044	-7.127136066	0.00000243	0.000033	4.806805602
gene-Dmel_CG32154	-2.222354954	1.349947371	-7.125241301	0.00000243	0.0000331	4.954503065
gene-Dmel_CG7326	1.130234965	3.167491303	7.122835668	0.00000244	0.0000332	4.590642021
gene-Dmel_CG12772	-2.00482606	5.915342176	-7.118396711	0.00000246	0.0000334	4.359087802
gene-Dmel_CG7447	1.839704691	2.589530637	7.105481763	0.00000252	0.0000341	4.4728597
gene-Dmel_CG32441	1.525289556	4.493275394	7.100251015	0.00000254	0.0000344	4.384687195
gene-Dmel_CG15113	-5.105323581	-1.579237254	-7.099450367	0.00000254	0.0000344	4.562651022
gene-Dmel_CG6633	-1.309736276	7.619060276	-7.090816014	0.00000258	0.0000348	4.290219835
gene-Dmel_CG6126	1.237577949	7.984573395	7.088141658	0.0000026	0.0000349	4.288701354
gene-Dmel_CG8612	-1.302283803	4.012147402	-7.072371347	0.00000267	0.0000358	4.388948648
gene-Dmel_CG1710	-0.890078619	5.245112541	-7.071413697	0.00000267	0.0000358	4.27728682
gene-Dmel_CG11390	1.186247908	8.892206945	7.071061958	0.00000267	0.0000358	4.266114906
gene-Dmel_CG11121	-2.176759177	1.323746949	-7.067058579	0.00000269	0.000036	4.880150285
gene-Dmel_CG13480	-4.721300182	3.603093279	-7.065393181	0.0000027	0.0000361	4.769971009
gene-Dmel_CG7436	-1.052433389	5.191180632	-7.054065876	0.00000275	0.0000368	4.253072222
gene-Dmel_CG11739	1.430162816	7.476652363	7.048486026	0.00000278	0.0000371	4.206418401
gene-Dmel_CG7280	1.064663529	5.074569355	7.041353884	0.00000282	0.0000375	4.220878032
gene-Dmel_CG10019	-3.262322441	0.57879523	-7.034348207	0.00000285	0.0000379	4.907646108
gene-Dmel_CG43690	-1.860537595	7.394106684	-7.032660891	0.00000286	0.0000379	4.184226948
gene-Dmel_CG34424	1.351604563	6.673726489	7.01423107	0.00000295	0.0000391	4.139045856
gene-Dmel_CG7720	-2.34514327	3.853285826	-7.002433434	0.00000301	0.0000399	4.334349507
gene-LOC108135693	-6.337484562	-0.39265056	-7.0002435	0.00000303	0.00004	4.575452746
gene-Dmel_CG14032	-5.247770215	2.110188386	-6.996290325	0.00000305	0.0000402	4.771250001
gene-Dmel_CG17361	1.512869175	1.962916059	6.989230434	0.00000308	0.0000406	4.578215475
gene-Dmel_CG46284	-1.179600544	4.719835111	-6.984978776	0.00000311	0.0000409	4.161822005
gene-Dmel_CG15630	1.440007879	6.034854655	6.983129915	0.00000312	0.000041	4.086990843
gene-Dmel_CG2794	1.277665293	4.857842247	6.981023214	0.00000313	0.000041	4.151596694
gene-Dmel_CG9796	1.250064212	7.700191927	6.978314393	0.00000314	0.0000411	4.082411781
gene-Dmel_CG10721	-2.215109697	1.367149053	-6.977983615	0.00000315	0.0000411	4.737477736
gene-Dmel_CG1548	-0.958040845	10.44438308	-6.97663773	0.00000315	0.0000412	4.105395473
gene-LOC108148205	-1.68072747	1.726697627	-6.971929532	0.00000318	0.0000415	4.645909596
gene-Dmel_CG3568	-1.633669315	3.945654558	-6.961406523	0.00000324	0.0000422	4.243658634
gene-Dmel_CG3523	-1.673937489	12.3164937	-6.945332594	0.00000333	0.0000433	4.062549552
gene-Dmel_CG11280	-1.752362241	2.343730587	-6.934492431	0.0000034	0.0000441	4.453838999
gene-Dmel_CR43916	-5.256372935	-1.423394348	-6.92080152	0.00000348	0.0000451	4.311569073
gene-Dmel_CG2767	1.915602805	4.440836992	6.919676303	0.00000349	0.0000451	4.084994311
gene-Dmel_CG12947	2.514641882	3.076915149	6.918480015	0.00000349	0.0000452	4.291957409
gene-Dmel_CG6756	1.214751571	5.187876883	6.915797917	0.00000351	0.0000453	3.991856748
gene-Dmel_CG31886	-0.99316458	7.402965283	-6.909496244	0.00000355	0.0000458	3.957364339
gene-Dmel_CG17975	-4.493819501	0.064011517	-6.904945901	0.00000358	0.0000461	4.624308121
gene-Dmel_CG17816	3.786795915	0.580052421	6.902076139	0.00000359	0.0000462	4.670052715
gene-Dmel_CG10534	6.917750266	-1.379101476	6.901109332	0.0000036	0.0000462	4.29332491
gene-Dmel_CG15112	-1.631552215	3.000061636	-6.894326618	0.00000364	0.0000467	4.291838576
gene-Dmel_CG18550	2.735253614	0.973163282	6.88186577	0.00000373	0.0000477	4.6213411
gene-Dmel_CG42640	-1.630411448	5.916335186	-6.880021425	0.00000374	0.0000478	3.931048759
gene-Dmel_CG8998	1.470646203	2.627578478	6.877001584	0.00000376	0.0000479	4.277230265
gene-Dmel_CG14022	-1.188133073	3.951015403	-6.876942757	0.00000376	0.0000479	4.036269077
gene-Dmel_CG13005	-5.230316663	-1.394930903	-6.864849458	0.00000384	0.0000489	4.229497149
gene-Dmel_CG33481	2.405242976	0.85541236	6.862283604	0.00000386	0.000049	4.575802386
gene-Dmel_CG10722	-5.267272304	-1.54706188	-6.860304528	0.00000387	0.0000491	4.223024331
gene-Dmel_CG17142	2.242734916	4.215927123	6.854585222	0.00000391	0.0000496	4.040301628
gene-Dmel_CG33134	1.044583533	5.55305638	6.847465377	0.00000396	0.0000501	3.847804937
gene-Dmel_CG4554	-8.015676861	0.278277465	-6.845572817	0.00000397	0.0000502	4.314461692
gene-Dmel_CG13284	0.930578458	7.71219221	6.841679851	0.000004	0.0000505	3.83483645
gene-Dmel_CG34403	4.048744923	1.928728948	6.835410801	0.00000404	0.000051	4.481705555
gene-Dmel_CG16717	0.918720528	4.051520851	6.834971029	0.00000405	0.000051	3.931274912
gene-Dmel_CG15653	-5.688064923	-1.227033629	-6.825342605	0.00000412	0.0000518	4.183192651
gene-Dmel_CG6816	1.18334675	6.746915237	6.820277204	0.00000415	0.0000522	3.787560118
gene-Dmel_CG6556	0.812234355	7.211711014	6.819176147	0.00000416	0.0000522	3.788329911
gene-Dmel_CG6866	0.907797286	6.120842262	6.815150338	0.00000419	0.0000525	3.774912317
gene-Dmel_CG9709	-8.105694589	0.139403394	-6.811941408	0.00000422	0.0000527	4.263850284
gene-Dmel_CG12539	4.072032763	-1.693375114	6.806005322	0.00000426	0.0000532	4.417973725
gene-Dmel_CG6009	0.936656668	5.168323957	6.804392865	0.00000427	0.0000533	3.785417247
gene-Dmel_CG4649	-2.568498307	3.721004371	-6.803328657	0.00000428	0.0000533	4.073680249
gene-Dmel_CG12251	-1.057284931	3.164521485	-6.799265503	0.00000431	0.0000537	3.918581458
gene-Dmel_CG1103	1.364421604	2.006954931	6.775323332	0.0000045	0.0000559	4.175870416
gene-Dmel_CG12158	-4.810254757	-1.275732223	-6.77413107	0.00000451	0.000056	4.173293672
gene-Dmel_CG8321	-1.140620078	3.94815706	-6.771416032	0.00000453	0.0000561	3.853110031
gene-Dmel_CG13605	0.694276548	5.802290743	6.764722703	0.00000459	0.0000567	3.686170811
gene-Dmel_CG4210	1.469828607	3.40707089	6.76412891	0.00000459	0.0000567	3.907156858
gene-Dmel_CG11456	-1.690320487	1.823459876	-6.754057797	0.00000467	0.0000577	4.24427511
gene-Dmel_CG12851	-1.524761122	4.900593553	-6.750571828	0.0000047	0.000058	3.702120622
gene-Dmel_CG32600	3.444082997	0.728164455	6.749743759	0.00000471	0.000058	4.423903982
gene-Dmel_CG8431	0.858538987	5.321341772	6.746307736	0.00000474	0.0000582	3.67629604
gene-Dmel_CG4084	1.070003616	4.51740038	6.744412822	0.00000476	0.0000584	3.727403172
gene-LOC108138214	-11.85643267	2.197289208	-6.743168022	0.00000477	0.0000584	4.085044373
gene-Dmel_CG42747	-2.998611691	0.754700501	-6.73284099	0.00000486	0.0000594	4.392706588
gene-Dmel_CG12283	2.737686314	2.169077625	6.721885992	0.00000495	0.0000605	4.25170048
gene-Dmel_CG1505	2.123763914	-0.733063412	6.718286647	0.00000498	0.0000608	4.356982509
gene-Dmel_CG4725	1.269446433	5.890258248	6.716094568	0.000005	0.000061	3.60011731
gene-Dmel_CG4107	-0.906598943	5.280393788	-6.704460029	0.00000511	0.0000622	3.60246156
gene-Dmel_CG33169	-6.542909835	-0.495440982	-6.701253222	0.00000514	0.0000625	4.088269268
gene-Dmel_CG1232	-1.237330484	1.681974213	-6.699617991	0.00000515	0.0000625	4.108830117
gene-LOC108143008	-1.454937317	1.936200849	-6.699103727	0.00000516	0.0000625	4.083124338
gene-LOC108140929	1.29278657	2.689024662	6.698147405	0.00000517	0.0000625	3.984733397
gene-Dmel_CG5178	-1.496432291	3.559132162	-6.697605562	0.00000517	0.0000625	3.569688542
gene-Dmel_CG7890	1.535636234	3.072182688	6.696951878	0.00000518	0.0000625	3.863290709
gene-Dmel_CG4617	-1.250010559	3.34387438	-6.688668233	0.00000525	0.0000634	3.813960518
gene-Dmel_CG14694	2.72139778	4.637754626	6.681659514	0.00000532	0.0000641	3.671871392
gene-Dmel_CG6678	2.11917726	0.855127109	6.67131343	0.00000542	0.0000651	4.212227343
gene-Dmel_CG4603	-0.788810254	5.19344846	-6.671217721	0.00000542	0.0000651	3.542489047
gene-Dmel_CG7654	1.089482847	6.19034855	6.670076466	0.00000543	0.0000652	3.507145834
gene-Dmel_CG8067	0.640433969	5.265196625	6.668120392	0.00000545	0.0000653	3.524574821
gene-Dmel_CG7279	2.449646337	2.110186957	6.668100379	0.00000545	0.0000653	4.057095981
gene-Dmel_CG1416	-1.019152619	6.807168906	-6.666017397	0.00000547	0.0000654	3.50764802
gene-Dmel_CG40439	4.234223131	-0.282158963	6.663390884	0.0000055	0.0000656	4.25627519
gene-LOC108142262	4.879304041	5.607746942	6.648548711	0.00000565	0.0000673	3.64060188
gene-Dmel_CG42278	-1.839206102	1.398398061	-6.642593907	0.00000571	0.000068	4.117009809
gene-Dmel_CG11205	-2.582805374	2.533065465	-6.628243498	0.00000586	0.0000696	3.896262125
gene-Dmel_CG4822	-1.011642108	6.462135334	-6.62420521	0.0000059	0.0000701	3.430454365
gene-Dmel_CG17026	-8.504407667	0.923662753	-6.620428257	0.00000594	0.0000705	4.036795901
gene-Dmel_CG6153	-0.96920974	4.364966632	-6.613169195	0.00000602	0.0000713	3.497377421
gene-Dmel_CG5949	-2.408370796	1.577777024	-6.609402994	0.00000606	0.0000716	4.048845694
gene-Dmel_CG34445	-3.454375696	0.871653726	-6.609237148	0.00000606	0.0000716	4.166693007
gene-Dmel_CG9459	6.568940854	-2.653178943	6.608863784	0.00000607	0.0000716	3.849170732
gene-Dmel_CG6435	-1.558772118	6.86393301	-6.599025072	0.00000617	0.0000728	3.384793352
gene-Dmel_CG12175	1.333188298	7.406995501	6.594765692	0.00000622	0.0000732	3.373069227
gene-Dmel_CG11533	-0.951364519	4.60768389	-6.586225746	0.00000632	0.0000743	3.427386289
gene-Dmel_CG8182	0.964684781	6.454623435	6.576331035	0.00000643	0.0000754	3.331307978
gene-Dmel_CG1071	-1.888063046	2.764705339	-6.576170661	0.00000644	0.0000754	3.677515585
gene-Dmel_CR44133	-9.570341803	0.735297343	-6.576053532	0.00000644	0.0000754	3.833633788
gene-Dmel_CG10061	1.676909322	2.195100157	6.566542131	0.00000655	0.0000766	3.737326494
gene-LOC108145080	-6.164781437	-0.905323139	-6.564663474	0.00000657	0.0000767	3.801923271
gene-Dmel_CG3663	-1.432597283	6.534863059	-6.562961384	0.00000659	0.0000769	3.321522892
gene-LOC108136710	3.074777276	0.429909645	6.556931317	0.00000666	0.0000775	4.091991128
gene-Dmel_CG44011	-4.349218557	-1.223431474	-6.556597626	0.00000667	0.0000775	3.824922025
gene-Dmel_CG7639	-0.806758276	3.750399998	-6.556505535	0.00000667	0.0000775	3.471267096
gene-Dmel_CG8519	-1.090482814	3.029590271	-6.55559979	0.00000668	0.0000775	3.564927714
gene-Dmel_CG3743	-0.802088077	5.883331768	-6.541600088	0.00000685	0.0000794	3.287214847
gene-Dmel_CG11397	1.250829707	2.891366713	6.541038329	0.00000686	0.0000794	3.550030651
gene-Dmel_CG12424	-0.99055596	5.568849944	-6.530740985	0.00000699	0.0000808	3.266927034
gene-Dmel_CG11835	1.503816222	4.100990637	6.524575322	0.00000707	0.0000816	3.338685321
gene-Dmel_CG4703	0.941910621	7.119369404	6.523992538	0.00000707	0.0000816	3.237727071
gene-Dmel_CG6806	3.927090709	9.5213329	6.504995564	0.00000732	0.0000843	3.217944367
gene-Dmel_CR40741	5.205886962	-1.952500167	6.495166346	0.00000745	0.0000857	3.647494985
gene-Dmel_CG14680	1.127926935	4.578447245	6.493772034	0.00000747	0.0000858	3.238392545
gene-Dmel_CG6730	4.748612127	3.650770576	6.491035752	0.00000751	0.0000862	3.832418859
gene-Dmel_CG17907	1.808142719	2.801420416	6.487450031	0.00000756	0.0000866	3.403922192
gene-Dmel_CG14971	-1.365190761	4.082044561	-6.485620563	0.00000758	0.0000868	3.325878906
gene-Dmel_CG1774	1.395062582	7.456287222	6.482860582	0.00000762	0.0000871	3.161288394
gene-Dmel_CG8358	2.630967627	6.177191298	6.479860047	0.00000766	0.0000875	3.1940217
gene-Dmel_CG11212	-4.374891175	-0.614786823	-6.47717375	0.0000077	0.0000877	3.854346369
gene-Dmel_CG4365	-0.80098752	5.425026932	-6.477053562	0.0000077	0.0000877	3.170429793
gene-Dmel_CG31075	1.735601607	9.141727075	6.475453723	0.00000773	0.0000879	3.165467034
gene-Dmel_CG12042	-0.865577533	5.136561315	-6.474482246	0.00000774	0.0000879	3.182026529
gene-Dmel_CR45115	-4.848732108	0.081976924	-6.466117605	0.00000786	0.0000892	3.903750084
gene-Dmel_CG7142	3.029277985	1.975202449	6.465360243	0.00000787	0.0000892	3.675256876
gene-Dmel_CG1399	0.785130417	5.243917402	6.456459792	0.000008	0.0000905	3.13091779
gene-Dmel_CG5032	-0.880893369	4.567899366	-6.456124402	0.000008	0.0000905	3.188886036
gene-Dmel_CG30381	-1.058480352	3.348385404	-6.44991651	0.00000809	0.0000914	3.329226806
gene-Dmel_CG10360	-1.245308905	10.12470488	-6.448003675	0.00000812	0.0000916	3.12556553
gene-Dmel_CG3322	1.092347294	6.695240961	6.443962335	0.00000818	0.0000921	3.082693097
gene-Dmel_CG32626	-1.346603859	7.241347946	-6.441102187	0.00000823	0.0000925	3.087395912
gene-Dmel_CG3158	-4.880433533	-0.359903914	-6.438141927	0.00000827	0.0000929	3.784724925
gene-Dmel_CG13780	3.548308827	2.066835295	6.432585698	0.00000836	0.0000937	3.765528847
gene-Dmel_CG30349	-1.506195468	3.869237319	-6.430178233	0.00000839	0.000094	3.278580576
gene-Dmel_CG42390	-1.370971511	7.212081487	-6.422816783	0.00000851	0.0000952	3.054312368
gene-Dmel_CG8363	1.085598498	5.55386009	6.421658642	0.00000852	0.0000953	3.185137828
gene-Dmel_CG15343	1.094027327	3.326383061	6.418733657	0.00000857	0.0000957	3.257954474
gene-LOC108137834	-1.70098924	2.705454986	-6.415638274	0.00000862	0.0000961	3.442989026
gene-LOC108145713	-3.303211316	0.48075202	-6.40939736	0.00000872	0.0000971	3.835038064
gene-Dmel_CG17081	-1.47549091	3.25855355	-6.408090633	0.00000874	0.0000972	3.314368618
gene-Dmel_CG12142	-1.359901954	4.115777324	-6.404010632	0.0000088	0.0000978	3.171358241
gene-Dmel_CG8345	1.896777597	6.20986581	6.401691838	0.00000884	0.0000981	3.007208752
gene-Dmel_CG4152	0.872525703	4.792504674	6.396210834	0.00000893	0.000099	3.050307227
gene-LOC108147704	-1.853754013	2.046501046	-6.393599401	0.00000897	0.0000993	3.507656339
gene-Dmel_CG42274	-4.33974706	3.968788623	-6.379504318	0.00000921	0.00010181	3.407960266
gene-Dmel_CG31163	2.544715356	0.09127374	6.378139601	0.00000923	0.000101942	3.760846535
gene-Dmel_CG7780	1.38001826	8.9845854	6.375736556	0.00000927	0.000102269	2.972380178
gene-Dmel_CG33680	-2.444946944	1.31172606	-6.356586217	0.0000096	0.000105776	3.541512242
gene-Dmel_CG18817	1.098286664	5.249340095	6.356076019	0.00000961	0.000105776	2.93963334
gene-Dmel_CG4950	-1.441325484	5.368435131	-6.351914116	0.00000969	0.000106461	2.95861737
gene-Dmel_CG7857	0.68632097	4.576388146	6.349634078	0.00000973	0.00010678	2.966513703
gene-Dmel_CG8303	2.265914086	4.48324609	6.348092527	0.00000976	0.000106955	2.941967449
gene-Dmel_CG5455	-0.90016499	7.122187098	-6.343237917	0.00000984	0.000107786	2.902484967
gene-Dmel_CG12512	-1.679054138	6.936323423	-6.336088612	0.00000997	0.000109049	2.88946697
gene-Dmel_CG4267	3.849162667	5.067040708	6.335612241	0.00000998	0.000109049	2.97612427
gene-Dmel_CR44790	6.220141144	-0.472862224	6.332581137	0.00001	0.000109395	3.575888527
gene-Dmel_CG5937	-5.155949702	-0.200261963	-6.332257783	0.00001	0.000109395	3.645822742
gene-Dmel_CG1208	-10.8539353	1.561630658	-6.331949805	0.0000101	0.000109395	3.518782062
gene-Dmel_CG2177	-8.830622276	0.328415719	-6.322101351	0.0000102	0.000111266	3.441305526
gene-Dmel_CG14109	-1.106604879	3.068858358	-6.319544401	0.0000103	0.000111618	3.064983228
gene-Dmel_CG14450	-0.963463947	4.035759437	-6.319101376	0.0000103	0.000111618	2.99169017
gene-Dmel_CG6638	0.904021015	5.530356133	6.313576724	0.0000104	0.000112627	2.852935532
gene-Dmel_CG16724	-1.02741694	4.283006856	-6.305159984	0.0000106	0.000114255	2.963218655
gene-LOC108137253	2.840697506	4.126060322	6.303632897	0.0000106	0.000114257	2.954420379
gene-Dmel_CG6620	-2.525684289	1.22918535	-6.3035858	0.0000106	0.000114257	3.565089566
gene-Dmel_CR43432	-2.626877846	2.208438831	-6.30323233	0.0000106	0.000114257	3.38589088
gene-Dmel_CG1299	-1.453183405	7.657790806	-6.285485975	0.000011	0.000117926	2.793684897
gene-Dmel_CG10493	-4.849390592	-2.309755441	-6.284139972	0.000011	0.000118081	3.343755027
gene-Dmel_CG8956	-1.466684218	3.821143326	-6.283237987	0.000011	0.000118139	3.010800597
gene-Dmel_CG12017	5.469909501	-0.624504488	6.277793687	0.0000111	0.000119177	3.489299245
gene-Dmel_CG12051	1.325445622	7.017946733	6.277235301	0.0000111	0.000119177	2.766407115
gene-Dmel_CG32066	1.119749609	4.364874469	6.263609631	0.0000114	0.000122078	2.825108447
gene-Dmel_CG6597	0.908719693	5.206992637	6.254578114	0.0000116	0.000123921	2.748446086
gene-Dmel_CG7860	2.01812728	3.509673408	6.25425865	0.0000116	0.000123921	2.956142629
gene-Dmel_CG30295	1.129400744	5.272094596	6.247860813	0.0000117	0.000125252	2.739798116
gene-Dmel_CG17528	0.723755054	6.070252691	6.245333022	0.0000118	0.000125694	2.704817763
gene-Dmel_CG30495	-7.201092402	-0.352142791	-6.214946934	0.0000125	0.000132833	3.328060863
gene-Dmel_CG12159	-1.264823755	3.534822796	-6.201929421	0.0000128	0.000135929	2.851241722
gene-Dmel_CG13214	-1.487364202	2.762892553	-6.201230812	0.0000128	0.000135947	2.883001349
gene-Dmel_CG9460	-6.361430129	-0.704001808	-6.198743628	0.0000129	0.00013642	3.23701507
gene-Dmel_CG42639	-1.524159548	6.178324875	-6.197537427	0.0000129	0.000136568	2.63834673
gene-Dmel_CG4462	-1.528649431	4.850630372	-6.195085875	0.0000129	0.000137033	2.665401596
gene-Dmel_CG9739	-1.577460371	5.340036429	-6.193707679	0.000013	0.000137226	2.647915098
gene-LOC108141279	-2.930169654	0.196588676	-6.18994764	0.0000131	0.000138031	3.448096432
gene-Dmel_CG15107	-5.38653151	-1.383336212	-6.18770743	0.0000131	0.000138448	3.206688795
gene-LOC108141301	-5.456336171	-1.358240445	-6.186055293	0.0000132	0.000138714	3.2052878
gene-Dmel_CG17947	-0.974254625	4.062333876	-6.184671496	0.0000132	0.000138912	2.737280712
gene-Dmel_CG15098	-1.051889655	9.296456213	-6.179337738	0.0000133	0.000140138	2.602249366
gene-Dmel_CG13516	-5.273947437	-1.209001401	-6.175565287	0.0000134	0.000140965	3.249959949
gene-Dmel_CG14298	-2.613994382	0.54183505	-6.173909916	0.0000135	0.000141238	3.404886914
gene-Dmel_CG4033	1.422114351	4.175484916	6.173279769	0.0000135	0.000141242	2.70517572
gene-Dmel_CG31157	1.416319092	5.816413597	6.169984798	0.0000136	0.00014195	2.566927724
gene-Dmel_CG10964	-1.04550047	4.835827602	-6.164458796	0.0000137	0.000143256	2.632648644
gene-Dmel_CG5358	0.860567456	3.843525584	6.162769663	0.0000138	0.000143544	2.71571378
gene-Dmel_CG34159	1.101398425	4.332099502	6.151948346	0.000014	0.000146306	2.613855786
gene-Dmel_CG10255	-1.939095391	2.623664995	-6.148628597	0.0000141	0.000147048	2.935133984
gene-LOC108145515	1.03773271	7.463060019	6.146959218	0.0000142	0.000147299	2.524304106
gene-LOC108143136	-6.447435134	0.587372927	-6.146060549	0.0000142	0.000147299	3.357250847
gene-Dmel_CG11409	-2.036108419	1.697311169	-6.145886038	0.0000142	0.000147299	3.108785667
gene-Dmel_CG14367	2.710977015	1.599809715	6.136099237	0.0000145	0.000149848	3.186197081
gene-Dmel_CG4721	0.84870244	8.163529032	6.122650347	0.0000148	0.000153412	2.483551752
gene-Dmel_CG14434	1.904987475	2.491525348	6.122315588	0.0000148	0.000153412	2.883283754
gene-LOC108141971	-3.461823699	3.783512662	-6.118941544	0.0000149	0.00015421	2.834215657
gene-Dmel_CG43341	-8.017936187	-0.004042436	-6.1166326	0.000015	0.000154573	3.11493947
gene-Dmel_CG18302	7.433093077	-0.679936131	6.116479117	0.000015	0.000154573	3.233707387
gene-Dmel_CG4059	-1.134874928	4.160474408	-6.115733328	0.000015	0.000154614	2.598045371
gene-Dmel_CG1787	-0.959550033	8.260392426	-6.101265292	0.0000154	0.000158682	2.442465857
gene-Dmel_CG4572	-0.931917087	9.491676182	-6.088001549	0.0000158	0.000162495	2.43084544
gene-LOC108135584	-3.045203268	0.99133873	-6.087353036	0.0000158	0.00016251	3.232080279
gene-Dmel_CG12946	4.102489961	-1.230401135	6.084593625	0.0000159	0.00016317	3.205678214
gene-Dmel_CG32597	0.696779007	5.868292378	6.082690657	0.000016	0.000163571	2.404571702
gene-Dmel_CR32172	2.078532505	2.366155491	6.073662333	0.0000162	0.00016618	2.864870171
gene-Dmel_CG7272	-0.7435033	6.96057584	-6.069295289	0.0000164	0.000167361	2.373744489
gene-LOC108146981	1.582540181	3.525808794	6.058808583	0.0000167	0.000170501	2.482716845
gene-Dmel_CG6983	-2.804284905	0.969809494	-6.053647039	0.0000169	0.000171833	3.11818502
gene-Dmel_CG1275	-0.872203751	5.7477801	-6.053484033	0.0000169	0.000171833	2.351736013
gene-Dmel_CG16889	-1.081848496	2.074984202	-6.046640721	0.0000171	0.000173865	2.825455465
gene-Dmel_CG33104	0.775668421	6.905197814	6.038130017	0.0000174	0.000176476	2.30716378
gene-Dmel_CG10641	0.958438875	5.767289744	6.029727692	0.0000176	0.000179091	2.300794392
gene-Dmel_CG5485	0.847140022	4.919690296	6.026393108	0.0000178	0.00018002	2.307443701
gene-Dmel_CG5873	1.402176305	1.555400137	6.025004444	0.0000178	0.000180292	2.791791708
gene-LOC108147167	1.784983495	3.042160032	6.022555571	0.0000179	0.000180925	2.586544914
gene-Dmel_CG31974	1.938282432	4.855651691	6.021007052	0.0000179	0.000181253	2.371623076
gene-Dmel_CG34399	-5.241348924	-1.114112207	-6.014038779	0.0000182	0.000183447	2.928335539
gene-Dmel_CG5729	-3.959824261	3.412161777	-6.005747047	0.0000185	0.000186134	2.721938883
gene-Dmel_CG11838	-1.68102647	1.472979989	-5.995826898	0.0000188	0.000189443	2.884707702
gene-Dmel_CG3947	0.984201659	5.643701509	5.988050692	0.0000191	0.000192034	2.211408506
gene-Dmel_CG9285	0.724242668	7.871293057	5.986418009	0.0000192	0.000192416	2.216310245
gene-Dmel_CG10924	-5.848089842	2.622377931	-5.985453253	0.0000192	0.000192555	2.871177812
gene-LOC108147177	0.872938284	8.714178822	5.97770026	0.0000195	0.000195183	2.207617551
gene-Dmel_CG32485	-7.960572132	1.264509542	-5.974987588	0.0000196	0.000195972	3.032385353
gene-Dmel_CG17569	0.820705195	5.744347572	5.969999653	0.0000198	0.000197613	2.178388014
gene-Dmel_CG14131	2.122561168	1.422268408	5.964107089	0.00002	0.00019961	2.83393076
gene-Dmel_CG2038	-1.285577565	5.435664834	-5.948942834	0.0000206	0.000205201	2.169277744
gene-Dmel_CG11874	0.949226972	6.182399926	5.947174226	0.0000206	0.000205665	2.128608245
gene-Dmel_CG7991	-2.929307008	-1.421927354	-5.942171414	0.0000208	0.000207398	3.005561513
gene-Dmel_CG6045	-1.189943391	4.297162152	-5.940073146	0.0000209	0.000207998	2.202971274
gene-Dmel_CG7459	-1.109294935	4.484484315	-5.937708613	0.000021	0.000208705	2.211606435
gene-Dmel_CG10922	1.111266026	6.088035358	5.935514269	0.0000211	0.000209348	2.109682698
gene-Dmel_CG2070	-5.924794748	1.903994893	-5.931444701	0.0000213	0.000210741	2.892019041
gene-Dmel_CG14447	-1.858374945	1.679302456	-5.930662906	0.0000213	0.000210825	2.730921466
gene-Dmel_CG15546	1.208222689	4.730921747	5.927180641	0.0000214	0.000211993	2.157800411
gene-Dmel_CG16720	-6.757234378	-0.322164351	-5.926131757	0.0000215	0.000212126	2.853819688
gene-Dmel_CG8414	0.969370994	3.425122712	5.925710552	0.0000215	0.000212126	2.295411443
gene-Dmel_CG8114	-1.171284728	3.492207063	-5.923484719	0.0000216	0.000212794	2.291986634
gene-Dmel_CG43079	-1.029952569	4.137145659	-5.907026956	0.0000223	0.000219313	2.163488187
gene-Dmel_CG9741	0.995544223	3.907170067	5.906388132	0.0000223	0.000219343	2.186782256
gene-Dmel_CG17691	0.885312124	5.166256549	5.905270404	0.0000223	0.000219573	2.076021434
gene-Dmel_CG42369	2.060559242	7.976956551	5.899324367	0.0000226	0.00022183	2.04775764
gene-Dmel_CG10444	0.819379221	5.363593119	5.888805663	0.000023	0.00022607	2.023429661
gene-Dmel_CG8745	-3.189808689	8.258615792	-5.872593531	0.0000238	0.000232853	2.005053377
gene-Dmel_CG11882	-0.977804693	3.684974042	-5.872149427	0.0000238	0.000232853	2.180672418
gene-Dmel_CG7972	1.236287337	2.292280332	5.866238169	0.0000241	0.000235239	2.368782486
gene-Dmel_CG9649	0.705585691	7.646296286	5.852741074	0.0000247	0.000241112	1.951889877
gene-Dmel_CG14598	-2.553863192	-0.49539149	-5.846413919	0.000025	0.00024371	2.832976766
gene-Dmel_CG9022	0.909644786	7.540947631	5.845871479	0.000025	0.00024371	1.936320995
gene-Dmel_CG10596	0.871073968	10.45075641	5.845447759	0.000025	0.00024371	1.96559362
gene-Dmel_CG34371	-4.477052997	-1.294061026	-5.836626143	0.0000255	0.000247585	2.67957776
gene-Dmel_CG14396	-4.999926484	-1.535241967	-5.835328167	0.0000255	0.000247907	2.634167157
gene-Dmel_CG5791	1.673429838	8.406006178	5.83483317	0.0000255	0.000247907	1.925046224
gene-LOC108137427	8.934642709	0.367190661	5.830070705	0.0000258	0.000249907	2.645642569
gene-Dmel_CG14437	-0.911731321	5.328537758	-5.829331322	0.0000258	0.000249995	1.93379837
gene-Dmel_CG18549	0.97424413	5.102476739	5.818721133	0.0000263	0.000254846	1.901121876
gene-Dmel_CG18292	1.478504194	3.249447572	5.816501236	0.0000265	0.00025566	2.134884045
gene-Dmel_CG42342	1.921179723	1.904809386	5.808243215	0.0000269	0.000259456	2.30310445
gene-Dmel_CG7152	-1.25952397	3.392174407	-5.806024908	0.000027	0.000260285	2.113457115
gene-LOC108148079	-1.122978292	2.7252168	-5.805331814	0.000027	0.000260356	2.221500635
gene-Dmel_CG10602	0.730232936	7.107826984	5.794435538	0.0000276	0.000265564	1.833587499
gene-Dmel_CG10521	-1.376018355	1.41773048	-5.793501936	0.0000276	0.00026576	2.323478047
gene-Dmel_CG30109	1.673754277	2.523702003	5.79252625	0.0000277	0.000265977	2.22789521
gene-Dmel_CG14507	-5.671218893	-1.42427165	-5.787876952	0.0000279	0.000268075	2.637204349
gene-Dmel_CG7228	0.791763228	5.199929038	5.786362201	0.000028	0.000268573	1.83835639
gene-Dmel_CG1865	1.076818194	10.32826376	5.772801015	0.0000288	0.000275358	1.819917391
gene-Dmel_CG43479	-4.359327411	-0.801413945	-5.762512029	0.0000293	0.000280555	2.621976247
gene-Dmel_CG4535	1.090739493	7.077382035	5.751918641	0.0000299	0.00028602	1.748911343
gene-Dmel_CG9850	1.179247933	6.112922087	5.746069309	0.0000303	0.000288951	1.732599903
gene-Dmel_CG17530	-3.663955052	-0.824736674	-5.744116348	0.0000304	0.000289505	2.637219207
gene-Dmel_CG8251	-1.329125118	10.05751278	-5.743986504	0.0000304	0.000289505	1.762446524
gene-Dmel_CG9801	-0.929319247	4.202549472	-5.73876793	0.0000307	0.00029212	1.848082153
gene-Dmel_CG2135	0.666464964	6.212102802	5.736291671	0.0000309	0.000293209	1.71233202
gene-Dmel_CG7920	0.810420463	10.16451372	5.733316708	0.000031	0.000294585	1.740032729
gene-Dmel_CG9327	-0.802295412	7.475614732	-5.73059364	0.0000312	0.000295825	1.713272975
gene-Dmel_CG11400	1.237829482	8.717319007	5.72974397	0.0000312	0.000296002	1.71795176
gene-LOC108149267	1.764260221	1.123235016	5.711249956	0.0000324	0.000306412	2.304895475
gene-Dmel_CG10491	-1.469984761	1.555459699	-5.709044318	0.0000325	0.000307398	2.289759699
gene-LOC108147057	5.754474937	0.74350484	5.707193948	0.0000326	0.000308178	2.580874377
gene-Dmel_CG2152	-0.815648894	5.22682825	-5.705317181	0.0000327	0.000308975	1.683317711
gene-LOC108139372	0.868037684	8.546421451	5.697439394	0.0000332	0.000313379	1.654444883
gene-Dmel_CG5610	4.963461826	-1.213463774	5.686259081	0.000034	0.00031988	2.387242625
gene-Dmel_CG15097	2.845068853	0.481150528	5.684895556	0.0000341	0.000320393	2.471208269
gene-Dmel_CG12057	-5.246703528	-1.866163915	-5.682407957	0.0000342	0.000321604	2.47453744
gene-Dmel_CG6688	-2.454294424	1.243485561	-5.681249999	0.0000343	0.000321993	2.379885961
gene-LOC108136070	4.848061672	-0.717651718	5.678342326	0.0000345	0.0003232	2.492401845
gene-Dmel_CG7328	0.98898544	4.595873021	5.67798081	0.0000345	0.0003232	1.681295676
gene-Dmel_CG1844	1.010972593	5.32408778	5.677718369	0.0000345	0.0003232	1.621546268
gene-Dmel_CG31150	1.088904018	9.104032521	5.670015562	0.0000351	0.000327708	1.605021539
gene-LOC108147523	-1.095084244	3.405375005	-5.668839731	0.0000351	0.000328118	1.832780772
gene-Dmel_CG8024	-1.017702406	4.143568695	-5.667033944	0.0000353	0.000328929	1.705385531
gene-Dmel_CG4676	-5.189425586	-1.506013868	-5.659085107	0.0000358	0.00033368	2.346638311
gene-Dmel_CG10194	0.784975595	4.600902382	5.653773776	0.0000362	0.000336781	1.612039474
gene-Dmel_CG2915	-1.124370299	5.555419975	-5.644318534	0.0000368	0.000342648	1.571772086
gene-Dmel_CG3593	0.814850057	4.893509364	5.638268786	0.0000373	0.000346332	1.562360829
gene-Dmel_CG9455	2.336829099	3.903505109	5.63732322	0.0000373	0.00034649	1.714964789
gene-Dmel_CG11051	1.41503312	9.270985118	5.636984354	0.0000374	0.00034649	1.541121398
gene-Dmel_CG4215	1.299652509	2.675551845	5.63580512	0.0000375	0.00034693	1.884659427
gene-Dmel_CG30339	-2.209516906	2.600568481	-5.631048249	0.0000378	0.000349786	1.822141121
gene-Dmel_CG1319	0.712290877	5.716951233	5.626867616	0.0000381	0.000352273	1.503606452
gene-Dmel_CG33056	0.981618278	5.544388113	5.624271233	0.0000383	0.000353692	1.495678246
gene-Dmel_CG8596	1.019409016	4.382523217	5.613750312	0.0000391	0.000360572	1.524240644
gene-Dmel_CG12917	4.291179852	-1.82820598	5.613291771	0.0000391	0.000360572	2.239483901
gene-Dmel_CG17223	0.557572784	4.957452911	5.612036911	0.0000392	0.000361086	1.505986693
gene-Dmel_CG15825	0.695749151	10.27430541	5.611188925	0.0000393	0.000361317	1.499351786
gene-Dmel_CG14643	-4.457426143	-1.639541217	-5.610558985	0.0000393	0.000361395	2.251196312
gene-Dmel_CG2120	1.81762745	1.208743153	5.607923933	0.0000395	0.000362882	2.161666816
gene-Dmel_CG46309	4.318316272	-2.100628146	5.602315791	0.00004	0.000366484	2.190193555
gene-LOC108138188	4.093170258	-0.499322339	5.600644594	0.0000401	0.000367306	2.376630948
gene-Dmel_CG11331	0.885444523	7.755797784	5.598439769	0.0000403	0.000368512	1.449204779
gene-Dmel_CG10075	-1.292773734	3.724084563	-5.595329097	0.0000405	0.000370373	1.642980921
gene-Dmel_CR45552	3.30746989	-0.601844994	5.591128334	0.0000408	0.000373034	2.36603788
gene-Dmel_CG10840	-0.983242876	6.870964993	-5.590014339	0.0000409	0.000373155	1.430525339
gene-Dmel_CG13822	-1.908777781	3.737486849	-5.589933738	0.0000409	0.000373155	1.643471034
gene-Dmel_CG14400	2.04593013	6.238598346	5.586339639	0.0000412	0.000375394	1.427276417
gene-Dmel_CR43452	-1.933118608	2.589341051	-5.574827578	0.0000422	0.000383505	1.85193894
gene-Dmel_CG4258	0.979653968	4.168755793	5.571932121	0.0000424	0.000385287	1.509021918
gene-Dmel_CG32744	1.14273312	8.716607744	5.56854168	0.0000427	0.000387451	1.400143573
gene-Dmel_CG6632	-0.637050055	4.196306685	-5.567612744	0.0000428	0.000387766	1.504535219
gene-Dmel_CG4742	0.824238647	5.471398428	5.563964759	0.0000431	0.000390141	1.387189943
gene-Dmel_CG11111	1.134462058	6.883392748	5.563260279	0.0000431	0.000390231	1.370397416
gene-Dmel_CG14226	-1.090386787	4.131324896	-5.562827987	0.0000432	0.000390231	1.51320725
gene-Dmel_CG4039	0.949782495	3.205844948	5.552206277	0.0000441	0.000397989	1.572080591
gene-Dmel_CG8642	-1.879579622	2.520682584	-5.548824854	0.0000443	0.000400222	1.883416903
gene-Dmel_CG7296	-1.723185561	3.700973476	-5.546906874	0.0000445	0.000401324	1.555245793
gene-Dmel_CG4058	1.072493113	6.203492007	5.542126674	0.0000449	0.000404679	1.329050541
gene-Dmel_CG43976	0.683393113	4.155266992	5.539164973	0.0000452	0.000406621	1.432380773
gene-LOC108139182	-3.641220358	2.760370888	-5.535881155	0.0000455	0.000408829	1.823915999
gene-Dmel_CG5793	1.677677347	6.867570142	5.529377711	0.0000461	0.000413639	1.301371819
gene-Dmel_CG42675	1.628609606	3.407325129	5.528043685	0.0000462	0.000414309	1.505996928
gene-Dmel_CG43187	-4.327342421	-1.532417526	-5.526586545	0.0000463	0.000414743	2.107073444
gene-Dmel_CG1333	0.89616611	5.128783992	5.526501299	0.0000463	0.000414743	1.324634708
gene-Dmel_CG14489	-0.933509508	7.295728723	-5.522807194	0.0000466	0.000417334	1.296227636
gene-Dmel_CG2540	0.798976662	4.31721269	5.520582881	0.0000469	0.000418739	1.393830276
gene-Dmel_CG33113	-1.145904056	9.289981969	-5.513901934	0.0000475	0.00042382	1.293362166
gene-Dmel_CG1633	0.864017882	8.074176937	5.51042465	0.0000478	0.000426003	1.277759236
gene-Dmel_CG15618	0.916965596	3.563117841	5.510271019	0.0000478	0.000426003	1.463517823
gene-Dmel_CG7526	-5.683444421	-0.249988336	-5.507315474	0.0000481	0.000428051	2.184987005
gene-Dmel_CG1386	1.986058338	0.524728013	5.503023067	0.0000485	0.000430887	2.074863928
gene-LOC108148125	-0.852175727	5.691326879	-5.502938192	0.0000485	0.000430887	1.26803074
gene-Dmel_CG17084	1.631610543	0.997885062	5.499269094	0.0000488	0.000433566	1.981760904
gene-Dmel_CG14080	-0.807112943	5.829627617	-5.49855451	0.0000489	0.00043375	1.252505162
gene-Dmel_CG9362	-0.882281978	3.725924967	-5.497821083	0.000049	0.000433952	1.431241012
gene-Dmel_CG5261	0.657186829	8.686852777	5.489704187	0.0000498	0.000440137	1.240698128
gene-Dmel_CG3552	0.804748707	3.789329964	5.489589286	0.0000498	0.000440137	1.355506665
gene-Dmel_CG8892	0.63052233	4.113625158	5.481438175	0.0000506	0.000446777	1.321318272
gene-Dmel_CG18375	-0.77512272	5.050432134	-5.476281501	0.0000511	0.000450872	1.236219372
gene-Dmel_CG18765	-4.507868072	-1.405095415	-5.473447071	0.0000514	0.000452943	2.086917211
gene-Dmel_CG41265	5.748986217	-1.168061788	5.470374262	0.0000517	0.000455236	2.040962396
gene-Dmel_CG11127	0.831002052	3.421931336	5.469586375	0.0000518	0.0004555	1.393295691
gene-Dmel_CG11881	1.15199736	2.286931129	5.464898659	0.0000522	0.000459258	1.55980943
gene-Dmel_CG2604	0.898857901	9.072165343	5.463416817	0.0000524	0.00046015	1.191734869
gene-Dmel_CG11325	-0.952811685	7.11361733	-5.462217054	0.0000525	0.00046079	1.174178813
gene-Dmel_CG2512	0.751544968	7.505591431	5.460764341	0.0000527	0.00046166	1.1707279
gene-Dmel_CG10081	-3.679191954	0.36059324	-5.459558203	0.0000528	0.000462309	2.091588147
gene-Dmel_CG4067	1.243266105	10.57369018	5.455745889	0.0000532	0.000465329	1.191441767
gene-Dmel_CG18085	-1.095880863	7.160375526	-5.447934571	0.000054	0.000472056	1.148472324
gene-Dmel_CG9054	0.620110639	4.971085993	5.445406548	0.0000543	0.000473948	1.172841861
gene-Dmel_CG5972	-1.167879457	5.275319692	-5.434077503	0.0000555	0.000483759	1.15386966
gene-Dmel_CG12664	1.80476396	1.567146293	5.433987827	0.0000555	0.000483759	1.82014631
gene-LOC108137787	-1.761625327	2.579163892	-5.431222927	0.0000558	0.000485824	1.565728663
gene-Dmel_CG3835	1.155078692	8.428612319	5.430846408	0.0000558	0.000485824	1.120893886
gene-Dmel_CG6625	0.647606874	7.583951124	5.426712518	0.0000563	0.000489316	1.104004983
gene-LOC108143794	-2.599999739	1.344962908	-5.423121138	0.0000567	0.000492311	1.904690587
gene-Dmel_CG8062	-0.905016962	5.125063497	-5.42129033	0.0000569	0.000493615	1.132116225
gene-Dmel_CG10336	1.233743563	1.578629212	5.409008176	0.0000583	0.000505191	1.616901096
gene-Dmel_CG15506	-1.922821534	2.311019218	-5.408184323	0.0000584	0.000505531	1.56543234
gene-Dmel_CG17985	-1.030144401	3.817699634	-5.406536854	0.0000586	0.00050669	1.234540743
gene-Dmel_CG11295	1.242352128	3.881954421	5.404856999	0.0000588	0.000507455	1.256229456
gene-Dmel_CG7365	-3.206580431	3.867413117	-5.404808046	0.0000588	0.000507455	1.950585036
gene-Dmel_CG3870	-0.589985874	5.010794072	-5.398480621	0.0000595	0.000513323	1.080101313
gene-Dmel_CG8398	-1.543675117	1.246691123	-5.395204374	0.0000599	0.000516155	1.728796102
gene-Dmel_CG8465	1.053128011	4.294672582	5.392821294	0.0000602	0.000518092	1.150924136
gene-Dmel_CG42329	2.035427766	3.705795906	5.391636329	0.0000603	0.000518813	1.322072847
gene-Dmel_CG7977	0.598455557	10.69750984	5.389293111	0.0000606	0.00052072	1.055937629
gene-LOC108145680	3.03587405	0.047912803	5.381709576	0.0000615	0.000528055	1.925541245
gene-Dmel_CG11275	-1.251887196	5.476302001	-5.379381975	0.0000618	0.000529983	1.030499985
gene-Dmel_CG8048	-0.57309201	6.550332765	-5.378363363	0.0000619	0.000530549	1.001927266
gene-Dmel_CG4001	-0.982935501	7.64118089	-5.375792173	0.0000622	0.000532743	1.004293751
gene-Dmel_CG42701	-1.224849876	2.85468193	-5.372251257	0.0000627	0.00053568	1.360871483
gene-Dmel_CG7289	0.623349987	5.744453631	5.372051315	0.0000627	0.00053568	0.987251675
gene-Dmel_CG11315	1.260861871	8.837811528	5.3705568	0.0000629	0.000536758	1.004091621
gene-Dmel_CG9528	-0.81565483	4.303767818	-5.367158126	0.0000633	0.000539861	1.079596394
gene-Dmel_CG6870	-1.352424479	2.533392376	-5.364985214	0.0000636	0.000541672	1.404466245
gene-Dmel_CG5313	-1.994403457	2.166382358	-5.36192265	0.000064	0.000544444	1.559885631
gene-Dmel_CG31103	-1.413022235	4.025594835	-5.358511891	0.0000644	0.000547608	1.120779324
gene-Dmel_CG9900	0.728443992	4.828429722	5.357325642	0.0000645	0.00054838	1.000025431
gene-Dmel_CG12230	0.755525131	4.524241411	5.35404318	0.000065	0.000551429	1.026875149
gene-Dmel_CG11779	0.673498992	6.1223428	5.349630181	0.0000655	0.000555734	0.938333994
gene-Dmel_CG11035	-1.200562832	4.140857787	-5.34897642	0.0000656	0.000555935	1.081387972
gene-Dmel_CG3520	0.670818424	3.908785895	5.345596664	0.000066	0.000559137	1.062952558
gene-Dmel_CG7627	-0.914367474	5.373140061	-5.337251803	0.0000671	0.000567897	0.936106962
gene-Dmel_CG31365	0.802171577	3.282404712	5.335629595	0.0000674	0.000569192	1.146267498
gene-Dmel_CG13197	-0.912223579	5.500997466	-5.333161	0.0000677	0.000571333	0.927785856
gene-Dmel_CG31426	0.682249703	4.660334414	5.332793259	0.0000677	0.000571333	0.967968842
gene-Dmel_CG12821	1.112534134	2.361703153	5.330122189	0.0000681	0.000573826	1.327494704
gene-Dmel_CG9888	-7.47751332	0.071370005	-5.329464556	0.0000682	0.000574042	1.835889585
gene-Dmel_CG1583	1.221173295	5.782285486	5.32658973	0.0000686	0.000576781	0.89267084
gene-Dmel_CG12892	0.959488281	2.355007416	5.324725795	0.0000688	0.000578377	1.304907309
gene-Dmel_CG7749	-1.1410571	4.911725229	-5.320243494	0.0000694	0.000582987	0.94216031
gene-Dmel_CG2718	1.387098335	5.500631881	5.317473251	0.0000698	0.00058565	0.888386027
gene-Dmel_CG13585	-1.24692937	7.00208527	-5.314665743	0.0000702	0.00058837	0.877158066
gene-Dmel_CG17803	-2.14114633	0.74078537	-5.31354543	0.0000704	0.000589134	1.73861407
gene-Dmel_CG4336	-2.489117237	0.730934862	-5.308266028	0.0000711	0.000594773	1.744126296
gene-Dmel_CG2747	0.77474585	6.970634682	5.305492575	0.0000715	0.000597498	0.851843475
gene-Dmel_CG6992	1.514856572	3.867540704	5.304146182	0.0000717	0.000598545	0.948017114
gene-LOC108142423	3.502550699	-0.385878771	5.296484236	0.0000728	0.000607135	1.825209277
gene-Dmel_CG17285	3.485442991	0.061203805	5.294111583	0.0000731	0.000609269	1.79650053
gene-Dmel_CG6042	1.127947419	6.137487364	5.293790235	0.0000732	0.000609269	0.825947452
gene-Dmel_CG17697	-1.515313086	1.203319812	-5.291152192	0.0000736	0.000611903	1.510851851
gene-Dmel_CG14661	-1.11494206	6.419674545	-5.289702318	0.0000738	0.000613104	0.826341367
gene-Dmel_CG18734	0.858281886	6.437536808	5.281089197	0.000075	0.000623087	0.799284139
gene-Dmel_CG3564	0.757004351	6.870453885	5.277116038	0.0000756	0.000627406	0.791909408
gene-Dmel_CG7761	-0.683417949	5.552908011	-5.276687627	0.0000757	0.000627406	0.809208959
gene-Dmel_CG1129	1.059594997	5.32873002	5.268046131	0.000077	0.000637668	0.798749674
gene-Dmel_CG14291	2.598120966	5.086874422	5.264893371	0.0000775	0.000641087	0.866409958
gene-Dmel_CG9628	-0.786860935	6.389975991	-5.257159222	0.0000787	0.00065041	0.757796546
gene-Dmel_CG12819	0.955883584	2.984587854	5.256373633	0.0000788	0.000650836	1.055145739
gene-Dmel_CG7231	1.456853407	2.256263043	5.255512099	0.0000789	0.000651361	1.246443473
gene-Dmel_CG6385	1.759070636	6.102476954	5.254000636	0.0000792	0.000652316	0.749115781
gene-Dmel_CG2444	-1.065495364	5.788152864	-5.253865122	0.0000792	0.000652316	0.769874978
gene-Dmel_CG8669	0.801314247	7.929745922	5.252711426	0.0000794	0.000652927	0.754882969
gene-Dmel_CG10068	0.887509834	5.21741233	5.252486683	0.0000794	0.000652927	0.763121719
gene-Dmel_CG17321	-1.990654825	1.505926882	-5.249228582	0.0000799	0.000656573	1.422467632
gene-Dmel_CG10440	-2.833969151	0.119336486	-5.244104483	0.0000807	0.000662691	1.693377481
gene-Dmel_CG3403	-0.922259247	5.461127387	-5.240863928	0.0000813	0.000666372	0.747343144
gene-Dmel_CG32447	2.950690494	-0.555952617	5.235360162	0.0000822	0.000673094	1.712775663
gene-LOC108148056	-1.303379914	3.315446733	-5.234565795	0.0000823	0.000673554	0.992108258
gene-Dmel_CG4016	0.847627987	5.121026773	5.230369085	0.000083	0.000678587	0.72846319
gene-Dmel_CG8825	0.91197719	3.922462294	5.215308137	0.0000855	0.000698591	0.790166259
gene-Dmel_CG4979	-3.768785588	-0.3204282	-5.213783466	0.0000858	0.000699959	1.604194309
gene-Dmel_CG17352	-2.377865481	0.447069213	-5.213427131	0.0000858	0.000699959	1.605661688
gene-LOC108143464	2.924328876	-1.07764028	5.210030264	0.0000864	0.000704078	1.645870482
gene-Dmel_CG4758	0.690973175	8.178280199	5.208280258	0.0000867	0.000705905	0.665716395
gene-Dmel_CG14695	-2.059422936	1.034270153	-5.2059856	0.0000871	0.000708262	1.491706642
gene-Dmel_CG7361	-1.068009845	8.417279767	-5.205711437	0.0000871	0.000708262	0.662965526
gene-Dmel_CG3481	1.803612337	2.715323147	5.200566379	0.000088	0.000714919	0.964575917
gene-Dmel_CG9245	-0.786288846	6.867593183	-5.195882159	0.0000889	0.000720978	0.635006432
gene-Dmel_CG17723	0.633275675	5.946237019	5.190597609	0.0000898	0.000727744	0.615003924
gene-Dmel_CG4966	0.705105529	5.30755662	5.190303128	0.0000899	0.000727744	0.638785902
gene-Dmel_CG15661	3.697531711	0.839719813	5.18944767	0.00009	0.00072834	1.562604671
gene-Dmel_CG14526	1.039529382	8.899266317	5.174750982	0.0000927	0.00074933	0.603614504
gene-Dmel_CG42230	0.805890221	6.911855143	5.173688519	0.0000929	0.000750256	0.583117825
gene-Dmel_CG42346	-1.572494906	0.546935132	-5.170952783	0.0000934	0.000753695	1.364164892
gene-Dmel_CG16974	0.8652838	7.695518501	5.169015685	0.0000938	0.000755945	0.583494946
gene-LOC108138801	1.900890146	1.662492985	5.167387947	0.0000941	0.000757736	1.072666382
gene-Dmel_CG13071	-5.411953132	0.149630075	-5.15782143	0.0000959	0.000771044	1.563809883
gene-Dmel_CR43637	-2.817331563	1.884798903	-5.157349894	0.000096	0.000771044	1.237141903
gene-Dmel_CG33174	-0.655656063	5.66340857	-5.15734152	0.000096	0.000771044	0.607444103
gene-Dmel_CG2957	0.640533356	5.598072796	5.155016573	0.0000964	0.00077368	0.550903512
gene-Dmel_CG4786	2.87379053	0.052342865	5.154752228	0.0000965	0.00077368	1.478728976
gene-Dmel_CG1786	-1.62843234	1.013531251	-5.149402169	0.0000975	0.000781305	1.319254776
gene-Dmel_CG3394	0.930584792	4.818627547	5.147387405	0.0000979	0.000783768	0.55903648
gene-Dmel_CG17166	-0.895188425	3.816321008	-5.145072495	0.0000983	0.000786712	0.699936782
gene-Dmel_CG16725	-1.087536184	4.018226177	-5.14415255	0.0000985	0.00078747	0.680295569
gene-LOC108147714	-1.502751338	3.426881793	-5.142580075	0.0000988	0.000789258	0.898966831
gene-Dmel_CG8582	-0.775183246	5.127036555	-5.141568055	0.000099	0.000790166	0.559057037
gene-Dmel_CG17681	1.456288331	1.794053193	5.13828825	0.0000997	0.000794668	1.13350454
gene-Dmel_CG9506	5.015041962	-1.289270817	5.135626206	0.000100224	0.000798212	1.436210104
gene-Dmel_CG14118	-3.114819595	-0.047660086	-5.130381259	0.00010128	0.000805849	1.482789047
gene-Dmel_CG6928	1.07306289	3.0811376	5.12999212	0.000101359	0.000805849	0.781931983
gene-Dmel_CG2938	-0.755751344	4.644295421	-5.128660655	0.000101629	0.000807225	0.568654708
gene-Dmel_CG18105	-6.431990827	0.170142599	-5.128270555	0.000101709	0.000807225	1.477682782
gene-LOC108134926	-2.271475511	2.501004999	-5.126949735	0.000101978	0.000808658	1.117915898
gene-Dmel_CG1427	-1.050047308	3.638242856	-5.122116576	0.000102968	0.000815805	0.666296973
gene-Dmel_CR41602	-4.351713868	-1.40588803	-5.121083815	0.000103181	0.000816785	1.452130454
gene-Dmel_CG1276	0.727659518	4.211609681	5.116070476	0.000104222	0.000824306	0.568696444
gene-Dmel_CG3940	1.215246555	6.954494442	5.111897895	0.000105096	0.0008305	0.463465395
gene-Dmel_CG9753	-1.21415608	2.861502837	-5.109390198	0.000105624	0.000833959	0.845953946
gene-Dmel_CR40596	5.560653053	-1.978131289	5.107701591	0.000105982	0.000836061	1.399382782
gene-Dmel_CG7143	-2.300891027	-0.538899063	-5.10576635	0.000106394	0.000838583	1.460894949
gene-Dmel_CG30196	-5.647673934	-1.159051634	-5.105188441	0.000106517	0.000838831	1.405790892
gene-Dmel_CG15784	-2.252142336	4.635389755	-5.102277093	0.00010714	0.00084301	0.558454275
gene-Dmel_CG33503	-1.522307015	6.442481737	-5.099119071	0.000107819	0.00084763	0.450867584
gene-Dmel_CG6741	-0.987098861	6.177516277	-5.090862202	0.000109618	0.000859693	0.419609756
gene-Dmel_CG7781	1.541991134	5.598540296	5.090839504	0.000109623	0.000859693	0.422108435
gene-LOC108135601	-2.296441639	2.193864955	-5.090780661	0.000109636	0.000859693	1.010732678
gene-Dmel_CG33110	1.090987158	5.39393042	5.083384571	0.000111274	0.000871786	0.396079329
gene-Dmel_CG5971	1.704523951	1.324783683	5.082057251	0.00011157	0.000873361	1.110217355
gene-LOC108144017	2.981240095	2.078582613	5.080258742	0.000111973	0.000875766	0.938814003
gene-Dmel_CG4560	0.8217383	3.211127335	5.076758918	0.000112762	0.000881182	0.660631049
gene-Dmel_CG4615	1.084896553	5.950790534	5.075895081	0.000112957	0.000881956	0.37964225
gene-Dmel_CG2943	0.779102821	7.991257454	5.068630599	0.000114616	0.000894141	0.379851048
gene-LOC108138338	1.551542944	6.436622164	5.062725458	0.000115982	0.00090403	0.355522995
gene-Dmel_CG4561	0.81795997	6.708775241	5.05679019	0.000117373	0.000914088	0.340426165
gene-LOC108143391	3.2347485	0.981775649	5.05598312	0.000117563	0.000914792	1.285406517
gene-Dmel_CG13377	1.033383905	4.945892934	5.053308831	0.000118196	0.000918936	0.365093405
gene-Dmel_CG4877	-0.878518517	4.075879985	-5.048117341	0.000119435	0.00092778	0.461339149
gene-Dmel_CG13077	1.526497815	3.612136939	5.039796314	0.000121449	0.000942624	0.471442094
gene-Dmel_CG10566	-3.342359432	-1.394029783	-5.038988252	0.000121647	0.000942671	1.338343068
gene-Dmel_CG11679	-0.764749285	3.685292511	-5.03892791	0.000121662	0.000942671	0.503061329
gene-Dmel_CG1221	-2.237229098	0.169548792	-5.03447038	0.000122757	0.000950351	1.262405331
gene-Dmel_CG15835	-0.893836867	2.366255862	-5.033393936	0.000123023	0.000951474	0.727773633
gene-Dmel_CG11567	0.857422499	11.33845961	5.033041351	0.00012311	0.000951474	0.337442646
gene-Dmel_CG6850	0.946025081	7.313851865	5.030976919	0.000123622	0.000954626	0.293141289
gene-LOC108142301	2.165978397	0.173825421	5.026478796	0.000124746	0.000962489	1.155051175
gene-LOC108136353	-1.399640936	2.026011402	-5.024874955	0.000125149	0.000964785	0.904001211
gene-Dmel_CG7744	1.032207153	2.797774219	5.02248901	0.000125751	0.000968611	0.569909279
gene-Dmel_CG8947	0.681926279	9.657476286	5.021986272	0.000125878	0.000968775	0.299543176
gene-Dmel_CG4847	0.806042961	9.333804157	5.015138247	0.000127625	0.000981393	0.280899701
gene-Dmel_CG12730	0.985094957	3.408031116	5.011106343	0.000128665	0.000988559	0.491823404
gene-Dmel_CG2974	0.727764273	4.590857573	5.010431004	0.00012884	0.000989073	0.318867721
gene-Dmel_CG2219	-1.985747768	2.266235228	-5.008751351	0.000129277	0.000991592	0.754392767
gene-Dmel_CG33548	-0.777774393	4.637780075	-5.008201801	0.00012942	0.000991857	0.311216585
gene-Dmel_CG9686	4.791999758	1.283980292	5.00389182	0.000130548	0.000999666	0.926521896
gene-Dmel_CG9745	0.526178849	5.233689952	5.002499358	0.000130915	0.001001635	0.255818649
gene-Dmel_CG2091	0.839681258	3.797742084	4.995288859	0.000132831	0.001015443	0.364140619
gene-Dmel_CG2241	-3.229832538	0.661443891	-4.992516749	0.000133575	0.001020279	1.036387077
gene-Dmel_CG12143	-1.408545367	2.327144734	-4.990938185	0.000134	0.001022676	0.593206222
gene-Dmel_CG31159	1.025199462	2.790692534	4.988465611	0.00013467	0.001026928	0.519902351
gene-Dmel_CG7855	1.169999255	3.092737217	4.985662644	0.000135433	0.001031887	0.479178895
gene-Dmel_CG6805	0.689024034	5.545637915	4.984040184	0.000135877	0.001034407	0.198641044
gene-LOC108136681	-3.166468995	-0.754040334	-4.982861769	0.0001362	0.001036005	1.242017064
gene-Dmel_CG15412	-1.291150649	2.685420506	-4.977155719	0.000137777	0.001047126	0.511913222
gene-Dmel_CG13685	1.69328199	1.467853516	4.97329119	0.000138855	0.001054445	0.848223238
gene-Dmel_CG10842	0.891451676	5.48006801	4.972136312	0.000139179	0.001056028	0.178768587
gene-Dmel_CG16757	-0.911317886	4.616140206	-4.971543766	0.000139345	0.001056414	0.22358256
gene-Dmel_CG4720	0.641659622	6.160914253	4.968826152	0.000140112	0.001061344	0.158417079
gene-LOC108142066	5.165231008	-0.347872247	4.96762679	0.000140451	0.001063035	1.177777312
gene-LOC108141266	1.543164751	4.459517214	4.96571915	0.000140993	0.001066253	0.337077134
gene-Dmel_CG32250	-0.810049875	7.402255239	-4.964603611	0.000141311	0.001067774	0.162217197
gene-Dmel_CG7111	0.550146253	11.02257136	4.963057062	0.000141753	0.001070228	0.18773783
gene-LOC108143574	-1.34276078	2.818077796	-4.962242774	0.000141986	0.001071105	0.582753929
gene-Dmel_CG4108	-0.904191481	5.466372911	-4.958147089	0.000143165	0.001079109	0.172361311
gene-Dmel_CG5190	-0.980039061	4.548009589	-4.957652573	0.000143308	0.001079297	0.221462498
gene-Dmel_CR42491	1.440687252	2.244739431	4.953153494	0.000144616	0.001088253	0.672574708
gene-Dmel_CG6932	0.606330922	5.401497552	4.950450631	0.000145408	0.001093311	0.138776337
gene-Dmel_CG4686	-1.241484769	4.823366829	-4.946197992	0.000146663	0.001101635	0.189404715
gene-Dmel_CG4852	1.153559873	3.234362871	4.945883259	0.000146756	0.001101635	0.368684717
gene-Dmel_CG18812	0.687461045	7.383901919	4.944013135	0.000147312	0.001104899	0.117214258
gene-Dmel_CG3690	-1.990508738	0.216172105	-4.94252155	0.000147757	0.001107326	0.905851767
gene-Dmel_CG7996	1.36745091	0.553902853	4.940670457	0.00014831	0.001110567	1.015229376
gene-Dmel_CG18622	-1.383562452	5.166692983	-4.933474239	0.000150484	0.00112592	0.145550726
gene-Dmel_CG8310	-0.934364578	3.737868918	-4.9282464	0.000152083	0.001136957	0.253989361
gene-Dmel_CG17657	-0.619708368	6.781595302	-4.927579609	0.000152289	0.001137561	0.080864668
gene-Dmel_CG31344	0.911335934	6.179275516	4.925305853	0.000152991	0.001141873	0.068978913
gene-Dmel_CG11655	0.642154648	7.41203409	4.919567934	0.000154777	0.001154264	0.0661721
gene-Dmel_CG31989	-2.362480172	-0.258409599	-4.918460382	0.000155125	0.001155912	1.034320753
gene-Dmel_CG4435	-1.13096455	4.198074584	-4.916649388	0.000155694	0.001159211	0.204001705
gene-Dmel_CG1273	-2.235928277	0.580533014	-4.912870035	0.00015689	0.001167163	1.014097307
gene-Dmel_CG5147	0.66253584	3.735817772	4.908935978	0.000158144	0.00117554	0.228505857
gene-Dmel_CG8159	-0.900139476	2.632920348	-4.907250447	0.000158685	0.001178601	0.431493025
gene-Dmel_CG30152	0.630280424	5.259644489	4.904911794	0.000159438	0.001183235	0.044168663
gene-Dmel_CG13894	-4.457269336	-1.784796101	-4.89429735	0.000162904	0.001207771	1.021364534
gene-LOC108139064	0.941740055	11.14781259	4.893979838	0.000163009	0.001207771	0.048149448
gene-Dmel_CG1655	2.9668651	-0.677473718	4.886721319	0.000165425	0.001224679	1.043616355
gene-Dmel_CG9396	1.013372175	5.985927191	4.883438109	0.00016653	0.00123186	-0.017212707
gene-Dmel_CG5520	1.093050121	9.518352545	4.882964499	0.00016669	0.001232047	0.00845711
gene-Dmel_CG1902	-1.135597013	6.395986976	-4.879602799	0.00016783	0.001239473	-0.015760728
gene-Dmel_CG5826	-0.851482628	7.383194065	-4.877499102	0.000168547	0.001243768	-0.019304556
gene-Dmel_CG1381	-7.699197068	0.355314031	-4.87666928	0.000168831	0.001244858	1.025890322
gene-Dmel_CG9262	-1.081493984	1.827554248	-4.867802097	0.000171896	0.001266434	0.540282868
gene-Dmel_CR45846	4.248493403	-2.185251976	4.866440535	0.000172372	0.001268916	0.948711705
gene-Dmel_CG6656	-0.851504165	4.87096925	-4.862980989	0.000173586	0.001276829	0.000418952
gene-Dmel_CG8426	-0.672923027	5.843555605	-4.861823941	0.000173994	0.001278803	-0.050839904
gene-Dmel_CG11133	-2.289676444	1.682011075	-4.855176708	0.000176359	0.001294441	0.682417834
gene-Dmel_CG18304	-1.362254583	5.168224109	-4.85484022	0.000176479	0.001294441	-0.041593001
gene-Dmel_CG6040	0.95257971	6.085535084	4.854650945	0.000176547	0.001294441	-0.074500633
gene-Dmel_CG2684	0.882003934	2.875918505	4.852866472	0.000177188	0.0012981	0.274500583
gene-Dmel_CG13207	1.398131421	1.058243059	4.85223373	0.000177416	0.001298728	0.708144352
gene-Dmel_CG11811	0.511422782	4.626730799	4.850824859	0.000177924	0.001301408	-0.017324252
gene-Dmel_CG12736	0.658288894	4.759576494	4.848401499	0.000178802	0.001306785	-0.037341397
gene-Dmel_CG42748	-0.722945815	3.855393022	-4.847032248	0.0001793	0.001309378	0.082384115
gene-Dmel_CG40006	-1.352573162	4.010684715	-4.842309851	0.000181029	0.001320947	0.031021257
gene-Dmel_CG1636	-0.740901191	4.838945999	-4.841244094	0.000181421	0.001322755	-0.057930713
gene-Dmel_CG2316	1.122364964	6.571786072	4.839729423	0.000181981	0.001325776	-0.107913452
gene-Dmel_CG42806	0.99554192	3.571672422	4.838414241	0.000182468	0.001328266	0.088336213
gene-Dmel_CG9410	-1.065397545	3.828920957	-4.836663275	0.000183118	0.001331941	0.081686919
gene-Dmel_CG9196	3.345767579	-0.99658078	4.835035161	0.000183725	0.001333799	0.964852887
gene-Dmel_CG4875	-0.929721909	3.139063954	-4.834854184	0.000183793	0.001333799	0.183068132
gene-Dmel_CG9312	1.176174281	4.802506792	4.834804721	0.000183811	0.001333799	-0.050986282
gene-Dmel_CG7457	-1.487040364	2.554390063	-4.833432614	0.000184325	0.001336464	0.337903767
gene-Dmel_CG3542	0.562116888	4.879426335	4.830337604	0.000185488	0.001343835	-0.079982081
gene-Dmel_CG10697	-0.875209828	7.29006225	-4.82963299	0.000185754	0.001344696	-0.11868718
gene-Dmel_CG12567	-0.560664574	4.897038983	-4.825078722	0.000187483	0.001356135	-0.07892802
gene-Dmel_CG42572	0.917457011	4.542305967	4.822578572	0.000188439	0.00136137	-0.088200465
gene-Dmel_CG3267	-0.707015084	5.624064111	-4.822407096	0.000188504	0.00136137	-0.121489265
gene-Dmel_CG42458	-3.070111666	-0.379434823	-4.820991373	0.000189048	0.001364219	0.936954848
gene-Dmel_CG6495	0.824600312	2.02759012	4.817907577	0.000190238	0.001371722	0.288153553
gene-Dmel_CR43257	-2.309657942	-1.211230538	-4.815307187	0.000191247	0.001377913	0.892589572
gene-Dmel_CG15084	-1.53068743	1.461714462	-4.813407931	0.000191988	0.00138216	0.576622329
gene-Dmel_CG12534	-0.6982274	5.280817339	-4.809944915	0.000193346	0.001390841	-0.14152618
gene-Dmel_CG32666	0.516612713	6.627846962	4.807586334	0.000194276	0.001396436	-0.174630337
gene-Dmel_CG13901	-1.562113138	1.396344314	-4.806635573	0.000194652	0.001398042	0.525709077
gene-Dmel_CG18410	0.819468446	4.938276421	4.799981313	0.000197308	0.001416001	-0.162731478
gene-LOC108138577	2.300891546	-0.415290246	4.797796546	0.000198188	0.001421201	0.824639995
gene-Dmel_CG10579	-1.015577479	4.666527478	-4.796283294	0.0001988	0.001424471	-0.109794286
gene-Dmel_CG16761	1.321915222	6.394563008	4.795563509	0.000199091	0.001425443	-0.199154272
gene-LOC108140735	-1.334647172	1.962417035	-4.795173418	0.00019925	0.00142546	0.343052946
gene-Dmel_CG3151	-0.71343475	7.262826357	-4.793145742	0.000200074	0.001430242	-0.193749847
gene-Dmel_CG10623	1.043480578	4.133687093	4.792474458	0.000200348	0.00143108	-0.08832635
gene-LOC108143316	-5.289787428	0.196592451	-4.787841568	0.000202248	0.001443525	0.875949082
gene-Dmel_CG15077	-0.998991079	5.801410193	-4.779531869	0.000205703	0.001467038	-0.21892176
gene-Dmel_CG12643	1.055421264	4.959229849	4.778542659	0.000206118	0.001468854	-0.203774631
gene-Dmel_CG7013	1.10694169	6.530562385	4.778061318	0.000206321	0.001469151	-0.236066174
gene-LOC108136464	3.137639773	-0.831854043	4.776597127	0.000206937	0.001472396	0.850244693
gene-Dmel_CG5721	-0.650468867	3.895558989	-4.775894287	0.000207234	0.001473361	-0.098803838
gene-Dmel_CG2224	0.519318836	4.829267776	4.762640659	0.000212913	0.001512559	-0.219283003
gene-Dmel_CG9444	1.683998389	2.804672317	4.755574377	0.000216006	0.001533338	0.169630635
gene-Dmel_CG3504	-2.078850958	-0.313628803	-4.754654612	0.000216412	0.001535028	0.76569916
gene-Dmel_CG42813	0.731012329	5.790538669	4.753377646	0.000216976	0.001537841	-0.281655092
gene-Dmel_CG6988	0.769618671	10.59466766	4.751752822	0.000217697	0.001541756	-0.254375811
gene-Dmel_CG4213	-1.134301386	3.814197404	-4.750349174	0.000218322	0.001544984	-0.154487287
gene-Dmel_CG6623	-1.051820949	4.919022749	-4.745605992	0.000220447	0.001558813	-0.242526387
gene-Dmel_CG30163	2.28919099	1.71158301	4.742830391	0.0002217	0.001565866	0.352645918
gene-Dmel_CG30037	-1.827207157	0.167568403	-4.742366187	0.00022191	0.001565866	0.68997321
gene-Dmel_CG9374	0.739680711	4.107525363	4.74226093	0.000221958	0.001565866	-0.19972197
gene-LOC108141290	-0.792882814	7.052162211	-4.741206015	0.000222437	0.001568034	-0.303366584
gene-Dmel_CG45071	-1.849345849	1.082139128	-4.737765992	0.000224005	0.001577875	0.582986547
gene-Dmel_CG8930	-1.367435133	1.010056382	-4.736766609	0.000224463	0.001579883	0.380687065
gene-Dmel_CG42514	-0.832628122	6.197705688	-4.733795459	0.00022583	0.001588281	-0.31886777
gene-LOC108138165	-6.468791352	2.71987676	-4.731655004	0.00022682	0.001593341	0.658154387
gene-Dmel_CG3589	0.594620544	4.945417507	4.731486441	0.000226898	0.001593341	-0.30081251
gene-Dmel_CG3632	0.743066742	5.969007978	4.728997152	0.000228056	0.001600239	-0.335991856
gene-Dmel_CG9829	2.32307333	2.415209886	4.728320116	0.000228371	0.001601226	0.124099339
gene-Dmel_CG3647	0.5336114	5.557764868	4.727516513	0.000228747	0.001602629	-0.330640192
gene-Dmel_CG17556	-0.839388073	6.597198194	-4.723461071	0.000230651	0.001614514	-0.342203107
gene-Dmel_CG8013	0.531203474	4.817465145	4.723153224	0.000230796	0.001614514	-0.302136898
gene-Dmel_CG42336	1.023871725	5.284298236	4.720048103	0.000232266	0.001623555	-0.321191468
gene-LOC108145750	-1.109320045	2.144200891	-4.719171859	0.000232683	0.001625224	0.167356051
gene-Dmel_CG5170	-0.768641712	9.458308455	-4.718538471	0.000232984	0.001626088	-0.332775907
gene-Dmel_CG6560	1.637913193	4.252559816	4.716202321	0.0002341	0.001632629	-0.063824686
gene-Dmel_CG15743	-0.932694685	4.243012911	-4.714425743	0.000234952	0.001637323	-0.232213609
gene-LOC108139312	-0.917654999	3.468377785	-4.713657156	0.000235322	0.00163865	-0.13556164
gene-Dmel_CG18031	-1.041572153	8.588938317	-4.71113645	0.000236538	0.001645868	-0.354374798
gene-Dmel_CG5809	1.271232783	7.851121829	4.705241261	0.000239409	0.001664572	-0.377828426
gene-Dmel_CG32808	-1.731988724	0.678506921	-4.703554226	0.000240237	0.00166906	0.56406731
gene-Dmel_CG8360	-1.153227151	3.985626021	-4.701811606	0.000241095	0.001673751	-0.212612606
gene-Dmel_CG8505	2.916405596	8.675957051	4.698522499	0.000242723	0.001683778	-0.391406843
gene-Dmel_CG30280	-8.342809483	1.41347656	-4.694515921	0.000244722	0.001696358	0.700554003
gene-Dmel_CG7487	-2.708027168	-0.185736191	-4.691068216	0.000246456	0.001707081	0.651822472
gene-Dmel_CG4313	-2.574200846	0.214361824	-4.687588346	0.000248219	0.001717989	0.565924649
gene-Dmel_CG32528	-0.592276342	5.516116999	-4.686645014	0.000248699	0.001720009	-0.402549818
gene-Dmel_CG3981	-0.650220031	6.850906742	-4.684891226	0.000249594	0.001724164	-0.423539978
gene-Dmel_CG8678	-1.061311809	4.486381337	-4.684728858	0.000249677	0.001724164	-0.340256838
gene-Dmel_CG1910	0.576524481	6.687595237	4.677756009	0.000253269	0.001747651	-0.443928314
gene-Dmel_CG3774	-0.67086188	6.586295673	-4.676118825	0.00025412	0.001752201	-0.442468447
gene-Dmel_CG3152	0.596823936	6.507969469	4.671968503	0.000256291	0.001765836	-0.457285342
gene-Dmel_CG42817	-1.043205983	3.098199853	-4.671022913	0.000256788	0.00176793	-0.23659992
gene-Dmel_CG13841	0.926843278	2.918051117	4.666280873	0.000259296	0.001783856	-0.147160413
gene-Dmel_CG33099	-2.045673012	0.473185593	-4.665561801	0.000259679	0.001785145	0.468544653
gene-LOC108150038	1.107103533	2.107394821	4.663725634	0.000260658	0.001790531	0.007832498
gene-Dmel_CG34330	3.456986838	1.955621278	4.663282785	0.000260895	0.001790813	0.351406985
gene-Dmel_CG10163	-4.808827621	-0.758657199	-4.662110541	0.000261523	0.001793776	0.637283456
gene-Dmel_CG3630	-0.770253328	6.220712766	-4.661322713	0.000261946	0.001795329	-0.472454198
gene-Dmel_CG8250	-1.058613217	3.826039042	-4.657858485	0.000263813	0.001806477	-0.334197257
gene-Dmel_CG4743	0.879206071	2.80807813	4.657573816	0.000263967	0.001806477	-0.181807976
gene-Dmel_CG16858	1.001386924	9.423161265	4.653291329	0.000266296	0.001821052	-0.474441098
gene-Dmel_CG18473	1.964799055	0.497871706	4.648629954	0.000268855	0.001837177	0.438655453
gene-Dmel_CG2893	-1.2010814	0.737866341	-4.647375946	0.000269548	0.001840535	0.241378366
gene-Dmel_CG11986	-0.855847775	1.904982424	-4.646947906	0.000269785	0.001840777	0.044393084
gene-Dmel_CG5920	0.531172933	10.10936838	4.645204471	0.000270752	0.001845997	-0.480729199
gene-Dmel_CG33101	0.914487825	4.732860192	4.642806451	0.000272087	0.001853723	-0.460978142
gene-Dmel_CG11899	0.895492106	7.042928578	4.642189699	0.000272432	0.001854689	-0.51717166
gene-Dmel_CG8261	-0.898950167	7.926774834	-4.637766071	0.000274917	0.001870214	-0.515295799
gene-Dmel_CG11825	-0.869984878	3.422733862	-4.637046291	0.000275324	0.001871587	-0.273277271
gene-Dmel_CG11306	0.802078692	5.504437338	4.634711493	0.000276647	0.001879183	-0.518412322
gene-Dmel_CG1594	0.631648264	7.375515288	4.634169715	0.000276955	0.001879878	-0.529827756
gene-Dmel_CG5660	1.140338562	2.448610377	4.625448682	0.00028196	0.00191243	-0.149595642
gene-Dmel_CG8733	-1.148253824	2.452675235	-4.624696589	0.000282395	0.001913967	-0.18343276
gene-Dmel_CG9277	0.675214388	9.491925268	4.621180787	0.000284443	0.001926413	-0.536542789
gene-Dmel_CG17531	-2.390662521	-0.531976492	-4.620171731	0.000285033	0.001928982	0.483123996
gene-Dmel_CG44167	-4.35494246	-1.059693943	-4.6126893	0.000289449	0.001957423	0.534703108
gene-Dmel_CG12547	-0.669137547	5.386553788	-4.607845294	0.000292346	0.001975549	-0.565037514
gene-LOC108150288	0.824305393	3.289991634	4.606655686	0.000293062	0.001978924	-0.341024131
gene-Dmel_CG17292	-0.632931421	7.899470188	-4.606110744	0.00029339	0.00197968	-0.580655089
gene-Dmel_CG30359	-0.643959141	7.224427537	-4.603917448	0.000294716	0.001987161	-0.589138349
gene-Dmel_CG32473	-0.784686993	5.373525355	-4.600358289	0.000296881	0.002000283	-0.57756066
gene-Dmel_CG8193	-1.903993195	0.866225568	-4.59884537	0.000297806	0.002005039	0.342444597
gene-LOC108143974	-1.41961833	3.133563606	-4.598318272	0.000298129	0.002005737	-0.303655075
gene-Dmel_CG4821	0.840789579	11.23677541	4.597278288	0.000298768	0.002008554	-0.56961414
gene-LOC108145351	0.96864244	4.319298518	4.595241497	0.000300022	0.002015504	-0.524270623
gene-Dmel_CG7636	-0.82953642	4.590586474	-4.594280974	0.000300615	0.002018008	-0.52873924
gene-Dmel_CG5638	-3.912514719	0.163418391	-4.593255052	0.00030125	0.002020728	0.420569355
gene-Dmel_CG43442	-0.629944832	5.955659213	-4.592432455	0.000301761	0.002020728	-0.614473951
gene-Dmel_CG12151	0.578072247	5.190916771	4.592265387	0.000301864	0.002020728	-0.593036021
gene-Dmel_CG10051	-2.462201961	1.217206675	-4.592200652	0.000301905	0.002020728	0.372779155
gene-Dmel_CG6011	-0.822710474	3.105511166	-4.590699299	0.000302839	0.002025496	-0.32180584
gene-Dmel_CG9304	0.647815394	5.894255687	4.58922127	0.000303761	0.00203018	-0.628675303
gene-Dmel_CG9187	-1.316384404	1.481244012	-4.587635557	0.000304754	0.002035327	0.034740237
gene-Dmel_CG4730	-3.737770284	-0.723693781	-4.586881556	0.000305227	0.002036999	0.488151792
gene-Dmel_CG32599	2.310473443	0.119708548	4.582749031	0.000307834	0.002052898	0.45635018
gene-Dmel_CG5247	-0.653264649	3.613872227	-4.580852955	0.000309037	0.002058405	-0.466012545
gene-Dmel_CG17836	-0.855510658	8.847638918	-4.580563893	0.000309221	0.002058405	-0.625012844
gene-Dmel_CG9503	3.69627767	-2.657367525	4.580385582	0.000309335	0.002058405	0.448638236
gene-Dmel_CG8663	1.227354328	3.098013107	4.578721261	0.000310396	0.002063967	-0.338321949
gene-Dmel_CR45845	4.925053429	-1.892002061	4.578152716	0.00031076	0.002064882	0.452878591
gene-Dmel_CG31628	1.14633868	9.153554365	4.575763937	0.000312292	0.002073555	-0.634768129
gene-Dmel_CG4551	0.814303913	5.298173212	4.571237445	0.000315216	0.002090702	-0.650427389
gene-Dmel_CG3082	0.68127669	8.882284191	4.57105924	0.000315332	0.002090702	-0.644098358
gene-Dmel_CG11821	-1.104973177	4.613253137	-4.569185526	0.000316551	0.002097264	-0.584570868
gene-Dmel_CG8502	1.68091403	0.552427097	4.567145694	0.000317884	0.002104568	0.012243843
gene-Dmel_CG3945	-0.864948206	2.332531329	-4.562507957	0.000320935	0.002123232	-0.250820759
gene-Dmel_CG1360	-0.976277908	1.52740398	-4.560402688	0.00032233	0.002130919	-0.021006038
gene-Dmel_CG8273	0.5870672	3.963477464	4.558284892	0.000323739	0.00213869	-0.557152712
gene-Dmel_CG7516	0.878943719	4.005394685	4.556224331	0.000325117	0.002146239	-0.53907746
gene-Dmel_CG7846	0.586635528	3.697648339	4.554876762	0.000326021	0.002150655	-0.501555125
gene-Dmel_CG9936	-0.796041488	5.674890234	-4.553438805	0.000326988	0.002155482	-0.686083768
gene-Dmel_CG14106	3.240829477	-0.67561504	4.552874723	0.000327369	0.002156435	0.337270501
gene-Dmel_CG1078	0.714255306	4.841887076	4.550009928	0.000329307	0.002166264	-0.659485785
gene-Dmel_CG5281	-1.747095716	0.904330085	-4.54996959	0.000329335	0.002166264	0.122375665
gene-Dmel_CG9386	-1.027709263	2.693392365	-4.549468312	0.000329675	0.002166944	-0.287992901
gene-Dmel_CG11438	0.889858795	3.736025864	4.544446223	0.000333106	0.002187922	-0.521971962
gene-Dmel_CG8979	-0.598337366	7.380988497	-4.543891573	0.000333487	0.002188853	-0.714352589
gene-Dmel_CG6025	-1.108258018	4.708382764	-4.541067589	0.000335434	0.002198542	-0.635021412
gene-Dmel_CG13865	-0.761908739	4.031198503	-4.541053602	0.000335444	0.002198542	-0.569652132
gene-Dmel_CG7129	0.698977597	5.686674396	4.539190752	0.000336735	0.002205422	-0.72940585
gene-LOC108138004	-4.196223657	6.793476762	-4.53763742	0.000337816	0.002210915	-0.614536074
gene-Dmel_CG5835	-0.919730135	4.998211467	-4.536780341	0.000338413	0.002213242	-0.682587786
gene-Dmel_CG8306	1.108161511	6.48309478	4.532214921	0.000341615	0.002232584	-0.747733556
gene-Dmel_CG42783	-1.463126483	4.478027878	-4.531065856	0.000342426	0.002236284	-0.643013291
gene-LOC108140964	-3.163331964	5.850169384	-4.528465025	0.000344268	0.00224671	-0.622300919
gene-Dmel_CG14959	1.377815777	3.372730709	4.527554891	0.000344915	0.002249328	-0.423861816
gene-Dmel_CG6986	-1.00455484	3.812449979	-4.52667826	0.000345539	0.002251794	-0.596470485
gene-Dmel_CG14856	-1.494642503	1.377094886	-4.526206125	0.000345876	0.002252383	0.061699451
gene-Dmel_CG4894	-0.984728977	4.372458864	-4.525570911	0.00034633	0.002253732	-0.682016693
gene-Dmel_CG32435	-0.731562318	5.83033471	-4.524994716	0.000346742	0.002254808	-0.753003739
gene-Dmel_CG9828	-0.785743521	3.567112568	-4.523984674	0.000347465	0.002257906	-0.58436531
gene-Dmel_CG7376	0.785181464	2.808229375	4.519339777	0.000350812	0.002278035	-0.460816375
gene-Dmel_CR44179	2.272795046	0.328822895	4.513634804	0.000354968	0.002303385	0.180771088
gene-Dmel_CG3303	-1.238666064	1.709606119	-4.507662731	0.000359372	0.002330309	-0.197112777
gene-LOC108147743	1.832974999	0.103263318	4.503398948	0.00036255	0.002349253	0.117567286
gene-Dmel_CG3425	-0.681870114	5.214306881	-4.500813878	0.000364491	0.002360157	-0.775613881
gene-Dmel_CG18802	0.515685769	6.135878787	4.500113426	0.000365019	0.002361115	-0.817644614
gene-Dmel_CG3408	0.762188984	3.76644613	4.499932299	0.000365155	0.002361115	-0.647342139
gene-Dmel_CG7420	-0.903879902	4.275388757	-4.494477991	0.000369293	0.002386183	-0.719783982
gene-Dmel_CG31641	-1.561210861	1.838983601	-4.491965389	0.000371216	0.00239691	-0.221402443
gene-Dmel_CG4451	0.77457564	4.063673185	4.489786915	0.00037289	0.002406025	-0.691972907
gene-LOC108138179	-3.911293773	-1.420980318	-4.488341498	0.000374006	0.002411521	0.310898928
gene-Dmel_CG10144	-0.810244896	3.993917813	-4.487816659	0.000374412	0.002412437	-0.68245458
gene-LOC108138779	2.10759952	8.227649692	4.485707249	0.000376048	0.002421271	-0.833467289
gene-Dmel_CG13650	-1.251362764	1.904833134	-4.482752158	0.000378352	0.002434392	-0.26622566
gene-Dmel_CG13933	-0.593405134	5.364230026	-4.479143064	0.000381185	0.002450899	-0.834297687
gene-Dmel_CG5978	0.596694134	4.604484185	4.477863548	0.000382195	0.002455664	-0.79311755
gene-Dmel_CG11529	0.812114212	2.850891432	4.469673086	0.000388724	0.002494114	-0.710198842
gene-Dmel_CG11148	0.579606839	6.266005706	4.469580364	0.000388798	0.002494114	-0.882203926
gene-Dmel_CG8238	-1.621772723	2.311940829	-4.469332286	0.000388998	0.002494114	-0.288266352
gene-Dmel_CG5407	0.715872364	3.984339269	4.466260609	0.000391477	0.002508253	-0.741570482
gene-Dmel_CG15804	1.868456766	2.013028243	4.46465623	0.000392779	0.002514829	-0.320039904
gene-Dmel_CG7097	-0.633706929	5.226305686	-4.461659342	0.000395222	0.002528699	-0.859241219
gene-Dmel_CG10467	0.806652317	6.83122234	4.460888377	0.000395852	0.002530532	-0.896759051
gene-Dmel_CG32056	-0.824315042	5.577131614	-4.46044589	0.000396215	0.002530532	-0.875447853
gene-Dmel_CG5537	-0.807896867	3.596330771	-4.460295511	0.000396338	0.002530532	-0.674159625
gene-Dmel_CG8368	0.822966747	4.773463021	4.458637938	0.0003977	0.002537454	-0.851591419
gene-Dmel_CG8687	1.027147297	5.273479993	4.455169812	0.000400565	0.00255233	-0.88818961
gene-Dmel_CG5126	1.141845861	5.310430143	4.455116566	0.000400609	0.00255233	-0.893596061
gene-Dmel_CG5262	0.773997125	5.06872632	4.454802682	0.000400869	0.00255233	-0.881231631
gene-Dmel_CG11943	0.546998732	5.563104972	4.45305177	0.000402324	0.002558783	-0.902565543
gene-Dmel_CG13641	1.762219132	6.322523935	4.452910261	0.000402442	0.002558783	-0.900802938
gene-Dmel_CG8433	-0.485553313	5.752999337	-4.452213093	0.000403023	0.002560697	-0.909087124
gene-LOC108142870	-0.815939854	3.659853465	-4.448256377	0.000406338	0.002579963	-0.702159285
gene-Dmel_CG3703	-2.751310007	-0.004437803	-4.443340067	0.000410495	0.002604549	0.124994061
gene-Dmel_CG8274	0.63875475	6.295827521	4.440281814	0.000413103	0.002619277	-0.943834815
gene-Dmel_CG3500	-1.108449724	3.269444185	-4.439336959	0.000413912	0.002622589	-0.676771501
gene-LOC108135240	-0.951862613	3.275305033	-4.437174158	0.00041577	0.002632538	-0.673411359
gene-Dmel_CG32638	0.868570918	5.97725235	4.435984871	0.000416795	0.002637204	-0.950915074
gene-Dmel_CG16965	-1.759069237	3.992275665	-4.43352651	0.000418923	0.002648833	-0.74678895
gene-Dmel_CG44248	0.688344941	5.016493454	4.430031692	0.000421967	0.002666236	-0.912002184
gene-LOC108138914	1.229381964	6.145193688	4.429542256	0.000422395	0.002667097	-0.961681385
gene-Dmel_CG1891	-0.618108512	5.987514634	-4.426121462	0.000425399	0.002684214	-0.965025395
gene-Dmel_CG7088	1.613246778	5.034544799	4.423308693	0.000427886	0.002698042	-0.916983259
gene-Dmel_CG44099	-1.003620905	3.741026413	-4.422624645	0.000428493	0.002700007	-0.812951177
gene-Dmel_CG17988	-1.172440524	1.682022648	-4.421937337	0.000429104	0.002701993	-0.353673417
gene-Dmel_CG7943	0.495053273	5.253848414	4.417883856	0.000432724	0.002722913	-0.967767017
gene-Dmel_CG11788	-1.681617352	0.826029688	-4.415276038	0.000435069	0.002735789	-0.130222907
gene-Dmel_CG7110	-1.274792422	2.969252433	-4.413161708	0.00043698	0.002745917	-0.648525174
gene-Dmel_CG44012	0.917601954	7.224882349	4.411461798	0.000438523	0.002753719	-0.995615347
gene-Dmel_CG10483	-1.06747151	1.322225194	-4.409300776	0.000440492	0.002764186	-0.322526791
gene-Dmel_CG18140	-2.135349791	1.025551122	-4.408873365	0.000440883	0.002764739	-0.114806531
gene-Dmel_CG8152	-1.199919895	1.570201452	-4.40561211	0.000443874	0.002781591	-0.31632532
gene-Dmel_CG43128	-1.240545869	3.405222922	-4.395336028	0.000453436	0.002839568	-0.745743244
gene-Dmel_CG34227	2.022846014	3.421161009	4.389987553	0.000458496	0.002869288	-0.888919777
gene-Dmel_CG15456	1.501605039	0.976954001	4.387712604	0.000460666	0.002880206	-0.336272593
gene-Dmel_CG14823	-0.941666414	4.842881939	-4.387498073	0.000460871	0.002880206	-0.958036011
gene-Dmel_CG14031	-3.34471512	1.245460165	-4.384406457	0.000463837	0.002896765	-0.234156939
gene-LOC108139054	0.743242494	4.467835788	4.382157701	0.000466007	0.00290833	-0.985549951
gene-Dmel_CG11971	-0.702215196	2.632090688	-4.379460697	0.000468623	0.002922662	-0.653777768
gene-Dmel_CG12269	-3.684911352	-0.872311785	-4.378977789	0.000469093	0.002923599	0.105494519
gene-Dmel_CG4287	0.659271162	6.303382672	4.377221952	0.000470806	0.002932276	-1.076444329
gene-Dmel_CG10133	0.61848549	4.033279418	4.376391874	0.000471618	0.002935334	-0.944058772
gene-Dmel_CR45175	-1.207135697	1.653702181	-4.375569433	0.000472424	0.002936392	-0.533457872
gene-Dmel_CG1913	0.563481366	10.38641371	4.375563028	0.000472431	0.002936392	-1.042377406
gene-Dmel_CG11546	0.786002043	4.145770548	4.372116417	0.000475823	0.002955471	-0.981136245
gene-Dmel_CG15088	0.895466293	4.91306801	4.371257523	0.000476673	0.002958163	-1.070123919
gene-Dmel_CG30108	1.407075206	0.889017099	4.37102415	0.000476904	0.002958163	-0.330124984
gene-Dmel_CG6743	0.571907235	4.678768614	4.368388046	0.000479522	0.002970671	-1.03444833
gene-Dmel_CG10361	-8.289778326	0.184164075	-4.368339366	0.00047957	0.002970671	0.080257075
gene-Dmel_CG31999	-1.534414505	2.248173736	-4.366944009	0.000480962	0.002977274	-0.561931914
gene-Dmel_CG31381	1.133507325	3.665121024	4.363684422	0.000484229	0.002995471	-0.939464744
gene-Dmel_CG9081	-1.011328779	6.711525088	-4.35938394	0.000488574	0.003020295	-1.103399711
gene-Dmel_CG17211	3.125723461	-0.522870707	4.359060384	0.000488903	0.003020295	0.024371534
gene-Dmel_CG4804	-0.749137439	3.884914382	-4.357891852	0.000490091	0.003025592	-0.947258503
gene-Dmel_CG4069	-1.555899148	2.879415742	-4.356394713	0.000491618	0.003032969	-0.681233045
gene-Dmel_CR34096	-8.985712588	0.473163109	-4.353653708	0.000494426	0.003048235	0.053151651
gene-Dmel_CG2103	0.628553229	5.103779739	4.350973699	0.000497187	0.003063192	-1.098514032
gene-Dmel_CG13321	-3.885578418	-1.638056703	-4.348031774	0.000500236	0.003079902	0.042825742
gene-Dmel_CG12832	3.370685608	-0.438250599	4.346968774	0.000501342	0.003084637	0.003402308
gene-LOC108147668	1.079685252	2.355427211	4.345619707	0.00050275	0.003089687	-0.753920922
gene-Dmel_CG9786	-0.909945807	3.094966134	-4.345340673	0.000503041	0.003089687	-0.897403745
gene-Dmel_CG14211	-0.888157146	3.206332743	-4.345211393	0.000503177	0.003089687	-0.812159463
gene-Dmel_CG31098	0.586355548	4.21901665	4.34451167	0.000503909	0.003092107	-1.049292742
gene-Dmel_CG7065	0.737731842	3.685590341	4.344099747	0.000504341	0.00309268	-0.976690288
gene-Dmel_CG4598	0.727790253	6.821052415	4.342324176	0.000506206	0.003101914	-1.145989377
gene-Dmel_CG17914	-1.06184623	5.653626974	-4.342020712	0.000506525	0.003101914	-1.11646018
gene-Dmel_CG9637	1.425343888	0.791775436	4.338360826	0.000510394	0.003123513	-0.273757521
gene-Dmel_CG16869	-2.366902098	2.511343105	-4.338034563	0.00051074	0.003123542	-0.457436896
gene-Dmel_CG14882	0.855356288	2.601182987	4.334842522	0.000514141	0.00314224	-0.792118601
gene-Dmel_CG31547	-0.986654145	1.920051969	-4.329701331	0.000519667	0.003173893	-0.63138515
gene-Dmel_CG10970	-2.354751964	0.635422129	-4.328146361	0.000521351	0.003179975	-0.162748028
gene-LOC108138680	-4.505408399	-1.676182345	-4.328138862	0.000521359	0.003179975	-0.000173997
gene-Dmel_CG44239	0.764663096	4.395682503	4.32375008	0.00052614	0.003206997	-1.090093717
gene-Dmel_CG6090	-0.679007143	6.944974979	-4.3210459	0.000529108	0.00322294	-1.187110916
gene-LOC108148457	4.542727138	-3.319660217	4.319595046	0.000530707	0.003230531	-0.029004043
gene-Dmel_CR42254	1.33761236	0.286501407	4.317299516	0.000533248	0.00324194	-0.253649371
gene-Dmel_CG4214	0.494575408	7.058977857	4.317261002	0.000533291	0.00324194	-1.195692228
gene-LOC108149161	0.736722567	3.654874622	4.315444813	0.00053531	0.003252052	-1.018099008
gene-Dmel_CG4651	0.453450177	10.10808679	4.314440006	0.00053643	0.003254684	-1.175315674
gene-Dmel_CG5527	1.772203536	0.439367033	4.314417888	0.000536455	0.003254684	-0.244375968
gene-Dmel_CG3590	0.883334069	6.794901354	4.31279165	0.000538274	0.003263551	-1.207946401
gene-Dmel_CG5322	0.886478025	6.124832843	4.308954751	0.000542589	0.003287535	-1.217740026
gene-Dmel_CG1367	5.725771473	3.305546301	4.307986999	0.000543683	0.00329195	-0.735689482
gene-Dmel_CG5621	-1.188384744	3.80826271	-4.3076737	0.000544038	0.00329195	-0.963778057
gene-Dmel_CG12301	0.952463697	3.436256379	4.305996609	0.00054594	0.003301276	-0.976480765
gene-Dmel_CG18642	0.586760973	5.132028176	4.301370662	0.000551223	0.003331017	-1.207779137
gene-Dmel_CG17829	-1.090308496	2.177608269	-4.29542438	0.00055809	0.003370286	-0.725926969
gene-Dmel_CG3040	0.583850144	4.840702134	4.292914966	0.000561014	0.003385708	-1.197225974
gene-Dmel_CG8581	0.956524612	2.315751118	4.289343701	0.000565202	0.003408733	-0.848330513
gene-Dmel_CG4317	0.789949853	2.850600627	4.28782076	0.000566997	0.003417308	-0.895483403
gene-Dmel_CG11522	0.489350279	10.52214979	4.286213563	0.000568899	0.003426509	-1.230812792
gene-Dmel_CG13920	-0.785474278	3.209329217	-4.285342379	0.000569932	0.00342922	-1.064682914
gene-Dmel_CG6472	2.422329361	1.792812367	4.285201816	0.000570099	0.00342922	-0.614570135
gene-Dmel_CG9733	-1.703191395	2.367073485	-4.283492971	0.000572132	0.003437192	-0.693712299
gene-Dmel_CG33135	-0.764049665	3.417080153	-4.283455896	0.000572176	0.003437192	-1.054438699
gene-Dmel_CG4319	-1.624219968	0.322723117	-4.278940872	0.000577584	0.003467397	-0.267087668
gene-Dmel_CG1418	0.704040593	5.387744303	4.277462864	0.000579365	0.003475809	-1.267536378
gene-Dmel_CR45185	2.299348633	0.806438752	4.271035696	0.000587177	0.003519112	-0.206175958
gene-Dmel_CG14122	-1.283023645	1.354703923	-4.270891958	0.000587353	0.003519112	-0.554180931
gene-Dmel_CG9542	0.662373801	6.114548256	4.269819229	0.000588667	0.003524679	-1.301748779
gene-Dmel_CG9204	-0.756329617	5.810100242	-4.269033371	0.000589632	0.003527532	-1.289056635
gene-Dmel_CG42699	-0.718078602	2.429272393	-4.268803009	0.000589915	0.003527532	-0.923773529
gene-Dmel_CG30197	1.036232276	6.33579765	4.267196007	0.000591895	0.003535266	-1.304755237
gene-Dmel_CG5169	0.462302644	6.130327628	4.267125014	0.000591982	0.003535266	-1.308522382
gene-Dmel_CG15078	-0.947646181	4.232299854	-4.264349668	0.000595417	0.003553013	-1.197351038
gene-Dmel_CG4164	0.679210466	6.532466021	4.264096514	0.000595731	0.003553013	-1.314740474
gene-Dmel_CG1814	-0.592319231	5.066326673	-4.261144339	0.000599409	0.003572616	-1.285901235
gene-Dmel_CG11840	0.908666955	7.58458725	4.256735032	0.000604945	0.003603262	-1.321561489
gene-Dmel_CG2934	0.489911173	7.56867053	4.251544451	0.000611528	0.003640104	-1.330002916
gene-Dmel_CG7125	-0.70829451	7.226247983	-4.250568915	0.000612773	0.003645144	-1.332491303
gene-Dmel_CG5164	-0.905160278	3.827629984	-4.241974576	0.000623857	0.003708664	-1.19364913
gene-LOC108148484	0.891003986	5.311399234	4.238666313	0.000628178	0.003731923	-1.338765883
gene-Dmel_CG8200	-0.476361366	7.227385544	-4.238148802	0.000628856	0.003733529	-1.359365337
gene-Dmel_CG5961	-0.727901734	5.195336774	-4.234116083	0.00063417	0.003762633	-1.336458234
gene-Dmel_CG2371	-0.977969384	3.6615409	-4.233505077	0.000634979	0.003763602	-1.152348846
gene-Dmel_CG10248	-2.283863874	1.640221933	-4.233371165	0.000635157	0.003763602	-0.67293968
gene-Dmel_CG10693	0.777091626	4.94087058	4.230774357	0.000638608	0.003781602	-1.344665702
gene-Dmel_CG2746	0.540502289	10.15884938	4.229981393	0.000639666	0.003785413	-1.353056927
gene-Dmel_CG3274	0.769623246	4.188878905	4.229367224	0.000640486	0.003787817	-1.285903431
gene-Dmel_CG2124	0.751950107	2.762524526	4.228915002	0.000641091	0.003788943	-1.022691631
gene-Dmel_CG15094	-0.80197183	5.334661044	-4.228494296	0.000641654	0.003789821	-1.360631973
gene-Dmel_CR44417	-2.837038545	1.767729542	-4.225500158	0.000645676	0.003809409	-0.558926926
gene-Dmel_CG11771	0.651781196	6.353016665	4.225405704	0.000645804	0.003809409	-1.396689663
gene-Dmel_CG10732	-0.589877295	6.14300419	-4.224444399	0.000647101	0.003814599	-1.391659204
gene-Dmel_CG13076	-1.768579836	0.959565245	-4.222014701	0.000650391	0.003831525	-0.591583102
gene-Dmel_CG3645	-0.585171943	4.441292567	-4.220377469	0.000652618	0.003842167	-1.304603247
gene-Dmel_CG14995	-0.676336782	5.32057981	-4.219855191	0.00065333	0.003843884	-1.385706314
gene-Dmel_CG4461	-0.826463818	5.130763471	-4.214720171	0.000660372	0.003882817	-1.384400837
gene-Dmel_CG1909	-2.71680477	-0.152563218	-4.211673478	0.000664586	0.003905086	-0.254142336
gene-Dmel_CG32397	-1.150573895	1.763205307	-4.211048105	0.000665455	0.003907678	-0.943132986
gene-Dmel_CG3821	0.576799361	6.756089786	4.209587329	0.000667488	0.003912807	-1.428560398
gene-Dmel_CG14939	0.48214052	6.161845444	4.209546517	0.000667545	0.003912807	-1.429833667
gene-Dmel_CG7638	0.450305892	5.817034541	4.20949825	0.000667612	0.003912807	-1.426823859
gene-Dmel_CG9655	0.496439693	6.422487278	4.20818556	0.000669445	0.003919728	-1.432928578
gene-Dmel_CG6231	0.530266043	5.376610106	4.20803856	0.00066965	0.003919728	-1.415454236
gene-Dmel_CG32698	-1.226845266	2.060882643	-4.205363111	0.000673403	0.00393917	-0.797759146
gene-Dmel_CG16973	0.611774439	8.046952267	4.203099577	0.000676594	0.003955307	-1.428606847
gene-Dmel_CG17331	-0.588079708	7.597114338	-4.199533363	0.000681653	0.003982336	-1.437997856
gene-Dmel_CG9220	-0.85605428	4.464698675	-4.189439894	0.000696181	0.004064613	-1.380330568
gene-Dmel_CG4422	-0.478468651	8.452971522	-4.189004707	0.000696814	0.004065714	-1.455090862
gene-Dmel_CG8666	1.523113513	0.013902756	4.186802057	0.000700029	0.004080445	-0.408986898
gene-Dmel_CG7038	-0.826092732	3.855416562	-4.186663788	0.000700232	0.004080445	-1.301283654
gene-Dmel_CG8427	-0.626784571	3.786638641	-4.186275323	0.0007008	0.004081158	-1.282470651
gene-Dmel_CG1143	-0.742745877	4.863122892	-4.185118431	0.000702497	0.004088433	-1.43336933
gene-Dmel_CG2671	-0.596208546	5.195288413	-4.182583648	0.000706228	0.004107535	-1.449770555
gene-Dmel_CG7853	0.733386639	5.664737376	4.178198558	0.000712731	0.004141	-1.484179654
gene-Dmel_CG6018	-0.976019478	0.92012115	-4.177955918	0.000713093	0.004141	-0.707447292
gene-Dmel_CG8453	0.953242415	8.756819185	4.177789739	0.000713341	0.004141	-1.472219392
gene-Dmel_CG5618	-1.197610359	4.153842643	-4.175506875	0.000716753	0.004158169	-1.344695861
gene-Dmel_CG42788	-1.006787083	8.591428582	-4.173694173	0.000719475	0.00417131	-1.487677301
gene-Dmel_CG6565	0.66459093	6.060668079	4.172906345	0.000720661	0.004175539	-1.507156924
gene-Dmel_CG9520	0.604678806	5.491628879	4.167551232	0.000728775	0.004219881	-1.498202842
gene-Dmel_CG18136	-1.455508733	0.973923419	-4.167025307	0.000729577	0.004220729	-0.704891173
gene-Dmel_CG13779	-0.749400874	6.894190701	-4.166849849	0.000729845	0.004220729	-1.510995225
gene-Dmel_CG9256	-0.909891598	4.11280565	-4.165863754	0.000731352	0.004226768	-1.384668731
gene-Dmel_CG17834	-0.834340998	5.19210933	-4.16516198	0.000732426	0.004230302	-1.498734724
gene-Dmel_CG4999	-0.626507119	5.764212603	-4.162765028	0.000736106	0.004248876	-1.49890524
gene-Dmel_CG14105	-1.636431605	1.878606244	-4.156226402	0.000746243	0.004302541	-0.964565137
gene-LOC108142184	-3.133955585	-0.317831452	-4.156160994	0.000746345	0.004302541	-0.361406056
gene-Dmel_CG42271	-0.615571285	7.28464395	-4.155353227	0.000747607	0.004307101	-1.533830947
gene-Dmel_CG32206	-2.864535062	-0.365893016	-4.154695821	0.000748636	0.004310312	-0.368386482
gene-Dmel_CG12855	0.526135846	4.5423104	4.153900193	0.000749883	0.004313587	-1.482672231
gene-Dmel_CG9669	0.865362095	4.711991821	4.153690854	0.000750211	0.004313587	-1.477638892
gene-Dmel_CG1966	0.751784275	3.712603807	4.153333945	0.000750772	0.004313587	-1.385918484
gene-Dmel_CG15537	-1.172233305	1.158826326	-4.153130174	0.000751092	0.004313587	-0.769806952
gene-Dmel_CG10318	-0.81449357	4.594335318	-4.152577126	0.000751961	0.00431587	-1.454784626
gene-Dmel_CG4125	-0.7978022	2.219977047	-4.149466831	0.00075687	0.00434132	-1.046164016
gene-Dmel_CG9451	-1.02501197	6.835761173	-4.149096478	0.000757457	0.004341961	-1.54769576
gene-Dmel_CG12014	-1.68878534	3.372790433	-4.147574345	0.000759873	0.004353082	-1.129695097
gene-Dmel_CG6291	0.827354506	5.441861859	4.14393775	0.000765677	0.004383586	-1.550275239
gene-Dmel_CG31368	0.51709035	4.564379284	4.142781055	0.000767533	0.00439146	-1.493926373
gene-Dmel_CG17148	4.635526508	-2.231809762	4.137438563	0.000776163	0.004438058	-0.354445931
gene-Dmel_CG8639	-0.644060706	6.758755012	-4.136692023	0.000777376	0.00444222	-1.576005795
gene-Dmel_CG9113	0.489716603	6.725447869	4.134444012	0.000781043	0.004456611	-1.58621255
gene-LOC108134769	1.327389208	4.053964175	4.134436822	0.000781054	0.004456611	-1.413102206
gene-Dmel_CG15445	-0.607848253	5.180721755	-4.134251697	0.000781357	0.004456611	-1.540302821
gene-LOC108139056	0.988414304	2.046489337	4.133331881	0.000782863	0.004460689	-1.040320335
gene-LOC108137874	-0.751011736	5.221933209	-4.133219048	0.000783048	0.004460689	-1.553433496
gene-Dmel_CG7535	-1.148572807	4.002938267	-4.131779862	0.00078541	0.004468966	-1.537249638
gene-Dmel_CG17577	1.728425596	2.185649889	4.131738575	0.000785478	0.004468966	-1.143716893
gene-Dmel_CG1441	-1.344606488	4.169974211	-4.131330297	0.00078615	0.004470005	-1.501927038
gene-Dmel_CG12344	-1.169175224	1.05838807	-4.130210369	0.000787995	0.004477712	-0.812659451
gene-Dmel_CG15231	0.857327235	8.943948336	4.129359673	0.0007894	0.004482908	-1.575226735
gene-Dmel_CG4061	-0.881714891	4.06271692	-4.128634062	0.0007906	0.004486936	-1.451374397
gene-Dmel_CG6225	-0.827359047	3.567767939	-4.124130224	0.00079809	0.004526635	-1.414498156
gene-Dmel_CG1616	1.479921986	2.265310969	4.118998757	0.000806711	0.004572698	-1.148831619
gene-Dmel_CG10806	-3.284085973	-0.620217022	-4.115038482	0.00081343	0.004607923	-0.419601034
gene-Dmel_CR31781	-0.536034744	7.38186363	-4.114463667	0.00081441	0.004610617	-1.618770328
gene-Dmel_CG5714	-0.629472352	4.632088074	-4.113786871	0.000815565	0.0046143	-1.566321029
gene-Dmel_CG18279	1.215743307	10.05745081	4.112067788	0.000818506	0.004627348	-1.599579931
gene-Dmel_CG4357	0.83020908	5.669447418	4.111848058	0.000818883	0.004627348	-1.635723724
gene-Dmel_CG4289	0.562710114	5.732457973	4.110416869	0.000821342	0.004634473	-1.634296133
gene-Dmel_CG14290	1.216101964	8.360765942	4.110223086	0.000821675	0.004634473	-1.620152856
gene-Dmel_CG8194	-0.529920945	6.386797682	-4.110131391	0.000821833	0.004634473	-1.634627555
gene-Dmel_CG18330	-0.968481281	1.791171542	-4.109934617	0.000822172	0.004634473	-1.060166424
gene-Dmel_CG4825	0.77411779	6.863274452	4.108874613	0.000823999	0.004641913	-1.639804322
gene-Dmel_CG13390	-0.778111093	3.278453702	-4.106224752	0.000828586	0.004664876	-1.383820653
gene-Dmel_CG1514	-0.705528331	5.243489681	-4.101289339	0.000837197	0.004710458	-1.629194542
gene-Dmel_CG5287	0.59156998	5.70975998	4.100185742	0.000839135	0.004718459	-1.653844571
gene-Dmel_CG10698	1.066103528	7.289987222	4.097263076	0.00084429	0.004744524	-1.656994574
gene-Dmel_CG32533	0.470714543	3.807852677	4.088868544	0.000859273	0.004825759	-1.518814531
gene-Dmel_CG6802	-0.993243793	3.218678382	-4.084156833	0.000867801	0.004870659	-1.404410341
gene-Dmel_CG8025	0.71895232	3.818340808	4.083325508	0.000869314	0.004876161	-1.537732539
gene-Dmel_CG1587	-0.683679908	4.613853007	-4.081399883	0.00087283	0.004892881	-1.62527165
gene-Dmel_CG3480	0.554641669	4.565889213	4.077920208	0.000879221	0.004922699	-1.644531781
gene-Dmel_CG8468	-0.680935181	7.72341883	-4.077917052	0.000879226	0.004922699	-1.695200373
gene-Dmel_CG6776	4.001388528	0.712960028	4.07761062	0.000879791	0.004922848	-0.630051687
gene-Dmel_CG7830	0.651963933	7.079167929	4.076352709	0.000882115	0.004932828	-1.707431809
gene-Dmel_CG7625	0.85893147	5.928091253	4.075253421	0.00088415	0.004941188	-1.710529687
gene-Dmel_CG3362	0.616753429	5.713306456	4.07135489	0.000891407	0.004978699	-1.713811809
gene-LOC108135435	-2.392099794	-1.015740556	-4.071040767	0.000891994	0.004978938	-0.550597443
gene-Dmel_CG10944	0.527992252	10.30200193	4.070438407	0.000893121	0.004982189	-1.688778827
gene-Dmel_CG30427	1.047347252	6.208242804	4.067914287	0.000897861	0.005005575	-1.728759718
gene-Dmel_CG7737	1.316868802	1.003910694	4.065347023	0.000902708	0.005029529	-0.887208886
gene-Dmel_CG11984	-0.51005388	6.986126066	-4.064443204	0.00090442	0.005036002	-1.727116035
gene-Dmel_CG43722	-1.380084266	2.281235894	-4.060846155	0.000911269	0.005071048	-1.317782332
gene-Dmel_CG3430	0.790338011	2.55321523	4.058585752	0.0009156	0.005092048	-1.363879371
gene-LOC108141788	0.673413236	3.947880602	4.056321312	0.000919959	0.005113181	-1.609434024
gene-LOC108138638	0.633217462	9.119632634	4.055358654	0.000921818	0.005119877	-1.730425073
gene-Dmel_CG5913	0.68141659	3.559589649	4.055118213	0.000922283	0.005119877	-1.53495223
gene-Dmel_CG9318	0.414145454	6.441804123	4.054206621	0.000924049	0.005126564	-1.758192303
gene-Dmel_CG15561	0.933119606	3.238529997	4.049091886	0.000934017	0.005178725	-1.490214386
gene-Dmel_CR44843	-2.551016603	-0.045308845	-4.0417071	0.000948602	0.005255432	-0.622087266
gene-Dmel_CG9090	-0.853870274	7.390477075	-4.041506523	0.000949001	0.005255432	-1.772295897
gene-Dmel_CG8142	0.988289725	2.023430239	4.039766629	0.000952472	0.005271462	-1.289864042
gene-Dmel_CG4194	-6.923564388	0.15392154	-4.034962835	0.000962123	0.005321652	-0.560628202
gene-Dmel_CG6836	-0.937260502	3.135834824	-4.033314678	0.000965457	0.005336243	-1.494118519
gene-Dmel_CG2469	0.512423435	5.902293482	4.033082061	0.000965928	0.005336243	-1.801112308
gene-Dmel_CG7417	-0.714728228	6.077480867	-4.031279999	0.000969589	0.005353229	-1.797503173
gene-Dmel_CG7833	0.857521096	1.633837929	4.030125799	0.00097194	0.005362975	-1.224715364
gene-Dmel_CG10971	0.959126156	4.467748806	4.029169614	0.000973893	0.005370509	-1.697674881
gene-Dmel_CG34417	-0.640370941	9.80389056	-4.02854711	0.000975166	0.005374289	-1.778262534
gene-Dmel_CG13379	-0.889167489	3.627093687	-4.02479308	0.000982881	0.005413544	-1.590445106
gene-LOC108135154	-0.861960437	2.784101783	-4.022618544	0.000987378	0.005433499	-1.430832085
gene-Dmel_CG3730	0.698819356	4.111712282	4.022466857	0.000987693	0.005433499	-1.711540789
gene-Dmel_CG32404	2.51158589	0.804588719	4.021547492	0.000989601	0.005440722	-0.896817829
gene-Dmel_CG2034	-0.489440777	4.612677634	-4.020442225	0.0009919	0.005450084	-1.749396455
gene-Dmel_CG1373	4.444979253	3.001550497	4.019980565	0.000992862	0.005452093	-1.500878022
gene-Dmel_CG7556	-0.49153476	6.469790907	-4.018352958	0.00099626	0.005467472	-1.828979091
gene-Dmel_CG1368	2.670609954	4.413990665	4.017322243	0.000998419	0.005473253	-1.508260376
gene-Dmel_CG2674	-0.740499262	9.642992333	-4.017278198	0.000998511	0.005473253	-1.805081518
gene-Dmel_CG16979	0.877619317	4.815059551	4.016043189	0.001001104	0.005484176	-1.784067069
gene-Dmel_CG3672	-0.801469077	6.533188141	-4.014872808	0.001003567	0.005491958	-1.833391403
gene-Dmel_CG6023	-1.211518862	1.333346009	-4.014797447	0.001003725	0.005491958	-1.075664644
gene-Dmel_CG13626	0.740993858	4.043667125	4.01201846	0.0010096	0.005520795	-1.718754142
gene-Dmel_CG10663	-0.954364864	3.375687229	-4.010542871	0.001012733	0.005534618	-1.602728497
gene-Dmel_CG8191	0.722992006	2.990450952	4.002116833	0.001030814	0.005630065	-1.575412749
gene-Dmel_CG9886	0.663788182	7.691104135	3.998936184	0.001037723	0.00566442	-1.862958926
gene-Dmel_CG33950	0.956425662	7.994318192	3.998147884	0.001039443	0.005670421	-1.85996194
gene-Dmel_CG11715	-0.829971519	4.473822037	-3.993982377	0.001048578	0.005712573	-1.813216715
gene-Dmel_CG12109	0.749072421	3.128033429	3.993819223	0.001048938	0.005712573	-1.605835896
gene-Dmel_CG9379	-0.531208296	7.371523288	-3.993770896	0.001049044	0.005712573	-1.874747335
gene-Dmel_CG17952	-0.760715854	2.891596972	-3.993042903	0.00105065	0.00571791	-1.510191486
gene-Dmel_CG31619	-3.240969178	-0.516280555	-3.991664302	0.001053697	0.005731083	-0.682868127
gene-LOC108143401	-1.189283598	6.121939294	-3.991307968	0.001054486	0.005731965	-1.875868255
gene-Dmel_CG12065	0.664535165	5.717494058	3.990724468	0.001055779	0.005735586	-1.883629855
gene-Dmel_CG3895	-0.775324219	3.900546966	-3.984589529	0.001069476	0.005806545	-1.742103121
gene-Dmel_CG16935	0.800425685	5.973122109	3.984071895	0.00107064	0.005809414	-1.904410631
gene-Dmel_CG8983	0.614895015	9.438713297	3.982127394	0.001075024	0.005829739	-1.883317067
gene-Dmel_CG13024	-1.404792936	3.40709826	-3.980719242	0.001078209	0.005843549	-1.558596679
gene-Dmel_CG3957	0.715964634	5.669120875	3.980126883	0.001079552	0.005846952	-1.905541155
gene-Dmel_CG10585	-0.736425225	3.890265817	-3.97987829	0.001080116	0.005846952	-1.764757512
gene-Dmel_CG43980	1.206949999	1.50499283	3.979386701	0.001081233	0.005849532	-1.229662286
gene-Dmel_CG43388	-0.749170974	2.906273937	-3.97626458	0.00108835	0.005883929	-1.588656665
gene-Dmel_CG9933	0.583568579	5.139110909	3.976033935	0.001088878	0.005883929	-1.895787223
gene-Dmel_CG2788	1.161386337	6.827188337	3.973769887	0.001094071	0.005908501	-1.927076426
gene-Dmel_CG6553	0.843991983	2.500896359	3.970538028	0.001101528	0.005945259	-1.470737717
gene-Dmel_CG9885	-0.576337375	5.616619599	-3.969037272	0.001105008	0.005960524	-1.91883288
gene-Dmel_CG9761	-0.653884349	5.445507947	-3.96849476	0.001106269	0.005963806	-1.919769981
gene-Dmel_CG14514	0.503434992	4.038628138	3.96456812	0.001115437	0.00600969	-1.811317903
gene-Dmel_CG9619	-0.985863191	7.988884632	-3.96274	0.001119732	0.006029277	-1.93742882
gene-Dmel_CG2909	0.844688913	2.524795872	3.961318079	0.001123084	0.006043767	-1.555082483
gene-Dmel_CG7985	2.331049385	0.544983183	3.959805874	0.00112666	0.006059444	-0.899150878
gene-Dmel_CG14742	-1.370736794	2.012925223	-3.959117818	0.001128291	0.006064648	-1.460808499
gene-Dmel_CG4484	-1.557505101	1.463749268	-3.958628625	0.001129452	0.006067322	-1.31323802
gene-Dmel_CG9126	-0.452201971	6.772331501	-3.954834442	0.001138498	0.006112323	-1.961804416
gene-Dmel_CG3803	0.512928224	4.740603866	3.950781024	0.001148242	0.006161021	-1.924528445
gene-Dmel_CG10098	-0.652103951	3.563283509	-3.950301546	0.001149401	0.006163619	-1.733943877
gene-Dmel_CG8782	1.597551751	6.730393588	3.949348451	0.001151706	0.006172364	-1.977942559
gene-Dmel_CG33960	-2.637934002	-0.781412491	-3.947241037	0.001156822	0.006196145	-0.752645853
gene-Dmel_CG13366	0.606599204	5.557516005	3.946942112	0.001157549	0.006196411	-1.9773014
gene-Dmel_CR45848	2.2366746	5.806636439	3.938046229	0.001179409	0.006308804	-1.979101026
gene-Dmel_CG4390	-0.446370397	6.796883241	-3.937590397	0.00118054	0.006308804	-1.997061425
gene-Dmel_CG6349	0.844795689	3.727197547	3.937560154	0.001180615	0.006308804	-1.851607261
gene-Dmel_CG5366	0.435660194	6.597508059	3.936847379	0.001182386	0.006311774	-2.004774076
gene-Dmel_CG15803	-1.216818093	1.261194844	-3.936780902	0.001182552	0.006311774	-1.183451081
gene-Dmel_CG9723	0.811693331	1.308995309	3.935735354	0.001185155	0.006321913	-1.342932434
gene-Dmel_CG18627	0.573834084	4.415930895	3.935463048	0.001185834	0.006321913	-1.9203134
gene-Dmel_CG17349	-2.397486866	2.276619361	-3.935154531	0.001186604	0.00632233	-1.499397238
gene-Dmel_CG8506	-0.55830961	4.115681561	-3.933899866	0.001189739	0.006335345	-1.88574889
gene-Dmel_CG42280	0.735306355	7.060187877	3.930536831	0.001198185	0.006376606	-2.013099637
gene-Dmel_CG31728	-2.405366116	-0.808832815	-3.928257166	0.001203945	0.006403531	-0.760329324
gene-Dmel_CG32190	0.859397535	7.995133491	3.927323048	0.001206313	0.006412021	-2.011428393
gene-Dmel_CG5280	2.614488139	-0.096382606	3.927074636	0.001206944	0.006412021	-0.908085706
gene-Dmel_CG12766	-2.391241958	1.698364122	-3.923556213	0.001215911	0.006455906	-1.315849728
gene-Dmel_CG11334	-0.679843484	7.254157122	-3.923264598	0.001216657	0.006456119	-2.027287799
gene-Dmel_CG10802	-0.725464018	5.701996491	-3.921723988	0.001220607	0.006473322	-2.016926375
gene-Dmel_CG3836	-0.583169269	5.289892084	-3.920587055	0.00122353	0.006485063	-2.007011269
gene-LOC108143073	-2.62170729	1.643069688	-3.91944465	0.001226474	0.00649252	-1.360417549
gene-Dmel_CG6847	-0.83955861	3.514228186	-3.919314695	0.00122681	0.00649252	-1.817933968
gene-LOC108148918	1.05219808	3.678573718	3.919214938	0.001227067	0.00649252	-1.824800221
gene-Dmel_CG7340	0.676222254	8.128932437	3.917790132	0.001230751	0.006508247	-2.032091794
gene-LOC108146925	-1.233000909	1.309479633	-3.915383603	0.001236999	0.006537504	-1.317890673
gene-Dmel_CG1554	-0.475542886	7.515013265	-3.914701839	0.001238775	0.006543107	-2.041262401
gene-Dmel_CG33556	-0.858451093	6.952727441	-3.908206887	0.001255822	0.006628875	-2.056926361
gene-Dmel_CG10563	0.734262675	2.695786621	3.907964328	0.001256463	0.006628875	-1.696568557
gene-Dmel_CG13654	2.543248917	4.653763938	3.905912406	0.0012619	0.006653723	-1.952795015
gene-Dmel_CG17060	0.365155787	7.306126624	3.905010697	0.001264297	0.006661675	-2.065230198
gene-LOC108144518	-0.805691053	4.586062529	-3.904677083	0.001265185	0.006661675	-1.984770111
gene-Dmel_CG33968	-1.056014751	2.56256948	-3.904523468	0.001265594	0.006661675	-1.635337584
gene-Dmel_CG4145	0.793789249	9.87585184	3.903946326	0.001267133	0.006665934	-2.048537812
gene-Dmel_CG33956	-0.529098163	7.188235296	-3.902333758	0.00127144	0.006684749	-2.06886976
gene-Dmel_CG43225	-1.974923199	2.5258664	-3.899011475	0.001280362	0.006727787	-1.560988924
gene-Dmel_CG6658	-6.06520888	-0.204715402	-3.897549717	0.001284307	0.006744642	-0.805691894
gene-Dmel_CG9673	3.825616434	-2.418529623	3.896148677	0.0012881	0.006760678	-0.80171226
gene-Dmel_CG18102	-0.398497234	6.167017306	-3.89414962	0.001293532	0.006785291	-2.091574241
gene-Dmel_CG11180	0.69523919	4.006099397	3.893388474	0.001295606	0.006792274	-1.952176531
gene-Dmel_CG30035	-0.652005072	10.09663557	-3.891955571	0.00129952	0.006808888	-2.065829275
gene-Dmel_CG31122	-0.697095056	5.00846874	-3.889095643	0.001307367	0.006846081	-2.055570608
gene-Dmel_CG5405	-0.54927597	5.097220102	-3.886046016	0.001315787	0.006885109	-2.08277505
gene-Dmel_CG34172	-1.174666489	4.54239971	-3.885851542	0.001316326	0.006885109	-2.035927709
gene-Dmel_CG9079	1.973507285	5.62031735	3.8801421	0.001332245	0.00696076	-2.088081288
gene-Dmel_CG10215	-0.960107721	1.451504005	-3.880113592	0.001332324	0.00696076	-1.406034407
gene-Dmel_CG8893	0.767404631	10.10889266	3.879846653	0.001333074	0.00696076	-2.093028295
gene-Dmel_CG14629	0.761726942	10.38029254	3.879225221	0.001334819	0.006962413	-2.090530796
gene-Dmel_CG10234	0.458892971	4.457785015	3.879191714	0.001334913	0.006962413	-2.048537979
gene-Dmel_CG43114	1.027734329	5.572972224	3.877483161	0.001339724	0.006983521	-2.114098178
gene-Dmel_CG1668	-1.943418404	0.756575003	-3.875019183	0.001346693	0.007015847	-1.083449253
gene-Dmel_CG8192	-1.445545055	3.481662811	-3.874563348	0.001347986	0.007018585	-1.906525115
gene-Dmel_CG10343	0.676509293	4.755202764	3.871089538	0.001357882	0.007066089	-2.077857771
gene-Dmel_CG17610	-0.661992512	3.871294454	-3.868973933	0.001363945	0.007093602	-1.987449536
gene-Dmel_CG32843	-1.232172965	2.363840049	-3.867434195	0.001368375	0.007112595	-1.679795327
gene-Dmel_CG4659	0.528186496	7.227894119	3.863353805	0.001380185	0.007169902	-2.154531818
gene-Dmel_CG15552	2.347132008	-1.457712496	3.860649763	0.001388067	0.007206756	-1.004645912
gene-Dmel_CG5081	-0.543285672	6.675153904	-3.85991061	0.00139023	0.007213887	-2.162561228
gene-Dmel_CG32703	3.72933693	-2.942959965	3.859575605	0.001391211	0.007214884	-0.870048538
gene-Dmel_CG3028	1.010756277	2.90112862	3.858098506	0.001395546	0.007233262	-1.837798002
gene-Dmel_CG17839	0.733839065	8.446163154	3.857719036	0.001396662	0.007234945	-2.153533828
gene-Dmel_CG1519	-0.482290327	7.700095997	-3.857036389	0.001398671	0.007241252	-2.161976014
gene-Dmel_CG9429	0.617869268	10.21510165	3.856737282	0.001399553	0.007241715	-2.14090198
gene-Dmel_CG4696	-0.548440307	8.829797362	-3.851379285	0.001415437	0.007319764	-2.167803544
gene-Dmel_CG42698	-0.853648878	3.852128107	-3.849198076	0.001421956	0.007349316	-1.973071694
gene-Dmel_CG2890	0.460781396	5.247086712	3.847744732	0.001426316	0.007367686	-2.167061133
gene-Dmel_CG14767	0.453771831	7.17040818	3.846873742	0.001428935	0.007377049	-2.189623005
gene-Dmel_CG5655	-0.557970676	4.512613447	-3.844539622	0.001435979	0.007409228	-2.113922214
gene-Dmel_CG6891	0.859184601	4.943692969	3.844103578	0.001437298	0.007411855	-2.127722795
gene-Dmel_CG30104	-1.278755477	3.585591782	-3.842904193	0.001440935	0.007426418	-1.91240901
gene-Dmel_CG6563	1.181134431	3.341218893	3.839421728	0.001451545	0.007476889	-1.93296607
gene-Dmel_CR40005	0.703400456	3.371988639	3.837893245	0.001456227	0.007496782	-1.985916582
gene-Dmel_CG12998	1.474216712	6.467456106	3.834942639	0.001465308	0.007539287	-2.211945721
gene-Dmel_CG34361	-0.633416423	3.009418491	-3.834584033	0.001466416	0.007540742	-1.979080305
gene-Dmel_CG6701	-0.829376197	6.943397255	-3.833582078	0.001469515	0.00754998	-2.215866415
gene-Dmel_CG9425	-0.750703064	5.927730763	-3.833469408	0.001469864	0.00754998	-2.212685696
gene-Dmel_CG32772	0.739334867	3.319462354	3.828085986	0.001486632	0.007631822	-2.009795208
gene-Dmel_CG4153	-0.852984779	6.967306271	-3.824062904	0.001499288	0.007692477	-2.236321084
gene-Dmel_CG4905	-0.788382015	2.289516996	-3.823753034	0.001500268	0.007693184	-1.784687171
gene-Dmel_CG12237	0.498340738	5.654439417	3.822753826	0.00150343	0.007705079	-2.241654593
gene-Dmel_CG3694	-0.702563086	3.800845272	-3.820288167	0.001511262	0.007738426	-2.074329957
gene-Dmel_CG31064	-0.549220094	4.235235439	-3.820172885	0.001511629	0.007738426	-2.128746627
gene-Dmel_CG4389	0.60126228	8.817431817	3.819615925	0.001513405	0.007743178	-2.231733232
gene-Dmel_CG1572	-0.713325887	5.907118967	-3.816796458	0.001522424	0.007784968	-2.250667095
gene-Dmel_CG2910	0.459885921	5.437850486	3.815136818	0.001527758	0.007807879	-2.248690831
gene-Dmel_CG17974	1.504128389	0.199207784	3.812361069	0.001536722	0.007849302	-1.194571163
gene-Dmel_CG11101	-3.50742582	0.296917415	-3.811929127	0.001538122	0.007852064	-1.118914397
gene-Dmel_CG14750	0.620811107	4.23011197	3.810961808	0.001541261	0.007863699	-2.152600703
gene-LOC108138925	0.719776914	3.899974825	3.809151387	0.001547153	0.00788936	-2.118082618
gene-Dmel_CG4062	0.556181238	6.669288147	3.805807273	0.001558097	0.007940736	-2.281795357
gene-Dmel_CG16896	0.792703565	2.408752181	3.803515643	0.001565641	0.00797474	-1.860206306
gene-Dmel_CG13025	0.928598887	2.781555851	3.801136737	0.001573512	0.008010368	-1.949882375
gene-Dmel_CG42349	-0.806424271	4.822987177	-3.798558049	0.001582089	0.008049547	-2.254834294
gene-Dmel_CG18023	1.635826416	-0.563929311	3.797503899	0.001585608	0.008061527	-1.322145799
gene-Dmel_CG6121	-0.530429642	3.562727683	-3.797324883	0.001586207	0.008061527	-2.078856165
gene-Dmel_CG13003	-0.958576599	2.949041909	-3.795663065	0.001591773	0.008085323	-1.909282186
gene-Dmel_CG6322	0.538019325	3.807165631	3.794825433	0.001594586	0.008095116	-2.150280592
gene-Dmel_CG15443	-0.658330896	4.038442016	-3.793010184	0.0016007	0.008121643	-2.170761255
gene-Dmel_CG2614	0.626737488	3.903054363	3.790570808	0.001608953	0.008154835	-2.151984721
gene-Dmel_CG11555	0.803457804	2.95865387	3.790549409	0.001609026	0.008154835	-1.981266752
gene-Dmel_CR41506	0.843750651	4.165606442	3.788469743	0.001616096	0.00818613	-2.202721745
gene-Dmel_CG33181	-0.600879023	2.633781684	-3.786880248	0.001621521	0.008208957	-2.005675613
gene-Dmel_CG17324	1.486227553	1.750436575	3.786623668	0.001622398	0.008208957	-1.695241701
gene-Dmel_CG1607	0.728574596	7.081424212	3.784715526	0.001628938	0.00823749	-2.322102714
gene-Dmel_CG9964	1.01033126	8.161943103	3.783232777	0.001634038	0.008258714	-2.316380657
gene-Dmel_CG5114	0.736851851	4.878223386	3.781904722	0.00163862	0.00827292	-2.274858635
gene-Dmel_CG3018	0.685392625	6.379295859	3.781893569	0.001638659	0.00827292	-2.334443747
gene-Dmel_CG1743	-0.581501134	9.468870582	-3.781012422	0.001641706	0.00828373	-2.307977386
gene-Dmel_CG6535	-0.644911973	5.037734584	-3.7775673	0.001653675	0.008339519	-2.308935627
gene-Dmel_CG4370	-1.105216599	2.94706176	-3.776104739	0.001658782	0.008360665	-1.984119496
gene-Dmel_CG13941	1.274550945	3.38770883	3.775107428	0.001662274	0.00837365	-2.050463022
gene-LOC108143261	3.591973054	-3.617805837	3.76955778	0.001681841	0.008467551	-1.039743049
gene-Dmel_CG14207	-0.535211344	7.797867803	-3.768341923	0.001686159	0.008484616	-2.349569041
gene-Dmel_CG10249	-0.767433788	6.05156059	-3.767914824	0.001687678	0.00848759	-2.350543832
gene-Dmel_CG9366	-0.619346499	4.181149106	-3.764767139	0.001698918	0.00853591	-2.252420212
gene-Dmel_CG17765	0.557959217	5.323838118	3.764701431	0.001699153	0.00853591	-2.351098274
gene-Dmel_CG14283	1.0098516	3.048511168	3.764219965	0.001700879	0.008539889	-2.040284673
gene-Dmel_CG7729	-0.953195637	2.996586308	-3.763547371	0.001703293	0.008547317	-2.071869618
gene-Dmel_CG5902	0.537308933	6.700201615	3.759868145	0.001716561	0.008609169	-2.380138709
gene-Dmel_CG10137	0.812001796	2.082614281	3.75740364	0.001725506	0.008649288	-1.882051578
gene-Dmel_CG43369	0.681854909	4.278158942	3.756506001	0.001728776	0.008660929	-2.273967636
gene-Dmel_CG10938	-0.483538165	7.949538743	-3.755258268	0.001733331	0.008675031	-2.375502406
gene-Dmel_CG14617	-1.75821783	0.223796689	-3.755215247	0.001733488	0.008675031	-1.49469757
gene-LOC108137777	4.941138314	-3.335668214	3.753357506	0.001740293	0.008704323	-1.067136788
gene-Dmel_CG13229	-1.046010482	1.794424791	-3.752885347	0.001742027	0.008708232	-1.736799114
gene-Dmel_CG5219	-0.502370631	5.487864543	-3.752263639	0.001744313	0.008714893	-2.375850229
gene-Dmel_CG12880	-2.391437197	-1.715099387	-3.750063759	0.001752425	0.008750641	-1.078800798
gene-Dmel_CG9565	-0.635838775	4.093830666	-3.749483768	0.00175457	0.008756569	-2.281920081
gene-Dmel_CG3195	0.482849374	9.913029708	3.747254322	0.00176284	0.008793043	-2.37546353
gene-Dmel_CG11044	0.921773454	1.408924576	3.743731438	0.001775988	0.008853793	-1.853891738
gene-Dmel_CG4443	0.565399002	5.941785922	3.741266253	0.001785247	0.008893334	-2.416426028
gene-Dmel_CG3702	0.444139079	6.924927774	3.741102148	0.001785865	0.008893334	-2.41453978
gene-LOC108143534	-0.78096392	1.924395381	-3.738977426	0.001793887	0.008928419	-1.81576249
gene-Dmel_CG32984	-1.706947936	0.121704632	-3.736060688	0.001804958	0.008978633	-1.349823775
gene-Dmel_CG8256	-0.473611731	9.189765113	-3.733195015	0.001815902	0.009028161	-2.410618568
gene-Dmel_CG4332	0.759936612	4.664668068	3.729446481	0.001830318	0.009094889	-2.359533636
gene-Dmel_CG31272	-1.954690962	0.10145816	-3.727788667	0.00183673	0.009121795	-1.320019952
gene-Dmel_CR44651	1.459744814	0.382689803	3.726845614	0.001840388	0.009134998	-1.562141205
gene-Dmel_CG16734	0.882691795	2.862215263	3.723654852	0.001852818	0.009191706	-2.109554451
gene-Dmel_CG2010	-0.744011784	4.606696197	-3.722808864	0.001856128	0.009203132	-2.402706737
gene-Dmel_CG11147	0.711575149	8.495570278	3.721186068	0.001862493	0.009229688	-2.442434884
gene-Dmel_CG6492	0.559668749	6.00435273	3.718831446	0.001871768	0.009270627	-2.463782229
gene-Dmel_CG13698	-0.480912124	3.891812848	-3.717143778	0.001878445	0.009298657	-2.306272839
gene-Dmel_CG33087	1.120667172	4.789912497	3.7147569	0.001887928	0.009340544	-2.403337326
gene-Dmel_CG11686	0.657217092	5.942255085	3.713960892	0.001891101	0.009351184	-2.475354289
gene-Dmel_CG3837	-0.912342287	1.194731873	-3.708212344	0.001914177	0.009456046	-1.730578737
gene-Dmel_CG4951	-0.687866407	3.183611924	-3.708163162	0.001914376	0.009456046	-2.219314735
gene-LOC108145147	-6.685378662	-0.378921791	-3.707405738	0.001917438	0.009466044	-1.158622706
gene-LOC108135162	0.753734792	3.57851184	3.707150462	0.001918471	0.009466044	-2.348046307
gene-Dmel_CG9918	1.367863966	1.341322271	3.706188077	0.00192237	0.009480169	-1.795249429
gene-Dmel_CG10635	0.539610392	5.213162932	3.704482439	0.001929301	0.009509219	-2.465372233
gene-Dmel_CG9380	-1.689994093	1.22422399	-3.704210626	0.001930408	0.009509548	-1.693369424
gene-Dmel_CG13880	-0.872156177	4.225437548	-3.702548725	0.001937189	0.009537813	-2.372151153
gene-Dmel_CG1131	0.790286999	7.165927541	3.70136389	0.001942038	0.009555475	-2.49381844
gene-Dmel_CG8922	0.446433112	10.18118715	3.701161768	0.001942866	0.009555475	-2.47020435
gene-Dmel_CG3284	-0.703759719	4.255602692	-3.700205655	0.00194679	0.009569624	-2.371417958
gene-Dmel_CG9994	0.51504147	5.880177113	3.699318392	0.001950438	0.009582405	-2.502197445
gene-Dmel_CG2972	0.74749374	4.854777713	3.698877608	0.001952253	0.009586171	-2.44478312
gene-Dmel_CG1983	-0.655619089	5.395154326	-3.697207254	0.001959146	0.009614853	-2.477423142
gene-Dmel_CG15523	0.687058295	4.838640701	3.696657672	0.001961419	0.009620846	-2.47414526
gene-LOC108136272	0.664456449	3.90020907	3.695490962	0.001966254	0.009639389	-2.370392518
gene-Dmel_CG8203	0.695642574	3.965710075	3.694853537	0.0019689	0.00964719	-2.361673626
gene-Dmel_CG6766	0.527732918	6.727530577	3.693008343	0.001976581	0.009676029	-2.519493844
gene-Dmel_CG4779	-0.968224879	7.328903159	-3.692931291	0.001976903	0.009676029	-2.512181103
gene-Dmel_CG17549	-0.75748807	7.966779166	-3.691393797	0.001983327	0.009702278	-2.509860887
gene-Dmel_CG6059	1.975574129	1.417404033	3.690249634	0.001988121	0.009720531	-1.761990904
gene-Dmel_CG14675	-6.362084252	-0.943858568	-3.688236974	0.001996583	0.009756685	-1.194463657
gene-Dmel_CG5310	0.961789769	0.92766903	3.687839493	0.001998258	0.009759656	-1.722116254
gene-Dmel_CG3746	0.890741238	3.181871491	3.685547185	0.002007948	0.009801744	-2.285986895
gene-Dmel_CG6502	-0.542761734	4.195102347	-3.684876225	0.002010793	0.009810394	-2.417119407
gene-LOC108137823	4.126765709	-3.405089165	3.681339447	0.002025857	0.009878617	-1.200251284
gene-Dmel_CG8484	1.883305801	-0.178507544	3.68054256	0.002029266	0.00988703	-1.54475366
gene-Dmel_CG32170	-0.773980579	4.428309346	-3.680430859	0.002029745	0.00988703	-2.443396486
gene-Dmel_CG7083	-0.600769785	6.224300726	-3.679923155	0.002031921	0.009892359	-2.542196792
gene-Dmel_CG6903	-0.69298781	4.66984839	-3.679320285	0.002034507	0.009898031	-2.467673965
gene-Dmel_CG9629	0.775708169	5.8343417	3.679147123	0.002035251	0.009898031	-2.546947819
gene-Dmel_CG3257	-1.152971948	1.008718363	-3.676945176	0.00204473	0.009938846	-1.739948282
gene-Dmel_CG12105	-0.894144024	2.706436951	-3.670099972	0.002074483	0.010078106	-2.236731215
gene-Dmel_CG1692	0.759061513	4.267714936	3.668083848	0.002083328	0.010115704	-2.469294043
gene-Dmel_CG4006	0.482546061	7.048497391	3.667561784	0.002085625	0.01012148	-2.568609033
gene-Dmel_CG16993	-2.023256021	0.683119247	-3.665497702	0.00209473	0.010160274	-1.522290481
gene-Dmel_CG18858	0.591979585	6.98973205	3.665142025	0.002096303	0.010162513	-2.574103937
gene-Dmel_CG13124	-0.453818332	7.964098879	-3.664475684	0.002099253	0.010171421	-2.56664318
gene-LOC108140417	3.870871343	-0.957255084	3.663022813	0.0021057	0.010197253	-1.242096658
gene-Dmel_CG13631	0.619280767	6.621544299	3.662281437	0.002108997	0.010207814	-2.584421967
gene-Dmel_CG11136	0.761235397	4.414909695	3.65769105	0.002129529	0.010300237	-2.467185837
gene-Dmel_CG6465	1.524849766	0.945667306	3.65750935	0.002130345	0.010300237	-1.743573927
gene-LOC108148555	3.84315354	-3.564370433	3.656556363	0.002134635	0.010312284	-1.246007844
gene-Dmel_CG18779	-2.268688009	1.010021008	-3.65645467	0.002135093	0.010312284	-1.795467129
gene-Dmel_CG3365	-0.678608107	7.547467096	-3.655944472	0.002137393	0.010317944	-2.587850495
gene-Dmel_CG9660	-0.787835902	6.116323009	-3.647315907	0.002176675	0.010502025	-2.609900604
gene-Dmel_CG14591	-0.582257056	6.434981627	-3.642694634	0.00219801	0.010599368	-2.622003136
gene-Dmel_CG10962	2.379184013	2.318963828	3.641146551	0.002205203	0.010625972	-1.991678218
gene-LOC108141813	0.906295169	7.855850633	3.641007453	0.002205851	0.010625972	-2.618456215
gene-Dmel_CG6395	0.455863762	6.685661583	3.639870269	0.002211152	0.010645605	-2.63216978
gene-Dmel_CG3050	-1.298289145	7.338574885	-3.639633889	0.002212255	0.010645605	-2.623509937
gene-Dmel_CG2254	0.682517019	8.250400851	3.6384175	0.002217942	0.010662687	-2.62018254
gene-Dmel_CG7925	0.889792181	4.042530731	3.638375854	0.002218137	0.010662687	-2.490408236
gene-Dmel_CR46446	0.916195765	2.302015997	3.63581151	0.002230176	0.010714922	-2.217379281
gene-Dmel_CG34191	0.506886774	5.401911819	3.634753036	0.002235164	0.010733247	-2.623286578
gene-Dmel_CG4558	0.460261896	4.271410773	3.633374971	0.002241675	0.010758862	-2.541181648
gene-Dmel_CG4206	0.921094322	2.643649993	3.631403832	0.002251021	0.010795589	-2.279946412
gene-Dmel_CG7544	-1.100202072	1.059125364	-3.631263312	0.002251689	0.010795589	-1.852894267
gene-Dmel_CG5848	0.530985333	8.213151218	3.630678925	0.002254468	0.010803249	-2.636426671
gene-Dmel_CG31119	-0.834046373	1.871279043	-3.630429332	0.002255656	0.01080328	-2.080821685
gene-Dmel_CG9699	0.587189509	4.248944292	3.630013928	0.002257634	0.010803623	-2.538568299
gene-Dmel_CG1365	4.502134789	2.842689901	3.629918207	0.002258091	0.010803623	-2.250751207
gene-Dmel_CG5657	-0.926385188	1.606012145	-3.628241424	0.002266097	0.010836257	-1.937234586
gene-Dmel_CG1417	-0.615269894	4.837510738	-3.627882577	0.002267814	0.010838799	-2.624652855
gene-Dmel_CG12370	-0.671813971	3.640473726	-3.626955527	0.002272256	0.010854355	-2.434310316
gene-Dmel_CG3777	3.322930304	2.393848568	3.626477725	0.002274549	0.010859634	-1.814692388
gene-Dmel_CG7954	-0.487232208	5.851372102	-3.62041714	0.002303833	0.010993708	-2.662145104
gene-Dmel_CG31855	0.5375638	4.683180151	3.618189441	0.002314692	0.011039763	-2.622617867
gene-Dmel_CG4312	2.688786957	3.071127979	3.61780386	0.002316576	0.011042991	-2.397211943
gene-Dmel_CG34340	-2.061014649	-0.767884336	-3.616803736	0.002321472	0.011055092	-1.480139409
gene-Dmel_CG8714	-0.819781762	6.016032243	-3.616791274	0.002321533	0.011055092	-2.673949878
gene-Dmel_CG3135	0.808530678	4.683701332	3.61350537	0.002337691	0.011126241	-2.590026214
gene-Dmel_CG12002	0.671619223	6.99336326	3.612106745	0.002344603	0.011149477	-2.689870116
gene-Dmel_CG8369	0.843107909	7.574146176	3.612024077	0.002345012	0.011149477	-2.680753857
gene-Dmel_CG7222	0.535920002	4.893284315	3.609640529	0.00235684	0.01119989	-2.655662599
gene-Dmel_CG17843	4.773671262	-2.983403026	3.608474896	0.002362646	0.011218378	-1.340505728
gene-Dmel_CG9280	-0.683992016	8.650973824	-3.608366977	0.002363184	0.011218378	-2.67918412
gene-Dmel_CG5854	0.70272256	5.077199523	3.607260876	0.002368709	0.011238766	-2.661669667
gene-Dmel_CG34423	1.140125974	5.379102739	3.60564482	0.002376803	0.011271321	-2.684538093
gene-Dmel_CG2137	3.68081972	-0.616921825	3.604471482	0.002382697	0.011293393	-1.535906423
gene-Dmel_CG12075	-0.741344574	5.66628541	-3.604226821	0.002383927	0.011293393	-2.693449429
gene-Dmel_CG8808	-0.451268646	8.784492227	-3.599579554	0.002407428	0.011398818	-2.69690343
gene-Dmel_CG7480	0.832490452	4.021376982	3.598917264	0.002410796	0.011408856	-2.603380551
gene-Dmel_CG5378	-0.442801537	7.649259854	-3.597036516	0.002420386	0.011448314	-2.711147591
gene-Dmel_CG6083	2.066562341	0.699955876	3.596678191	0.002422218	0.011451053	-1.813725756
gene-Dmel_CG5002	0.787274923	4.843933069	3.593169032	0.002440227	0.01152719	-2.66592704
gene-LOC108140643	-1.201429159	0.970698106	-3.593049134	0.002440844	0.01152719	-1.857553033
gene-Dmel_CG1671	0.717785386	3.823183516	3.590135644	0.002455902	0.011592313	-2.557131749
gene-Dmel_CG3918	0.576443053	3.977436213	3.588630459	0.002463717	0.011623203	-2.593289218
gene-LOC108148859	1.2728413	3.783911307	3.586978886	0.002472321	0.01165778	-2.583839197
gene-Dmel_CG33253	2.232507702	1.465794511	3.585409217	0.002480527	0.011690441	-1.57847126
gene-Dmel_CG12428	-0.796203197	8.297631077	-3.583979876	0.002488022	0.011719725	-2.732633779
gene-Dmel_CG3771	0.626132114	3.589558751	3.583290386	0.002491646	0.011730751	-2.576439861
gene-Dmel_CG2904	-0.953682942	3.876837599	-3.582383588	0.00249642	0.011747178	-2.553320675
gene-Dmel_CG1804	-2.949878195	-0.414309726	-3.581275792	0.002502264	0.011768623	-1.541996471
gene-Dmel_CG7055	-0.447853799	6.083884928	-3.580419007	0.002506794	0.011783865	-2.753131229
gene-Dmel_CG12207	0.526637618	5.660440402	3.578092708	0.002519134	0.011835788	-2.755875394
gene-LOC108147844	-1.03260847	2.694713544	-3.576242712	0.002528991	0.011875995	-2.359799202
gene-Dmel_CG3740	-0.5584841	4.743954129	-3.575516584	0.00253287	0.011886953	-2.703807914
gene-Dmel_CG7000	-0.719834698	3.570701538	-3.575157384	0.002534791	0.011886953	-2.581588494
gene-Dmel_CG8029	0.416953211	7.689721769	3.575076422	0.002535225	0.011886953	-2.757533726
gene-Dmel_CG13566	-2.696851655	0.294949685	-3.574548859	0.002538049	0.011894098	-1.64767766
gene-Dmel_CG8625	0.521490621	5.192480758	3.573314208	0.002544673	0.011919028	-2.744529981
gene-Dmel_CG15365	-1.725758071	0.887010088	-3.573019359	0.002546257	0.011920342	-1.81451087
gene-LOC108147863	-1.207341032	6.140811906	-3.569107884	0.002567367	0.012013019	-2.757578842
gene-Dmel_CG5945	0.867351447	9.77874886	3.568816766	0.002568946	0.012014255	-2.751178778
gene-Dmel_CG8050	0.636070512	9.881800637	3.568037127	0.002573177	0.012027891	-2.751397492
gene-Dmel_CG5857	0.570510588	2.943721765	3.566754075	0.002580155	0.012054348	-2.490284542
gene-LOC108138106	0.862232562	5.94668589	3.566280142	0.002582738	0.012058886	-2.781758019
gene-Dmel_CG5516	0.597563028	3.617130468	3.566091856	0.002583764	0.012058886	-2.587571712
gene-Dmel_CR44725	-3.547887927	-1.36575764	-3.565814923	0.002585275	0.012059781	-1.423790516
gene-Dmel_CG11658	0.754734904	4.582741521	3.565219424	0.002588527	0.01206606	-2.720602239
gene-Dmel_CG16904	-0.697243022	1.610206354	-3.565085192	0.002589261	0.01206606	-2.530837422
gene-Dmel_CG30000	0.686046963	5.958735002	3.560579579	0.002614004	0.012175158	-2.797024692
gene-Dmel_CG14716	-0.73659266	5.460004902	-3.558568336	0.002625125	0.012220731	-2.778113215
gene-Dmel_CG12484	-0.898765956	2.104746732	-3.558050468	0.002627996	0.012227871	-2.298544814
gene-Dmel_CG5502	0.414644121	11.1644939	3.557065043	0.002633468	0.012247099	-2.764822934
gene-Dmel_CG34345	3.06362101	-0.48302865	3.555441451	0.002642509	0.012279853	-1.610641586
gene-Dmel_CG2082	-0.903578256	3.944848924	-3.555318038	0.002643197	0.012279853	-2.705214462
gene-Dmel_CG34229	0.843748129	2.395045616	3.553969851	0.00265073	0.012308594	-2.357015436
gene-Dmel_CG12073	-1.107476595	2.060550847	-3.551640148	0.002663797	0.012362993	-2.231838503
gene-Dmel_CG7212	0.445999734	4.63198524	3.549679116	0.002674846	0.012407975	-2.764120395
gene-Dmel_CG11414	0.498053846	6.548124356	3.548962985	0.002678893	0.012420443	-2.82348106
gene-Dmel_CG4162	-0.587820586	4.943546091	-3.546602349	0.002692274	0.012474707	-2.797630313
gene-Dmel_CG6519	-5.537057271	-1.379469892	-3.546417469	0.002693325	0.012474707	-1.460203706
gene-Dmel_CG34183	0.63454604	2.99293959	3.54590374	0.002696247	0.012481918	-2.564952724
gene-Dmel_CG30403	1.597721445	-0.051366356	3.544702737	0.002703091	0.012507267	-1.748270476
gene-Dmel_CG34040	2.917475036	-1.206427928	3.54128325	0.002722672	0.012591496	-1.559450193
gene-Dmel_CG31092	0.624135389	9.856799605	3.5406981	0.002726036	0.012596424	-2.81001405
gene-Dmel_CG31072	-0.701188964	3.673340135	-3.54053931	0.00272695	0.012596424	-2.683256377
gene-Dmel_CG12107	0.543473153	5.044673303	3.540379487	0.00272787	0.012596424	-2.800622558
gene-Dmel_CG5723	0.843843261	8.561247832	3.539016971	0.002735727	0.012626325	-2.827527538
gene-Dmel_CG17855	1.184028573	2.530658755	3.536941814	0.002747736	0.012668553	-2.508253161
gene-Dmel_CG12489	0.666179253	5.346357079	3.536746668	0.002748868	0.012668553	-2.829349997
gene-Dmel_CG4252	-0.624890664	2.916193581	-3.536718202	0.002749033	0.012668553	-2.552913951
gene-Dmel_CG6725	-0.602581465	5.49488929	-3.535571166	0.002755697	0.012692864	-2.831978519
gene-Dmel_CG8959	2.566664937	-1.305250795	3.534623317	0.002761215	0.012711879	-1.648732638
gene-LOC108143590	-1.166608168	1.573658065	-3.534149236	0.00276398	0.012713142	-2.151001971
gene-Dmel_CG12130	-0.414090519	6.247166264	-3.534099354	0.002764271	0.012713142	-2.851735918
gene-Dmel_CG42276	0.643304529	5.457453443	3.531695035	0.002778334	0.012762608	-2.842660471
gene-Dmel_CG5685	-0.701205668	4.825426149	-3.531653155	0.00277858	0.012762608	-2.825523189
gene-Dmel_CG15080	-5.648380052	0.750915342	-3.531545077	0.002779214	0.012762608	-1.590994078
gene-Dmel_CG6265	-1.903613233	-0.022328264	-3.529874061	0.002789033	0.012799263	-1.764216841
gene-Dmel_CG33048	-0.692486458	4.062567402	-3.529710623	0.002789996	0.012799263	-2.72757141
gene-Dmel_CG14577	0.504669809	5.551094172	3.529147425	0.002793314	0.012804825	-2.854471415
gene-LOC108134765	0.628063434	6.881432643	3.529029574	0.002794009	0.012804825	-2.863590234
gene-Dmel_CG14880	0.915511927	5.022846106	3.525812598	0.002813045	0.012885605	-2.771415769
gene-Dmel_CG3342	0.587162625	2.770796084	3.524799463	0.002819066	0.012906722	-2.510193929
gene-Dmel_CG8597	0.436438242	6.103120727	3.524319476	0.002821924	0.012913338	-2.876468021
gene-Dmel_CG4945	-0.630003652	3.312276142	-3.524077093	0.002823368	0.012913483	-2.699340608
[truncated: 7,144 more rows]
