# Supplementary material for: Regulatory changes in the fatty acid elongase eloF underlie the evolution of sex-specific pheromone profiles in Drosophila prolongata
Source: BMC Biol. 2025 Apr 30;23:117. doi: 10.1186/s12915-025-02220-z (PMC12044895; doi:10.1186/s12915-025-02220-z)
Supplement: Supplementary file 24 — Additional file 24: Data File 3. List of genes differentially expressed between D. carrolli males and D. carrolli females. [file 12915_2025_2220_MOESM24_ESM.csv]

Gene_original	logFC	AveExpr	t	P.Value	adj.P.Val	B
gene-Dmel_CR32777	6.897988182	5.755359388	48.06403866	1.05E-18	9.57E-15	27.58746843
gene-Dmel_CG11129	-5.734982045	10.98670502	-28.53064541	3.95E-15	1.81E-11	23.97738732
gene-Dmel_CG2985	-5.069881655	11.82889037	-24.96681536	3.18E-14	9.70E-11	22.25751903
gene-Dmel_CG2979	-5.019252734	11.4289539	-23.4775695	8.29E-14	1.90E-10	21.45114841
gene-Dmel_CG8363	-3.485768493	5.55386009	-21.6246908	2.97E-13	5.43E-10	20.21429845
gene-Dmel_CG7365	-4.316657776	3.867413117	-18.56291067	3.11E-12	4.74E-09	17.95563409
gene-Dmel_CG5178	7.23582432	3.559132162	15.6003226	4.36E-11	5.69E-08	14.40113581
gene-Dmel_CR45601	-4.613971351	4.701182566	-13.43199121	4.05E-10	4.62E-07	13.44598851
gene-Dmel_CG4545	3.364441193	1.944328948	13.32613754	4.55E-10	4.62E-07	13.35962666
gene-Dmel_CG33253	-7.22411985	1.465794511	-13.03902717	6.27E-10	5.73E-07	10.35336278
gene-Dmel_CG32597	-1.402282349	5.868292378	-12.34550843	1.39E-09	1.16E-06	12.36188612
gene-Dmel_CG8630	2.055767074	3.075556805	10.73296576	1.04E-08	7.45E-06	10.37932381
gene-Dmel_CG3331	-3.032499422	4.424544275	-10.70421332	1.08E-08	7.45E-06	10.34230876
gene-LOC108147714	-2.231043586	3.426881793	-10.61457752	1.21E-08	7.45E-06	10.21938747
gene-Dmel_CG1887	3.398925742	3.224829454	10.60870675	1.22E-08	7.45E-06	10.17958852
gene-Dmel_CG33110	2.355296809	5.39393042	10.3861375	1.65E-08	9.41E-06	9.906666724
gene-Dmel_CG6816	-1.797578684	6.746915237	-10.32853763	1.78E-08	9.57E-06	9.813525131
gene-Dmel_CG1668	-2.565357457	0.756575003	-10.04355689	2.63E-08	1.29E-05	9.385341198
gene-LOC108148100	-1.5737451	2.1039207	-10.02899593	2.68E-08	1.29E-05	9.400276581
gene-Dmel_CG3301	-2.93850403	6.200542559	-9.970866088	2.91E-08	1.33E-05	9.320086773
gene-Dmel_CG33174	-1.184189364	5.66340857	-9.902444066	3.20E-08	1.39E-05	9.220597232
gene-Dmel_CG7966	-2.271213143	5.749368113	-9.7233716	4.12E-08	1.71E-05	9.001266398
gene-Dmel_CG12251	1.483120959	3.164521485	9.598398031	4.92E-08	1.91E-05	8.843785314
gene-Dmel_CG12120	2.531112986	5.272341447	9.584912555	5.02E-08	1.91E-05	8.794120789
gene-Dmel_CG42338	2.239474651	2.630363796	9.495461933	5.71E-08	2.09E-05	8.67583307
gene-Dmel_CG15848	3.16369247	5.370866419	9.338952096	7.16E-08	2.52E-05	8.42886368
gene-Dmel_CG18111	-1.879097028	8.668473861	-9.309851841	7.48E-08	2.53E-05	8.37386472
gene-Dmel_CG3159	2.476161518	3.053838037	9.097351044	1.02E-07	3.34E-05	8.138885325
gene-Dmel_CG7881	-3.436182839	2.273427153	-8.907726923	1.36E-07	4.28E-05	7.86138563
gene-LOC108140942	2.978665865	5.337754692	8.630534717	2.07E-07	6.32E-05	7.373912629
gene-Dmel_CG5613	-1.406616833	4.43091612	-8.554270527	2.33E-07	6.76E-05	7.232952572
gene-Dmel_CG7431	-3.467492584	0.884279046	-8.5448276	2.37E-07	6.76E-05	6.604771503
gene-Dmel_CG13214	2.06939463	2.762892553	8.46670425	2.67E-07	7.41E-05	7.189823065
gene-Dmel_CG7478	2.108383733	6.288497246	8.401609094	2.96E-07	7.86E-05	6.977427421
gene-Dmel_CG33939	-1.253166151	0.427086594	-8.391440655	3.01E-07	7.86E-05	7.00324393
gene-Dmel_CG30148	-3.407736402	6.113443134	-8.178875244	4.21E-07	0.00010697	6.619018185
gene-Dmel_CG14109	1.369085468	3.068858358	8.064025509	5.06E-07	0.000125133	6.524625668
gene-Dmel_CG6560	-2.622307955	4.252559816	-7.988914268	5.72E-07	0.000137564	6.422434714
gene-LOC108149343	1.72198255	1.069416945	7.917091893	6.43E-07	0.000150633	6.203495615
gene-Dmel_CG16820	-2.251641694	1.317454198	-7.577822972	1.13E-06	0.000257217	5.802576859
gene-Dmel_CG14880	-1.844537216	5.022846106	-7.406821129	1.50E-06	0.000328898	5.352611841
gene-Dmel_CG44098	1.863290873	1.759649869	7.403012207	1.51E-06	0.000328898	5.501225306
gene-Dmel_CG7535	2.110147082	4.002938267	7.315989389	1.75E-06	0.000372557	5.215241839
gene-Dmel_CG42458	-2.144210715	-0.379434823	-7.29576307	1.81E-06	0.000376901	5.254748599
gene-Dmel_CG34397	1.668207716	2.827999083	7.278251191	1.87E-06	0.000379744	5.262694218
gene-Dmel_CG8881	2.41980099	1.066174502	7.243489674	1.98E-06	0.000394321	5.112116039
gene-Dmel_CG7453	-1.109758872	7.100600755	-7.214987596	2.08E-06	0.000405323	4.984779607
gene-Dmel_CG13340	3.807059555	-2.337308932	7.185389008	2.19E-06	0.000417656	3.949035086
gene-Dmel_CR32665	5.931771985	0.370100639	7.058484447	2.73E-06	0.000509871	3.982444616
gene-Dmel_CG2206	0.710758059	7.425534762	7.042120709	2.81E-06	0.00051414	4.682792253
gene-Dmel_CG4239	0.930425516	6.14667783	6.986009052	3.10E-06	0.00054624	4.571790261
gene-Dmel_CG5162	-1.06855284	9.799922212	-6.985074328	3.11E-06	0.00054624	4.594708152
gene-Dmel_CG34361	1.15178658	3.009418491	6.967542953	3.20E-06	0.000549652	4.693254218
gene-Dmel_CG2981	2.117674404	5.124343687	6.960018682	3.25E-06	0.000549652	4.554361589
gene-Dmel_CG43745	1.089915881	5.528096665	6.941921969	3.35E-06	0.000557099	4.494446515
gene-Dmel_CG4945	1.248708572	3.312276142	6.890321847	3.67E-06	0.000597179	4.526340783
gene-Dmel_CG42667	1.138874335	5.488203681	6.88225371	3.72E-06	0.000597179	4.386176218
gene-Dmel_CG12117	-1.000189932	4.647768089	-6.871596362	3.79E-06	0.000598044	4.405128816
gene-Dmel_CG7611	-0.770970819	7.77806434	-6.854680894	3.91E-06	0.000605772	4.347299952
gene-Dmel_CG32407	1.183639094	3.947670469	6.841519417	4.00E-06	0.000609729	4.433478748
gene-Dmel_CG7811	1.623187177	3.136456804	6.827645115	4.10E-06	0.000614674	4.447750927
gene-Dmel_CG10619	1.340398679	4.317965789	6.79463868	4.35E-06	0.000641285	4.25552642
gene-Dmel_CG3174	-1.630972247	6.036629528	-6.737876077	4.81E-06	0.000698316	4.133250232
gene-Dmel_CG4999	-0.979567648	5.764212603	-6.718777808	4.98E-06	0.000711283	4.089841324
gene-Dmel_CG7991	2.932635284	-1.421927354	6.706975093	5.09E-06	0.000715295	3.873687612
gene-Dmel_CG9519	-2.785397565	1.389312477	-6.590633987	6.27E-06	0.000868453	4.150598567
gene-Dmel_CG15414	-7.207376534	0.945377342	-6.572856859	6.47E-06	0.000883436	3.342993599
gene-Dmel_CG3679	1.65814578	1.169158486	6.539186227	6.88E-06	0.000925193	4.053160424
gene-Dmel_CG7997	0.979234896	2.515470783	6.506396098	7.30E-06	0.000967732	3.702023673
gene-Dmel_CG8590	1.87242633	1.712199186	6.443415927	8.19E-06	0.001069946	3.891120115
gene-Dmel_CG13183	-1.818987288	3.270260125	-6.434809046	8.32E-06	0.001071601	3.779004554
gene-Dmel_CG15528	1.323834166	1.681863997	6.415667497	8.62E-06	0.00109438	3.801705137
gene-LOC108137271	1.068195677	5.645895437	6.381349804	9.18E-06	0.001149476	3.545331855
gene-Dmel_CG3350	-1.304107311	5.612654716	-6.310491806	1.05E-05	0.001291894	3.339087721
gene-Dmel_CG13920	1.138708299	3.209329217	6.285777692	1.09E-05	0.001334201	3.428393261
gene-Dmel_CG1636	0.937737413	4.838945999	6.277272946	1.11E-05	0.001337516	3.290909317
gene-Dmel_CG10445	0.999330774	1.451935097	6.265729896	1.14E-05	0.00134865	3.400215327
gene-Dmel_CG32599	-2.961196574	0.119708548	-6.258634195	1.15E-05	0.00134897	3.056926922
gene-Dmel_CG3690	2.979829011	0.216172105	6.221831709	1.23E-05	0.0014257	3.360942236
gene-Dmel_CG9521	-3.483480911	-0.381712963	-6.215170872	1.25E-05	0.0014257	3.219310744
gene-Dmel_CG44838	1.11731453	4.546871843	6.190006856	1.31E-05	0.001475152	3.148532186
gene-Dmel_CG6891	-1.338402806	4.943692969	-6.183570857	1.32E-05	0.001475152	3.128426194
gene-Dmel_CG3725	1.028820115	11.03927742	6.157793954	1.39E-05	0.001529128	3.081363392
gene-Dmel_CG33181	0.967628694	2.633781684	6.101261629	1.54E-05	0.0016794	3.158754085
gene-Dmel_CG10755	1.305182905	2.558992663	6.074708163	1.62E-05	0.001744394	3.10555509
gene-Dmel_CG18249	-1.476859243	8.246379231	-6.043354784	1.72E-05	0.001812298	2.842055082
gene-Dmel_CG16858	-1.304949983	9.423161265	-6.037866591	1.74E-05	0.001812298	2.837892813
gene-Dmel_CG15236	1.492013655	1.516340518	6.03594728	1.74E-05	0.001812298	2.840241115
gene-Dmel_CG15444	1.027080416	4.117871016	6.024967241	1.78E-05	0.001827144	2.880810078
gene-Dmel_CG12057	4.347799056	-1.866163915	6.018747019	1.80E-05	0.001827144	2.617327694
gene-Dmel_CG4979	3.158391719	-0.3204282	6.013825832	1.82E-05	0.001827144	3.12090274
gene-Dmel_CG8519	0.909452056	3.029590271	6.007681859	1.84E-05	0.001828349	2.911802467
gene-Dmel_CG8093	1.587409011	2.76121196	5.980877132	1.94E-05	0.001902596	2.827930155
gene-Dmel_CG10521	1.294905947	1.41773048	5.946876155	2.06E-05	0.002007459	2.943166521
gene-Dmel_CG10947	1.22905474	2.924496835	5.937424679	2.10E-05	0.002022232	2.795311176
gene-Dmel_CG8177	1.035968748	4.009141962	5.920229617	2.17E-05	0.002049248	2.661197638
gene-Dmel_CG6531	1.00148193	4.239372911	5.91559694	2.19E-05	0.002049248	2.600864463
gene-Dmel_CG2893	1.477993955	0.737866341	5.914047057	2.20E-05	0.002049248	2.95508334
gene-Dmel_CG11529	1.280092135	2.850891432	5.901877168	2.25E-05	0.002076	2.797174226
gene-LOC108138165	-2.391686015	2.71987676	-5.879158173	2.35E-05	0.002146014	2.518304382
gene-Dmel_CG32632	-1.262670668	4.149859038	-5.867834013	2.40E-05	0.002171092	2.586746071
gene-Dmel_CG3510	-3.750622941	-1.516841743	-5.83389191	2.56E-05	0.002293612	2.73576946
gene-Dmel_CG9264	1.551914592	2.160798906	5.817787374	2.64E-05	0.002342333	2.690736308
gene-Dmel_CG7530	0.78898377	7.682378688	5.78979969	2.78E-05	0.002447464	2.346948775
gene-Dmel_CG42817	1.252902292	3.098199853	5.743238026	3.04E-05	0.002635648	2.403494404
gene-Dmel_CG43772	1.126438146	4.386276907	5.741272751	3.06E-05	0.002635648	2.323837302
gene-Dmel_CG3940	1.340686606	6.954494442	5.694037843	3.35E-05	0.002849562	2.151159163
gene-Dmel_CG7384	-1.019622444	6.026765373	-5.691039138	3.37E-05	0.002849562	2.14391925
gene-Dmel_CG42700	1.09726951	2.951300798	5.671471717	3.50E-05	0.002932095	2.30213707
gene-Dmel_CG4145	-1.15341386	9.87585184	-5.646363792	3.67E-05	0.003040235	2.082583576
gene-Dmel_CG10493	2.994821637	-2.309755441	5.643333518	3.69E-05	0.003040235	2.047442128
gene-Dmel_CG4609	-0.666070827	7.264800163	-5.597362567	4.03E-05	0.003293877	1.970273319
gene-Dmel_CG12311	-1.16509577	2.525269503	-5.588166892	4.11E-05	0.003323545	2.177297504
gene-Dmel_CG5685	1.091403251	4.825426149	5.578908328	4.18E-05	0.00335419	1.941133073
gene-Dmel_CG12023	-1.108782804	6.294651275	-5.541686757	4.50E-05	0.003545312	1.857046191
gene-Dmel_CG30296	0.943523678	5.688803596	5.541494076	4.50E-05	0.003545312	1.84884888
gene-Dmel_CG4433	0.64539082	4.806800906	5.514168017	4.74E-05	0.003707407	1.829108412
gene-Dmel_CG1019	-1.102546484	8.907601648	-5.501881764	4.86E-05	0.003765247	1.793692518
gene-Dmel_CG14507	2.769052191	-1.42427165	5.487266784	5.00E-05	0.003841791	2.150089824
gene-Dmel_CG2099	-0.669395411	9.17417186	-5.425916133	5.64E-05	0.004296386	1.643784805
gene-Dmel_CG10564	-0.919215753	-0.324132314	-5.402238686	5.91E-05	0.004429808	1.746396895
gene-Dmel_CG12403	0.718403693	5.344692027	5.401937275	5.91E-05	0.004429808	1.5756558
gene-Dmel_CG1505	3.554749337	-0.733063412	5.397103764	5.97E-05	0.004435757	0.770265
gene-Dmel_CG11271	-0.735256104	9.264842338	-5.370700213	6.29E-05	0.004634722	1.533589651
gene-Dmel_CG17146	1.072097201	7.287913659	5.357565566	6.45E-05	0.004718222	1.489123177
gene-Dmel_CG1354	-0.6493897	6.914207908	-5.350708746	6.54E-05	0.004744505	1.468736579
gene-Dmel_CG9245	0.806939438	6.867593183	5.33708065	6.72E-05	0.004835464	1.450263044
gene-Dmel_CG34399	-1.357467448	-1.114112207	-5.316195993	7.00E-05	0.004966661	1.782837112
gene-Dmel_CG4615	1.145503568	5.950790534	5.315621743	7.01E-05	0.004966661	1.406384189
gene-Dmel_CG42699	0.856410032	2.429272393	5.300864593	7.22E-05	0.005074431	1.637213475
gene-Dmel_CG5905	-1.083766003	4.167737357	-5.290213528	7.37E-05	0.005142993	1.358826063
gene-Dmel_CG11403	1.475139134	0.739268531	5.259927653	7.82E-05	0.005419794	1.756045967
gene-Dmel_CG3751	-0.601223059	4.090613361	-5.246805204	8.03E-05	0.005469772	1.286407102
gene-Dmel_CG14655	0.890029587	2.967627363	5.246705827	8.03E-05	0.005469772	1.466853919
gene-Dmel_CG32397	1.36689454	1.763205307	5.243980951	8.08E-05	0.005469772	1.588111062
gene-Dmel_CG2010	1.020454338	4.606696197	5.216969301	8.52E-05	0.005697485	1.230662101
gene-LOC108140933	1.211918587	1.458463327	5.216059773	8.54E-05	0.005697485	1.60443462
gene-Dmel_CG9449	1.183104616	7.656653366	5.210430871	8.63E-05	0.005719899	1.197490795
gene-Dmel_CG1674	0.949869624	2.911251686	5.202923513	8.76E-05	0.00576424	1.376873613
gene-Dmel_CG12105	1.211514429	2.706436951	5.184824371	9.09E-05	0.005910969	1.368775529
gene-Dmel_CG3597	-1.172363203	8.179937116	-5.183133153	9.12E-05	0.005910969	1.148097746
gene-Dmel_CG13758	-0.745652342	5.579526982	-5.150488524	9.73E-05	0.006264342	1.067791799
gene-Dmel_CG32156	0.848650185	7.108845141	5.14530019	9.83E-05	0.006285335	1.063197461
gene-Dmel_CG10163	-1.632673335	-0.758657199	-5.117745815	0.000103873	0.006581436	1.363211035
gene-Dmel_CG5455	0.727400851	7.122187098	5.115331143	0.000104376	0.006581436	1.007075632
gene-Dmel_CG8937	1.243682242	4.930606247	5.086260196	0.000110634	0.006928258	0.961492576
gene-Dmel_CG11400	-1.095517142	8.717319007	-5.062043074	0.000116141	0.007223678	0.905009014
gene-Dmel_CG6018	1.078669488	0.92012115	5.04163423	0.000121002	0.007428649	1.327863712
gene-Dmel_CG8936	-1.26829713	1.148707385	-5.041386159	0.000121062	0.007428649	1.303858956
gene-Dmel_CG10034	-6.18453064	1.257269548	-5.034155907	0.000122834	0.007487164	1.162729032
gene-Dmel_CG42319	0.724553349	6.265409479	5.027800309	0.000124414	0.007533254	0.821822352
gene-Dmel_CG15210	-0.90868156	4.389043406	-5.021251895	0.000126064	0.007582938	0.856884551
gene-Dmel_CG14351	-1.368619986	2.861385078	-5.011384503	0.000128593	0.007642144	0.971156941
gene-Dmel_CG30062	-3.1031499	0.270123469	-5.01089339	0.00012872	0.007642144	1.173935335
gene-Dmel_CG1747	-0.619807209	6.862080851	-5.00297649	0.000130789	0.007643211	0.776821949
gene-LOC108141266	-1.51475609	4.459517214	-5.002383357	0.000130945	0.007643211	0.903337341
gene-Dmel_CG13428	-3.648598782	-1.514681292	-5.001244264	0.000131246	0.007643211	1.145919607
gene-Dmel_CG30339	1.661833862	2.600568481	4.995423432	0.000132795	0.007684432	0.900822776
gene-Dmel_CR45185	-2.573318676	0.806438752	-4.970415745	0.000139663	0.008031063	1.114314956
gene-Dmel_CG1527	-0.670471966	8.945133954	-4.965071004	0.000141178	0.008067426	0.711476468
gene-Dmel_CR45175	1.289288423	1.653702181	4.96175481	0.000142126	0.00807117	1.064284688
gene-Dmel_CG10584	0.779580333	-0.235501889	4.953421661	0.000144538	0.008157474	0.817477473
gene-Dmel_CG14997	0.52387602	6.24859538	4.924253555	0.000153317	0.008599846	0.602824867
gene-Dmel_CG7949	0.668772155	5.403504442	4.909247544	0.000158045	0.008794256	0.579762611
gene-Dmel_CG12269	-1.65038635	-0.872311785	-4.90718414	0.000158706	0.008794256	1.071643898
gene-Dmel_CR45046	-5.41467083	-2.429535585	-4.899003527	0.000161358	0.008887324	0.315447832
gene-Dmel_CG7180	0.938928179	3.384890174	4.863139605	0.00017353	0.009429091	0.635773824
gene-Dmel_CG3027	-0.64758629	6.099445446	-4.862479041	0.000173763	0.009429091	0.481722857
gene-Dmel_CG4651	-0.51229311	10.10808679	-4.858953299	0.000175011	0.009429091	0.503752424
gene-Dmel_CG31299	-0.843418751	7.347617209	-4.858087003	0.000175319	0.009429091	0.481463998
gene-Dmel_CG1263	-0.613593263	10.66707856	-4.845982742	0.000179683	0.009607254	0.482158378
gene-Dmel_CG11133	1.644654902	1.682011075	4.838629785	0.000182388	0.009650553	0.825154608
gene-Dmel_CG32155	0.904567764	4.414105205	4.835554712	0.000183531	0.009650553	0.510782089
gene-Dmel_CG14959	-1.428166958	3.372730709	-4.835212059	0.000183659	0.009650553	0.681336698
gene-Dmel_CG16779	0.89194548	3.430236385	4.823622681	0.000188039	0.009824219	0.533673603
gene-Dmel_CG33970	0.895101803	4.23149215	4.800083853	0.000197267	0.010247779	0.416878483
gene-Dmel_CG1812	-1.17960779	3.162924652	-4.786531846	0.000202789	0.01047513	0.439468237
gene-Dmel_CG7404	0.558389784	5.026132154	4.782902651	0.000204294	0.010493614	0.318485665
gene-Dmel_CG12998	-1.836941849	6.467456106	-4.774026776	0.000208025	0.010613581	0.307086823
gene-Dmel_CG13856	-1.287224294	4.357275933	-4.770883261	0.000209363	0.010613581	0.320500099
gene-LOC108137371	-0.911191708	4.884773543	-4.769131026	0.000210112	0.010613581	0.313519624
gene-Dmel_CG12051	-1.006783659	7.017946733	-4.763187476	0.000212676	0.010638257	0.276945024
gene-Dmel_CG15106	1.008067899	0.163533763	4.762606118	0.000212928	0.010638257	0.361468137
gene-Dmel_CG7111	-0.528247564	11.02257136	-4.753687321	0.000216839	0.010774793	0.294118609
gene-Dmel_CG4673	0.44897466	6.513755095	4.728168481	0.000228442	0.01128998	0.203057547
gene-Dmel_CG11822	-0.73442712	5.486839134	-4.72251331	0.000231098	0.011359851	0.190385546
gene-Dmel_CG9505	-1.091172732	4.498227158	-4.697747254	0.000243109	0.011886333	0.444043572
gene-Dmel_CG1368	-3.043845743	4.413990665	-4.67949205	0.00025237	0.012244895	0.360567005
gene-Dmel_CG4562	0.95077411	3.242288025	4.67540243	0.000254493	0.012244895	0.226803673
gene-Dmel_CG1112	1.259116474	7.915033723	4.67520622	0.000254596	0.012244895	0.106678
gene-Dmel_CG2991	0.557408297	6.157388594	4.672904335	0.0002558	0.012244895	0.084144942
gene-Dmel_CG10184	-0.905237251	5.227420033	-4.666984676	0.000258922	0.012329088	0.13476751
gene-LOC108144742	-0.765820828	4.264215458	-4.664479997	0.000260255	0.012329088	0.098889539
gene-LOC108144352	-1.261886187	7.143918552	-4.65943344	0.000262962	0.012393123	0.068906536
gene-LOC108147315	1.190804119	6.584306385	4.645789977	0.000270427	0.012679538	0.032677616
gene-Dmel_CG6141	-0.613234212	9.542582503	-4.636427304	0.000275674	0.012736405	0.041535389
gene-Dmel_CG11130	-1.260808031	3.145293645	-4.634569781	0.000276727	0.012736405	0.276638905
gene-Dmel_CG4464	-0.638931347	9.737000301	-4.633998336	0.000277052	0.012736405	0.038038147
gene-Dmel_CG4105	1.134538216	3.247209986	4.631861708	0.00027827	0.012736405	0.069127199
gene-Dmel_CG7977	-0.515491073	10.69750984	-4.631277057	0.000278605	0.012736405	0.039081417
gene-Dmel_CG14049	-1.575828559	6.147437448	-4.626841469	0.000281154	0.012781504	0.000888124
gene-Dmel_CG9297	1.328392948	9.181525362	4.624711328	0.000282387	0.012781504	0.016934245
gene-Dmel_CG12296	1.09516628	4.440409798	4.617716447	0.000286474	0.01290264	0.071363042
gene-Dmel_CG6199	-0.874395547	7.28443644	-4.6143835	0.000288443	0.012927633	-0.024499951
gene-LOC108138214	-1.400150846	2.197289208	-4.611712822	0.000290031	0.012929404	-0.017490935
gene-Dmel_CG5876	-0.756821736	4.405423001	-4.60957023	0.000291311	0.012929404	-0.00749432
gene-Dmel_CG31094	1.08575341	7.820360152	4.598394704	0.000298082	0.013101087	-0.05009674
gene-Dmel_CG6495	0.962707356	2.02759012	4.59613446	0.000299471	0.013101087	0.415223481
gene-Dmel_CG1417	0.762205785	4.837510738	4.594914362	0.000300224	0.013101087	-0.061365895
gene-Dmel_CG10423	-0.637776141	8.873201946	-4.59250565	0.000301715	0.013101087	-0.056323228
gene-Dmel_CG10345	1.741378414	5.48686922	4.59149408	0.000302344	0.013101087	-0.064385005
gene-Dmel_CG6705	-1.190354298	6.637646999	-4.575266136	0.000312612	0.013313835	-0.110431058
gene-Dmel_CG31558	-1.326876115	4.509759131	-4.572389705	0.000314469	0.013313835	-0.067123501
gene-Dmel_CG10516	-2.016072815	7.480246111	-4.572132722	0.000314636	0.013313835	-0.114117576
gene-Dmel_CG8646	0.766186894	6.070889709	4.570608084	0.000315625	0.013313835	-0.126882409
gene-Dmel_CG42612	0.855531839	4.916020677	4.569463732	0.00031637	0.013313835	-0.096481363
gene-Dmel_CG3856	1.184849766	2.069677946	4.567689205	0.000317528	0.013313835	0.251283928
gene-Dmel_CG2054	-1.762604181	4.783935037	-4.567037537	0.000317954	0.013313835	-0.113356367
gene-LOC108138166	-2.589592852	2.003740944	-4.563662983	0.000320172	0.013313835	0.153437862
gene-Dmel_CG15865	0.883697744	2.085216755	4.563379405	0.000320359	0.013313835	-0.088848941
gene-Dmel_CG7334	0.683079991	6.189172193	4.557643337	0.000324167	0.013411144	-0.147475131
gene-Dmel_CG1618	0.933200623	1.614502051	4.546201035	0.000331903	0.01366932	0.25713631
gene-Dmel_CG6739	-2.707686605	3.196198634	-4.540506443	0.000335823	0.013768735	0.245133692
gene-Dmel_CG2082	1.130582695	3.944848924	4.536497958	0.00033861	0.013811191	-0.117175775
gene-Dmel_CG9277	-0.664179772	9.491925268	-4.53321228	0.000340913	0.013811191	-0.173796736
gene-Dmel_CG33680	1.252262168	1.31172606	4.532534191	0.00034139	0.013811191	0.142291587
gene-Dmel_CG9116	-1.875125579	7.297782161	-4.527952641	0.000344632	0.013880927	-0.200872249
gene-Dmel_CG3937	-0.769570383	7.636651162	-4.519514611	0.000350685	0.014060279	-0.216055829
gene-Dmel_CG10944	-0.587806297	10.30200193	-4.517480881	0.000352161	0.014060279	-0.199550906
gene-Dmel_CG11280	0.878738411	2.343730587	4.510228281	0.000357473	0.014210327	-0.005718639
gene-Dmel_CG11522	-0.515711083	10.52214979	-4.504038256	0.000362072	0.01433083	-0.225694905
gene-LOC108138460	1.286583307	2.106476941	4.496004953	0.00036813	0.014507817	0.076248723
gene-Dmel_CG2969	1.404299192	4.622266362	4.488966823	0.000373523	0.014643844	-0.259906556
gene-Dmel_CG4482	-1.180379619	3.302918867	-4.485945167	0.000375863	0.014643844	-0.110939485
gene-Dmel_CG8922	-0.542680271	10.18118715	-4.48421702	0.000377208	0.014643844	-0.269331902
gene-Dmel_CG7536	0.871266341	6.946911848	4.481047668	0.000379687	0.014643844	-0.304063286
gene-Dmel_CG42708	0.963530074	3.803252729	4.479886966	0.0003806	0.014643844	-0.145976461
gene-Dmel_CG9232	-0.944827203	8.954927392	-4.477616604	0.00038239	0.014643844	-0.293110422
gene-Dmel_CG16993	-1.3598297	0.683119247	-4.477107239	0.000382793	0.014643844	0.129269609
gene-Dmel_CG2986	-0.675372247	8.232554789	-4.468014796	0.000390059	0.014696008	-0.318893962
gene-Dmel_CG7635	-1.281046211	4.509556459	-4.465921042	0.000391752	0.014696008	-0.288825537
gene-Dmel_CG6137	-3.215973991	-2.84144687	-4.464662222	0.000392774	0.014696008	-0.099129621
gene-Dmel_CG4099	-0.810780243	5.627332114	-4.461799236	0.000395107	0.014696008	-0.350334867
gene-Dmel_CG8229	0.942292029	3.642656208	4.460201592	0.000396415	0.014696008	-0.201217775
gene-Dmel_CG17914	-1.054291929	5.653626974	-4.459634591	0.000396881	0.014696008	-0.352704907
gene-Dmel_CG9786	0.873419718	3.094966134	4.458829791	0.000397542	0.014696008	-0.193933241
gene-Dmel_CG1265	0.736374499	4.187095726	4.457686491	0.000398484	0.014696008	-0.282303547
gene-Dmel_CG4046	-0.624549808	3.200119341	-4.457517806	0.000398623	0.014696008	-0.332291103
gene-Dmel_CG8857	-0.608255034	9.402354426	-4.446454587	0.000407856	0.014969479	-0.353380449
gene-Dmel_CG9416	0.565423285	5.545533308	4.44472994	0.000409315	0.014969479	-0.389765137
gene-Dmel_CG1124	-1.075086093	4.612075508	-4.434798736	0.00041782	0.015197524	-0.316565411
gene-Dmel_CG1475	-0.65741603	10.08946397	-4.433581587	0.000418875	0.015197524	-0.374720496
gene-Dmel_CG7808	-0.627931437	10.31850713	-4.428581273	0.000423237	0.015277391	-0.383703573
gene-Dmel_CG16869	-1.313097497	2.511343105	-4.42643921	0.000425119	0.015277391	-0.286069803
gene-Dmel_CG17646	0.923869662	9.116742795	4.425339196	0.000426089	0.015277391	-0.39869975
gene-Dmel_CG3961	-0.945789509	7.419658991	-4.411238651	0.000438726	0.015669024	-0.441786132
gene-Dmel_CG5920	-0.504722673	10.10936838	-4.401777035	0.000447419	0.015917308	-0.442128926
gene-Dmel_CG14792	-0.610324746	10.87166964	-4.397899809	0.000451031	0.015983638	-0.443660407
gene-Dmel_CG9155	-1.567990433	3.44121136	-4.373970464	0.000473995	0.016669971	-0.333271903
gene-Dmel_CG10652	-0.651376064	9.114727879	-4.373920006	0.000474045	0.016669971	-0.50825981
gene-Dmel_CG1883	-0.579992076	10.48050157	-4.364697104	0.000483212	0.016900395	-0.51553294
gene-Dmel_CG6749	-0.952937055	2.092082973	-4.363619433	0.000484294	0.016900395	-0.140377957
gene-Dmel_CG4897	-0.626206139	10.49479956	-4.343269275	0.000505212	0.017563321	-0.560421549
gene-LOC108144738	-0.885134242	3.224425878	-4.339193261	0.000509511	0.01764568	-0.373288134
gene-Dmel_CG9203	0.704770364	2.52967211	4.335042626	0.000513927	0.017731453	-0.327577552
gene-Dmel_CG4213	0.965974578	3.814197404	4.332645716	0.000516495	0.017753057	-0.550334325
gene-Dmel_CG42238	0.69128057	4.284236242	4.327877127	0.000521643	0.017809301	-0.561408885
gene-Dmel_CG2746	-0.554592696	10.15884938	-4.327522929	0.000522027	0.017809301	-0.596464836
gene-Dmel_CG5992	0.974445184	3.216836739	4.322989073	0.000526973	0.017867423	-0.418043383
gene-Dmel_CG32121	0.942278292	2.02093146	4.322382149	0.000527639	0.017867423	-0.222660241
gene-Dmel_CG8193	-1.01260828	0.866225568	-4.310341848	0.000541025	0.0182531	-0.225198169
gene-LOC108134769	-1.343697081	4.053964175	-4.307815056	0.000543878	0.018275285	-0.538436197
gene-Dmel_CG12880	-1.535987736	-1.715099387	-4.306225428	0.00054568	0.018275285	-0.036664066
gene-Dmel_CG11727	-0.588162887	4.551083973	-4.301770933	0.000550764	0.018378216	-0.648563912
gene-Dmel_CG13389	-0.504155856	9.769264158	-4.282175104	0.000573705	0.019074118	-0.693300746
gene-Dmel_CG9354	-0.629450701	9.540987833	-4.265547862	0.000593931	0.019675055	-0.730545039
gene-Dmel_CG42640	-0.975105703	5.916335186	-4.263281595	0.000596744	0.01969105	-0.758418172
gene-Dmel_CR43463	2.607838293	-0.258958322	4.261694439	0.000598722	0.01969105	-0.126902824
gene-Dmel_CG12964	1.89318147	1.776099784	4.259292353	0.000601728	0.019718977	-0.406811944
gene-Dmel_CG5493	1.112239296	1.716150043	4.228960143	0.000641031	0.020906381	-0.827027072
gene-Dmel_CG8505	-2.627068073	8.675957051	-4.227837296	0.000642535	0.020906381	-0.826920894
gene-Dmel_CG12002	-0.786541735	6.99336326	-4.220770684	0.000652082	0.021141808	-0.84860635
gene-Dmel_CG3395	-0.661107744	9.574641428	-4.21282674	0.000662988	0.021419431	-0.838733421
gene-Dmel_CG11661	0.489010017	9.933875987	4.208717427	0.000668702	0.021516391	-0.846924835
gene-Dmel_CG6553	-0.847451035	2.500896359	-4.203972454	0.000675362	0.021516391	-0.530612686
gene-Dmel_CG13641	-1.658495903	6.322523935	-4.203417366	0.000676145	0.021516391	-0.876952519
gene-Dmel_CG15442	-0.581727939	9.886774083	-4.202497192	0.000677446	0.021516391	-0.85880858
gene-LOC108138630	-0.869430097	2.484271401	-4.202278344	0.000677756	0.021516391	-0.873397161
gene-Dmel_CG14787	2.272550659	-0.697075226	4.195741524	0.000687074	0.021736754	-0.430179359
gene-LOC108138605	-0.73471671	3.115279381	-4.19328707	0.000690607	0.021759498	-0.897268429
gene-Dmel_CG8358	-1.691486464	6.177191298	-4.191940221	0.000692553	0.021759498	-0.876237277
gene-Dmel_CG42734	0.539921034	2.204368412	4.186090583	0.000701071	0.021951684	-0.914114278
gene-Dmel_CG13648	1.270621415	3.315118855	4.176468246	0.000715314	0.022321218	-0.775467803
gene-Dmel_CG6779	-0.510223709	10.1407281	-4.172648047	0.00072105	0.022423673	-0.919898315
gene-Dmel_CG7529	1.896561145	4.879930824	4.159875288	0.000740569	0.022952609	-0.658092567
gene-Dmel_CG6510	-0.5009324	9.895102972	-4.158022233	0.000743445	0.0229639	-0.952599618
gene-Dmel_CG3922	-0.619938035	9.34319521	-4.153483572	0.000750537	0.023104902	-0.966007912
gene-Dmel_CG42309	-0.823402845	7.996357014	-4.140869247	0.00077061	0.023643238	-1.001842508
gene-Dmel_CG8095	-0.750356579	4.278569873	-4.135971648	0.000778549	0.023806943	-0.991961008
gene-Dmel_CG3564	-0.590783644	6.870453885	-4.119106106	0.00080653	0.024580347	-1.064600664
gene-Dmel_CG8705	-0.481837991	5.124287036	-4.108571171	0.000824523	0.025045232	-1.076088389
gene-Dmel_CG42541	0.821501938	2.413936437	4.096614332	0.000845438	0.025595499	-0.780282357
gene-Dmel_CG9138	-1.034908723	6.625987971	-4.094363881	0.000849434	0.025631611	-1.113902014
gene-Dmel_CG9739	0.993396172	5.340036429	4.089566941	0.000858016	0.025743184	-1.128565764
gene-Dmel_CG3831	-0.790083351	2.356156327	-4.087945173	0.000860938	0.025743184	-0.756249805
gene-Dmel_CG30118	0.510478517	3.358534862	4.087590043	0.000861579	0.025743184	-1.11756898
gene-Dmel_CG43078	0.706187798	8.957618407	4.084862414	0.000866518	0.025806444	-1.112648252
gene-Dmel_CG5502	-0.476883764	11.1644939	-4.079664546	0.000876011	0.025958761	-1.106655296
gene-LOC108143322	-2.48784048	-1.392740783	-4.078957217	0.000877311	0.025958761	-0.588329523
gene-Dmel_CG3700	-0.588086611	0.079414754	-4.075187165	0.000884273	0.026080343	-1.074877961
gene-Dmel_CG3314	-0.535974891	10.50939819	-4.064566099	0.000904187	0.026581943	-1.14293538
gene-Dmel_CG11901	-0.555186364	10.79103761	-4.06002409	0.000912842	0.026750354	-1.150327764
gene-Dmel_CG10092	0.709189864	3.787140547	4.052851071	0.00092668	0.027069123	-1.087034391
gene-Dmel_CG8501	-1.707733478	2.228886428	-4.05095396	0.000930375	0.027090517	-0.928107529
gene-Dmel_CG8900	-0.590750965	9.688974752	-4.035304883	0.000961433	0.02785249	-1.210637359
gene-Dmel_CG1318	-0.716856876	6.250558725	-4.034708495	0.000962637	0.02785249	-1.244124674
gene-Dmel_CG10844	1.12512671	7.155684069	4.027365627	0.000977588	0.028195851	-1.245701699
gene-Dmel_CG12918	-0.743227892	4.589858961	-4.023526916	0.000985497	0.028207447	-1.264465077
gene-Dmel_CG17256	2.088865245	-0.240297162	4.022798357	0.000987006	0.028207447	-0.577324991
gene-Dmel_CG44425	-0.72948165	3.914272032	-4.022366628	0.000987901	0.028207447	-1.169517612
gene-Dmel_CG6253	-0.58806504	9.692878747	-4.02085776	0.000991035	0.028207447	-1.241282788
gene-Dmel_CG42349	0.826433528	4.822987177	4.018265324	0.000996444	0.028207447	-1.264945224
gene-Dmel_CG1702	0.764350826	5.1957267	4.017917012	0.000997173	0.028207447	-1.253012035
gene-Dmel_CG3630	0.658903157	6.220712766	4.016765793	0.000999586	0.028207447	-1.279819952
gene-Dmel_CG12787	-0.950220097	6.767456974	-4.009352738	0.001015267	0.028561805	-1.293112096
gene-Dmel_CG9946	-0.592841428	7.745897084	-4.006393536	0.001021596	0.028651697	-1.288549437
gene-Dmel_CG1873	0.752347668	6.481233041	4.0048638	0.001024883	0.028655993	-1.302156607
gene-Dmel_CG6684	-0.555807961	9.641826357	-3.982224253	0.001074805	0.029960182	-1.322217059
gene-Dmel_CG17600	2.479374642	0.343899601	3.978091784	0.001084179	0.030007927	-0.724978078
gene-Dmel_CG8098	0.57089668	5.531886736	3.978006738	0.001084373	0.030007927	-1.366419857
gene-Dmel_CG6535	0.660648206	5.037734584	3.977133776	0.001086364	0.030007927	-1.356333218
gene-Dmel_CG14757	0.700792124	2.883264963	3.971072176	0.001100292	0.030301111	-1.129000296
gene-Dmel_CG31732	0.921871911	5.737409089	3.968763769	0.001105643	0.03035705	-1.379407542
gene-Dmel_CG11044	1.315496983	1.408924576	3.96670636	0.001110435	0.030397332	-0.742908519
gene-Dmel_CG17163	-0.577397035	3.143598901	-3.961127	0.001123536	0.030664135	-1.186591276
gene-Dmel_CG4867	0.527499554	4.386516953	3.957204602	0.001132839	0.030744397	-1.344087574
gene-Dmel_CG13935	-1.476728035	4.809334706	-3.956200174	0.001135233	0.030744397	-1.365767149
gene-Dmel_CG8930	0.923502507	1.010056382	3.955642969	0.001136564	0.030744397	-0.94272282
gene-Dmel_CG5840	-1.04080497	5.841645874	-3.951188684	0.001147259	0.03094214	-1.342248539
gene-Dmel_CG15693	-0.627726643	9.222237623	-3.944788167	0.001162804	0.031269167	-1.405269742
gene-Dmel_CG8332	-0.626996188	9.799343974	-3.937987436	0.001179555	0.031626589	-1.413813125
gene-Dmel_CG3104	0.628428834	2.744052006	3.931065407	0.001196854	0.031996596	-1.150862579
gene-Dmel_CG7446	-1.465057709	0.846092101	-3.922981976	0.00121738	0.032450464	-1.119740377
gene-Dmel_CG1681	-0.615353898	8.990653956	-3.918938388	0.001227781	0.03251609	-1.458327008
gene-Dmel_CG2049	-0.592271881	7.374965024	-3.916970492	0.001232876	0.03251609	-1.479199732
gene-Dmel_CG42346	0.95060753	0.546935132	3.91623367	0.001234788	0.03251609	-0.938411802
gene-Dmel_CG3203	-0.460206432	10.00002745	-3.915785651	0.001235953	0.03251609	-1.458416446
gene-Dmel_CG4252	0.648456461	2.916193581	3.913986096	0.001240642	0.03251609	-1.283417822
gene-Dmel_CG7120	-0.390227291	1.676832001	-3.913779727	0.001241181	0.03251609	-1.454122542
gene-Dmel_CG7189	1.076749936	3.411434391	3.906087074	0.001261437	0.032952327	-1.27700612
gene-Dmel_CG11207	0.931673148	1.799992895	3.903838605	0.00126742	0.033014301	-1.010852504
gene-Dmel_CG3661	-0.595668236	5.262143442	-3.893498535	0.001295306	0.033471616	-1.508855118
gene-Dmel_CG6341	-0.569389718	8.284841228	-3.892776998	0.001297275	0.033471616	-1.505722697
gene-Dmel_CG31753	-0.851769587	2.509089391	-3.892468521	0.001298117	0.033471616	-1.220218212
gene-Dmel_CG43398	1.003758415	8.458277179	3.891919013	0.00129962	0.033471616	-1.523100732
gene-Dmel_CG6713	-1.841719532	1.457619361	-3.890441576	0.001303668	0.033481564	-1.187951365
gene-Dmel_CG4759	-0.524038613	9.578338932	-3.888026048	0.001310314	0.033557988	-1.521122317
gene-Dmel_CG11202	0.959929573	2.491127204	3.884648323	0.001319665	0.033703061	-1.232439484
gene-Dmel_CG9358	0.770120375	4.854987521	3.881778162	0.001327663	0.033812885	-1.470458555
gene-LOC108136002	-1.272826007	1.505496114	-3.874907723	0.001347009	0.034210281	-1.041157639
gene-Dmel_CG9198	0.525282267	4.315990825	3.872882655	0.001352765	0.034253558	-1.497616543
gene-Dmel_CG1751	-0.664649454	7.040921511	-3.871676304	0.001356206	0.034253558	-1.579653508
gene-Dmel_CG11276	-0.426155762	10.55238853	-3.860701891	0.001387915	0.034957862	-1.569549503
gene-Dmel_CG12702	2.167219113	-0.857531337	3.857215981	0.001398142	0.035118721	-0.966729212
gene-LOC108135898	-0.771733296	5.451127905	-3.854821636	0.001405211	0.035199576	-1.616872432
gene-Dmel_CG6741	0.739867505	6.177516277	3.852415299	0.001412352	0.035281781	-1.624605319
gene-LOC108136394	-3.206799061	4.934180537	-3.84917019	0.001422039	0.035310139	-1.548911292
gene-Dmel_CG4950	-0.825334414	5.368435131	-3.848609965	0.001423718	0.035310139	-1.634026262
gene-Dmel_CG3195	-0.497241377	9.913029708	-3.847579054	0.001426814	0.035310139	-1.603227106
gene-Dmel_CG3001	0.551810275	8.002011736	3.846873821	0.001428935	0.035310139	-1.620978674
gene-Dmel_CG11650	-2.237373275	-2.447213014	-3.842203426	0.001443063	0.035539295	-0.927985617
gene-Dmel_CG5541	0.519510161	7.43334153	3.841244242	0.001445982	0.035539295	-1.636679338
gene-Dmel_CG5321	-0.829543885	7.254095355	-3.833414204	0.001470035	0.035961486	-1.656737582
gene-Dmel_CG12703	0.608687494	8.613500923	3.833094087	0.001471027	0.035961486	-1.64716857
gene-Dmel_CG6534	0.998933778	1.387972515	3.828487266	0.001485375	0.03621543	-1.201245901
gene-Dmel_CG10250	1.362863055	-0.239332518	3.825667242	0.001494228	0.036334384	-0.950894557
gene-Dmel_CG42345	-1.118243272	5.220993591	-3.820182966	0.001511597	0.036659243	-1.683132292
gene-Dmel_CG7780	-0.82616912	8.9845854	-3.818700803	0.001516326	0.036676643	-1.677338039
gene-Dmel_CG5405	0.524654059	5.097220102	3.813517861	0.00153298	0.036981628	-1.702065843
gene-Dmel_CG6846	-0.480628063	9.959429373	-3.810082146	0.001544121	0.037069263	-1.680901785
gene-Dmel_CG4087	-0.53468563	9.93350202	-3.809897662	0.001544722	0.037069263	-1.679831436
gene-Dmel_CG32796	0.613217775	2.967354813	3.807943135	0.001551098	0.037124848	-1.508870566
gene-Dmel_CG7939	-0.510038678	9.528480129	-3.80474593	0.001561587	0.037245364	-1.695881418
gene-Dmel_CG9092	-0.639154523	5.513237104	-3.803928078	0.001564281	0.037245364	-1.725899596
gene-Dmel_CG7558	-0.452879946	4.737032155	-3.801357306	0.001572781	0.037350474	-1.733900472
gene-Dmel_CG14401	-0.635930065	4.428598296	-3.797927104	0.001584194	0.03752406	-1.735000452
gene-LOC108141813	-0.94781816	7.855850633	-3.79465281	0.001595167	0.037656526	-1.731153454
gene-Dmel_CG11897	-0.758551405	5.160516232	-3.793803941	0.001598024	0.037656526	-1.738843622
gene-Dmel_CG9201	0.636851327	2.677579854	3.787453435	0.001619562	0.03806596	-1.529748616
gene-Dmel_CG3241	0.687186328	3.621655087	3.783536038	0.001632994	0.038283241	-1.616726983
gene-Dmel_CG3977	-0.410143234	6.95108953	-3.777427893	0.001654161	0.03868029	-1.776599147
gene-Dmel_CG15697	-0.581686374	9.74146778	-3.775620889	0.001660476	0.038728898	-1.753906798
gene-Dmel_CG4832	-0.62586801	5.639649513	-3.772838086	0.001670248	0.038855805	-1.793268118
gene-Dmel_CG2611	-0.733530267	3.639186838	-3.770774035	0.001677533	0.038855805	-1.621878712
gene-Dmel_CG11444	-0.619236044	7.649146168	-3.770453866	0.001678666	0.038855805	-1.783972728
gene-Dmel_CG43187	-1.14144616	-1.532417526	-3.766246462	0.001693626	0.039103086	-1.147345891
gene-Dmel_CG17776	-0.747654027	5.029831529	-3.756646839	0.001728262	0.03978188	-1.813034934
gene-Dmel_CG5271	-0.615692533	9.716348416	-3.755696968	0.001731728	0.03978188	-1.796618367
gene-Dmel_CG14246	1.103969811	2.802177767	3.748501336	0.00175821	0.040288998	-1.573527143
gene-Dmel_CG4696	-0.538034379	8.829797362	-3.744557905	0.001772895	0.040466826	-1.825050724
gene-Dmel_CG1274	-0.623105244	4.593580919	-3.744042764	0.001774822	0.040466826	-1.831945507
gene-Dmel_CG17531	1.533446789	-0.531976492	3.738890624	0.001794215	0.040762767	-1.120243103
gene-Dmel_CG6988	-0.606503116	10.59466766	-3.73709109	0.001801039	0.040762767	-1.830043338
gene-Dmel_CG10071	-0.562573344	8.551331698	-3.737054786	0.001801177	0.040762767	-1.846766399
gene-Dmel_CG6698	-0.627311367	2.510059337	-3.734951169	0.001809187	0.040815052	-1.87508869
gene-Dmel_CG30021	0.740254277	4.414492484	3.734106058	0.001812415	0.040815052	-1.820331424
gene-Dmel_CG16757	0.652806123	4.616140206	3.730850928	0.001824903	0.040995307	-1.865508728
gene-Dmel_CG9896	0.924552978	6.912670917	3.729420308	0.001830419	0.041018433	-1.862690469
gene-LOC108148139	-0.713007002	3.691538518	-3.726641402	0.001841181	0.041158722	-1.807544383
gene-Dmel_CG1404	-0.483096121	7.701485107	-3.721765579	0.001860218	0.041431495	-1.885508405
gene-Dmel_CG8615	-0.439091687	9.723105998	-3.721198052	0.001862446	0.041431495	-1.868990586
gene-Dmel_CG8317	0.859431202	9.436126182	3.714412092	0.001889302	0.041867496	-1.885662197
gene-LOC108144625	0.851771468	2.78133148	3.713935218	0.001891204	0.041867496	-1.599246445
gene-Dmel_CG7643	1.125553552	0.908510483	3.710898333	0.00190336	0.041945382	-1.218245314
gene-Dmel_CG14715	-0.792110296	4.900508627	-3.710764602	0.001903897	0.041945382	-1.893435474
gene-Dmel_CG4894	0.766055805	4.372458864	3.707023292	0.001918986	0.042176171	-1.898637963
gene-Dmel_CG12317	-0.67884619	3.718647048	-3.696319981	0.001962817	0.043036065	-1.853203369
gene-Dmel_CG7917	-0.729295936	6.554887679	-3.689521037	0.00199118	0.043492802	-1.966972387
gene-LOC108147928	-1.03639115	1.256877427	-3.687987856	0.001997633	0.043492802	-1.443659256
gene-Dmel_CG10176	-0.548607797	2.967297243	-3.687919865	0.001997919	0.043492802	-1.80203938
gene-Dmel_CG14694	-1.512363655	4.637754626	-3.679719351	0.002032795	0.044146891	-1.835487872
gene-Dmel_CG6061	0.533044429	3.475736653	3.677612024	0.002041855	0.044238575	-1.825481532
gene-Dmel_CG17035	0.3585929	5.049717523	3.675932704	0.002049104	0.044290678	-1.996422458
gene-Dmel_CG6484	1.003573289	9.204511515	3.658252729	0.002127006	0.04583575	-2.005297848
gene-Dmel_CG14223	1.123538024	1.073454503	3.65744987	0.002130613	0.04583575	-1.339263096
gene-Dmel_CG30359	0.512320439	7.224427537	3.655720757	0.002138403	0.045895339	-2.025114377
gene-Dmel_CG6293	0.772325691	5.532868198	3.653591634	0.002148033	0.045994074	-2.042199018
gene-Dmel_CG11147	-0.699959939	8.495570278	-3.651185869	0.002158968	0.046120197	-2.025853545
gene-Dmel_CG8079	0.752283856	4.307326132	3.649408285	0.002167083	0.046185645	-1.969570552
gene-Dmel_CG44244	0.742228304	8.105572394	3.643372733	0.002194866	0.046600873	-2.045819606
gene-Dmel_CG7395	-1.394931034	1.137488809	-3.642600789	0.002198445	0.046600873	-1.520129581
gene-Dmel_CG11760	1.220093984	0.956149915	3.641866083	0.002201857	0.046600873	-1.443120022
gene-Dmel_CG2960	-0.484042316	9.649408183	-3.639939014	0.002210831	0.046673338	-2.03962984
gene-LOC108140417	-3.767073495	-0.957255084	-3.638941559	0.00221549	0.046673338	-1.480715757
gene-Dmel_CG1821	-0.578055868	9.608490412	-3.632539777	0.00224563	0.04719953	-2.055246747
gene-LOC108145147	-1.376478755	-0.378921791	-3.629663059	0.002259307	0.047333483	-1.88973748
gene-Dmel_CG42575	-0.6117033	2.773713093	-3.62798607	0.002267319	0.047333483	-1.832525905
gene-Dmel_CG8415	-0.564318749	9.718755454	-3.627941004	0.002267534	0.047333483	-2.063813087
gene-Dmel_CG7378	0.554067427	6.710249518	3.624276146	0.002285143	0.047592401	-2.100248831
gene-Dmel_CG14741	0.749083886	4.647756451	3.623104643	0.002290801	0.047601801	-2.075720111
gene-Dmel_CG4928	1.277891264	4.698383319	3.618803186	0.002311695	0.047927045	-2.035694859
gene-Dmel_CG32810	0.398148325	6.255892069	3.614471917	0.002332927	0.048178267	-2.127418132
gene-Dmel_CG1462	0.854902869	7.213342058	3.614182723	0.002334351	0.048178267	-2.105031186
gene-Dmel_CG30495	0.980222316	-0.352142791	3.610748235	0.002351336	0.04830192	-1.888738172
gene-Dmel_CG33103	-0.633427013	8.813469696	-3.610405651	0.002353037	0.04830192	-2.108025617
gene-Dmel_CG45078	-0.746817588	6.284154114	-3.609770986	0.002356191	0.04830192	-2.133082006
gene-LOC108142467	-2.167367283	-2.510185424	-3.607032192	0.002369852	0.048473286	-1.352630957
gene-LOC108136209	-1.314705486	7.490344357	-3.602512849	0.002392568	0.048722469	-2.12490455
gene-LOC108135601	-0.944280112	2.193864955	-3.602488191	0.002392693	0.048722469	-2.030162167
gene-Dmel_CG7532	-0.884982706	8.128231826	-3.601384208	0.002398275	0.048727617	-2.132606396
gene-LOC108146975	-2.398917785	-0.204390206	-3.596036488	0.002425501	0.049151073	-1.474896105
gene-Dmel_CG8642	-0.787581188	2.520682584	-3.595184244	0.002429868	0.049151073	-1.999946393
gene-Dmel_CG9396	0.749011688	5.985927191	3.59214947	0.002445484	0.049318993	-2.165150999
gene-Dmel_CG33976	0.629539088	3.960501797	3.591476976	0.002448958	0.049318993	-2.089032207
gene-Dmel_CG1967	-0.450992645	6.610800117	-3.589742136	0.002457943	0.049391141	-2.173836114
gene-Dmel_CG15337	2.542125055	-1.948721372	3.573074515	0.00254596	0.051043221	-1.509607733
gene-Dmel_CG7726	-0.613826049	9.586337868	-3.571711884	0.002553294	0.051043221	-2.181969606
gene-Dmel_CG3376	0.752540337	8.360738899	3.5706802	0.002558861	0.051043221	-2.197141523
gene-Dmel_CG5902	-0.509736788	6.700201615	-3.570008886	0.002562489	0.051043221	-2.216681627
gene-Dmel_CG15412	0.802388958	2.685420506	3.551814217	0.002662818	0.05292641	-2.054291673
gene-Dmel_CG7424	-0.542739411	9.349434615	-3.550739584	0.002668865	0.052931532	-2.22814719
gene-Dmel_CG15203	-0.629792739	7.966437326	-3.547304384	0.002688288	0.053135543	-2.24693337
gene-Dmel_CG5940	-4.179535329	0.436968567	-3.546865369	0.00269078	0.053135543	-1.457470626
gene-Dmel_CR43257	1.291690038	-1.211230538	3.545844091	0.002696587	0.053135543	-1.4838814
gene-Dmel_CG2033	-0.597471281	9.831052544	-3.539741014	0.002731549	0.053510772	-2.246749739
gene-Dmel_CG42347	0.633519507	4.454633221	3.539680663	0.002731897	0.053510772	-2.241799588
gene-Dmel_CG31072	0.66177323	3.673340135	3.539456978	0.002733187	0.053510772	-2.183130225
gene-Dmel_CG42747	-0.731486628	0.754700501	-3.534762471	0.002760404	0.053928157	-1.917930129
gene-Dmel_CG4863	-0.427295556	10.91754761	-3.521775354	0.002837117	0.055308664	-2.275090904
gene-Dmel_CG1673	0.526771104	9.257501391	3.518348415	0.002857712	0.055591621	-2.299252264
gene-Dmel_CG7759	0.823007716	2.450853716	3.516881252	0.002866575	0.055645635	-1.978423532
gene-Dmel_CG10798	-0.957670434	6.443673856	-3.51515073	0.002877064	0.055730919	-2.330849274
gene-Dmel_CG4918	-0.555004167	10.25912705	-3.5119055	0.002896837	0.055885153	-2.300551751
gene-Dmel_CG6367	-0.563906462	8.689552551	-3.511837815	0.002897251	0.055885153	-2.315072704
gene-Dmel_CG10917	0.78445435	0.440899884	3.510040667	0.00290826	0.055979421	-2.111617998
gene-Dmel_CG3254	-0.775495063	1.951588715	-3.506496481	0.002930095	0.056281224	-1.846377324
gene-Dmel_CG6899	0.587237445	5.106921875	3.50548763	0.002936341	0.05628294	-2.349104977
gene-Dmel_CG34459	-1.451007116	-0.297876878	-3.502721056	0.002953535	0.056390455	-1.579138442
gene-Dmel_CG1492	0.539230144	2.959450988	3.502319461	0.002956039	0.056390455	-2.099946104
gene-Dmel_CG9792	1.106860365	3.323214174	3.501612539	0.002960453	0.056390455	-2.357585607
gene-LOC108135435	1.671972145	-1.015740556	3.496764061	0.0029909	0.056851966	-1.546219346
gene-Dmel_CG9134	-1.064638484	3.413760077	-3.494485206	0.003005318	0.057007514	-1.984687279
gene-Dmel_CG5789	-0.599803484	7.25022155	-3.4933789	0.003012342	0.057019441	-2.359050273
gene-Dmel_CG17598	-0.451539098	5.721385282	-3.492423885	0.00301842	0.057019441	-2.382555056
gene-Dmel_CG9577	-0.575758127	7.096348181	-3.490160592	0.00303287	0.057138151	-2.374516725
gene-Dmel_CG1600	-0.886790414	7.720672512	-3.489484222	0.003037202	0.057138151	-2.368827463
gene-Dmel_CG17167	-0.679313643	2.716245485	-3.48507912	0.003065567	0.057553344	-2.287801216
gene-LOC108142029	-0.674399017	0.733930835	-3.483147039	0.003078091	0.05767005	-2.357042312
gene-Dmel_CG11388	0.507519146	3.459560271	3.48131854	0.00308999	0.057774603	-2.251168591
gene-Dmel_CG18773	-1.862925093	-0.265976925	-3.477594985	0.003114364	0.058090316	-1.580306742
gene-Dmel_CG32666	-0.372832584	6.627846962	-3.476801524	0.003119583	0.058090316	-2.41195891
gene-Dmel_CG13369	-0.592661997	6.661926598	-3.471507629	0.003154625	0.05862344	-2.421104614
gene-Dmel_CG7740	0.486112936	5.768812191	3.470145051	0.003163707	0.058672971	-2.427820259
gene-Dmel_CG10051	-0.860783722	1.217206675	-3.468321061	0.003175906	0.058742121	-2.046068693
gene-Dmel_CG10001	1.204329575	-0.021750472	3.467667979	0.003180285	0.058742121	-1.6363918
gene-Dmel_CG2998	-0.515884261	9.454910409	-3.465914552	0.003192073	0.058840973	-2.403956958
gene-Dmel_CG2540	-0.491482667	4.31721269	-3.463551161	0.00320803	0.059016129	-2.347245519
gene-Dmel_CG6040	-0.675172153	6.085535084	-3.46244576	0.00321552	0.059035145	-2.443321676
gene-Dmel_CG6090	-0.546224069	6.944974979	-3.460686206	0.00322748	0.059081614	-2.433011941
gene-Dmel_CG17562	0.891624743	7.918045916	3.459793809	0.003233562	0.059081614	-2.419634589
gene-Dmel_CG7206	-0.843845331	1.590318423	-3.458493707	0.003242443	0.059081614	-1.905481545
gene-Dmel_CG8989	-0.565665073	8.919706461	-3.458280954	0.003243899	0.059081614	-2.422948199
gene-Dmel_CG9282	-0.533721371	9.647278734	-3.453509244	0.00327672	0.059560741	-2.427471802
gene-Dmel_CG42329	-1.311770779	3.705795906	-3.450700557	0.003296193	0.059795827	-2.170008092
gene-Dmel_CG10671	0.49856578	7.6026267	3.446690436	0.003324196	0.060184412	-2.458406664
gene-Dmel_CG17608	-0.988702137	6.163504564	-3.441581459	0.003360216	0.060716316	-2.484413326
gene-Dmel_CG14935	0.564812177	9.737996314	3.439671157	0.003373784	0.060841234	-2.453792603
gene-Dmel_CG4108	-0.601271522	5.466372911	-3.438154534	0.003384594	0.060916035	-2.494952767
gene-Dmel_CG42678	0.41492057	3.371127729	3.435819834	0.003401303	0.061096498	-2.501423644
gene-Dmel_CG8453	0.778761635	8.756819185	3.432890447	0.003422385	0.061354637	-2.483680529
gene-LOC108149176	-0.598643797	1.465128328	-3.429737672	0.003445219	0.06164313	-2.23948348
gene-Dmel_CG3056	0.401991996	6.457551556	3.425788614	0.003474035	0.062037303	-2.51888629
gene-Dmel_CG14742	1.046704047	2.012925223	3.423634117	0.003489857	0.06219836	-2.166037264
gene-Dmel_CG8675	-0.555585487	4.138233746	-3.417933217	0.003532069	0.062828218	-2.453446202
gene-Dmel_CG3529	-0.494015267	7.404259644	-3.416364887	0.00354377	0.062913962	-2.523560704
gene-Dmel_CG3172	-0.415116546	4.750492371	-3.415220833	0.00355233	0.062943714	-2.51231528
gene-Dmel_CG14529	1.608337548	5.312151223	3.414133619	0.003560484	0.062966167	-2.530750135
gene-Dmel_CG2736	0.427274611	8.808693173	3.412209212	0.003574963	0.063001031	-2.5225601
gene-Dmel_CG9765	0.589221634	5.938276286	3.409973084	0.00359186	0.063001031	-2.553708921
gene-Dmel_CG4872	-0.699864311	3.673706471	-3.409924192	0.00359223	0.063001031	-2.46336987
gene-Dmel_CG4111	-0.438886898	9.463015316	-3.409723692	0.00359375	0.063001031	-2.520936605
gene-Dmel_CG5966	0.850547359	7.209881835	3.409306966	0.003596909	0.063001031	-2.537177779
gene-Dmel_CG13071	-0.947876342	0.149630075	-3.407993723	0.003606883	0.063054942	-2.306848284
gene-Dmel_CG4194	1.511406344	0.15392154	3.406025093	0.003621887	0.063196401	-2.307887228
gene-Dmel_CG6378	-0.582252573	9.544262762	-3.401695575	0.003655103	0.063654488	-2.537376933
gene-Dmel_CG5140	0.736227805	1.326195696	3.396056574	0.003698819	0.064265059	-2.022490724
gene-Dmel_CG6675	0.982769639	3.310373799	3.39474181	0.003709087	0.064265059	-2.358731016
gene-Dmel_CG1814	0.457199132	5.066326673	3.394465355	0.003711249	0.064265059	-2.577205277
gene-Dmel_CG18766	0.534035469	4.754100726	3.393478554	0.003718978	0.064277163	-2.564470244
gene-Dmel_CG10131	-0.760361449	4.228019993	-3.390177718	0.003744949	0.0646039	-2.553072214
gene-Dmel_CG14153	-0.819189648	4.865173582	-3.388880713	0.003755203	0.064655661	-2.57778354
gene-Dmel_CG15088	0.713602262	4.91306801	3.388011201	0.003762092	0.064655661	-2.55178198
gene-Dmel_CG17027	-0.63820373	0.589951518	-3.385995204	0.003778115	0.064809206	-2.559225491
gene-Dmel_CG5621	-0.755752556	3.80826271	-3.380685744	0.003820639	0.065415914	-2.553112466
gene-Dmel_CG6812	0.47240818	5.197222635	3.378456514	0.003838634	0.06555041	-2.597861307
gene-Dmel_CG13364	-0.684004705	6.761006245	-3.37650491	0.003854457	0.06555041	-2.617840626
gene-Dmel_CG9460	-0.813122332	-0.704001808	-3.376276412	0.003856314	0.06555041	-2.317048376
gene-Dmel_CG6335	-0.489314611	6.391351108	-3.3761709	0.003857172	0.06555041	-2.620042321
gene-Dmel_CG1474	-0.593919556	2.783849433	-3.373657965	0.003877656	0.065776267	-2.401525081
gene-Dmel_CG3703	1.268159175	-0.004437803	3.370573784	0.003902944	0.065868133	-1.974699658
gene-Dmel_CG32169	0.545843167	3.66685972	3.370533815	0.003903273	0.065868133	-2.501783608
gene-Dmel_CG16916	0.448835471	7.683432777	3.370362319	0.003904684	0.065868133	-2.616115405
gene-Dmel_CG9533	0.659074152	4.868962839	3.363229292	0.003963826	0.066742654	-2.628220466
gene-Dmel_CG10305	-0.427114816	10.09852523	-3.362197725	0.003972452	0.066764948	-2.612439886
gene-Dmel_CG1403	-0.398004295	5.869814471	-3.360985253	0.003982615	0.066812937	-2.655603133
gene-Dmel_CG12143	0.812277128	2.327144734	3.358222147	0.004005872	0.067080014	-2.416286732
gene-Dmel_CG1524	-0.440556631	9.069480468	-3.35519678	0.004031491	0.067385595	-2.636973195
gene-Dmel_CG9022	-0.522934566	7.540947631	-3.353660305	0.004044564	0.067480744	-2.656763669
gene-Dmel_CG12449	-1.245079641	4.490896722	-3.348950373	0.004084901	0.067972117	-2.574080555
gene-Dmel_CG31523	0.476820977	9.737115847	3.34765464	0.004096068	0.067972117	-2.644864665
gene-Dmel_CG2017	0.595453987	4.842316553	3.347625632	0.004096318	0.067972117	-2.66247426
gene-Dmel_CG4029	-0.93738415	1.995156355	-3.34614014	0.004109158	0.068061658	-2.248694942
gene-LOC108140929	-0.655821379	2.689024662	-3.343967616	0.004128009	0.068250249	-2.236347119
gene-Dmel_CG6407	0.680854687	3.03355998	3.341408125	0.004150328	0.068495389	-2.441429425
gene-LOC108135361	-1.772197361	-2.300484437	-3.340058279	0.004162146	0.068566674	-1.826169738
gene-Dmel_CG18287	-2.841631454	1.179281448	-3.338499167	0.004175839	0.068662491	-1.836098418
gene-Dmel_CG1927	-0.668872584	6.542605302	-3.337267381	0.004186688	0.068662491	-2.694227826
gene-Dmel_CG8421	0.759241036	6.279677426	3.336836257	0.004190492	0.068662491	-2.699715405
gene-Dmel_CG8624	-0.771552057	2.848447545	-3.334101654	0.0042147	0.068935604	-2.542969067
gene-Dmel_CG7000	0.630890475	3.570701538	3.331950793	0.004233838	0.069124962	-2.589361171
gene-LOC108144572	-0.997843286	4.162031853	-3.328451951	0.004265154	0.069399191	-2.460035945
gene-Dmel_CG2200	-0.768949212	5.61466003	-3.328107007	0.004268254	0.069399191	-2.709177876
gene-Dmel_CG11438	-0.636309734	3.736025864	-3.327534271	0.004273405	0.069399191	-2.547558315
gene-Dmel_CG14993	-0.682463582	5.975922308	-3.324378294	0.004301904	0.069738135	-2.729817529
gene-Dmel_CG18780	-0.678859239	2.864058385	-3.32140462	0.004328929	0.070052028	-2.544190723
gene-Dmel_CG8837	1.528640066	-0.540292277	3.317756933	0.004362309	0.070467476	-1.871649222
gene-Dmel_CG5827	-0.586201423	8.440786908	-3.315873974	0.00437964	0.070622657	-2.724209127
gene-Dmel_CG16974	0.552593223	7.695518501	3.312710591	0.004408909	0.070969469	-2.741041839
gene-LOC108136938	0.548733219	1.007622019	3.310234163	0.004431958	0.071173545	-2.366111642
gene-Dmel_CG32191	-0.530988277	2.398044795	-3.309447493	0.004439305	0.071173545	-2.753628119
gene-Dmel_CG44099	0.696001712	3.741026413	3.308844852	0.004444941	0.071173545	-2.667050534
gene-Dmel_CG6134	-0.719125216	6.795019549	-3.303993011	0.004490577	0.071698106	-2.766450808
gene-Dmel_CG42322	0.664046812	1.838915089	3.303696084	0.004493385	0.071698106	-2.316695818
gene-Dmel_CG13732	1.302365011	0.28704818	3.301796385	0.00451139	0.07186	-1.970137954
gene-Dmel_CG14206	-0.417314042	9.647269154	-3.300580883	0.004522948	0.071918812	-2.744469348
gene-Dmel_CG9363	-1.065393668	5.321368063	-3.295570697	0.004570901	0.072482332	-2.785970284
gene-Dmel_CG7830	-0.527713281	7.079167929	-3.294976878	0.004576617	0.072482332	-2.782448772
gene-Dmel_CG1794	-0.832720465	2.801534968	-3.294400699	0.004582171	0.072482332	-2.538070793
gene-Dmel_CG9090	0.697306156	7.390477075	3.291219142	0.004612957	0.072843297	-2.780416365
gene-Dmel_CG18208	0.729369744	2.159933786	3.285213794	0.004671628	0.07364257	-2.398836225
gene-Dmel_CG10353	-0.608771325	6.405149232	-3.284298557	0.004680634	0.073657546	-2.808430006
gene-Dmel_CG9310	0.438310881	8.155945827	3.282062343	0.004702711	0.073877813	-2.79562877
gene-Dmel_CG42390	0.702059571	7.212081487	3.275472859	0.004768368	0.074705287	-2.811778546
gene-Dmel_CG15797	-0.47694758	3.50005313	-3.274810987	0.004775012	0.074705287	-2.646107763
gene-Dmel_CG43722	0.939669698	2.281235894	3.274325083	0.004779896	0.074705287	-2.57582295
gene-Dmel_CG43729	0.778380307	5.072580836	3.271388702	0.004809516	0.074936601	-2.820595777
gene-Dmel_CG17489	-0.538112972	10.73059848	-3.271173385	0.004811695	0.074936601	-2.795257061
gene-Dmel_CG15112	-0.559561673	3.000061636	-3.270424201	0.004819285	0.074936601	-2.734614458
gene-LOC108134480	-0.657771886	4.045678603	-3.267867666	0.004845273	0.075212786	-2.800351582
gene-Dmel_CG4173	-0.46575966	4.838091578	-3.266235552	0.004861937	0.075343535	-2.828436858
gene-Dmel_CG4574	0.481904351	6.818635466	3.264563802	0.004879063	0.075480351	-2.849259716
gene-Dmel_CG4095	1.657371061	1.084152596	3.26376421	0.004887276	0.075480351	-2.254098564
gene-Dmel_CG2852	-0.525456489	8.776658873	-3.260600741	0.004919904	0.075766354	-2.831610905
gene-Dmel_CG13255	-0.412998052	5.395914672	-3.260338272	0.00492262	0.075766354	-2.863934422
gene-Dmel_CG17029	-0.483638909	5.064484011	-3.259319802	0.004933176	0.075766354	-2.858175972
gene-Dmel_CG31196	-0.466184068	9.193888635	-3.258764378	0.004938942	0.075766354	-2.834802129
gene-Dmel_CG33558	0.525038877	5.407593936	3.254876258	0.004979493	0.076260475	-2.861991189
gene-Dmel_CG2675	-0.514841009	3.909194257	-3.253098712	0.004998141	0.076418068	-2.749184742
gene-Dmel_CG6217	-1.082659378	1.459403639	-3.248052361	0.00505146	0.077104333	-2.439726194
gene-Dmel_CG31363	-0.61300036	6.353322166	-3.243555486	0.005099446	0.077590592	-2.894453131
gene-Dmel_CG32505	-0.41465539	4.18115425	-3.243476827	0.005100289	0.077590592	-2.822910399
gene-Dmel_CG12505	-1.057148917	7.190875066	-3.239558805	0.005142473	0.078102373	-2.894218788
gene-LOC108136623	0.576242847	3.230100023	3.237741287	0.005162158	0.078271327	-2.549479611
gene-Dmel_CG8721	-0.632309508	6.700624957	-3.233843388	0.005204627	0.078784607	-2.91302076
gene-Dmel_CG18317	0.61646933	6.580198131	3.23265022	0.005217696	0.078851885	-2.910116639
gene-Dmel_CG14616	0.498841097	6.730895662	3.230544721	0.005240836	0.079070901	-2.917205291
gene-Dmel_CG14803	0.592458375	3.85211556	3.228540206	0.005262961	0.079158362	-2.786374632
gene-Dmel_CG1960	0.6842887	2.45274657	3.228450933	0.005263949	0.079158362	-2.373393495
gene-Dmel_CG10491	0.626614405	1.555459699	3.225178185	0.005300277	0.079356169	-2.525835347
gene-Dmel_CG7283	-0.505784528	9.833111252	-3.225033538	0.005301889	0.079356169	-2.898392647
gene-Dmel_CG9148	-0.644162742	6.966662189	-3.224921131	0.005303141	0.079356169	-2.926182798
gene-Dmel_CG4753	0.451100889	8.860806576	3.218914757	0.005370495	0.080232736	-2.921867409
gene-Dmel_CG1131	0.682936993	7.165927541	3.217903491	0.005381918	0.080272225	-2.941900858
gene-Dmel_CG5730	-0.419977026	8.057565833	-3.215981434	0.005403695	0.080427849	-2.93298576
gene-LOC108138106	-0.771247625	5.94668589	-3.215431179	0.005409945	0.080427849	-2.952018639
gene-Dmel_CG4463	-1.44210421	1.598981869	-3.209652515	0.005476018	0.081277974	-2.548274029
gene-Dmel_CG15105	0.466955491	3.893788034	3.208149395	0.005493335	0.081355281	-2.954514554
gene-Dmel_CG3978	-0.535417456	2.91166686	-3.207355414	0.005502504	0.081355281	-2.743431177
gene-Dmel_CG3879	1.003273024	3.736362325	3.206886928	0.005507921	0.081355281	-2.848222674
gene-Dmel_CG11844	-0.519406148	8.06924384	-3.205169477	0.005527825	0.081517584	-2.955765716
gene-Dmel_CG12141	-0.557882067	6.950076621	-3.203298715	0.005549586	0.081706713	-2.969202074
gene-Dmel_CG10763	0.534173271	1.890827336	3.202102427	0.005563547	0.081780556	-2.718681649
gene-Dmel_CG15141	0.545888894	3.10208883	3.201275257	0.005573219	0.081791245	-2.761285234
gene-Dmel_CR44690	0.950331711	2.190105267	3.199905947	0.005589269	0.081895327	-2.477697853
gene-Dmel_CG14688	-1.33347101	5.37949668	-3.198697695	0.005603468	0.081972014	-2.947864453
gene-Dmel_CG11334	-0.556713936	7.254157122	-3.196659415	0.005627503	0.082192104	-2.97752457
gene-Dmel_CG14964	0.68342497	4.737355477	3.189852798	0.005708503	0.08324217	-2.983724691
gene-Dmel_CG12855	0.409269258	4.5423104	3.187507368	0.005736679	0.083519839	-2.933784352
gene-Dmel_CG5889	0.654269715	5.193963558	3.182100956	0.005802152	0.084338756	-3.011328611
gene-Dmel_CG13912	-0.601797532	6.629124497	-3.179447284	0.005834558	0.084675177	-3.021832393
gene-Dmel_CG44154	0.360553957	5.751806954	3.178028679	0.005851954	0.084748824	-3.033736832
gene-Dmel_CG30463	-0.564158234	4.718177086	-3.176798652	0.00586708	0.084748824	-3.006633611
gene-Dmel_CG2915	-0.602515982	5.555419975	-3.176769376	0.00586744	0.084748824	-3.034332135
gene-Dmel_CG11143	-0.571429288	8.082898381	-3.170132731	0.005949722	0.085657038	-3.024099233
gene-Dmel_CG11899	-0.611876917	7.042928578	-3.169448063	0.005958275	0.085657038	-3.042048562
gene-Dmel_CG9312	-0.762333705	4.802506792	-3.169436076	0.005958425	0.085657038	-2.990016188
gene-Dmel_CG34327	-1.804712952	6.585093824	-3.165884171	0.006002992	0.086162248	-3.046772743
gene-Dmel_CG2849	-0.514688781	6.245024964	-3.163326335	0.006035289	0.086187122	-3.062218243
gene-Dmel_CG13155	-0.998113694	8.659296303	-3.163136197	0.006037697	0.086187122	-3.035397204
gene-Dmel_CG14749	0.445980412	3.038909008	3.162230582	0.006049177	0.086187122	-2.780065768
gene-Dmel_CG2803	0.4440024	6.148769415	3.161420507	0.006059465	0.086187122	-3.064218799
gene-Dmel_CG1911	0.579616273	2.376839607	3.160853558	0.006066675	0.086187122	-2.748996754
gene-Dmel_CG3997	-0.531396614	7.609400106	-3.160405502	0.006072379	0.086187122	-3.049959522
gene-Dmel_CG43066	0.711583786	5.835051156	3.159515536	0.006083725	0.086187122	-3.069676922
gene-Dmel_CG32031	0.575174173	9.782584601	3.159240019	0.006087242	0.086187122	-3.031365899
gene-Dmel_CG4969	0.902252446	1.244512871	3.159058175	0.006089564	0.086187122	-2.505507367
gene-Dmel_CG7622	-0.526930311	9.518995099	-3.15793735	0.006103896	0.086256445	-3.038884569
gene-LOC108149439	-0.67187232	5.682263639	-3.157114802	0.006114435	0.086272037	-3.074028549
gene-Dmel_CG6622	-0.804094325	3.261737802	-3.15509526	0.006140387	0.086504716	-2.771655321
gene-Dmel_CG43770	-0.688677441	6.629484043	-3.151862267	0.006182159	0.086959198	-3.078815669
gene-Dmel_CG6222	0.620251709	5.040349697	3.149735219	0.006209794	0.087213739	-3.061521251
gene-Dmel_CG32699	0.607641717	5.378101423	3.147453365	0.006239575	0.087486793	-3.07951933
gene-Dmel_CG5791	-0.90110404	8.406006178	-3.146781304	0.006248373	0.087486793	-3.075319402
gene-Dmel_CG4599	0.437630313	7.853366058	3.145454367	0.00626578	0.087596375	-3.078647492
gene-Dmel_CG2471	0.563573936	3.288967298	3.144488302	0.006278483	0.087618435	-2.937544266
gene-Dmel_CG11654	-0.626041347	8.463131668	-3.14360789	0.006290082	0.087618435	-3.078959848
gene-Dmel_CG44422	0.670229079	2.478728713	3.143151171	0.006296108	0.087618435	-2.720874539
gene-Dmel_CG44533	1.414591584	3.103609353	3.140614655	0.006329674	0.087951691	-2.854273039
gene-Dmel_CG3637	-0.403081318	5.605871624	-3.137729078	0.006368075	0.088350996	-3.110349933
gene-Dmel_CG6796	0.648055539	4.569071935	3.135209074	0.006401797	0.088676465	-3.078735178
gene-Dmel_CG3201	-0.538308663	7.06523487	-3.134528782	0.006410931	0.088676465	-3.106941658
gene-Dmel_CG9649	-0.378590335	7.646296286	-3.13294693	0.006432219	0.088720238	-3.108322187
gene-Dmel_CG9079	-1.582558909	5.62031735	-3.132851694	0.006433503	0.088720238	-3.089891214
gene-Dmel_CG12740	-0.39082187	9.803159913	-3.129122234	0.006483978	0.089281645	-3.094951294
gene-Dmel_CG7777	-1.289208429	4.281346839	-3.12663392	0.006517872	0.089613388	-2.751803777
gene-Dmel_CG12091	0.638548547	8.305717371	3.124193356	0.006551285	0.08993753	-3.119144622
gene-Dmel_CG4678	-0.594482008	5.219860604	-3.120372514	0.006603933	0.090524371	-3.146331184
gene-Dmel_CG7890	-0.731561851	3.072182688	-3.118826563	0.006625352	0.090672847	-2.811303023
gene-Dmel_CG33466	0.717779203	2.021746808	3.118160758	0.006634599	0.090672847	-2.697013772
gene-Dmel_CG10237	0.520550063	8.407701648	3.11515489	0.0066765	0.091109306	-3.135578016
gene-Dmel_CG5485	0.445001032	4.919690296	3.114407121	0.006686964	0.091116107	-3.117058735
gene-Dmel_CG4700	-0.671352054	5.037987155	-3.110568762	0.006740931	0.091714775	-3.159501236
gene-Dmel_CG9091	-0.469425357	9.895647011	-3.106871267	0.006793322	0.092290255	-3.140041652
gene-Dmel_CG7490	-0.378574858	11.35034974	-3.100538011	0.006883992	0.093383286	-3.140331588
gene-Dmel_CG4629	0.413229907	4.709909417	3.09904788	0.006905497	0.093536238	-3.162259269
gene-Dmel_CG42698	-0.587182544	3.852128107	-3.095503436	0.006956916	0.09409332	-3.130307233
gene-Dmel_CG14216	-0.361088097	4.501478688	-3.092672325	0.006998257	0.094497081	-3.099205272
gene-Dmel_CG2212	0.646702048	7.569507317	3.092045696	0.00700744	0.094497081	-3.192392002
gene-Dmel_CG2358	-0.567550527	6.361324896	-3.091236074	0.007019322	0.094517905	-3.20882717
gene-Dmel_CG12405	0.55348848	6.842159902	3.088098608	0.007065554	0.095000529	-3.194907274
gene-Dmel_CG16876	-1.717485336	0.759715083	-3.085924942	0.007097759	0.095293413	-2.463350934
gene-Dmel_CG10561	0.536213394	4.70478075	3.084869067	0.007113455	0.09532599	-3.187986773
gene-Dmel_CG4293	-0.48092856	5.815277782	-3.084073063	0.007125311	0.09532599	-3.223273897
gene-Dmel_CG6097	-1.801296234	-0.115294655	-3.083660424	0.007131464	0.09532599	-2.312239845
gene-Dmel_CG1889	-0.708820417	7.557160701	-3.082811356	0.007144142	0.095356046	-3.208814813
gene-Dmel_CG4400	-0.394631841	4.771252636	-3.081341749	0.007166138	0.095374598	-3.186604603
gene-Dmel_CG10849	0.341890376	3.076982649	3.081324604	0.007166395	0.095374598	-3.191313372
gene-Dmel_CG32593	-0.321075181	5.610982179	-3.077693773	0.007221025	0.095896641	-3.233066421
gene-Dmel_CG13848	0.45566025	6.398184533	3.077191077	0.007228621	0.095896641	-3.238609798
gene-Dmel_CG11050	-0.456351749	7.104009507	-3.075751594	0.007250416	0.095896641	-3.225025261
gene-Dmel_CG11390	0.512799381	8.892206945	3.075307387	0.007257154	0.095896641	-3.217077228
gene-Dmel_CG42543	-0.390956798	4.362517707	-3.07524746	0.007258064	0.095896641	-3.227965478
gene-LOC108149421	-0.914568553	5.352026871	-3.071220874	0.007319434	0.096445395	-3.230439563
gene-Dmel_CG16798	1.363015932	0.715925351	3.07113857	0.007320694	0.096445395	-2.371702311
gene-Dmel_CG14995	0.479080066	5.32057981	3.069023036	0.007353147	0.096713505	-3.25335416
gene-Dmel_CG4800	-0.543183924	9.758397838	-3.068434467	0.007362201	0.096713505	-3.219588508
gene-Dmel_CG17420	-0.560170281	9.930910148	-3.06571211	0.007404221	0.097125952	-3.223654333
gene-Dmel_CG12265	1.068529256	0.402021739	3.059724471	0.00749747	0.098208269	-2.470852494
gene-Dmel_CG31344	0.565441991	6.179275516	3.05772836	0.007528812	0.098477729	-3.273748128
gene-Dmel_CG6226	-0.685451119	6.021921652	-3.056574625	0.007546987	0.098574425	-3.27787724
gene-Dmel_CG12158	0.93823297	-1.275732223	3.048509489	0.007675238	0.099978343	-2.540802405
gene-Dmel_CG7729	0.696937903	2.996586308	3.048204016	0.007680138	0.099978343	-3.098148748
gene-Dmel_CG15100	-0.491957711	4.519265086	-3.047759217	0.007687277	0.099978343	-3.270146329
gene-Dmel_CG2837	3.133397062	-1.6922319	3.039726707	0.007817332	0.101252777	-2.349392115
gene-LOC108147169	1.545335944	5.35797689	3.038954538	0.007829948	0.101252777	-3.270514436
gene-Dmel_CG11737	0.522174467	8.68689805	3.038917288	0.007830557	0.101252777	-3.288048947
gene-Dmel_CG7328	-0.523071753	4.595873021	-3.038369981	0.007839511	0.101252777	-3.238821812
gene-Dmel_CG9922	-0.786641403	4.146491025	-3.038301063	0.007840639	0.101252777	-3.2069649
gene-Dmel_CG3106	1.947532196	0.324070473	3.035217217	0.007891289	0.101763118	-2.5570549
gene-Dmel_CG12846	-0.473580139	6.715047483	-3.032158054	0.007941849	0.102270879	-3.32424232
gene-Dmel_CG8585	-0.507899538	6.797555879	-3.024510653	0.008069634	0.103770266	-3.339361367
gene-Dmel_CG10924	1.32264647	2.622377931	3.023707599	0.008083168	0.103798327	-3.334874542
gene-Dmel_CG10081	1.000056421	0.36059324	3.020362025	0.008139795	0.104325446	-2.864794895
gene-Dmel_CG9633	0.388371773	5.326817243	3.019935765	0.008147038	0.104325446	-3.341054472
gene-Dmel_CG4020	-0.612674238	8.397862631	-3.017144362	0.008194624	0.104680222	-3.336525954
gene-Dmel_CG12008	-0.457540406	9.528453413	-3.016967842	0.008197642	0.104680222	-3.326182407
gene-Dmel_CG5408	-0.391031608	6.855841614	-3.01529322	0.00822633	0.104770366	-3.351810627
gene-Dmel_CG6871	0.519539331	11.21764275	3.014305801	0.008243292	0.104770366	-3.314061557
gene-Dmel_CG44250	-0.890278549	1.915149383	-3.014152479	0.008245929	0.104770366	-3.067003665
gene-Dmel_CG3151	0.449649468	7.262826357	3.01221232	0.008279367	0.104770366	-3.35156351
gene-Dmel_CG31675	0.680957138	1.518474733	3.011973304	0.008283495	0.104770366	-2.840230054
gene-Dmel_CG18146	-0.627386753	2.935658973	-3.011577771	0.008290332	0.104770366	-3.083689042
gene-Dmel_CG8367	0.372954057	6.047282601	3.011244464	0.008296097	0.104770366	-3.373570491
gene-Dmel_CG8431	-0.379805388	5.321341772	-3.011228467	0.008296374	0.104770366	-3.346188648
gene-Dmel_CG6432	-0.777102091	7.564324535	-3.009872898	0.008319862	0.104921498	-3.358257397
gene-Dmel_CG4165	-0.337119061	7.032936715	-3.009206698	0.00833143	0.104921498	-3.366880737
gene-Dmel_CG32112	0.399397368	4.79927515	3.008497469	0.008343762	0.104921498	-3.347735445
gene-Dmel_CG30425	-0.536983314	9.450514183	-3.007895425	0.008354244	0.104921498	-3.344574582
gene-Dmel_CG10936	-0.795851249	4.992390697	-3.004480947	0.008413937	0.105526238	-3.370998813
gene-Dmel_CG12131	-0.48165792	7.020132624	-3.000982345	0.008475534	0.106056949	-3.382810292
gene-Dmel_CR34590	-0.686898788	2.795418794	-3.000760654	0.008479452	0.106056949	-3.03780748
gene-Dmel_CG8790	-0.472027294	6.487459995	-2.999866425	0.008495274	0.106109683	-3.395082926
gene-Dmel_CG14617	1.192107275	0.223796689	2.995442538	0.008573972	0.106946555	-2.704436031
gene-Dmel_CG12099	0.396034624	8.19376965	2.993111125	0.008615733	0.10732104	-3.38648582
gene-Dmel_CG3566	-0.608531546	5.321246903	-2.991416235	0.008646217	0.10755423	-3.397706903
gene-Dmel_CG5670	0.363153493	9.608107049	2.989321318	0.008684041	0.107877974	-3.379012128
gene-Dmel_CG15438	-0.477438	4.873533	-2.987477934	0.008717458	0.108146158	-3.385968479
gene-Dmel_CG5803	-0.446123479	6.373031448	-2.986378904	0.008737441	0.108247185	-3.418590025
gene-Dmel_CG9772	0.692627114	3.209855025	2.98432342	0.008774935	0.108429625	-3.156096159
gene-Dmel_CG2930	0.518083767	4.68872456	2.984271397	0.008775886	0.108429625	-3.402360414
gene-Dmel_CG4953	0.360203942	4.052493469	2.978340825	0.008884959	0.109629127	-3.331627144
gene-Dmel_CG6167	0.608617541	1.099340847	2.974689223	0.008952776	0.110276988	-3.017691721
gene-Dmel_CG8433	0.319088595	5.752999337	2.974216731	0.008961588	0.110276988	-3.448587619
gene-Dmel_CG9790	0.493352506	2.642395992	2.969324793	0.009053322	0.111091131	-3.159641615
gene-Dmel_CG9035	-0.598282135	7.277266553	-2.969307956	0.009053639	0.111091131	-3.443689188
gene-Dmel_CG6959	-0.44961993	6.062325807	-2.968747882	0.0090642	0.111091131	-3.458354882
gene-Dmel_CG9262	0.53928645	1.827554248	2.96777069	0.009082656	0.111168303	-3.046746909
gene-Dmel_CG8738	-0.506391701	6.393781572	-2.964511056	0.009144484	0.111775422	-3.464766397
gene-Dmel_CG31728	-0.992763044	-0.808832815	-2.959793276	0.009234698	0.112727429	-2.625530182
gene-Dmel_CG9938	1.922425763	-0.076470649	2.957234613	0.009283988	0.113178003	-2.526626662
gene-Dmel_CG7437	0.498389693	4.502551922	2.954633629	0.009334356	0.113640507	-3.487157035
gene-Dmel_CG6437	-0.479384958	4.616776325	-2.951956248	0.009386483	0.114123154	-3.4514225
gene-Dmel_CG1455	0.513156589	4.22187776	2.950994472	0.009405277	0.114156356	-3.434740919
gene-Dmel_CG13300	-0.444493703	1.995144096	-2.950539274	0.009414185	0.114156356	-3.228209718
gene-LOC108142441	-0.630631373	2.55966036	-2.945267311	0.009517955	0.115261805	-3.197364966
gene-Dmel_CG33143	0.783833329	4.734253296	2.943972841	0.009543605	0.115419548	-3.44320653
gene-Dmel_CG12232	-1.161829363	0.384198773	-2.94278418	0.009567217	0.115552268	-2.623142319
gene-Dmel_CG8114	0.513108793	3.492207063	2.940358438	0.009615581	0.115983189	-3.411077382
gene-Dmel_CG5247	0.386078572	3.613872227	2.938540892	0.009651975	0.116268783	-3.411124265
gene-Dmel_CG1787	0.464312281	8.260392426	2.9373959	0.009674971	0.116392444	-3.495861034
gene-Dmel_CG3666	-0.688380605	6.658642117	-2.934337096	0.009736666	0.116980727	-3.518206702
gene-Dmel_CG34191	-0.402601116	5.401911819	-2.931231942	0.009799687	0.117583389	-3.522411118
gene-Dmel_CG9784	-0.275791312	5.8943008	-2.930594282	0.009812679	0.117584954	-3.53603783
gene-Dmel_CG12630	0.626835759	2.224565684	2.929650028	0.009831947	0.117661633	-3.227827992
gene-Dmel_CG15554	-0.902201659	2.387471293	-2.928343326	0.009858672	0.117827233	-3.179711461
gene-Dmel_CG7210	0.608146501	5.659547023	2.923211143	0.009964323	0.118799809	-3.547396776
gene-Dmel_CG11968	-0.36127201	5.491455157	-2.923128421	0.009966035	0.118799809	-3.546329661
gene-Dmel_CG10593	-1.026361488	8.460734643	-2.919639809	0.010038492	0.119507727	-3.530083438
gene-Dmel_CG42492	-0.595243187	3.56131201	-2.917937871	0.010074027	0.119774811	-3.43735503
gene-Dmel_CG1441	0.882910182	4.169974211	2.915481195	0.010125536	0.120207444	-3.536929759
gene-Dmel_CG3035	-0.324389939	4.798098144	-2.914949889	0.01013671	0.120207444	-3.530876897
gene-Dmel_CG33122	0.512800091	2.570411116	2.911936254	0.010200316	0.120805035	-3.175427222
gene-Dmel_CG9008	0.554894002	7.956246845	2.910319984	0.010234589	0.121008658	-3.556699788
gene-Dmel_CG17168	-0.43697722	3.13401083	-2.909781283	0.010246037	0.121008658	-3.352258421
gene-Dmel_CG11881	0.733730691	2.286931129	2.909255878	0.010257214	0.121008658	-3.033140052
gene-Dmel_CG15766	-1.181853925	1.454119933	-2.908622253	0.01027071	0.121011726	-2.98535809
gene-Dmel_CG9005	0.660629077	6.934814499	2.90513898	0.010345209	0.121604649	-3.575793716
gene-Dmel_CG17124	-0.828338002	7.652347595	-2.905026024	0.010347634	0.121604649	-3.56956554
gene-Dmel_CG10864	0.90189789	0.873409946	2.904230097	0.010364735	0.121649254	-2.919614468
gene-Dmel_CG10121	-0.49744919	7.588785308	-2.901648679	0.010420387	0.122145634	-3.576571271
gene-Dmel_CG9839	1.20031282	1.356064398	2.900730087	0.01044026	0.122221895	-2.95029639
gene-Dmel_CG16752	-0.935262156	-0.528121025	-2.8999802	0.010456511	0.122255606	-2.833278692
gene-Dmel_CG7896	-1.434787218	2.778889588	-2.898694483	0.010484432	0.122298906	-3.182073418
gene-Dmel_CG32775	-0.382285548	4.084068738	-2.898177086	0.010495688	0.122298906	-3.514675265
gene-Dmel_CG2022	0.48200425	2.947973348	2.897963263	0.010500344	0.122298906	-3.47969981
gene-Dmel_CG6186	-0.615611654	13.20815959	-2.896419377	0.010534016	0.122341299	-3.540028352
gene-Dmel_CG10635	-0.414735824	5.213162932	-2.896182293	0.010539196	0.122341299	-3.583752833
gene-Dmel_CG33178	-0.5342187	6.603489104	-2.895956781	0.010544126	0.122341299	-3.59364266
gene-Dmel_CG5991	0.620174413	7.327110109	2.894964907	0.010565835	0.122437802	-3.590485187
gene-Dmel_CG3158	0.819481525	-0.359903914	2.892172113	0.010627193	0.122992945	-3.052998684
gene-Dmel_CG7582	0.931633974	1.483399193	2.891081936	0.010651239	0.123115391	-3.108038854
gene-Dmel_CG31884	-0.437763872	7.764779387	-2.887609352	0.010728185	0.123706849	-3.598931221
gene-Dmel_CG11139	0.326178072	6.31194856	2.887551623	0.010729469	0.123706849	-3.618915795
gene-Dmel_CG7149	-0.734931922	6.612772226	-2.886099149	0.010761817	0.123923539	-3.620432311
gene-Dmel_CG10723	-0.570074588	1.172145595	-2.883793348	0.010813364	0.124360489	-3.561869142
gene-Dmel_CG15096	1.2066558	8.663806071	2.882523286	0.01084186	0.124427182	-3.606589571
gene-Dmel_CG14879	0.486384715	2.256115793	2.88232205	0.010846381	0.124427182	-3.221422168
gene-Dmel_CG7627	0.478609635	5.373140061	2.879912884	0.010900657	0.124893113	-3.636549789
gene-Dmel_CG8049	-0.43639179	4.271074367	-2.877008636	0.010966437	0.12545207	-3.584195094
gene-Dmel_CG2543	0.914625102	2.674549548	2.875999512	0.010989383	0.12545207	-3.251143008
gene-Dmel_CG32146	0.644448612	1.628295092	2.87589554	0.01099175	0.12545207	-3.194006659
gene-Dmel_CG43693	0.528598113	5.523147469	2.87534343	0.011004327	0.12545207	-3.643123788
gene-Dmel_CG11842	-0.511754331	8.382017183	-2.87415453	0.011031457	0.125604745	-3.627779988
gene-Dmel_CG11305	0.444817891	2.290689602	2.872415948	0.011071247	0.125827401	-3.262727088
gene-Dmel_CG1902	0.666423756	6.395986976	2.872098133	0.011078536	0.125827401	-3.639870994
gene-Dmel_CG10360	0.557792511	10.12470488	2.870739305	0.011109753	0.126025395	-3.607407799
gene-Dmel_CG3322	-0.484300108	6.695240961	-2.869975203	0.011127344	0.126068531	-3.655085323
gene-LOC108148316	0.871986562	4.102949119	2.869344706	0.01114188	0.126076986	-3.392257901
gene-Dmel_CG5397	-0.847087151	8.583437446	-2.867956072	0.011173959	0.126283689	-3.630003833
gene-Dmel_CG6957	0.462967797	2.40442905	2.867256682	0.011190149	0.126310539	-3.656305094
gene-Dmel_CG15628	0.532826866	3.558052814	2.862634976	0.011297716	0.127212738	-3.524359036
gene-Dmel_CG12306	-3.105515556	-0.684755494	-2.862626883	0.011297905	0.127212738	-2.655417703
gene-Dmel_CG8118	0.567657552	6.964105362	2.859103281	0.011380589	0.12798613	-3.668370964
gene-Dmel_CG15247	0.541626776	2.863231923	2.856772688	0.011435601	0.128446802	-3.382120163
gene-Dmel_CG1913	-0.368202749	10.38641371	-2.853734568	0.011507701	0.128999977	-3.645268079
gene-Dmel_CG1662	-0.651961894	5.936918727	-2.853071869	0.011523486	0.128999977	-3.688605773
gene-Dmel_CG2669	0.49950831	2.724981734	2.852917056	0.011527177	0.128999977	-3.358496653
gene-Dmel_CG4618	-0.593569262	4.635197264	-2.851388422	0.011563681	0.129139449	-3.664716164
gene-Dmel_CG4756	-0.375641865	4.373116856	-2.850782823	0.011578174	0.129139449	-3.622385058
gene-Dmel_CG3394	0.52966427	4.818627547	2.850622509	0.011582013	0.129139449	-3.631067337
gene-Dmel_CG32446	-0.379738867	5.817756314	-2.849002891	0.011620872	0.129414901	-3.689228624
gene-Dmel_CG43143	0.561441631	5.651190553	2.848197984	0.011640231	0.129416356	-3.6980477
gene-Dmel_CG11919	0.455723314	5.376900154	2.847820848	0.011649312	0.129416356	-3.698473647
gene-Dmel_CG32281	0.633647614	2.464699427	2.846557248	0.011679789	0.129441233	-3.289272815
gene-Dmel_CG4934	-0.622894257	2.9586201	-2.846554057	0.011679866	0.129441233	-3.440496029
gene-Dmel_CG1397	-0.949901803	3.513211148	-2.840028623	0.011838491	0.131040346	-3.298415302
gene-Dmel_CG9429	-0.455830874	10.21510165	-2.839382588	0.011854309	0.131056766	-3.676126135
gene-Dmel_CG1648	-0.561995257	11.72713352	-2.838389358	0.011878667	0.131167455	-3.661111711
gene-Dmel_CG8991	0.613454764	3.221575367	2.836238431	0.011931584	0.131592845	-3.499078952
gene-Dmel_CG18104	-0.67251884	7.716503464	-2.834288211	0.01197976	0.131844259	-3.709324862
gene-Dmel_CG8733	0.600085387	2.452675235	2.834148439	0.01198322	0.131844259	-3.49963611
gene-Dmel_CG5941	-0.509771817	4.523971409	-2.829241217	0.012105313	0.1330275	-3.700299392
gene-Dmel_CG6842	-0.37788962	6.980568656	-2.82580146	0.012191614	0.133815037	-3.73253104
gene-Dmel_CG31322	0.417697796	3.115887171	2.824536958	0.012223489	0.133890679	-3.542564073
gene-Dmel_CG5973	0.495102444	7.81955947	2.823879014	0.012240106	0.133890679	-3.725953752
gene-Dmel_CG3401	-0.817951518	5.511429619	-2.82378676	0.012242438	0.133890679	-3.736837673
gene-Dmel_CG14615	0.65378814	6.420195046	2.822409002	0.012277312	0.134111663	-3.745100118
gene-Dmel_CG5403	-2.929451443	-1.089530125	-2.82088057	0.012316113	0.1342881	-2.719856658
gene-Dmel_CG14489	-0.47954672	7.295728723	-2.820616079	0.012322839	0.1342881	-3.734445901
gene-Dmel_CG33129	-0.497750799	7.555549078	-2.816723961	0.012422234	0.135146908	-3.743969878
gene-Dmel_CG8804	-0.428747989	4.727188427	-2.81637398	0.01243121	0.135146908	-3.734850203
gene-Dmel_CG12163	0.431160069	9.659956319	2.811447044	0.012558235	0.136175595	-3.734904317
gene-Dmel_CG3714	0.391040091	6.534427573	2.811178611	0.012565191	0.136175595	-3.769722575
gene-Dmel_CG8046	-0.775430162	2.015607909	-2.810973358	0.012570513	0.136175595	-3.352225946
gene-Dmel_CG8086	0.536574048	6.156464463	2.808343079	0.012638905	0.136754448	-3.778395824
gene-Dmel_CG3775	-0.399631028	8.885539606	-2.805604233	0.012710503	0.13736658	-3.755787295
gene-Dmel_CG16904	0.503400645	1.610206354	2.803490992	0.012766014	0.137803624	-3.611232405
gene-Dmel_CG3527	-0.489428331	5.074574844	-2.800071472	0.012856338	0.138502952	-3.775045911
gene-Dmel_CG6806	-1.67536522	9.5213329	-2.799891948	0.012861097	0.138502952	-3.777547214
gene-Dmel_CG7823	-0.370145818	5.076984349	-2.799196753	0.012879542	0.13853841	-3.779953455
gene-Dmel_CG10641	-0.441590682	5.767289744	-2.798262409	0.012904372	0.13864239	-3.787671266
gene-Dmel_CG5946	0.593697099	8.807766516	2.797055302	0.01293652	0.13869938	-3.771417331
gene-Dmel_CG1487	0.662181512	5.925776879	2.796924185	0.012940017	0.13869938	-3.799626807
gene-Dmel_CR10102	-0.989027259	8.329096975	-2.795957001	0.012965837	0.138735656	-3.779141039
gene-Dmel_CG10601	0.675781431	4.120025757	2.795646337	0.012974142	0.138735656	-3.687668962
gene-Dmel_CG11489	0.526659577	3.997555439	2.795093857	0.012988923	0.138735656	-3.729640967
gene-Dmel_CG4406	-0.415371068	4.649341104	-2.788241766	0.013173604	0.140544058	-3.766301382
gene-Dmel_CG33229	0.520782594	3.939591521	2.784788028	0.013267651	0.141162969	-3.669770791
gene-Dmel_CG16908	0.42535067	3.941606837	2.784486687	0.013275887	0.141162969	-3.695354088
gene-LOC108147253	-1.69068164	-1.110241852	-2.784411818	0.013277934	0.141162969	-2.97321601
gene-Dmel_CG18362	0.413100788	7.554648959	2.782625202	0.013326876	0.14139084	-3.810903442
gene-Dmel_CG31006	0.989048863	0.528646732	2.782500561	0.013330297	0.14139084	-3.092264851
gene-Dmel_CG8309	-0.441878035	8.34137409	-2.780903102	0.013374215	0.141640942	-3.807295767
gene-Dmel_CG13604	-0.606780409	3.583809387	-2.780516692	0.01338486	0.141640942	-3.715483498
gene-Dmel_CG14430	-0.569580444	4.850335175	-2.779891521	0.013402099	0.141659411	-3.816364844
gene-Dmel_CG3820	0.46719551	0.700467741	2.776744682	0.013489199	0.142262058	-3.785206806
gene-Dmel_CG14816	-0.427954593	4.522480309	-2.775922104	0.013512057	0.142262058	-3.783600074
gene-Dmel_CG13993	-0.650980334	4.684432008	-2.775777268	0.013516086	0.142262058	-3.789132949
gene-Dmel_CG10916	-0.421239279	1.004732218	-2.775587968	0.013521353	0.142262058	-3.84376448
gene-Dmel_CG44328	0.795942155	1.279453313	2.770633751	0.013659907	0.143554634	-3.259027562
gene-Dmel_CG42336	-0.595058073	5.284298236	-2.769029773	0.013705059	0.1437607	-3.824260434
gene-Dmel_CG15897	0.386601094	4.952136724	2.768820432	0.013710962	0.1437607	-3.838158954
gene-Dmel_CG13650	0.627277376	1.904833134	2.767442468	0.013749883	0.144003646	-3.459140325
gene-Dmel_CG10336	0.795813198	1.578629212	2.766646103	0.013772425	0.144074697	-3.113135401
gene-Dmel_CG4414	-0.633506321	4.083387245	-2.765388667	0.013808091	0.144282719	-3.762912814
gene-Dmel_CG34166	-0.41440716	2.842224486	-2.764383877	0.013836655	0.144416142	-3.829745299
gene-Dmel_CG7665	0.961981018	1.851363371	2.761689728	0.013913526	0.145052876	-3.293896192
gene-Dmel_CG6223	-0.369674769	8.017845792	-2.759391967	0.013979413	0.145306866	-3.853703355
gene-Dmel_CG2114	0.705702977	-1.555599234	2.759216875	0.013984446	0.145306866	-3.176129424
gene-Dmel_CG11902	0.479961733	3.982980555	2.758899322	0.013993579	0.145306866	-3.773538222
gene-LOC108140141	0.766877527	1.391171791	2.758618087	0.014001671	0.145306866	-3.223618422
gene-Dmel_CG13391	-0.389074185	7.70539894	-2.75807359	0.014017353	0.145306866	-3.858642683
gene-Dmel_CG7223	0.513242348	3.657428409	2.755749884	0.014084465	0.145607509	-3.701324428
gene-Dmel_CG8865	-0.379902311	4.513825606	-2.755500747	0.014091679	0.145607509	-3.844992924
gene-Dmel_CG9699	-0.433932332	4.248944292	-2.755416081	0.014094132	0.145607509	-3.790721456
gene-Dmel_CR43459	0.86483036	0.782447688	2.753503171	0.014149649	0.146016075	-3.082014861
gene-Dmel_CG8713	0.796033057	0.75210476	2.748951483	0.014282601	0.147103774	-3.166516241
gene-Dmel_CG3524	0.841449574	10.44992482	2.748793721	0.014287231	0.147103774	-3.850613884
gene-Dmel_CG1273	-0.654806833	0.580533014	-2.747710487	0.014319058	0.147265638	-3.381716583
gene-Dmel_CG8978	-0.423190785	6.497482722	-2.743757085	0.014435799	0.148299454	-3.901311956
gene-Dmel_CG17342	0.449805986	10.49424723	2.741183712	0.014512282	0.148917839	-3.866869188
gene-Dmel_CG1395	-2.055377045	0.639269477	-2.737631813	0.01461849	0.149807665	-2.907311351
gene-Dmel_CG5137	1.126638823	-0.01049983	2.736955606	0.014638794	0.149807665	-2.922456902
gene-Dmel_CG5358	-0.38059662	3.843525584	-2.736138629	0.014663362	0.149807665	-3.744588092
gene-Dmel_CG9726	-0.803319357	3.837724622	-2.736099589	0.014664537	0.149807665	-3.841719357
gene-Dmel_CG7935	-0.377137853	8.42027254	-2.734536308	0.014711661	0.15012134	-3.899626413
gene-Dmel_CG15046	-0.581379136	5.985280426	-2.731408988	0.014806372	0.150805847	-3.928938388
gene-LOC108135162	0.592282361	3.57851184	2.731232642	0.01481173	0.150805847	-3.72641429
gene-Dmel_CG11440	0.586547921	7.506319635	2.730555582	0.01483232	0.150847495	-3.912993347
gene-Dmel_CG11984	0.342928199	6.986126066	2.728832828	0.014884833	0.151210083	-3.919741346
gene-Dmel_CG33104	-0.350001825	6.905197814	-2.728302035	0.014901048	0.151210083	-3.930040856
gene-Dmel_CG2691	-0.428175515	5.574347477	-2.72580989	0.014977411	0.151681247	-3.9332326
gene-Dmel_CG18304	0.733524182	5.168224109	2.725024961	0.015001541	0.151681247	-3.941749742
gene-Dmel_CG3770	-0.743667127	3.005899132	-2.72495222	0.015003779	0.151681247	-3.631853008
gene-Dmel_CG6207	-0.418147769	4.126741116	-2.724390664	0.015021067	0.151681247	-3.864974167
gene-Dmel_CG5560	0.756674665	7.680844575	2.724086832	0.015030429	0.151681247	-3.920673441
gene-Dmel_CG8759	-0.467362625	9.728774661	-2.72052443	0.015140616	0.152481859	-3.913820312
gene-Dmel_CG6830	1.174030578	5.167191582	2.72044382	0.015143118	0.152481859	-3.888445777
gene-Dmel_CG10343	-0.465484085	4.755202764	-2.715337728	0.015302436	0.153910479	-3.908785332
gene-Dmel_CG9669	-0.557183532	4.711991821	-2.714820528	0.015318663	0.153910479	-3.902995434
gene-Dmel_CG13603	-0.542026562	6.215206048	-2.713189694	0.015369939	0.154256151	-3.963212698
gene-Dmel_CG8782	-1.095194881	6.730393588	-2.712520267	0.015391035	0.1542985	-3.961993146
gene-Dmel_CG15891	-0.611128831	5.05034596	-2.709749922	0.015478634	0.155006736	-3.959796406
gene-Dmel_CG42639	-0.653302192	6.178324875	-2.708314684	0.015524205	0.155293006	-3.96238962
gene-Dmel_CG45051	0.543348293	8.519283429	2.706533927	0.015580927	0.155690069	-3.954435253
gene-Dmel_CG31911	0.384903541	6.501398312	2.705854312	0.015602627	0.155736699	-3.980162149
gene-Dmel_CG8156	-0.398616166	6.273255769	-2.70310944	0.015690567	0.156443676	-3.983535599
gene-Dmel_CG7447	0.843112527	2.589530637	2.701975057	0.015727049	0.156636611	-3.632333307
gene-Dmel_CG3356	0.358504546	6.676262715	2.698820753	0.015828923	0.157479696	-3.988377224
gene-Dmel_CG5274	0.507753035	2.878552054	2.693433641	0.016004379	0.159052214	-3.693981626
gene-Dmel_CG5519	-0.314330638	0.44199451	-2.692818386	0.016024536	0.159079625	-3.985412866
gene-Dmel_CG7762	0.358822727	8.432595139	2.690864229	0.016088721	0.159543578	-3.984987019
gene-Dmel_CG4454	0.881325821	1.11600952	2.689649115	0.016128757	0.159720176	-3.195592663
gene-Dmel_CG4001	0.493749426	7.64118089	2.689036603	0.016148974	0.159720176	-3.990448808
gene-Dmel_CG6464	0.733532805	5.024026059	2.688735029	0.016158937	0.159720176	-3.990988567
gene-Dmel_CG15506	0.686448721	2.311019218	2.687898787	0.016186595	0.159787843	-3.785876225
gene-Dmel_CG7175	0.386826309	4.49214988	2.687471754	0.016200736	0.159787843	-3.934255843
gene-Dmel_CG3191	0.338235539	4.363083595	2.686314631	0.016239114	0.159993771	-3.961070466
gene-Dmel_CG43286	0.364676624	8.800466822	2.685654251	0.016261056	0.160037496	-3.991698288
gene-Dmel_CG4511	-0.41399355	5.766682298	-2.68344533	0.016334657	0.160588995	-4.024150958
gene-Dmel_CG1799	-0.337167197	6.749034408	-2.68172803	0.016392098	0.160980614	-4.02821486
gene-Dmel_CG5147	-0.354313244	3.735817772	-2.675101598	0.016615568	0.162912049	-3.859799859
gene-Dmel_CG30084	0.520749428	9.072098388	2.674752588	0.016627419	0.162912049	-4.006498383
gene-Dmel_CG32343	0.418588889	3.948074016	2.67409051	0.016649923	0.162912049	-3.927507866
gene-Dmel_CG10576	-0.572771535	7.455800844	-2.6736637	0.016664445	0.162912049	-4.027865568
gene-Dmel_CG10287	-0.87819761	4.608041906	-2.672642738	0.016699233	0.162912049	-3.964462663
gene-Dmel_CG4484	0.840630801	1.463749268	2.672432255	0.016706414	0.162912049	-3.60847247
gene-LOC108137079	-0.501922713	3.538225461	-2.672224722	0.016713497	0.162912049	-3.85652514
gene-Dmel_CG8475	0.384379445	7.764713822	2.669025563	0.016823047	0.16366303	-4.031777473
gene-LOC108145332	0.534887111	0.198635173	2.668929648	0.016826342	0.16366303	-3.488641534
gene-Dmel_CG8756	-1.214855541	5.788864231	-2.666766358	0.016900826	0.164212803	-4.046986415
gene-Dmel_CG4984	0.985623636	0.657210415	2.664051256	0.016994756	0.164950164	-3.222391262
gene-Dmel_CG6512	0.275360008	7.032041903	2.662353213	0.017053755	0.16534728	-4.051190755
gene-Dmel_CG12286	-0.755085292	3.391494371	-2.661798401	0.017073075	0.165359244	-3.826976136
gene-Dmel_CG43374	-1.621698451	4.239037843	-2.659322458	0.017159549	0.166020911	-3.889112263
gene-Dmel_CG42588	0.507462381	4.175844162	2.654806554	0.017318355	0.167380253	-3.961018256
gene-Dmel_CG8282	-0.340856696	6.911809724	-2.653547861	0.017362869	0.167633272	-4.073763536
gene-Dmel_CG31324	0.937819609	3.257212768	2.652975676	0.01738314	0.167651954	-3.877606603
gene-Dmel_CG14813	-0.311056795	6.80693993	-2.65102604	0.017452384	0.168136404	-4.078491501
gene-Dmel_CG9628	-0.396409939	6.389975991	-2.650526992	0.01747015	0.168136404	-4.075851179
gene-Dmel_CG3821	-0.361614217	6.756089786	-2.644221773	0.017696123	0.170132127	-4.09590583
gene-Dmel_CG7540	-0.594115631	3.274870462	-2.642864913	0.017745117	0.170250125	-3.889887746
gene-Dmel_CG2988	0.616299733	0.886268573	2.642850495	0.017745638	0.170250125	-3.420337264
gene-Dmel_CG13014	-0.340726202	3.505268977	-2.64077505	0.017820832	0.170792318	-3.955388528
gene-Dmel_CG32717	-0.345710248	6.520479044	-2.638950699	0.017887182	0.171248695	-4.103316472
gene-Dmel_CG8896	0.374782493	7.165351938	2.635895083	0.017998842	0.172137456	-4.103377172
gene-Dmel_CG7999	0.349634801	4.12727402	2.634896652	0.018035471	0.172307537	-4.034697544
gene-Dmel_CG9998	-0.401100584	5.583713104	-2.6306302	0.018192802	0.173629218	-4.123869445
gene-Dmel_CG31198	2.829041074	-1.111589335	2.630109865	0.01821208	0.173631957	-3.036588219
gene-Dmel_CG11055	0.316193541	4.807546279	2.623065473	0.018475	0.175955126	-4.133640499
gene-Dmel_CG14446	0.625959676	3.543457874	2.622356113	0.018501676	0.176025829	-3.99088004
gene-Dmel_CG4279	-0.349994734	3.970828716	-2.620428794	0.018574341	0.176125737	-4.029266113
gene-Dmel_CG1488	0.575720296	4.367184479	2.620374398	0.018576396	0.176125737	-4.098739962
gene-Dmel_CG10508	-0.586674408	3.297392541	-2.620102743	0.018586661	0.176125737	-3.908670064
gene-Dmel_CG17610	0.416368502	3.871294454	2.62003476	0.018589231	0.176125737	-4.052269344
gene-Dmel_CG10279	-0.301733134	9.390027133	-2.617750581	0.018675771	0.176762495	-4.115683502
gene-Dmel_CG8460	-0.354110848	5.201126929	-2.613664335	0.018831548	0.177883876	-4.143514714
gene-Dmel_CG5258	-0.729260035	3.519598509	-2.613622187	0.018833161	0.177883876	-3.988893568
gene-Dmel_CG4685	0.390391971	6.314904368	2.612793846	0.018864893	0.17799971	-4.16208036
gene-Dmel_CG6719	-0.461805812	5.148479091	-2.609467561	0.018992833	0.179022135	-4.147043165
gene-Dmel_CG34148	-0.429468869	2.880329291	-2.607735452	0.019059784	0.179369411	-3.896103244
gene-Dmel_CG1822	-0.306944285	5.516248251	-2.60748139	0.019069623	0.179369411	-4.165391045
gene-Dmel_CG5854	-0.499698716	5.077199523	-2.6068922	0.019092459	0.179369411	-4.142839331
gene-Dmel_CG6912	-0.838523019	3.771693774	-2.606487795	0.019108149	0.179369411	-3.952136001
gene-Dmel_CG8983	-0.402924059	9.438713297	-2.605175516	0.019159146	0.179603543	-4.142242137
gene-Dmel_CG9097	-1.477307383	-0.356903816	-2.604835552	0.019172379	0.179603543	-3.198294939
gene-Dmel_CG17982	-0.406941283	3.429809192	-2.601828762	0.019289795	0.180239404	-4.012952421
gene-Dmel_CG1411	0.477109475	6.433210782	2.601473235	0.019303724	0.180239404	-4.183608451
gene-Dmel_CG8771	0.4071074	4.028158748	2.601186255	0.019314975	0.180239404	-4.054718036
gene-Dmel_CG3948	-0.418952024	6.02360038	-2.600703066	0.019333931	0.180239404	-4.18469504
gene-Dmel_CG9947	-0.298589247	6.650534421	-2.60057846	0.019338823	0.180239404	-4.179966552
gene-Dmel_CG3757	2.722951116	4.26051678	2.600017266	0.019360867	0.180261107	-3.81305867
gene-Dmel_CG18408	0.410077031	8.501029467	2.598867438	0.019406109	0.180498528	-4.160526833
gene-Dmel_CG9390	0.657494382	10.5086836	2.598199524	0.019432435	0.180559712	-4.146990126
gene-Dmel_CG16844	-0.339173054	8.431456853	-2.597194534	0.019472112	0.180706964	-4.161108004
gene-Dmel_CG16749	1.242155646	1.6729069	2.596792805	0.019487994	0.180706964	-3.438731667
gene-Dmel_CG32250	0.425001404	7.402255239	2.595451254	0.019541121	0.180706964	-4.173813072
gene-Dmel_CG7108	0.568886254	2.638184887	2.595445369	0.019541354	0.180706964	-3.783349511
gene-Dmel_CG4665	-0.507618949	5.812411208	-2.595300346	0.019547106	0.180706964	-4.194002287
gene-Dmel_CG3953	-0.608599346	6.759650905	-2.594800803	0.019566929	0.180707509	-4.182450602
gene-Dmel_CG10778	-0.407364658	4.260696498	-2.593843113	0.019604987	0.180801996	-4.13107525
gene-Dmel_CG42611	-0.559451731	8.966027795	-2.593548478	0.01961671	0.180801996	-4.165413085
gene-Dmel_CG1591	-0.463927473	5.645383789	-2.59263541	0.019653081	0.180882746	-4.197943255
gene-Dmel_CG1232	0.378378456	1.681974213	2.592108129	0.019674115	0.180882746	-3.792791096
gene-Dmel_CG15544	-1.121043593	2.167910436	-2.591388095	0.019702872	0.180882746	-3.94407183
gene-Dmel_CG3902	0.5318675	8.976940603	2.591344695	0.019704606	0.180882746	-4.174998731
gene-Dmel_CG11342	0.885956378	0.255934158	2.589724355	0.019769472	0.181296173	-3.326569888
gene-Dmel_CG1121	0.720112342	3.552477364	2.589139364	0.019792941	0.181329517	-4.195331192
gene-Dmel_CG3777	-2.419966181	2.393848568	-2.587272295	0.019868022	0.181650541	-3.394865329
gene-Dmel_CG8019	0.409441425	3.704342774	2.586824068	0.019886087	0.181650541	-4.049176181
gene-Dmel_CG6370	-0.432057315	7.484065349	-2.585780792	0.019928196	0.181650541	-4.19614943
gene-Dmel_CG10753	-0.574850955	3.71887917	-2.585407393	0.019943288	0.181650541	-4.107802059
gene-Dmel_CG1749	-0.478326497	5.599383322	-2.585209422	0.019951293	0.181650541	-4.209477634
gene-Dmel_CG11371	0.343237972	5.362237195	2.584524352	0.019979021	0.181650541	-4.210966672
gene-Dmel_CG18085	0.521920432	7.160375526	2.58434997	0.019986085	0.181650541	-4.194657448
gene-Dmel_CG3771	0.477661036	3.589558751	2.584329267	0.019986924	0.181650541	-3.986902119
gene-LOC108139345	-0.596024523	5.370409321	-2.582995289	0.020041042	0.181961514	-4.216984747
gene-Dmel_CG3638	0.612084285	8.390238861	2.580715286	0.020133863	0.182547891	-4.199726939
gene-Dmel_CG31937	0.48335554	7.690502011	2.579971382	0.020164237	0.182547891	-4.204781533
gene-Dmel_CG2097	0.32193883	4.628089793	2.57993992	0.020165522	0.182547891	-4.172223915
gene-Dmel_CG8308	-3.714811032	-1.403463632	-2.578249544	0.020234708	0.182935067	-3.105828505
gene-Dmel_CG14231	-0.408570075	3.807992718	-2.577475018	0.020266484	0.182935067	-4.097474519
gene-Dmel_CG9881	-0.326399268	5.182785914	-2.577430374	0.020268317	0.182935067	-4.215503271
gene-Dmel_CG10737	0.478464341	5.430729113	2.575279312	0.020356826	0.183514559	-4.209041709
gene-Dmel_CG7219	-0.47501292	7.335665421	-2.574553063	0.020386792	0.183514559	-4.21983191
gene-Dmel_CG10306	-0.517264049	7.495592841	-2.574409103	0.020392737	0.183514559	-4.216415705
gene-Dmel_CG5862	-0.398980786	6.139124586	-2.571777466	0.020501705	0.184313751	-4.240383802
gene-Dmel_CG7889	-0.430596131	3.908023949	-2.570951874	0.020536004	0.184440752	-4.138966103
gene-Dmel_CG8654	1.322014249	4.117572492	2.569580934	0.020593081	0.184614447	-4.200736461
gene-Dmel_CG11840	-0.549750312	7.58458725	-2.569517466	0.020595727	0.184614447	-4.228475358
gene-Dmel_CG4094	-0.372468072	8.918622333	-2.568332731	0.02064518	0.184876477	-4.217428101
gene-Dmel_CG10922	-0.477292597	6.088035358	-2.56625023	0.020732382	0.185475703	-4.246477932
gene-Dmel_CG8561	-0.74256999	2.902623379	-2.563664021	0.020841165	0.186266639	-3.975455421
gene-Dmel_CG10954	-0.363659978	6.006170599	-2.56198199	0.020912208	0.186719059	-4.259183724
gene-Dmel_CG11796	-0.860537138	7.851612953	-2.561457692	0.020934399	0.186734843	-4.235901247
gene-Dmel_CG14685	0.56165191	3.681466516	2.560176601	0.020988718	0.186982875	-4.118201883
gene-Dmel_CG1909	-0.785065595	-0.152563218	-2.559837751	0.021003108	0.186982875	-3.58422549
gene-Dmel_CG1128	0.497134873	4.374426082	2.55904321	0.021036886	0.187101408	-4.157237528
gene-Dmel_CG1372	-5.339981708	-0.294607472	-2.55617465	0.021159268	0.188006985	-3.166336873
gene-Dmel_CG6195	-0.400504867	5.20550079	-2.554663511	0.021224011	0.188399157	-4.253262593
gene-Dmel_CG13003	-0.512827694	2.949041909	-2.55335851	0.021280074	0.188625998	-4.094809752
gene-Dmel_CG6723	0.550055431	2.194153064	2.552212359	0.021329429	0.188625998	-3.788056153
gene-Dmel_CG11833	1.25045205	2.251699787	2.551586217	0.021356438	0.188625998	-3.910111153
gene-Dmel_CG17181	0.515513943	2.444457599	2.550874974	0.021387157	0.188625998	-3.975994379
gene-Dmel_CG31374	0.559019047	6.06734448	2.550186936	0.021416914	0.188625998	-4.279653159
gene-Dmel_CG5273	-0.359849967	8.526849133	-2.550094468	0.021420916	0.188625998	-4.252021457
gene-Dmel_CG7560	-0.600369324	5.548396865	-2.550047258	0.02142296	0.188625998	-4.272524516
gene-Dmel_CG13124	0.317024665	7.964098879	2.549823538	0.021432647	0.188625998	-4.258092902
gene-Dmel_CG30498	-0.4047075	5.152385482	-2.549763631	0.021435241	0.188625998	-4.265700019
gene-Dmel_CG3663	-0.554077719	6.534863059	-2.547911104	0.021515623	0.189151292	-4.268104231
gene-Dmel_CG2241	0.874178871	0.661443891	2.546430612	0.021580069	0.189535609	-3.962162797
gene-Dmel_CG43102	0.552808192	4.694242043	2.545663115	0.02161355	0.189543242	-4.249148938
gene-Dmel_CG10850	0.36086523	-0.83094782	2.545460443	0.0216224	0.189543242	-3.927022665
gene-Dmel_CG5224	-0.401571695	3.786159022	-2.541958863	0.021775842	0.190705479	-4.297075718
gene-Dmel_CG4944	-0.443591434	6.657162811	-2.541114113	0.021813014	0.190848219	-4.291512662
gene-Dmel_CG4466	-1.395461428	1.337658444	-2.540045505	0.021860124	0.191077547	-3.678224372
gene-Dmel_CG9893	-0.407924824	0.389719356	-2.53886652	0.021912212	0.191244001	-4.243220197
gene-Dmel_CG33969	0.290381149	4.142356209	2.538187066	0.021942285	0.191244001	-4.20091925
gene-Dmel_CG5937	0.677779797	-0.200261963	2.537775956	0.021960499	0.191244001	-3.897390365
gene-Dmel_CG8405	0.310119927	6.291415897	2.537713803	0.021963254	0.191244001	-4.305890896
gene-Dmel_CG11140	0.363728753	9.198191618	2.537251603	0.021983752	0.191244001	-4.271658658
gene-Dmel_CG9782	-0.622056161	5.23515463	-2.53344863	0.022153101	0.192534031	-4.299770706
gene-Dmel_CG7719	-3.861329551	-1.792613858	-2.532914263	0.022176996	0.192558664	-3.184966253
gene-Dmel_CG6231	-0.315016511	5.376610106	-2.532326317	0.022203315	0.192604278	-4.3051037
gene-Dmel_CG32647	1.09249302	6.086452332	2.531336647	0.022247684	0.192806235	-4.213595856
gene-Dmel_CG3135	-0.55524091	4.683701332	-2.52990574	0.022311985	0.193180374	-4.235923211
gene-Dmel_CG7013	-0.582674296	6.530562385	-2.527683987	0.022412174	0.193864241	-4.323242017
gene-Dmel_CG6106	0.96099162	0.082091489	2.524795021	0.02254309	0.194640506	-3.481287886
gene-Dmel_CG9470	1.107348247	5.789129601	2.524764167	0.022544493	0.194640506	-4.274110359
gene-Dmel_CG42751	0.84095641	2.198022254	2.521884556	0.022675717	0.195588755	-3.837845484
gene-Dmel_CG3695	0.460778389	4.171537303	2.520927042	0.022719512	0.195723161	-4.222725871
gene-Dmel_CG17521	-0.391630031	4.528186121	-2.520608191	0.022734113	0.195723161	-4.297065875
gene-Dmel_CG42610	0.54489191	6.93078867	2.5185449	0.022828815	0.196353584	-4.320659543
gene-Dmel_CG14661	0.528617482	6.419674545	2.517510978	0.022876412	0.196578041	-4.331667115
gene-Dmel_CG30404	0.268067741	0.59550576	2.516930005	0.022903199	0.196623422	-4.320478998
gene-LOC108136039	-2.782456126	-2.73737427	-2.51611416	0.022940864	0.196762029	-3.206390665
gene-Dmel_CG3038	-0.594423324	1.888942594	-2.515555866	0.022966674	0.196798779	-3.775016679
gene-Dmel_CG32346	0.336909001	6.08656052	2.514154171	0.023031594	0.197170283	-4.350286712
gene-Dmel_CG8962	-0.443070848	3.120377944	-2.510736238	0.023190629	0.198346046	-4.10337935
gene-Dmel_CG32701	-0.55728748	8.607431343	-2.508763912	0.023282875	0.198948904	-4.33382881
gene-Dmel_CG4461	0.474041558	5.130763471	2.506042738	0.023410717	0.199854518	-4.360249795
gene-Dmel_CG4132	-0.458624974	4.944526057	-2.504415064	0.023487505	0.200169815	-4.345459562
gene-LOC108150425	0.811609783	1.446107528	2.503987227	0.023507728	0.200169815	-3.735996291
gene-Dmel_CG32438	0.50538807	3.643379623	2.503868768	0.023513331	0.200169815	-4.156634583
gene-Dmel_CG11983	0.713343832	0.721237408	2.50295214	0.023556724	0.200352677	-3.544311678
gene-Dmel_CG5002	-0.538534241	4.843933069	-2.501968891	0.023603356	0.200562717	-4.319855089
gene-Dmel_CG5029	0.757844438	4.779414388	2.499596537	0.023716229	0.201334711	-4.349226379
gene-Dmel_CG9494	-0.619475516	3.51137048	-2.497960488	0.023794369	0.201810679	-4.258266781
gene-Dmel_CG10240	0.459609611	4.619658694	2.495465802	0.023913988	0.202637248	-4.264294477
gene-Dmel_CG1738	-0.644260882	1.696307434	-2.494241144	0.023972918	0.202948513	-3.896070813
gene-Dmel_CG3972	0.431101972	14.53974259	2.493296217	0.024018483	0.203146148	-4.315901752
gene-Dmel_CG4236	-0.277241346	4.988196687	-2.492344823	0.024064442	0.203302549	-4.366462382
gene-Dmel_CG2275	-0.431274033	1.959491958	-2.491993251	0.024081446	0.203302549	-4.390709913
gene-Dmel_CG10161	-0.364587805	7.963492718	-2.49134065	0.024113041	0.203381486	-4.372362648
gene-Dmel_CG18106	-0.912273214	3.53282855	-2.490363554	0.024160419	0.203555372	-4.383218376
gene-Dmel_CG33123	-0.427324186	1.029292634	-2.489997646	0.024178184	0.203555372	-4.394793101
gene-Dmel_CG4254	-0.364834288	7.598936485	-2.488624885	0.024244943	0.203627321	-4.378562568
gene-Dmel_CG1621	-0.772940276	1.576988445	-2.488529313	0.024249597	0.203627321	-3.848140441
gene-Dmel_CG10248	0.851196752	1.640221933	2.488448281	0.024253544	0.203627321	-4.095492479
gene-Dmel_CG7029	0.414782905	7.733770156	2.487977875	0.024276468	0.203632799	-4.379840114
gene-Dmel_CG4153	-0.557436748	6.967306271	-2.486643756	0.024341596	0.2038048	-4.383536036
gene-LOC108138338	-0.757254534	6.436622164	-2.486395512	0.024353733	0.2038048	-4.399892468
gene-Dmel_CG15456	1.227042445	0.976954001	2.486188742	0.024363846	0.2038048	-3.43293567
gene-Dmel_CG6325	-0.963987659	5.763910451	-2.485080261	0.024418132	0.204072195	-4.400268317
gene-Dmel_CG5167	0.3365071	7.04284283	2.482311631	0.024554222	0.204923593	-4.39943752
gene-Dmel_CG34100	0.458571659	5.206401214	2.482096393	0.024564832	0.204923593	-4.389791133
gene-Dmel_CG42321	0.405846773	7.032882825	2.480793346	0.024629157	0.205188183	-4.397240241
gene-Dmel_CG31547	0.464923837	1.920051969	2.480410375	0.024648093	0.205188183	-4.043138283
gene-Dmel_CG9027	0.358994176	6.911669196	2.480091391	0.024663875	0.205188183	-4.402259666
gene-Dmel_CR42491	-0.74079636	2.244739431	-2.478885376	0.024723633	0.205498341	-3.836541021
gene-Dmel_CG1271	0.358267939	0.648503578	2.476152315	0.024859563	0.206245563	-4.410391497
gene-Dmel_CG6051	-0.347391755	6.549711645	-2.476056049	0.024864363	0.206245563	-4.417804497
gene-Dmel_CG3835	0.523936981	8.428612319	2.475358707	0.024899166	0.206245563	-4.403434307
gene-Dmel_CG17259	-0.377241914	6.855541801	-2.475152789	0.024909451	0.206245563	-4.412913614
gene-Dmel_CG17896	0.491948465	8.453514455	2.474815239	0.02492632	0.206245563	-4.401222578
gene-Dmel_CG6349	0.572800896	3.727197547	2.473075867	0.025013418	0.20668551	-4.199929941
gene-Dmel_CG8765	0.286294246	5.500773308	2.472850931	0.025024703	0.20668551	-4.422997709
gene-Dmel_CG5945	-0.601816071	9.77874886	-2.472313627	0.025051678	0.206721562	-4.390790076
gene-Dmel_CG34347	0.46444694	2.279217337	2.471516735	0.025091736	0.206783855	-4.310751051
gene-Dmel_CG11192	2.807139928	-3.51769143	2.471180198	0.025108671	0.206783855	-3.290247102
gene-LOC108147696	0.828469226	1.648777052	2.470814687	0.025127077	0.206783855	-3.860792531
gene-Dmel_CG16708	0.363072657	8.04828386	2.468975219	0.025219899	0.20736109	-4.412672408
gene-Dmel_CG6394	-0.263169917	5.988506004	-2.468299041	0.025254101	0.207455745	-4.437494302
gene-Dmel_CG31380	-0.989514164	1.731957408	-2.467295029	0.025304967	0.207657916	-3.652363707
gene-Dmel_CG11378	0.551162179	3.939849069	2.466695925	0.025335365	0.207657916	-4.107706557
gene-Dmel_CG8666	-0.924991104	0.013902756	-2.466469787	0.025346848	0.207657916	-3.389130687
gene-Dmel_CG11790	-0.341287071	6.43262225	-2.465560945	0.025393049	0.207850173	-4.435164968
gene-Dmel_CG14307	0.598077094	2.412831706	2.465024437	0.025420359	0.207887605	-4.054151723
gene-Dmel_CG45019	0.444935988	6.696541366	2.458829744	0.025737715	0.210184467	-4.443656735
gene-Dmel_CG1635	0.33961443	5.304493421	2.458645812	0.025747195	0.210184467	-4.439956723
gene-Dmel_CG11103	-0.37817156	4.179032733	-2.457723401	0.025794786	0.210385132	-4.387742272
gene-Dmel_CG12851	0.523896012	4.900593553	2.455814754	0.025893527	0.210874019	-4.460160876
gene-Dmel_CG9815	0.781499433	2.040259856	2.455673369	0.025900856	0.210874019	-4.148431376
gene-Dmel_CG8205	0.386983521	9.437362939	2.4527102	0.026054901	0.211939464	-4.429953835
gene-Dmel_CG3983	-0.493102791	5.493099549	-2.451411783	0.026122674	0.212301872	-4.46045229
gene-Dmel_CG4625	0.565415768	3.639963979	2.450063025	0.026193251	0.212644299	-4.288182322
gene-Dmel_CG9376	-0.33254057	3.230252859	-2.449718217	0.026211323	0.212644299	-4.275474084
gene-Dmel_CG7408	0.624440083	4.382826735	2.448812566	0.026258846	0.21284098	-4.23141428
gene-Dmel_CG9891	-1.693949884	-1.38433904	-2.447397358	0.02633327	0.213255169	-3.378501861
gene-Dmel_CG2914	-0.98249364	1.014278003	-2.445995137	0.026407208	0.213664691	-3.877621721
gene-Dmel_CG8635	-0.449744774	6.47286708	-2.444351749	0.026494112	0.214178309	-4.476391895
gene-Dmel_CG12081	-0.427596567	4.914067119	-2.443129655	0.026558913	0.214375665	-4.455161201
gene-Dmel_CG14869	0.502349782	7.077777691	2.442963817	0.026567718	0.214375665	-4.477137526
gene-Dmel_CR31451	0.447764155	2.347147282	2.442565719	0.026588866	0.214375665	-4.108054229
gene-Dmel_CG31469	-0.700215732	3.732228871	-2.4411705	0.026663109	0.214689031	-4.33213076
gene-Dmel_CG31811	0.35332911	5.482600535	2.440953103	0.026674695	0.214689031	-4.480410843
gene-Dmel_CG10687	-0.896035667	8.32870603	-2.439475093	0.02675359	0.21509305	-4.468124374
gene-Dmel_CG10803	-0.461508266	4.333792718	-2.439131831	0.026771945	0.21509305	-4.416292965
gene-Dmel_CG10913	-0.539268665	3.927162831	-2.43764612	0.026851525	0.21554301	-4.393174537
gene-Dmel_CG12730	-0.476217687	3.408031116	-2.435581972	0.026962458	0.215844063	-4.249521166
gene-Dmel_CG5428	0.416715289	5.145195565	2.435082238	0.026989381	0.215844063	-4.499555977
gene-Dmel_CG11711	0.304523265	5.132571649	2.435010985	0.026993222	0.215844063	-4.500067144
gene-Dmel_CG17996	0.398814634	3.99735178	2.434783076	0.02700551	0.215844063	-4.388753499
gene-LOC108140954	0.485284312	-0.257999284	2.434754213	0.027007066	0.215844063	-4.215020728
gene-Dmel_CG6144	0.365131558	3.292413625	2.430741815	0.027224285	0.217390074	-4.265293159
gene-Dmel_CG3074	-0.431447047	5.058349195	-2.430044364	0.02726221	0.217502958	-4.492548571
gene-Dmel_CG9653	0.683009185	3.842339881	2.429190964	0.027308684	0.217623258	-4.35435603
gene-LOC108134926	-0.602375027	2.501004999	-2.428893635	0.027324893	0.217623258	-4.375037301
gene-Dmel_CG5026	-0.285121554	5.22751725	-2.426559818	0.02745244	0.218448791	-4.500381727
gene-Dmel_CG34417	0.386939648	9.80389056	2.424399037	0.027571031	0.219201686	-4.476033267
gene-Dmel_CG9812	-0.378204297	6.501892157	-2.422950968	0.027650777	0.219644703	-4.511227587
gene-Dmel_CG5353	-0.30258404	7.228998815	-2.422115062	0.027696909	0.219787319	-4.507425072
gene-Dmel_CG2157	0.836005652	1.322331466	2.421555785	0.027727816	0.219787319	-3.844682588
gene-Dmel_CG31140	0.419185315	3.460965661	2.421320147	0.027740847	0.219787319	-4.372186238
gene-Dmel_CG13189	-0.381130647	5.216712357	-2.420857855	0.02776643	0.219799541	-4.513434254
gene-Dmel_CG6773	-0.399472625	7.372968582	-2.418151819	0.027916626	0.220710791	-4.513252974
gene-Dmel_CG6124	-0.914418664	3.145670162	-2.417664848	0.027943737	0.220710791	-4.275258479
gene-Dmel_CG1707	-0.340982579	5.329937257	-2.417481248	0.027953964	0.220710791	-4.528579026
gene-Dmel_CG10130	-0.573057883	7.056786877	-2.416441179	0.028011969	0.220977943	-4.523609765
gene-Dmel_CG7863	-0.604852632	3.781572387	-2.413901789	0.02815407	0.221707744	-4.386947099
gene-Dmel_CG3337	0.452225917	3.557155777	2.413856379	0.028156617	0.221707744	-4.344902005
gene-Dmel_CG8238	-0.568003014	2.311940829	-2.413489077	0.028177228	0.221707744	-4.331115547
gene-Dmel_CG31812	0.591434349	2.004039018	2.411703619	0.028277624	0.222138974	-4.008698456
gene-Dmel_CG10208	-0.387631994	5.869918478	-2.411650327	0.028280626	0.222138974	-4.541268731
gene-Dmel_CG7414	-0.279587421	9.457030283	-2.41061804	0.028338831	0.222405093	-4.50940644
gene-Dmel_CG3576	-0.319509318	6.157493259	-2.409196948	0.028419144	0.222698446	-4.548022277
gene-Dmel_CG4847	-0.387398106	9.333804157	-2.409094798	0.028424925	0.222698446	-4.514934944
gene-Dmel_CG6225	0.442345369	3.567767939	2.407472163	0.028516907	0.223108412	-4.434152769
gene-Dmel_CG4405	0.618813768	3.333080489	2.407311036	0.028526056	0.223108412	-4.318461888
gene-Dmel_CG9451	0.594685027	6.835761173	2.405546231	0.028626447	0.223359377	-4.538459024
gene-Dmel_CG7497	0.347204009	4.283895055	2.405072328	0.028653462	0.223359377	-4.473325138
gene-Dmel_CG42403	0.528570729	4.659005531	2.40470863	0.02867421	0.223359377	-4.526726481
gene-Dmel_CG3905	0.424127968	2.977805408	2.40448665	0.028686881	0.223359377	-4.547505478
gene-Dmel_CG6633	0.446429608	7.619060276	2.404179375	0.028704429	0.223359377	-4.531809558
gene-Dmel_CG8846	-0.577796681	7.715036411	-2.40348239	0.028744271	0.223359377	-4.527791098
gene-Dmel_CG4494	-0.300373201	7.040916726	-2.403210684	0.028759816	0.223359377	-4.544308472
gene-Dmel_CG31062	0.68287096	1.047034263	2.402849689	0.028780483	0.223359377	-3.957481846
gene-Dmel_CG13841	-0.478248996	2.918051117	-2.402563017	0.028796905	0.223359377	-4.229108051
gene-Dmel_CG1827	-0.465247721	4.853324574	-2.402333107	0.028810081	0.223359377	-4.541188316
gene-Dmel_CG3595	-0.306338738	6.589094828	-2.40204032	0.028826869	0.223359377	-4.551990881
gene-Dmel_CG11063	0.284053534	4.575711359	2.401264085	0.028871423	0.22351517	-4.511064412
gene-Dmel_CG4302	-0.599504264	8.535580935	-2.398804226	0.02901304	0.224421507	-4.541308649
gene-Dmel_CG11589	-0.36327283	4.648020411	-2.397462108	0.029090583	0.224831104	-4.533327189
gene-Dmel_CG10126	-0.589202916	3.501887109	-2.396235678	0.029161612	0.225115663	-4.420890988
gene-Dmel_CG9640	1.182757136	0.602953888	2.395593237	0.029198885	0.225115663	-3.63757046
gene-Dmel_CG2684	-0.433314206	2.875918505	-2.395552218	0.029201266	0.225115663	-4.213043226
gene-Dmel_CG5582	0.479183098	1.620987556	2.394971555	0.029234996	0.225129897	-4.296101653
gene-Dmel_CG11111	0.484262037	6.883392748	2.394395387	0.029268501	0.225129897	-4.574980953
gene-Dmel_CG4457	-0.390378732	5.040928826	-2.394249633	0.029276982	0.225129897	-4.550270817
gene-Dmel_CG3644	-0.443390217	9.793219142	-2.39380528	0.029302854	0.225139487	-4.53776888
gene-Dmel_CG3244	-0.447486754	8.666261959	-2.392568092	0.029374999	0.225504298	-4.55035527
gene-LOC108150129	-0.626910825	3.733058461	-2.391598586	0.029431652	0.225749661	-4.482030747
gene-Dmel_CG10622	0.493131025	4.936895992	2.389753272	0.029539767	0.226389012	-4.557773624
gene-Dmel_CG8553	-0.383263863	4.888105062	-2.388541441	0.02961097	0.226744641	-4.561367347
gene-Dmel_CG9707	0.289497385	5.471076439	2.38790373	0.029648505	0.226842076	-4.588229499
gene-Dmel_CG5174	-0.326169265	6.482213954	-2.387329123	0.029682364	0.226911247	-4.569330038
gene-LOC108136587	-0.47816654	-1.262325582	-2.385468743	0.029792237	0.22724971	-4.018000773
gene-Dmel_CG5677	-0.368653636	6.846327711	-2.385283529	0.029803196	0.22724971	-4.583842118
gene-Dmel_CG13067	0.466380662	5.208535301	2.384925061	0.029824419	0.22724971	-4.584182872
gene-Dmel_CG17068	-0.258172625	4.767320796	-2.384897371	0.029826058	0.22724971	-4.56470079
gene-Dmel_CG11785	-0.350844635	6.969580874	-2.382202355	0.029986074	0.228278666	-4.587074267
gene-Dmel_CG6836	0.487969837	3.135834824	2.381616117	0.030020989	0.228332447	-4.405907846
gene-Dmel_CG16785	0.673560748	3.043070544	2.381245424	0.030043086	0.228332447	-4.326008195
gene-Dmel_CG8665	0.79214786	9.308262977	2.380547916	0.030084706	0.228458859	-4.568104548
gene-Dmel_CG15845	0.244175447	0.518301945	2.379645487	0.030138634	0.228678449	-4.580172181
gene-Dmel_CG9701	-1.058984199	4.38824629	-2.379181457	0.030166399	0.228699328	-4.535988896
gene-LOC108142301	1.592085182	0.173825421	2.37851945	0.030206052	0.22881022	-3.453878452
gene-Dmel_CG3319	0.570656274	2.498178387	2.37675061	0.030312243	0.229424534	-4.202855765
gene-Dmel_CG13194	-0.437320572	3.921680197	-2.375948154	0.030360533	0.229599963	-4.493856329
gene-Dmel_CG14375	0.934618105	8.429411441	2.374344886	0.030457232	0.230140885	-4.586836324
gene-Dmel_CG9099	-0.475538073	5.56070288	-2.370865798	0.030668064	0.231350329	-4.611564776
gene-LOC108140641	0.679508749	1.788582062	2.37057845	0.030685539	0.231350329	-4.098002986
gene-Dmel_CG6632	-0.246703936	4.196306685	-2.369705357	0.030738691	0.231350329	-4.573997843
gene-Dmel_CG9975	2.809188718	-2.597242825	2.369292833	0.030763836	0.231350329	-3.417204106
gene-Dmel_CG3017	0.411435574	8.851273813	2.369167393	0.030771485	0.231350329	-4.590304023
gene-Dmel_CG14542	-0.553830408	6.033226795	-2.369043195	0.030779061	0.231350329	-4.620976139
gene-Dmel_CG5360	0.428953498	3.953794028	2.368706036	0.030799635	0.231350329	-4.508479094
gene-Dmel_CG14999	0.348036321	3.137892602	2.368036361	0.030840539	0.231350329	-4.380469345
gene-Dmel_CG11738	-0.569982124	4.755430722	-2.367962985	0.030845024	0.231350329	-4.580312977
gene-Dmel_CG2380	0.800167087	2.311081695	2.36738629	0.030880294	0.231399933	-4.238136121
gene-Dmel_CG5807	0.52810284	3.361791884	2.367027519	0.030902255	0.231399933	-4.444939447
gene-Dmel_CG4334	0.372815951	4.406064301	2.3665315	0.030932642	0.231437924	-4.557751876
gene-Dmel_CG10689	-0.687694276	3.713910401	-2.364374421	0.031065114	0.23211105	-4.522678563
gene-Dmel_CG14073	0.36507894	1.546503588	2.364240084	0.031073381	0.23211105	-4.604899271
gene-Dmel_CG1703	-0.428388287	6.764926698	-2.362490832	0.031181226	0.232639631	-4.630328253
gene-LOC108145838	-0.399486932	2.750287918	-2.362267283	0.031195033	0.232639631	-4.550561609
gene-Dmel_CG14411	-0.265422507	5.760785894	-2.357085331	0.03151671	0.234656072	-4.643698109
gene-Dmel_CG10719	-0.37092497	3.346582871	-2.357084667	0.031516751	0.234656072	-4.443015238
gene-Dmel_CG8830	0.25862438	6.083012479	2.35592778	0.031588991	0.235002557	-4.647409773
gene-Dmel_CG42672	0.373615263	5.087516193	2.355153561	0.031637422	0.235171504	-4.625962958
gene-Dmel_CG5612	0.470550276	2.562251232	2.352385103	0.031811174	0.236137149	-4.522002854
gene-Dmel_CG3699	0.68072223	9.850767727	2.35187702	0.031843159	0.236137149	-4.611986415
gene-Dmel_CG13117	-0.762657634	4.294921924	-2.351850797	0.031844811	0.236137149	-4.576340229
gene-Dmel_CG44245	0.683876203	7.663364943	2.351059213	0.031894705	0.236229904	-4.635051345
gene-Dmel_CG12384	-0.308439509	7.224336255	-2.350627168	0.031921969	0.236229904	-4.640611659
gene-Dmel_CG2263	-0.389900897	5.359977994	-2.350423457	0.031934831	0.236229904	-4.644329313
gene-Dmel_CG32536	-0.428187965	2.131162803	-2.348264677	0.032071436	0.23704862	-4.254140885
gene-Dmel_CG33048	0.429287266	4.062567402	2.347737695	0.032104866	0.237104034	-4.587184359
gene-Dmel_CG6824	-0.532748583	3.873145255	-2.345257093	0.032262667	0.238077132	-4.558580697
gene-Dmel_CG9847	-0.339491732	7.754069769	-2.344516486	0.032309921	0.238233554	-4.647610063
gene-Dmel_CG1869	-0.995992865	1.086270838	-2.342905099	0.032412958	0.238800708	-3.841818434
gene-Dmel_CG14591	0.371626538	6.434981627	2.339994984	0.032599822	0.239984035	-4.670538623
gene-Dmel_CG5885	-0.472001927	7.447976613	-2.338583751	0.032690803	0.240274945	-4.662546068
gene-Dmel_CG9210	0.45656236	6.258700541	2.338566772	0.032691899	0.240274945	-4.67768794
gene-Dmel_CG3736	0.403552205	3.440475773	2.336587846	0.032819884	0.241021843	-4.4405123
gene-Dmel_CG9626	0.538858873	3.895390909	2.335643625	0.032881115	0.241107007	-4.598101176
gene-Dmel_CG17734	-0.651541179	5.840310041	-2.335595767	0.032884222	0.241107007	-4.682021821
gene-Dmel_CG32537	0.294201709	4.041357043	2.334622769	0.032947437	0.24132079	-4.589049142
gene-Dmel_CG33473	-0.396537317	3.807008995	-2.334334814	0.032966167	0.24132079	-4.591807736
gene-Dmel_CG14048	-0.414791086	4.399564281	-2.333892757	0.03299494	0.241338193	-4.608494199
gene-Dmel_CG12135	-0.466955573	4.81497497	-2.33119848	0.033170819	0.242302627	-4.66181295
gene-Dmel_CG1676	-0.32246858	4.376305947	-2.331061297	0.033179798	0.242302627	-4.622021329
gene-Dmel_CG6201	0.500357696	5.116972915	2.330233024	0.033234056	0.242505167	-4.66152952
gene-Dmel_CG1818	0.283896434	7.346148489	2.329116967	0.033307298	0.242537821	-4.677408855
gene-LOC108147858	1.157984976	1.940255538	2.329086049	0.033309329	0.242537821	-4.202038174
gene-Dmel_CG18528	0.472676532	2.330956477	2.32872278	0.033333203	0.242537821	-4.262848442
gene-Dmel_CG4039	0.435155481	3.205844948	2.328324762	0.033359379	0.242537821	-4.376243496
gene-Dmel_CG8971	0.509571306	3.762325929	2.328145614	0.033371167	0.242537821	-4.515637389
gene-Dmel_CG4476	-2.051992638	-0.283737148	-2.32707747	0.033441532	0.24285618	-3.479308931
gene-Dmel_CG32577	0.620758909	1.288174893	2.324384751	0.033619536	0.243616637	-4.134743024
gene-Dmel_CR31781	0.303799912	7.38186363	2.324311162	0.033624413	0.243616637	-4.683814117
gene-Dmel_CG1512	0.288054398	6.24985955	2.324107075	0.033637942	0.243616637	-4.703479612
gene-Dmel_CG43079	0.369933885	4.137145659	2.323183924	0.033699203	0.243616637	-4.668593909
gene-Dmel_CG32549	-0.435874318	9.476348401	-2.323148166	0.033701578	0.243616637	-4.669861261
gene-Dmel_CG8439	-0.460310889	7.049136817	-2.323079807	0.033706119	0.243616637	-4.692595769
gene-Dmel_CG3119	-2.379299763	-2.524089381	-2.322075672	0.033772885	0.24373216	-3.50296115
gene-Dmel_CG42232	0.377312333	3.596711721	2.321724633	0.033796255	0.24373216	-4.581385829
gene-Dmel_CG4570	-0.910871893	0.253962436	-2.321637243	0.033802076	0.24373216	-3.815745064
gene-Dmel_CG5175	-0.343296673	4.183814736	-2.320563651	0.033873655	0.244055815	-4.634117605
gene-Dmel_CG4905	0.425650907	2.289516996	2.319318825	0.033956829	0.244462429	-4.360470015
gene-Dmel_CG9372	-0.725363936	7.717839114	-2.318798408	0.033991657	0.244520631	-4.693301343
gene-Dmel_CG7002	-0.498651132	8.843542114	-2.316809503	0.034125072	0.245287365	-4.686808617
gene-Dmel_CG9124	-0.354969695	8.41445386	-2.3147617	0.034262948	0.246084946	-4.696530927
gene-Dmel_CG31381	0.672476754	3.665121024	2.311807634	0.034462761	0.247325768	-4.45063949
gene-Dmel_CG14440	-0.324454922	4.220559303	-2.311361867	0.034493008	0.247348681	-4.627112441
gene-Dmel_CG7874	1.9896305	4.894695265	2.309997707	0.034585723	0.247819173	-4.680738492
gene-Dmel_CG7293	0.290786889	0.38308293	2.30841042	0.034693896	0.24817908	-4.681482847
gene-Dmel_CG12529	0.417408534	9.965707441	2.307988527	0.034722701	0.24817908	-4.691801305
gene-Dmel_CG1622	-0.311678254	3.696484919	-2.307825829	0.034733816	0.24817908	-4.596960685
gene-Dmel_CG5479	-0.456715099	4.224960967	-2.307400674	0.034762875	0.24817908	-4.648930311
gene-Dmel_CG2059	0.386630461	5.324800571	2.306948993	0.034793772	0.24817908	-4.723382629
gene-Dmel_CG2121	-0.869680346	5.953706573	-2.306496371	0.034824759	0.24817908	-4.731426451
gene-Dmel_CG14100	0.382454843	2.459782025	2.306478828	0.034825961	0.24817908	-4.371555428
gene-Dmel_CG12811	-0.312523524	6.311086161	-2.303798902	0.035009968	0.24921832	-4.740094858
gene-LOC108134533	-0.854213147	6.760721853	-2.303561544	0.035026309	0.24921832	-4.730173837
gene-LOC108141971	-0.85418537	3.783512662	-2.301330244	0.035180273	0.250119154	-4.740380689
gene-LOC108148484	-0.478655316	5.311399234	-2.300214539	0.035257495	0.250469653	-4.723098746
gene-Dmel_CG1347	0.436123016	6.283227047	2.299826919	0.035284361	0.250469653	-4.742978224
gene-LOC108138259	-2.11936825	5.55329082	-2.297602878	0.035438879	0.251371348	-4.65808858
gene-LOC108143391	-1.587332157	0.981775649	-2.293059795	0.035756481	0.253421498	-3.698419494
gene-LOC108143859	0.317852917	-0.391902127	2.292677202	0.035783348	0.253421498	-4.530601431
gene-LOC108145804	0.276373253	3.198258833	2.291055552	0.035897438	0.254032723	-4.715286507
gene-Dmel_CG10233	0.978383261	1.600070108	2.28984016	0.035983169	0.254392198	-4.276355966
gene-Dmel_CG11941	-0.297066646	6.461209051	-2.2895469	0.036003883	0.254392198	-4.7612887
gene-Dmel_CG42679	0.343512177	7.899170864	2.289139979	0.036032644	0.254398817	-4.744565289
gene-LOC108136187	-0.597256853	4.551347071	-2.288332592	0.036089774	0.25460556	-4.68430918
gene-Dmel_CG31991	0.347773277	7.884334935	2.287880349	0.036121811	0.254635097	-4.749826909
gene-Dmel_CG5516	-0.373579035	3.617130468	-2.287274393	0.036164779	0.254741584	-4.592261533
gene-Dmel_CG15737	-2.783079034	-1.085225832	-2.284757932	0.03634373	0.255805022	-3.648902503
gene-Dmel_CG5295	0.534605067	8.670676522	2.284213139	0.03638258	0.255881485	-4.751433727
gene-Dmel_CG31009	-0.574784196	4.931842641	-2.283026371	0.036467345	0.2562805	-4.759296231
gene-LOC108144201	-0.856084289	5.512185497	-2.282027555	0.036538827	0.256585636	-4.772642624
gene-Dmel_CG3224	-0.544123641	4.776453147	-2.281560815	0.036572275	0.256623419	-4.761566491
gene-Dmel_CG11791	0.300069309	6.133880191	2.280652541	0.036637447	0.256769366	-4.783682397
gene-Dmel_CG31678	0.474381639	4.780975909	2.280132328	0.036674823	0.256769366	-4.748812447
gene-Dmel_CG42677	0.548998528	2.339195853	2.279816377	0.036697541	0.256769366	-4.307670178
gene-Dmel_CG4027	-0.241668442	9.646622703	-2.279706983	0.03670541	0.256769366	-4.745942731
gene-Dmel_CG9165	0.616953019	8.039335116	2.278057206	0.036824269	0.257399109	-4.765531855
gene-Dmel_CG10107	0.294229618	6.461883627	2.277676658	0.036851737	0.257399109	-4.785654813
gene-Dmel_CG13551	-0.291195208	7.808601438	-2.276647322	0.03692613	0.257721838	-4.770799217
gene-Dmel_CG5520	-0.50906014	9.518352545	-2.274699511	0.037067287	0.258414124	-4.761927139
gene-Dmel_CG4311	0.425687205	5.522482326	2.274384148	0.037090189	0.258414124	-4.774583554
gene-LOC108147523	0.376788905	3.405375005	2.273762611	0.037135363	0.258414124	-4.67176992
gene-Dmel_CG17453	-0.647849857	0.936083289	-2.273462225	0.037157214	0.258414124	-4.137789933
gene-Dmel_CG6813	0.530168593	2.170797952	2.273332717	0.037166638	0.258414124	-4.416809999
gene-Dmel_CG42320	0.341253695	6.954203726	2.27212852	0.037254376	0.258739136	-4.786767809
gene-Dmel_CG6238	0.30386712	5.614036386	2.271914607	0.037269982	0.258739136	-4.796511859
gene-Dmel_CG1667	-0.573688839	7.422320264	-2.271414641	0.03730648	0.258796014	-4.78859801
gene-LOC108145515	-0.383547043	7.463060019	-2.269268593	0.037463524	0.259540409	-4.788520388
gene-Dmel_CG13628	-0.477759052	3.117050167	-2.26908472	0.037477008	0.259540409	-4.536991302
gene-Dmel_CG13746	-0.388973701	4.261304638	-2.268785669	0.037498948	0.259540409	-4.798919563
gene-Dmel_CG13384	-0.300575785	5.733280023	-2.267481683	0.037594756	0.259853883	-4.808245959
gene-Dmel_CG17026	-0.55584061	0.923662753	-2.267395702	0.037601081	0.259853883	-4.799075871
gene-Dmel_CG31216	0.50377202	4.206053951	2.26522177	0.037761339	0.260720167	-4.697006404
gene-Dmel_CG8714	0.508611057	6.016032243	2.26479357	0.037792981	0.260720167	-4.807678536
gene-LOC108149127	-0.55355206	8.122588628	-2.264536596	0.037811981	0.260720167	-4.78700817
gene-Dmel_CG3408	-0.378752979	3.76644613	-2.262010596	0.037999225	0.261813803	-4.651702059
gene-LOC108136353	-0.429345177	2.026011402	-2.260641142	0.038101099	0.262318034	-4.506977092
gene-Dmel_CG5535	-1.112305143	0.319633067	-2.259818129	0.038162445	0.262542692	-4.066456827
gene-Dmel_CG18778	0.671662548	5.912225948	2.256352619	0.03842177	0.264128	-4.81171526
gene-Dmel_CG2774	-0.319560691	6.173010724	-2.253831226	0.038611475	0.265232696	-4.83295554
gene-Dmel_CG9339	0.669700283	2.95623015	2.252751949	0.038692944	0.265592785	-4.503230911
gene-Dmel_CG8318	0.417587897	6.118718795	2.252160803	0.038737635	0.265700071	-4.83429022
gene-Dmel_CG6498	0.459336706	8.602567704	2.251591264	0.038780737	0.265796311	-4.809887095
gene-Dmel_CG9062	-0.262308244	4.281876523	-2.246823331	0.039143324	0.268043019	-4.761682113
gene-Dmel_CG9338	-0.372386486	7.133676291	-2.246511151	0.039167174	0.268043019	-4.832706564
gene-Dmel_CG18734	0.362032265	6.437536808	2.24400782	0.039358913	0.26900178	-4.851000649
gene-Dmel_CG7144	0.56134249	5.808695713	2.243914025	0.039366114	0.26900178	-4.850112638
gene-Dmel_CG5661	-0.507459043	5.72253287	-2.243278822	0.039414913	0.269134095	-4.850724521
gene-Dmel_CG8636	-0.317118082	7.77812143	-2.241578731	0.039545799	0.269636292	-4.833624202
gene-Dmel_CG12582	0.528549844	7.446577416	2.241222085	0.039573308	0.269636292	-4.83095263
gene-Dmel_CG17209	0.394932748	3.235595883	2.241175092	0.039576934	0.269636292	-4.592124861
gene-Dmel_CG8613	0.295961368	6.390950298	2.239270691	0.039724136	0.270279701	-4.857856661
gene-LOC108143464	2.129229491	-1.07764028	2.239188567	0.039730495	0.270279701	-3.600215053
gene-Dmel_CG12068	-2.567120014	-0.207368435	-2.236144224	0.039966902	0.271630511	-3.775030219
gene-Dmel_CG7693	-0.663800239	6.46530671	-2.235867196	0.03998848	0.271630511	-4.856829478
gene-Dmel_CG2890	-0.263470518	5.247086712	-2.235420096	0.040023326	0.271665383	-4.847692823
gene-Dmel_CG12348	0.40527266	3.840047382	2.233783606	0.040151114	0.272330588	-4.764975028
gene-Dmel_CG32486	0.431346481	6.580154444	2.229874139	0.040457925	0.273917962	-4.873582859
gene-Dmel_CG5517	0.316507322	6.578456545	2.229711649	0.040470724	0.273917962	-4.87335409
gene-Dmel_CG5263	-0.368584661	6.927686714	-2.229657036	0.040475026	0.273917962	-4.861863105
gene-Dmel_CG2956	-0.464379515	1.427135506	-2.22846237	0.040569253	0.274352572	-4.36509148
gene-Dmel_CG18779	0.953235498	1.010021008	2.228008283	0.040605121	0.274392182	-4.408954258
gene-Dmel_CG3034	-0.602769382	2.312823852	-2.226094269	0.040756633	0.275062279	-4.448869913
gene-Dmel_CG34172	0.631513812	4.54239971	2.225995668	0.040764452	0.275062279	-4.859944349
gene-Dmel_CG4357	0.448395694	5.669447418	2.223265581	0.040981511	0.275904326	-4.882317637
gene-Dmel_CG9302	-0.298056442	4.585268528	-2.222928857	0.041008356	0.275904326	-4.836139763
gene-Dmel_CG12162	0.269428371	5.918752674	2.222570331	0.041036958	0.275904326	-4.889716362
gene-Dmel_CG13478	0.823795859	1.062697391	2.222491678	0.041043235	0.275904326	-4.184634019
gene-Dmel_CG3077	-0.420002974	4.417267946	-2.2222585	0.04106185	0.275904326	-4.840172323
gene-Dmel_CG9638	-0.458400685	4.849812686	-2.221169124	0.041148919	0.275904326	-4.864246431
gene-Dmel_CG6519	1.465661083	-1.379469892	2.221073871	0.04115654	0.275904326	-4.047239165
gene-Dmel_CG6762	-0.443150168	5.703300989	-2.220864208	0.04117332	0.275904326	-4.880326168
gene-LOC108149030	-0.509351278	4.408131055	-2.2207863	0.041179556	0.275904326	-4.800427877
gene-Dmel_CG5020	0.284727431	8.538349431	2.220643255	0.04119101	0.275904326	-4.862420744
gene-Dmel_CG3297	0.460187685	7.262060932	2.218694865	0.041347311	0.276579956	-4.87812839
gene-Dmel_CG10810	-2.062661885	4.797122867	-2.218300792	0.04137899	0.276579956	-4.788179147
gene-Dmel_CG6975	0.261975463	6.99667807	2.218255547	0.041382629	0.276579956	-4.884957375
gene-Dmel_CG15673	-0.466649457	2.668729849	-2.217875078	0.041413239	0.276582355	-4.599488457
gene-Dmel_CG4083	0.213583502	6.613171331	2.216489635	0.041524879	0.276886658	-4.894088371
gene-Dmel_CG7212	0.278521095	4.63198524	2.216480981	0.041525577	0.276886658	-4.835092153
gene-Dmel_CG43368	0.606621805	1.570001735	2.216182638	0.041549655	0.276886658	-4.205312572
gene-Dmel_CG8010	-0.422915192	4.294264789	-2.214434683	0.041690983	0.277521083	-4.83332065
gene-Dmel_CG5483	0.359502477	3.094262555	2.21371045	0.04174967	0.277521083	-4.705672709
gene-Dmel_CG11561	0.338000482	3.702931921	2.213592837	0.041759208	0.277521083	-4.755714246
gene-Dmel_CG6875	-1.600618734	0.126770758	-2.213505761	0.04176627	0.277521083	-3.764444277
gene-Dmel_CG7047	-0.377634482	4.323280559	-2.209971092	0.042053903	0.279229362	-4.851750599
gene-Dmel_CG15582	-0.745860472	3.318163223	-2.208405756	0.042181867	0.279875766	-4.642068934
gene-Dmel_CG10470	-0.511355973	5.354407607	-2.206687388	0.042322756	0.280335441	-4.902745445
gene-Dmel_CG4140	-0.430622005	3.866646037	-2.206146051	0.04236723	0.280335441	-4.789176988
gene-Dmel_CG6356	0.632106697	2.748138231	2.205467866	0.042423009	0.280335441	-4.666522039
gene-Dmel_CG7356	0.563027641	4.138129729	2.20539753	0.042428798	0.280335441	-4.821985302
gene-Dmel_CG3979	0.285539242	7.82808798	2.205254036	0.04244061	0.280335441	-4.885110902
gene-Dmel_CG17437	-0.441980134	4.777951752	-2.204815577	0.042476722	0.280335441	-4.870122676
gene-Dmel_CR43452	-0.516446309	2.589341051	-2.204143186	0.042532156	0.280335441	-4.796554371
gene-Dmel_CG11715	0.433081929	4.473822037	2.203993376	0.042544516	0.280335441	-4.8978709
gene-Dmel_CG43657	-0.424905836	5.355567273	-2.203867831	0.042554877	0.280335441	-4.917120598
gene-Dmel_CG32801	0.896626445	0.443870282	2.203615229	0.042575729	0.280335441	-4.095806872
gene-Dmel_CG43946	-0.335643766	4.424369464	-2.203461553	0.04258842	0.280335441	-4.866900139
gene-Dmel_CG10344	-0.442607229	-1.121515597	-2.202452336	0.042671851	0.280682545	-4.41515982
gene-Dmel_CG4947	-0.441951472	3.352921218	-2.201313685	0.042766164	0.280997658	-4.739359827
gene-Dmel_CG3954	-0.326219211	8.194024397	-2.201132069	0.042781225	0.280997658	-4.901697968
gene-Dmel_CG13933	0.282318033	5.364230026	2.198160212	0.04302837	0.282418078	-4.928938757
gene-Dmel_CG8250	0.45391105	3.826039042	2.197613006	0.04307402	0.282484348	-4.864401265
gene-Dmel_CG4804	0.347045393	3.884914382	2.197298727	0.043100259	0.282484348	-4.838772445
gene-Dmel_CG12178	0.337274912	4.370044142	2.195627182	0.043240063	0.283054029	-4.874497302
gene-Dmel_CG30344	-0.331208252	5.712890333	-2.19551936	0.043249095	0.283054029	-4.933003849
gene-Dmel_CG44159	1.238848501	0.028394653	2.194436029	0.043339944	0.283260623	-3.94456819
gene-Dmel_CG1837	-0.245597667	6.834645963	-2.194263368	0.04335444	0.283260623	-4.925705158
gene-Dmel_CG44248	-0.336029897	5.016493454	-2.193925519	0.043382817	0.283260623	-4.894784206
gene-Dmel_CG10160	0.512660453	8.004562933	2.193468854	0.043421201	0.283260623	-4.918678086
gene-Dmel_CG9075	-0.347222279	10.31757748	-2.192820715	0.043475733	0.283260623	-4.896254941
gene-Dmel_CG44162	0.361632232	8.341666389	2.192637732	0.04349114	0.283260623	-4.915610662
gene-Dmel_CG3186	-0.450457848	9.10176669	-2.192561862	0.04349753	0.283260623	-4.910142388
gene-Dmel_CG6113	-0.547247546	8.235184573	-2.190118882	0.043703739	0.283936517	-4.91991162
gene-Dmel_CG8351	-0.447247607	6.21096404	-2.190044213	0.043710056	0.283936517	-4.945798478
gene-LOC108149177	0.750394773	1.414058204	2.189892757	0.043722871	0.283936517	-4.118694182
gene-Dmel_CG11471	-0.537982371	7.36369685	-2.189861218	0.04372554	0.283936517	-4.929154887
gene-Dmel_CG9386	-0.387287716	2.693392365	-2.188707303	0.0438233	0.284369362	-4.739884429
gene-Dmel_CG7765	-0.297156142	7.256761257	-2.187741651	0.043905265	0.284699177	-4.931035432
gene-Dmel_CG1430	-0.384945244	4.82503118	-2.186825939	0.043983122	0.284901876	-4.907879669
gene-Dmel_CG14598	0.584074409	-0.49539149	2.186641188	0.043998846	0.284901876	-4.146848244
gene-Dmel_CG11173	-0.26657607	5.123628767	-2.186134568	0.04404199	0.284979414	-4.938080899
gene-Dmel_CG5554	-0.233307754	6.360320614	-2.18497166	0.044141171	0.285419183	-4.953624116
gene-Dmel_CG6359	-0.338908385	6.090244864	-2.183734961	0.044246872	0.285900458	-4.958169063
gene-Dmel_CG13458	0.7715278	0.697704545	2.18265695	0.0443392	0.28629471	-4.355620675
gene-Dmel_CG11448	-0.286995179	4.925461333	-2.18188589	0.044405349	0.28651948	-4.936663925
gene-Dmel_CG12014	-0.623975488	3.372790433	-2.181399614	0.044447113	0.286586707	-4.856391573
gene-Dmel_CG5896	-0.442160617	7.296512418	-2.179486669	0.044611759	0.287445602	-4.945279279
gene-Dmel_CG2906	0.348981903	3.139021029	2.177896736	0.044749032	0.287710357	-4.710537978
gene-Dmel_CG32195	0.632311632	3.052654133	2.177413334	0.044790845	0.287710357	-4.706034527
gene-LOC108140496	-0.521346478	7.157076331	-2.177047022	0.044822555	0.287710357	-4.949638706
gene-Dmel_CG18315	-0.656595926	3.441690647	-2.176848383	0.044839758	0.287710357	-4.723842303
gene-Dmel_CG10426	0.332576219	2.992884444	2.176823573	0.044841908	0.287710357	-4.720495808
gene-Dmel_CG7134	0.349059843	5.200869342	2.176591788	0.044861991	0.287710357	-4.949467602
gene-Dmel_CG11268	-0.478792578	2.931201678	-2.176392787	0.04487924	0.287710357	-4.716151986
gene-Dmel_CG2168	-0.360021522	10.15958184	-2.176100434	0.044904591	0.287710357	-4.928857798
gene-Dmel_CG17928	0.441422774	5.789694834	2.175015242	0.044998811	0.288112135	-4.973333208
gene-Dmel_CG8166	-0.401635971	2.587652878	-2.174358065	0.045055958	0.288258995	-4.659230277
gene-Dmel_CG11752	-0.397532996	5.808892571	-2.173688712	0.045114232	0.288258995	-4.975600779
gene-Dmel_CG4435	-0.43518614	4.198074584	-2.173664608	0.045116332	0.288258995	-4.947412521
gene-Dmel_CG4067	0.492600502	10.57369018	2.17327337	0.045150427	0.288275387	-4.935523873
gene-Dmel_CR46194	0.523868772	1.965894254	2.171932986	0.045267418	0.288820656	-4.552003239
gene-Dmel_CR30121	0.514042646	3.42038905	2.170659741	0.045378807	0.289168625	-4.790807882
gene-Dmel_CG12104	-0.453723135	6.516912432	-2.17058664	0.04538521	0.289168625	-4.977003526
gene-Dmel_CG5949	0.479383939	1.577777024	2.168992436	0.045525054	0.289857637	-4.654672748
gene-Dmel_CG2478	0.259077505	5.87143407	2.167746626	0.045634613	0.290018374	-4.986031033
gene-Dmel_CG42739	-0.469873349	6.019294523	-2.16724135	0.045679117	0.290018374	-4.985578018
gene-Dmel_CG6556	0.257030664	7.211711014	2.167161051	0.045686194	0.290018374	-4.978843165
gene-LOC108134696	-0.514093192	8.335177561	-2.166987962	0.04570145	0.290018374	-4.961626837
gene-Dmel_CG34325	-0.507596891	5.823435589	-2.166903461	0.0457089	0.290018374	-4.986728383
gene-Dmel_CG13397	-0.578879171	4.77463494	-2.166403614	0.045752992	0.290096817	-4.8262507
gene-Dmel_CG11765	0.34185749	6.028964843	2.165866601	0.045800407	0.290196201	-4.987980772
gene-Dmel_CR33963	-0.920249433	0.425216125	-2.165174614	0.045861571	0.290206275	-4.054843747
gene-Dmel_CG10747	0.516184575	3.979901851	2.165093333	0.04586876	0.290206275	-4.934532707
gene-Dmel_CG33115	-0.354457431	5.793182142	-2.164093503	0.04595728	0.290206275	-4.991786451
gene-Dmel_CG7014	-3.204663321	-1.697657546	-2.164068144	0.045959527	0.290206275	-3.722481483
gene-Dmel_CG8598	0.274286155	5.292799046	2.163664696	0.045995292	0.290206275	-4.976326123
gene-Dmel_CG4139	-0.665476513	3.506908665	-2.163452815	0.046014086	0.290206275	-4.787234177
gene-Dmel_CG11134	-0.359027571	7.131517743	-2.163339018	0.046024182	0.290206275	-4.978067283
gene-Dmel_CG43427	0.434032458	8.133008264	2.161159949	0.046217911	0.290897692	-4.971647482
gene-Dmel_CG33135	0.34739756	3.417080153	2.160926611	0.046238701	0.290897692	-4.871342712
gene-Dmel_CG11883	0.491112609	3.132582562	2.160819887	0.046248212	0.290897692	-4.739731393
gene-Dmel_CG14945	0.389158712	6.525277234	2.160675304	0.046261101	0.290897692	-4.997025089
gene-Dmel_CG8153	0.324686777	4.801765266	2.160270497	0.046297204	0.290924628	-4.977147719
gene-Dmel_CG9934	0.357980593	6.829912117	2.159634953	0.046353938	0.290988582	-4.991112168
gene-Dmel_CG7177	0.336320858	7.666576587	2.159443576	0.046371034	0.290988582	-4.980514365
gene-LOC108140927	-0.576748202	2.905875253	-2.159003863	0.046410337	0.291035468	-4.700563632
gene-Dmel_CG9911	-0.25749831	7.211195331	-2.157428739	0.04655138	0.291719853	-4.989828745
gene-LOC108136638	-0.431988661	4.403384481	-2.157015065	0.046588487	0.291752424	-4.942856415
gene-Dmel_CG33301	0.699078922	4.344452643	2.156209297	0.046660844	0.291957966	-4.970774827
gene-Dmel_CG13698	-0.253358934	3.891812848	-2.155638105	0.0467122	0.291957966	-4.930378562
gene-Dmel_CG2062	-0.566986583	2.119674584	-2.155405643	0.046733115	0.291957966	-4.689331855
gene-Dmel_CG13676	-0.784699675	4.40029709	-2.155228723	0.046749039	0.291957966	-4.906843377
gene-Dmel_CG6342	0.430220545	8.995848604	2.154520408	0.046812841	0.292156866	-4.977364739
gene-Dmel_CG13204	0.539904727	1.843165866	2.153222059	0.04693	0.292586038	-4.501456403
gene-Dmel_CG6459	-0.492964289	5.935740712	-2.153049293	0.046945611	0.292586038	-5.010248562
gene-Dmel_CG5249	0.45823991	6.995944411	2.152388762	0.047005337	0.292649205	-4.99877432
gene-Dmel_CG33304	-0.466323072	0.334917109	-2.151821513	0.047056684	0.292649205	-4.315666677
gene-Dmel_CG9473	0.264786139	3.759066276	2.151687948	0.047068782	0.292649205	-4.870057772
gene-Dmel_CG31989	0.657564346	-0.258409599	2.151522431	0.047083778	0.292649205	-4.29247464
gene-Dmel_CG17975	0.507737177	0.064011517	2.150802201	0.047149082	0.292856017	-4.571116914
gene-Dmel_CG30349	-0.408496769	3.869237319	-2.150213533	0.047202519	0.29298889	-4.973711125
gene-Dmel_CG9000	-0.27642727	6.352327323	-2.148868855	0.047324794	0.293548569	-5.018856924
gene-Dmel_CG12753	0.230286968	6.134557974	2.148311628	0.047375549	0.293664166	-5.020252818
gene-Dmel_CG31342	0.295307157	5.733201558	2.145700301	0.047614071	0.294942721	-5.023196745
gene-Dmel_CG7048	-0.472299711	4.990514634	-2.145219799	0.047658082	0.295015463	-5.005977813
gene-Dmel_CG3264	1.984427053	-1.359554239	2.144823487	0.047694409	0.29504058	-4.262635126
gene-Dmel_CG9664	0.310234771	6.077827714	2.144093931	0.047761348	0.295254907	-5.028735512
gene-Dmel_CR45144	-0.596912873	3.722364189	-2.143460772	0.047819513	0.295307943	-4.882699848
gene-Dmel_CG33203	0.615711949	0.914208372	2.143297475	0.047834525	0.295307943	-4.252406298
gene-Dmel_CG30410	0.431635836	7.536387728	2.142442581	0.047913186	0.295562013	-5.011697594
gene-Dmel_CG14670	0.318100718	4.928876725	2.142147842	0.047940333	0.295562013	-4.989121092
gene-Dmel_CG8490	-0.432713522	2.859814948	-2.140675743	0.048076134	0.296020566	-4.812132735
gene-Dmel_CG18136	0.579288027	0.973923419	2.140639693	0.048079464	0.296020566	-4.425203347
gene-Dmel_CG1791	-0.434992372	6.450379723	-2.139965413	0.048141788	0.296204826	-5.025016728
gene-Dmel_CG14764	-0.26933487	4.245767809	-2.139423272	0.048191953	0.296314072	-4.94830496
gene-Dmel_CG17299	0.271075548	7.852351306	2.138697118	0.048259219	0.296528255	-5.014718628
gene-Dmel_CG6575	-0.404595658	5.374745624	-2.137967549	0.048326889	0.296744627	-5.037244678
gene-Dmel_CG6445	-1.726675811	-0.2398733	-2.136815429	0.04843393	0.297072743	-3.956186942
gene-Dmel_CG30423	-0.280978182	6.610157353	-2.136693091	0.048445309	0.297072743	-5.033022273
gene-Dmel_CG9565	0.339167673	4.093830666	2.135838486	0.048524866	0.297257423	-4.979789558
gene-Dmel_CG31751	0.318643249	5.460545502	2.135671236	0.04854045	0.297257423	-5.039114695
gene-Dmel_CG7985	-1.329606876	0.544983183	-2.134223139	0.048675571	0.297874822	-3.951948629
gene-Dmel_CG9867	-0.362229716	4.449471142	-2.133888252	0.048706868	0.297874822	-5.006938275
gene-Dmel_CG8929	0.287601049	6.041144705	2.133057804	0.048784558	0.297874822	-5.047561574
gene-Dmel_CG11190	-0.218935976	5.848175575	-2.132909126	0.04879848	0.297874822	-5.048163693
gene-Dmel_CG5384	0.262917983	7.546429353	2.13275446	0.048812965	0.297874822	-5.027601576
gene-Dmel_CG3533	-0.235472731	5.848801506	-2.132329772	0.048852761	0.297874822	-5.048915276
gene-Dmel_CG31414	0.293075248	6.6378479	2.132144849	0.048870099	0.297874822	-5.046376666
gene-Dmel_CG18398	0.345464165	3.444286929	2.131805776	0.048901904	0.297874822	-4.863917665
gene-Dmel_CG10990	-0.387251376	6.542125455	-2.13069099	0.049006605	0.29831384	-5.046397759
gene-Dmel_CG7039	-0.394603215	3.304479702	-2.130098959	0.049062292	0.298454117	-4.83735105
gene-Dmel_CG7123	-0.366870573	6.421040721	-2.128881743	0.049176968	0.298952806	-5.05050019
gene-Dmel_CG6129	-0.595394629	5.197710879	-2.128209772	0.049240381	0.299065851	-5.05091204
gene-Dmel_CG32676	-0.361804033	5.864199051	-2.127991625	0.049260983	0.299065851	-5.055391918
gene-Dmel_CG1915	0.703621911	9.436689331	2.126718058	0.049381421	0.299546007	-5.017621329
gene-Dmel_CG6398	-0.332256784	5.908740029	-2.126457721	0.049406073	0.299546007	-5.058159825
gene-Dmel_CG8462	1.004448265	3.26022406	2.126116944	0.04943836	0.299546007	-4.829553632
gene-Dmel_CG11325	-0.372402446	7.11361733	-2.124369709	0.049604206	0.300351825	-5.042638548
gene-Dmel_CG6331	-0.475443882	5.386576115	-2.123724819	0.049665547	0.300436101	-5.056901107
gene-Dmel_CG4280	0.334292892	8.282651256	2.123476922	0.049689146	0.300436101	-5.037166838
gene-Dmel_CG11295	-0.494391004	3.881954421	-2.123187566	0.049716704	0.300436101	-4.833031372
gene-Dmel_CG6601	-0.26708507	6.589825989	-2.121289181	0.049897852	0.301023611	-5.062894233
gene-Dmel_CG8520	0.286258535	4.366851115	2.120999678	0.04992553	0.301023611	-4.999027191
gene-LOC108140774	-0.392096338	2.847697427	-2.120716117	0.049952654	0.301023611	-4.886453663
gene-Dmel_CG18765	0.785804984	-1.405095415	2.120518975	0.04997152	0.301023611	-4.22638152
gene-Dmel_CG7413	0.269785311	4.908040609	2.120445571	0.049978546	0.301023611	-5.045644693
gene-Dmel_CG5279	0.271939465	3.008740804	2.119076048	0.050109799	0.301615467	-4.970953745
gene-Dmel_CG31289	-0.368257003	4.818564005	-2.118642674	0.050151399	0.301667265	-5.030074646
gene-Dmel_CG6522	-0.325947188	3.177131941	-2.117733392	0.050238785	0.301994223	-4.860588039
gene-Dmel_CG3284	-0.361882587	4.255602692	-2.116700049	0.050338263	0.302287737	-5.038152482
gene-LOC108141388	-0.56346799	5.821428321	-2.116539476	0.050353738	0.302287737	-5.0658397
gene-Dmel_CG1092	-0.644927375	5.107254932	-2.115683845	0.050436268	0.302415686	-5.07205999
gene-Dmel_CG9078	-0.22271225	5.552051203	-2.11563272	0.050441203	0.302415686	-5.062079947
gene-Dmel_CG5241	0.300779074	3.101322634	2.11489977	0.050512005	0.30264172	-4.86942543
gene-Dmel_CG10098	-0.303241799	3.563283509	-2.114288028	0.050571169	0.30279777	-4.964593379
gene-Dmel_CG11858	-0.528812739	4.587060812	-2.11367411	0.050630606	0.302955257	-5.019054675
gene-Dmel_CG8116	0.353761403	4.829416262	2.112130287	0.050780358	0.303459617	-5.040117351
gene-Dmel_CG18319	-0.263486838	6.787375611	-2.112120825	0.050781277	0.303459617	-5.073950113
gene-Dmel_CG3380	0.970327633	0.524106087	2.111580106	0.050833824	0.303510693	-4.357730941
gene-Dmel_CG11563	-0.467464533	3.834316769	-2.111349841	0.050856216	0.303510693	-4.959176487
gene-Dmel_CG1888	-0.488344997	2.864621896	-2.110787473	0.050910942	0.303639099	-4.560115167
gene-Dmel_CG10527	-0.323841756	3.823075705	-2.109726073	0.051014377	0.304057657	-5.062520868
gene-Dmel_CG11094	-0.491307687	4.948968478	-2.109086846	0.051076763	0.30423117	-5.028686776
gene-Dmel_CG11321	0.558740159	6.515707018	2.108355198	0.051148256	0.30445866	-5.082748231
gene-Dmel_CG9586	-0.301434273	4.785788895	-2.107609061	0.051221258	0.304694838	-5.058584745
gene-Dmel_CG3333	-0.460404477	5.97096403	-2.105790766	0.051399562	0.305556695	-5.092863838
gene-Dmel_CG3021	-0.335098784	3.547101067	-2.103901786	0.0515854	0.306462191	-4.920040392
gene-Dmel_CG13388	-0.50712251	9.39039312	-2.102648929	0.051708995	0.306910264	-5.061218158
gene-Dmel_CG5651	-0.280433744	8.857130539	-2.102456954	0.051727958	0.306910264	-5.06963774
gene-Dmel_CG6815	-0.418295781	6.200481378	-2.100115938	0.051959706	0.308085337	-5.10263056
gene-Dmel_CG7471	0.335524207	4.764216759	2.099338643	0.052036864	0.308163016	-5.106563213
gene-Dmel_CG5080	-0.276736529	8.148855103	-2.099073606	0.052063197	0.308163016	-5.086865283
gene-Dmel_CG7538	0.406187684	2.935305209	2.098965704	0.052073921	0.308163016	-4.770527133
gene-Dmel_CG2050	-0.360175673	8.180997321	-2.098532226	0.052117024	0.308218596	-5.08345945
gene-Dmel_CG2862	-0.482933898	6.234647663	-2.097505029	0.052219293	0.308623788	-5.104103268
gene-Dmel_CG14275	-0.523051385	5.829938135	-2.09716142	0.052253545	0.308624846	-5.108184079
gene-Dmel_CG3753	0.455635467	2.873296954	2.096717786	0.052297797	0.308624846	-4.805782658
gene-Dmel_CG5323	-0.51582848	3.709874549	-2.096487935	0.052320738	0.308624846	-4.996445853
gene-Dmel_CG10663	0.439657746	3.375687229	2.094641411	0.052505372	0.309514257	-4.980082033
gene-Dmel_CG17818	0.350251089	3.920867962	2.09418312	0.052551288	0.309585329	-4.997764827
gene-Dmel_CG18067	-0.522528832	11.58687717	-2.093552613	0.05261452	0.309758244	-5.062276407
gene-Dmel_CG3850	-0.392636726	7.825109486	-2.092556035	0.052714605	0.310147768	-5.094430396
gene-LOC108148918	-0.556747173	3.678573718	-2.091827373	0.052787894	0.31024208	-4.903135805
gene-Dmel_CG44239	-0.36462422	4.395682503	-2.091722009	0.052798499	0.31024208	-5.028130334
gene-Dmel_CG4089	0.363100456	3.370883742	2.090398901	0.05293184	0.310812378	-4.946517016
gene-Dmel_CG11206	0.336073369	3.354360467	2.089764312	0.052995903	0.310812378	-4.963386281
gene-Dmel_CG34136	-0.524876785	8.231102848	-2.089290156	0.053043816	0.310812378	-5.097920046
gene-Dmel_CG8276	0.29915123	5.409745627	2.088823737	0.053090985	0.310812378	-5.115777827
gene-Dmel_CG9538	1.764063776	-0.821972078	2.088800858	0.0530933	0.310812378	-3.947082387
gene-Dmel_CG7849	0.284313043	3.229909	2.08862222	0.053111377	0.310812378	-4.937224591
gene-Dmel_CG42389	-0.323821903	6.928510126	-2.088403504	0.053133517	0.310812378	-5.111100792
gene-Dmel_CG33145	0.276050679	5.972218563	2.087449975	0.053230139	0.311178493	-5.127549718
gene-Dmel_CG5474	-0.445529664	7.51431513	-2.086320096	0.053344839	0.311649753	-5.110956595
gene-Dmel_CG4994	-0.266147187	10.25552043	-2.084021829	0.053578846	0.312658972	-5.088315335
gene-Dmel_CG1921	-0.475556914	5.542642927	-2.083756006	0.053605972	0.312658972	-5.129791009
gene-Dmel_CG4528	-0.341234875	4.394571306	-2.083616866	0.053620176	0.312658972	-5.084002734
gene-Dmel_CG43388	0.348833504	2.906273937	2.082881851	0.053695265	0.312779078	-4.905552123
gene-Dmel_CG14259	-0.548340147	6.355420886	-2.082745618	0.053709193	0.312779078	-5.12735196
gene-Dmel_CG10069	-0.335583439	4.94485679	-2.081965348	0.05378903	0.312808941	-5.135088812
gene-Dmel_CG1768	0.291692805	5.851758276	2.081565271	0.053830007	0.312808941	-5.137677742
gene-Dmel_CG15231	-0.432207658	8.943948336	-2.081089866	0.053878737	0.312808941	-5.107493743
gene-Dmel_CG5529	-0.46847372	1.322439743	-2.081062635	0.05388153	0.312808941	-4.540452373
gene-Dmel_CG14400	-0.756993178	6.238598346	-2.081025034	0.053885386	0.312808941	-5.124944451
gene-LOC108141084	0.8259151	0.887433602	2.080610065	0.053927959	0.312857441	-4.466127418
gene-Dmel_CG5938	0.241010421	5.344821537	2.079595435	0.054032182	0.313263312	-5.134758972
gene-Dmel_CG13101	0.76247413	2.376701685	2.079192514	0.054073622	0.313304895	-4.684051851
gene-Dmel_CG3520	0.268325786	3.908785895	2.078543539	0.054140428	0.31349331	-4.971919935
gene-Dmel_CG4058	-0.399464617	6.203492007	-2.078025288	0.054193832	0.313603928	-5.140049252
gene-Dmel_CG16747	0.274502864	9.796592038	2.075815692	0.054422063	0.314725439	-5.105780571
gene-Dmel_CG2371	-0.405820622	3.6615409	-2.075082788	0.054497959	0.31496513	-5.073336305
gene-Dmel_CG10979	0.233508425	4.323693322	2.074698842	0.054537757	0.314996027	-5.075112122
gene-LOC108146861	-0.346828386	6.536925994	-2.07430748	0.054578351	0.315031479	-5.148090506
gene-Dmel_CG8428	0.376969735	7.89795691	2.073117647	0.054701936	0.315460952	-5.128118882
gene-Dmel_CG13299	-2.986811025	-2.837625191	-2.072927001	0.054721762	0.315460952	-3.818635394
gene-Dmel_CG9742	-0.420504882	4.768908313	-2.072516496	0.054764474	0.315508243	-5.120799329
gene-Dmel_CG8494	0.2573508	5.940293333	2.071380269	0.054882853	0.315991136	-5.155182011
gene-Dmel_CG8858	0.408045291	6.598588406	2.070091931	0.055017363	0.316566235	-5.149495449
gene-Dmel_CG18410	0.357655412	4.938276421	2.069683475	0.055060071	0.31661272	-5.111149647
gene-Dmel_CG10479	0.446368105	8.073724387	2.069337392	0.05509628	0.316621805	-5.133405633
gene-Dmel_CG12182	0.446716608	2.255495576	2.068232915	0.055211985	0.317087424	-4.706764212
gene-Dmel_CG6659	-0.289142413	5.572286759	-2.065794221	0.055468247	0.318359186	-5.155179475
gene-Dmel_CG31637	-0.315955397	6.123951796	-2.065164086	0.055534639	0.318432415	-5.164051228
gene-Dmel_CG4379	0.40690902	7.127848401	2.065012113	0.055550662	0.318432415	-5.15168932
gene-Dmel_CG33548	0.30278144	4.637780075	2.064637552	0.055590171	0.318459231	-5.142806661
gene-Dmel_CG10897	0.451221196	5.367120968	2.064187555	0.055637671	0.318531763	-5.163611752
gene-Dmel_CG44011	-0.541674635	-1.223431474	-2.062455991	0.055820794	0.319380174	-4.396398062
gene-Dmel_CG11892	1.98916698	1.359389749	2.059999387	0.056081537	0.320557665	-4.420012157
gene-Dmel_CG3371	0.280054232	2.494252801	2.059449943	0.056140007	0.320557665	-5.126243971
gene-Dmel_CG5809	-0.556709839	7.851121829	-2.059279374	0.056158169	0.320557665	-5.158202744
gene-Dmel_CG11533	0.277595651	4.60768389	2.059198003	0.056166836	0.320557665	-5.153580731
gene-Dmel_CG34438	0.342582687	3.704087328	2.057840237	0.056311625	0.321183524	-5.05057782
gene-Dmel_CG14437	-0.307133304	5.328537758	-2.057155032	0.056384823	0.321400523	-5.178900842
gene-Dmel_CG15912	0.70168842	1.955162831	2.056783059	0.056424596	0.321426843	-4.722136526
gene-Dmel_CG6769	-0.43483082	5.899338731	-2.056056137	0.056502395	0.321669615	-5.180370165
gene-Dmel_CG30285	-0.331391077	2.63950169	-2.055648574	0.056546058	0.321717864	-5.177094946
gene-Dmel_CG1344	0.260424506	4.342484023	2.054203203	0.056701149	0.322392339	-5.093603064
gene-Dmel_CG1070	0.339278185	6.619833916	2.053887022	0.056735128	0.322392339	-5.181859282
gene-Dmel_CG11576	0.327107283	3.684394305	2.053252036	0.056803423	0.322433972	-5.065093161
gene-Dmel_CG4851	0.676614865	6.338780677	2.053163179	0.056812986	0.322433972	-5.179093845
gene-Dmel_CG10695	-0.218151305	5.464048405	-2.052262169	0.056910036	0.322616917	-5.182839862
gene-Dmel_CG12772	0.55960915	5.915342176	2.051866156	0.05695274	0.322616917	-5.177735552
gene-Dmel_CG34183	0.387990487	2.99293959	2.051782592	0.056961755	0.322616917	-4.866139763
gene-LOC108140995	-0.523825261	1.448404212	-2.051554535	0.056986363	0.322616917	-4.47335112
gene-Dmel_CG1857	-0.340641097	10.44565092	-2.050614484	0.057087904	0.322991773	-5.142459929
gene-Dmel_CG13024	-0.560712433	3.40709826	-2.048637175	0.057302023	0.323627003	-5.073116188
gene-Dmel_CG15695	-0.322988585	3.715115049	-2.048181031	0.057351522	0.323627003	-5.087422139
gene-LOC108147743	1.168957291	0.103263318	2.048016854	0.057369347	0.323627003	-4.006068619
gene-Dmel_CG6038	-0.373376286	4.457986698	-2.047725598	0.057400982	0.323627003	-5.162286844
gene-Dmel_CG8068	0.26154817	5.365496775	2.047700356	0.057403724	0.323627003	-5.180482964
gene-Dmel_CG3653	-0.667525244	3.004966371	-2.047619077	0.057412556	0.323627003	-4.934364069
gene-Dmel_CG7433	0.508810643	2.118791637	2.046205247	0.057566375	0.323733081	-4.681952204
gene-Dmel_CG43365	0.240420128	6.777138145	2.046112961	0.057576428	0.323733081	-5.187468924
gene-Dmel_CG43867	0.281981909	4.115737458	2.046068003	0.057581326	0.323733081	-5.109553182
gene-Dmel_CG32335	1.245599385	-0.007541849	2.045879768	0.057601838	0.323733081	-4.15733546
gene-Dmel_CG44167	-0.729471808	-1.059693943	-2.045819446	0.057608413	0.323733081	-4.466836477
gene-Dmel_CG6637	-0.413906151	4.294074439	-2.043801358	0.057828769	0.324584108	-5.139827806
gene-Dmel_CG7954	-0.269902535	5.851372102	-2.043782284	0.057830855	0.324584108	-5.201693053
gene-Dmel_CG6986	0.410397157	3.812449979	2.043233672	0.057890893	0.324721739	-5.125110329
gene-Dmel_CG9144	0.303887678	4.168730085	2.04128747	0.058104334	0.325719147	-5.130860105
gene-Dmel_CG8192	0.661607346	3.481662811	2.040171976	0.058226994	0.326206744	-5.104652652
gene-Dmel_CG4561	-0.328434648	6.708775241	-2.039111216	0.058343854	0.32656942	-5.20761925
gene-Dmel_CG10206	-0.467485648	5.656270075	-2.038683687	0.058391013	0.32656942	-5.200019136
gene-Dmel_CG3456	-0.34679269	6.339703965	-2.037724088	0.05849699	0.32656942	-5.210510698
gene-Dmel_CG4779	-0.537474644	7.328903159	-2.037660324	0.058504038	0.32656942	-5.19088382
gene-Dmel_CG4314	1.452806346	-0.626822559	2.036822332	0.058596738	0.32656942	-4.071361738
gene-Dmel_CG4572	0.313580762	9.491676182	2.036594812	0.058621929	0.32656942	-5.171699514
gene-Dmel_CG13139	-0.475047822	2.661491948	-2.036543801	0.058627579	0.32656942	-4.904520983
gene-Dmel_CG18572	0.243223171	4.940053671	2.03652884	0.058629235	0.32656942	-5.19576248
gene-Dmel_CG18347	0.390668191	5.04416088	2.036438421	0.058639251	0.32656942	-5.176615013
gene-Dmel_CG10205	0.9528853	1.076567965	2.036351227	0.05864891	0.32656942	-4.439995532
gene-Dmel_CG7584	-0.34982358	10.35544866	-2.035382421	0.058756334	0.326968451	-5.169084797
gene-Dmel_CR1075	-0.622581793	7.351971169	-2.033322644	0.058985323	0.327890812	-5.202576548
gene-Dmel_CG42331	-0.604202923	2.273653446	-2.032877754	0.059034888	0.327890812	-4.722569782
gene-Dmel_CG17223	-0.199138875	4.957452911	-2.032622309	0.059063365	0.327890812	-5.186539076
gene-Dmel_CG16711	0.363204105	5.334212647	2.032311969	0.059097978	0.327890812	-5.206591577
gene-Dmel_CG31352	-0.277080009	6.523903422	-2.032281335	0.059101395	0.327890812	-5.213774261
gene-Dmel_CG10685	-0.478288991	2.335206003	-2.031355825	0.059204734	0.328264939	-4.842523126
gene-Dmel_CG31152	-0.280771504	3.979057968	-2.030722031	0.059275596	0.32845865	-5.129742925
gene-Dmel_CG8552	0.452148968	8.137140485	2.029326373	0.05943191	0.329121771	-5.204959642
gene-LOC108136380	-0.366170017	6.335327212	-2.029011203	0.059467261	0.329121771	-5.225336088
gene-Dmel_CG12254	0.267770145	4.956641503	2.028646969	0.059508139	0.329148767	-5.201005079
gene-Dmel_CG7340	-0.350613245	8.128932437	-2.02771211	0.059613175	0.329442882	-5.206949194
gene-Dmel_CG8977	-0.328570432	6.458029614	-2.027334052	0.059655699	0.329442882	-5.22464622
gene-Dmel_CG4720	0.260208958	6.160914253	2.027212213	0.05966941	0.329442882	-5.230429487
gene-Dmel_CG5508	0.44274251	10.15651065	2.02589507	0.05981781	0.330062907	-5.18968304
gene-Dmel_CG12202	-0.261562108	6.812331315	-2.024649029	0.059958508	0.330639709	-5.227485711
gene-Dmel_CG3862	0.467734685	3.436855047	2.024269644	0.060001406	0.330676827	-5.0352727
gene-Dmel_CG3208	-0.332846273	3.533541693	-2.023326738	0.060108144	0.331065519	-5.064759964
gene-Dmel_CG1100	0.272011905	7.579354756	2.021085477	0.06036255	0.332266583	-5.219376853
gene-Dmel_CG3164	0.289523793	9.93292045	2.019430721	0.060551008	0.33310341	-5.199884017
gene-Dmel_CG17218	-0.491335693	3.461618756	-2.018529021	0.060653926	0.333468941	-5.073286685
gene-Dmel_CG9135	-0.310162555	3.081712636	-2.017827274	0.060734132	0.333709236	-4.988497338
gene-Dmel_CG2662	-0.332896058	2.54473873	-2.017420335	0.060780687	0.333764458	-4.957603137
gene-Dmel_CG8825	0.370926702	3.922462294	2.01665631	0.060868181	0.334044285	-5.064768335
gene-Dmel_CG3589	0.253911635	4.945417507	2.015936105	0.060950762	0.334296828	-5.207942922
gene-Dmel_CG3688	-0.256504042	3.870664651	-2.014546037	0.061110438	0.334971661	-5.057415139
gene-Dmel_CG3342	-0.326888457	2.770796084	-2.013150626	0.061271109	0.335651138	-4.909460669
gene-Dmel_CG8235	-0.28108092	4.912703998	-2.01262541	0.061331683	0.335739022	-5.232566473
gene-Dmel_CG5068	0.194868833	4.677783429	2.012374903	0.061360593	0.335739022	-5.225563507
gene-Dmel_CG12512	0.535624706	6.936323423	2.011307435	0.061483926	0.335833274	-5.23403324
gene-Dmel_CG11070	0.188917661	6.885257904	2.011081576	0.06151005	0.335833274	-5.243633329
gene-Dmel_CG11979	-0.393148527	4.922115815	-2.011065389	0.061511923	0.335833274	-5.224397675
gene-Dmel_CG15835	0.302845304	2.366255862	2.010954576	0.061524744	0.335833274	-4.953951303
gene-Dmel_CG3945	0.324334906	2.332531329	2.010393086	0.061589746	0.335979398	-4.958835773
gene-Dmel_CG6694	0.375242066	4.067398889	2.01008872	0.061625008	0.335979398	-5.158287755
gene-Dmel_CG3399	0.387252014	7.225682861	2.008991127	0.06175232	0.336309915	-5.247717557
gene-Dmel_CG2765	0.350690876	10.89797419	2.008931889	0.061759198	0.336309915	-5.208952936
gene-Dmel_CG32300	-0.229437615	6.624717261	-2.008531769	0.061805673	0.33635222	-5.257124445
gene-Dmel_CG1759	-1.788662421	-1.166864245	-2.007861162	0.061883636	0.33635222	-4.035799105
gene-Dmel_CG2822	0.421541906	0.591051787	2.007465218	0.061929709	0.33635222	-4.816453265
gene-Dmel_CG1647	0.392802825	3.563164718	2.007092946	0.061973056	0.33635222	-5.083647195
gene-Dmel_CG9509	-0.575418485	2.534567314	-2.007065725	0.061976227	0.33635222	-4.894090703
gene-Dmel_CG3715	-0.197771605	5.496704677	-2.006967284	0.061987694	0.33635222	-5.261064482
gene-Dmel_CG14075	3.017919347	-3.156356448	2.00616554	0.062081162	0.33665959	-3.910729349
gene-Dmel_CG4593	-0.440824869	4.345213314	-2.00474638	0.062246923	0.337270519	-5.192029327
gene-Dmel_CG2453	-0.392900297	4.170479927	-2.004569618	0.062267597	0.337270519	-5.202550037
gene-Dmel_CG1697	-0.318893159	4.226967596	-2.003473913	0.06239589	0.337765316	-5.191517312
gene-Dmel_CG2512	-0.276066843	7.505591431	-2.002685579	0.062488341	0.338012806	-5.255385975
gene-Dmel_CG33080	0.294566618	8.808382341	2.002453789	0.062515548	0.338012806	-5.240763942
gene-Dmel_CG32758	0.298684459	6.175616709	2.001752415	0.062597938	0.338258244	-5.273085662
gene-LOC108150266	1.748252476	0.557020361	2.000936084	0.062693956	0.338576989	-4.329267502
gene-Dmel_CG1518	-0.252482053	5.978960202	-2.000489307	0.062746563	0.338661055	-5.275656944
gene-Dmel_CG10236	-0.369368169	6.947584991	-1.999612688	0.062849899	0.338995726	-5.2648316
gene-Dmel_CG12437	0.294041943	6.631802091	1.999334499	0.062882725	0.338995726	-5.269809821
gene-Dmel_CG30147	-0.355569646	4.82342013	-1.998168576	0.063020468	0.339538089	-5.255242617
gene-Dmel_CG17141	0.376052931	2.689276115	1.99695482	0.063164152	0.340068381	-4.880779192
gene-Dmel_CG5907	0.624950646	4.149051222	1.995870898	0.063292717	0.340068381	-5.219844204
gene-Dmel_CG4820	0.385510449	3.374214759	1.99583603	0.063296857	0.340068381	-5.111406239
gene-Dmel_CG4164	-0.316463754	6.532466021	-1.995487969	0.063338194	0.340068381	-5.282244879
gene-LOC108145329	-0.447570751	5.694360507	-1.995352633	0.063354273	0.340068381	-5.282389627
gene-Dmel_CG5114	-0.38353473	4.878223386	-1.995053282	0.063389852	0.340068381	-5.232455156
gene-Dmel_CG8874	0.363498444	4.862427131	1.995005003	0.063395592	0.340068381	-5.270202613
gene-Dmel_CG4016	-0.320751798	5.121026773	-1.994687458	0.063433357	0.340068381	-5.252824342
gene-Dmel_CG42450	0.484877534	3.085097515	1.994516952	0.063453643	0.340068381	-5.043867397
gene-Dmel_CG10274	0.2518395	4.305495297	1.993833169	0.063535056	0.340239755	-5.226278921
gene-Dmel_CG11095	-0.33960209	3.553594398	-1.993623434	0.063560046	0.340239755	-5.085332231
gene-Dmel_CG3808	-0.382962721	3.999304701	-1.992137366	0.06373737	0.340989335	-5.186801671
gene-Dmel_CG3534	0.468284434	9.569201822	1.991781943	0.063779847	0.341017041	-5.254908698
gene-Dmel_CG9336	-0.419195543	6.495732988	-1.990910761	0.063884071	0.341176962	-5.285023204
gene-Dmel_CG5096	1.333299363	-0.394937995	1.990675588	0.063912232	0.341176962	-4.107113746
gene-LOC108134894	-0.698398744	4.825195879	-1.990214725	0.063967452	0.341176962	-5.240170227
gene-Dmel_CG8998	-0.448172674	2.627578478	-1.990176376	0.063972048	0.341176962	-4.803620496
gene-Dmel_CG17211	-1.542011549	-0.522870707	-1.989973808	0.063996335	0.341176962	-4.032325256
gene-LOC108137510	-0.673725388	4.361733476	-1.988998759	0.064113353	0.341215601	-5.259542296
gene-Dmel_CG14133	-0.301868519	4.065038923	-1.988953761	0.064118758	0.341215601	-5.214007379
gene-Dmel_CG12086	0.579510748	8.085009385	1.988771782	0.064140621	0.341215601	-5.270225539
gene-Dmel_CG6760	0.321701431	3.990280716	1.988669915	0.064152862	0.341215601	-5.187492251
gene-Dmel_CG3358	-0.343542949	-0.251906791	-1.987737061	0.06426506	0.34161363	-5.109967518
gene-Dmel_CG4542	-0.264362055	4.272868705	-1.98718298	0.064331785	0.341769618	-5.197273956
gene-Dmel_CG9127	0.532812698	9.133083703	1.985667102	0.064514655	0.342360639	-5.271692474
gene-Dmel_CG7291	-0.40992127	7.744071561	-1.985552693	0.064528476	0.342360639	-5.279532083
gene-Dmel_CG15011	-0.278151677	3.768139225	-1.985123408	0.064580359	0.342360639	-5.175444387
gene-Dmel_CR32873	-0.933836633	1.880237939	-1.985020396	0.064592814	0.342360639	-4.672436027
gene-Dmel_CG34157	0.417471154	7.643965384	1.98383494	0.064736308	0.342922399	-5.281897376
gene-LOC108142262	-1.493223375	5.607746942	-1.983112658	0.064823877	0.343114302	-5.086268175
gene-Dmel_CG15671	-0.261645316	2.834063044	-1.982804967	0.064861214	0.343114302	-5.299242656
gene-Dmel_CG6298	-1.086079735	0.101350763	-1.982608069	0.064885117	0.343114302	-4.814769133
gene-Dmel_CG9709	0.454661038	0.139403394	1.982168987	0.064938449	0.343197829	-5.22585708
gene-Dmel_CG11665	0.220845323	6.233787066	1.981294405	0.065044797	0.34355456	-5.307044302
gene-Dmel_CG10019	0.435714851	0.57879523	1.980996149	0.0650811	0.34355456	-4.878294067
gene-Dmel_CG7778	-0.40434424	7.504675034	-1.980550879	0.065135332	0.343642433	-5.286348419
gene-Dmel_CG3424	0.395349723	7.998651338	1.979579315	0.065253805	0.344068938	-5.286882017
gene-Dmel_CG8783	0.240006349	4.029047414	1.979160757	0.065304904	0.344139907	-5.21066379
gene-Dmel_CR45195	0.406400066	0.448796189	1.978742774	0.065355969	0.344210615	-4.806377195
gene-Dmel_CG8360	-0.415275027	3.985626021	-1.976863666	0.065585986	0.345223184	-5.271965893
gene-Dmel_CG3480	0.270466545	4.565889213	1.976443183	0.065637556	0.345295844	-5.24023659
gene-Dmel_CG6583	-0.440581429	3.440302127	-1.976070879	0.065683248	0.345337515	-5.166225943
gene-Dmel_CG11759	0.309247905	4.95993196	1.974711142	0.065850369	0.345732374	-5.302385972
gene-Dmel_CG4336	-0.48941052	0.730934862	-1.974696952	0.065852115	0.345732374	-4.854415371
gene-Dmel_CG12701	-2.025317745	-1.55876707	-1.974537064	0.065871792	0.345732374	-4.066195812
gene-Dmel_CG8264	-0.254476195	5.73401443	-1.973521899	0.065996849	0.346190014	-5.320898773
gene-Dmel_CG8301	0.631474836	0.939104908	1.9725527	0.066116444	0.346618492	-4.656716575
gene-Dmel_CG42666	0.355250926	5.048506866	1.97216938	0.066163798	0.34666797	-5.313965784
gene-Dmel_CG11770	0.289830542	0.365364775	1.971666275	0.066225996	0.346713496	-5.2950211
gene-Dmel_CG11397	0.427612918	2.891366713	1.971485732	0.06624833	0.346713496	-4.89109015
gene-Dmel_CG31317	0.291155096	5.382355301	1.969819624	0.066454748	0.347594827	-5.320600344
gene-Dmel_CG4122	0.347029814	8.301183508	1.968758843	0.066586472	0.348032991	-5.305397028
gene-Dmel_CG9660	0.421170894	6.116323009	1.96822945	0.066652299	0.348032991	-5.324568185
gene-Dmel_CG3994	2.139432712	-1.487276358	1.968226111	0.066652714	0.348032991	-4.091713035
gene-Dmel_CG31999	0.540811323	2.248173736	1.964154432	0.067160968	0.350486721	-5.010833695
gene-Dmel_CG2813	-0.284809671	3.544613934	-1.962446459	0.067375207	0.351404175	-5.215124248
gene-Dmel_CG9401	-0.40104091	4.688581898	-1.961725844	0.067465782	0.351675965	-5.301105558
gene-Dmel_CG1640	0.341209188	9.281585377	1.96093532	0.067565269	0.351993879	-5.308507708
gene-Dmel_CG6416	0.312879293	8.478712979	1.960310196	0.067644035	0.35215308	-5.313364324
gene-Dmel_CG4007	0.413815408	2.469492424	1.960081588	0.06767286	0.35215308	-4.979697442
gene-Dmel_CG1871	-0.423538498	4.935694659	-1.959323561	0.067768519	0.352338119	-5.313670186
gene-Dmel_CG4560	-0.31654949	3.211127335	-1.959130682	0.067792879	0.352338119	-5.052008505
gene-Dmel_CG3458	-0.306654672	4.292187839	-1.958884137	0.067824028	0.352338119	-5.156309446
gene-Dmel_CG6764	-0.54641523	7.518777016	-1.958360131	0.067890275	0.352358204	-5.324947076
gene-LOC108150409	0.42762855	2.55818953	1.958243945	0.067904972	0.352358204	-4.964338535
gene-Dmel_CG3327	-0.479766084	1.726731246	-1.957184798	0.068039077	0.352853819	-4.80664885
gene-Dmel_CG11312	-0.306192621	4.662739056	-1.956831325	0.068083886	0.352886036	-5.310678063
gene-Dmel_CG10444	0.27308352	5.363593119	1.955644225	0.068234565	0.353232669	-5.330374092
gene-Dmel_CG3040	-0.261595405	4.840702134	-1.955361715	0.068270468	0.353232669	-5.303921204
gene-Dmel_CG12118	0.262152408	4.411481817	1.95499319	0.068317329	0.353232669	-5.290289193
gene-Dmel_CG10023	0.244016257	5.696543123	1.954979604	0.068319057	0.353232669	-5.350387857
gene-Dmel_CG18543	-1.659542504	-1.41412634	-1.954784055	0.068343934	0.353232669	-4.096914716
gene-Dmel_CG15019	-0.43434508	5.537832503	-1.953505725	0.068506764	0.353874205	-5.347209691
gene-Dmel_CG10226	0.460994176	3.028206058	1.952261973	0.068665524	0.354494006	-5.06684924
gene-Dmel_CG10672	0.337991811	5.157376099	1.950812864	0.068850915	0.355250514	-5.346544401
gene-Dmel_CG11537	0.31859399	5.552791719	1.950167824	0.068933582	0.355442713	-5.355060364
gene-Dmel_CG31436	-0.332448753	4.468167729	-1.949915714	0.068965916	0.355442713	-5.32520025
gene-Dmel_CG12283	-0.88229384	2.169077625	-1.949090628	0.069071833	0.35578804	-4.491030393
gene-Dmel_CG4230	0.213767732	4.776882073	1.948369705	0.069164498	0.356064756	-5.325662865
gene-Dmel_CG42265	0.919124153	-0.845299728	1.947963873	0.069216712	0.35613303	-4.290179112
gene-Dmel_CG8586	-0.310331474	9.431028317	-1.947318546	0.069299811	0.356360053	-5.32685712
gene-Dmel_CG3496	0.281846311	4.688490105	1.946841908	0.069361246	0.356475476	-5.316317178
gene-Dmel_CG6754	0.28365675	4.043944474	1.945297819	0.069560603	0.356812113	-5.278964766
gene-Dmel_CG12891	0.39332619	7.686843822	1.945201034	0.069573116	0.356812113	-5.347245082
gene-Dmel_CG7065	0.345900775	3.685590341	1.944633374	0.069646548	0.356812113	-5.147607058
gene-LOC108143534	-0.323500705	1.924395381	-1.944241486	0.069697283	0.356812113	-4.963405332
gene-LOC108143206	2.279618863	-2.655135672	1.943997309	0.069728911	0.356812113	-3.99795328
gene-Dmel_CG32447	-1.226678195	-0.555952617	-1.943753934	0.069760449	0.356812113	-4.055459911
gene-Dmel_CG4917	0.3836998	3.914756784	1.943657756	0.069772916	0.356812113	-5.21876523
gene-Dmel_CG6700	0.333360916	6.605331215	1.943648396	0.069774129	0.356812113	-5.367201256
gene-Dmel_CG9220	0.37134467	4.464698675	1.943199037	0.069832403	0.356812113	-5.337396827
gene-Dmel_CG9034	-0.310220763	6.330854822	-1.943095216	0.069845872	0.356812113	-5.36841814
gene-Dmel_CG18330	0.376008882	1.791171542	1.94267037	0.069901017	0.356812113	-4.960164013
gene-Dmel_CG31689	0.18329276	7.995862557	1.942417336	0.069933879	0.356812113	-5.349954756
gene-Dmel_CG5553	0.565900103	2.002524115	1.941841432	0.070008725	0.356812113	-4.811174344
gene-Dmel_CG16983	-0.419355485	3.63830306	-1.941740946	0.070021792	0.356812113	-5.202665344
gene-Dmel_CG12096	0.290227851	5.804419662	1.941669612	0.070031069	0.356812113	-5.374460199
gene-Dmel_CG3710	-0.353354607	5.249653887	-1.941515173	0.070051159	0.356812113	-5.357565791
gene-LOC108143269	-0.400227914	1.6226427	-1.940387872	0.070197954	0.357229635	-4.846315682
gene-Dmel_CG10060	-0.300564012	0.836721359	-1.940285706	0.070211271	0.357229635	-5.375781057
gene-Dmel_CG9375	-0.418188352	6.370638308	-1.939681374	0.070290094	0.357431772	-5.371363092
gene-Dmel_CG14946	-0.405550101	2.779327698	-1.939219681	0.070350365	0.357490106	-5.094601315
gene-Dmel_CG12534	0.272240446	5.280817339	1.938994602	0.070379765	0.357490106	-5.375264627
gene-LOC108135738	2.72303879	-2.012341394	1.937980537	0.070512359	0.357857369	-4.051550523
gene-Dmel_CG10964	-0.300957268	4.835827602	-1.937843082	0.070530349	0.357857369	-5.371131203
gene-Dmel_CG11820	0.23108205	3.09693184	1.937406251	0.070587549	0.35794895	-5.127681359
gene-Dmel_CG13318	-1.658124796	-1.60541131	-1.936827999	0.070663331	0.357963285	-4.136866015
gene-Dmel_CG8946	-0.265476666	7.404600924	-1.936787213	0.070668679	0.357963285	-5.364094315
gene-Dmel_CG4649	-0.513505945	3.721004371	-1.936157061	0.070751351	0.358183612	-5.359707642
gene-Dmel_CG9493	0.313856678	4.383955751	1.935696267	0.07081186	0.358291553	-5.31085934
gene-Dmel_CG17664	-0.444859764	4.440576811	-1.935203749	0.070876586	0.358420699	-5.321955176
gene-Dmel_CG7434	-0.2863635	9.326641765	-1.933869438	0.071052206	0.359094237	-5.351670499
gene-Dmel_CG4193	-5.579525979	-0.338748275	-1.933595368	0.071088327	0.359094237	-4.106327453
gene-LOC108134560	-0.791404235	6.977028711	-1.932495093	0.071233503	0.359355368	-5.371062592
gene-Dmel_CG4775	-0.294613259	5.170007653	-1.932220089	0.07126983	0.359355368	-5.377703447
gene-Dmel_CG6428	-1.219697055	6.012390782	-1.932088766	0.071287183	0.359355368	-5.382174654
gene-Dmel_CG14823	-0.378968553	4.842881939	-1.931798297	0.07132558	0.359355368	-5.373546713
gene-LOC108143574	-0.387173179	2.818077796	-1.931715402	0.071336541	0.359355368	-5.213835016
gene-Dmel_CG14815	-0.286936632	6.520558215	-1.931401303	0.071378088	0.35936666	-5.384149679
gene-Dmel_CG34455	0.231594092	6.270581381	1.930067346	0.071554775	0.360057959	-5.388524264
gene-Dmel_CG10207	1.457027553	0.498873275	1.928973104	0.071700005	0.360590289	-4.329145895
gene-Dmel_CG7903	0.314822465	4.721076232	1.928529116	0.071759007	0.360688622	-5.357497494
gene-Dmel_CG6514	-0.681230678	4.866313847	-1.927823055	0.071852926	0.360874873	-5.381137093
gene-Dmel_CG13780	-1.176410229	2.066835295	-1.927358852	0.071914734	0.360874873	-4.470363871
gene-Dmel_CG9662	-0.339092982	4.259514541	-1.927337234	0.071917614	0.360874873	-5.295663413
gene-Dmel_CG11567	0.327489783	11.33845961	1.926918949	0.07197335	0.360874873	-5.347094925
gene-Dmel_CG31706	-0.459705261	0.771365759	-1.926768462	0.071993412	0.360874873	-4.752531919
gene-Dmel_CR44889	0.998941578	1.902068964	1.926139296	0.072077343	0.361097614	-4.942398763
gene-Dmel_CG43749	0.685788764	0.972567023	1.925221922	0.072199878	0.361462254	-4.644488172
gene-Dmel_CG5447	-0.310054896	4.185406031	-1.925002633	0.072229196	0.361462254	-5.289818969
gene-Dmel_CG1513	0.265148279	6.793781023	1.922951233	0.07250398	0.362638889	-5.396415629
gene-Dmel_CR44992	0.975770965	-0.311849895	1.922204562	0.072604229	0.362828845	-4.390127132
gene-Dmel_CG10260	0.247695652	6.69403893	1.921808853	0.072657407	0.362828845	-5.395612839
gene-Dmel_CG2028	-0.234841734	8.912215716	-1.921782052	0.07266101	0.362828845	-5.37301461
gene-Dmel_CG15353	0.479242282	4.736197523	1.920576055	0.072823304	0.36344076	-5.34613773
gene-Dmel_CG9046	-3.312785233	-1.721165689	-1.919557251	0.072960661	0.363820764	-4.170190145
gene-Dmel_CG4424	0.397205912	0.970922576	1.919421124	0.072979031	0.363820764	-4.678254589
gene-Dmel_CG10483	0.369001845	1.322225194	1.919007153	0.073034922	0.363900977	-4.907393422
gene-Dmel_CG15098	-0.329915563	9.296456213	-1.918580856	0.073092517	0.363989589	-5.370255993
gene-Dmel_CG7269	-0.227891907	1.270847659	-1.917470609	0.073242709	0.364350025	-5.405038037
gene-Dmel_CG3760	-0.316459358	7.034733311	-1.916792983	0.073334513	0.364350025	-5.400924009
gene-Dmel_CG10159	-0.351035049	4.923964949	-1.916486693	0.073376042	0.364350025	-5.385955184
gene-Dmel_CG12744	0.310140022	3.867230299	1.916124764	0.073425143	0.364350025	-5.387419231
gene-LOC108145872	-0.351373275	4.413222234	-1.91587889	0.073458516	0.364350025	-5.347796066
gene-Dmel_CG6654	0.277614777	3.255631738	1.915834457	0.073464548	0.364350025	-5.18450834
gene-Dmel_CG44325	-0.425799222	7.805860605	-1.915795378	0.073469854	0.364350025	-5.393908715
gene-Dmel_CG32592	0.635718699	0.950448367	1.91569343	0.073483697	0.364350025	-4.742321076
gene-Dmel_CG7525	-0.336850772	2.169369701	-1.914208846	0.073685554	0.365152856	-5.404175896
gene-Dmel_CG10889	0.319325435	2.579319426	1.913241975	0.073817284	0.365413632	-5.03787177
gene-Dmel_CG5023	0.339194933	6.73778275	1.912818642	0.073875028	0.365413632	-5.411518386
gene-LOC108142870	-0.302071163	3.659853465	-1.912771158	0.073881507	0.365413632	-5.331336204
gene-Dmel_CG14543	-0.433881265	3.504694041	-1.912649992	0.073898043	0.365413632	-5.267474576
gene-Dmel_CG6699	-0.287568973	7.542266921	-1.911503499	0.074054672	0.3659902	-5.405244891
gene-Dmel_CG2972	-0.380436645	4.854777713	-1.911131612	0.074105542	0.366043744	-5.36821438
gene-Dmel_CG18105	-0.551622343	0.170142599	-1.909054097	0.074390297	0.367235808	-5.170116618
gene-Dmel_CG34301	-0.886395272	0.302743773	-1.908785328	0.074427207	0.367235808	-4.597307303
gene-Dmel_CG18596	0.439156503	3.357434822	1.907888286	0.074550517	0.367645834	-5.208409656
gene-LOC108137199	0.459603601	1.720263985	1.907162484	0.074650422	0.367821014	-4.790114328
gene-Dmel_CG10472	1.145475409	-0.1179263	1.907045764	0.074666499	0.367821014	-4.42842134
gene-Dmel_CG3488	-0.362436968	4.619462841	-1.905823197	0.074835086	0.368083731	-5.399973548
gene-Dmel_CG5169	0.205127257	6.130327628	1.905801524	0.074838077	0.368083731	-5.43354751
gene-Dmel_CG3249	-0.290969241	6.623044092	-1.905783209	0.074840605	0.368083731	-5.429288643
gene-Dmel_CG3054	0.289339607	5.988646891	1.904856082	0.074968687	0.368515435	-5.434383693
gene-Dmel_CG14536	0.269459912	6.682815702	1.904418284	0.075029237	0.368614892	-5.429272174
gene-Dmel_CG11516	0.341931467	6.174462812	1.903896351	0.07510148	0.368720141	-5.435156372
gene-Dmel_CG15120	0.502636139	3.919224023	1.903007582	0.075224642	0.368720141	-5.287643786
gene-Dmel_CG1315	0.339900867	7.041151682	1.902752877	0.075259971	0.368720141	-5.428633277
gene-Dmel_CG31184	-0.467645172	3.73065433	-1.902674033	0.07527091	0.368720141	-5.26854052
gene-Dmel_CG5638	0.703068735	0.163418391	1.902263808	0.075327849	0.368720141	-4.990305184
gene-Dmel_CG42668	0.250002723	6.629124433	1.902060261	0.075356116	0.368720141	-5.429866412
gene-Dmel_CG8498	-0.526030211	6.464423047	-1.901777822	0.075395354	0.368720141	-5.434339922
gene-Dmel_CG4462	0.439005951	4.850630372	1.901570589	0.075424156	0.368720141	-5.437742499
gene-Dmel_CG11592	-0.666992304	6.624501009	-1.901208131	0.075474555	0.368720141	-5.428087649
gene-Dmel_CG2046	0.313362172	6.693711128	1.901197947	0.075475971	0.368720141	-5.430026884
gene-Dmel_CG13901	0.445243422	1.396344314	1.900619538	0.075556461	0.368720141	-4.992554671
gene-Dmel_CG14402	2.345691775	-1.018871874	1.900560423	0.075564692	0.368720141	-4.14306983
gene-Dmel_CG6870	0.380693749	2.533392376	1.900486928	0.075574926	0.368720141	-5.192833669
gene-Dmel_CG10559	-0.365860145	4.26410773	-1.899172032	0.075758229	0.369249655	-5.373964122
gene-LOC108147816	0.512466316	6.213287079	1.898888517	0.075797804	0.369249655	-5.425487747
gene-Dmel_CG5441	0.397508738	2.181552858	1.898839732	0.075804616	0.369249655	-5.054718694
gene-Dmel_CG8529	0.312597623	5.094911586	1.898404918	0.075865352	0.369348727	-5.432612222
gene-Dmel_CG16928	0.310647916	3.300793549	1.897724857	0.075960431	0.369487496	-5.205366375
gene-Dmel_CG31145	0.227106132	7.929647158	1.897623014	0.075974679	0.369487496	-5.423454179
gene-Dmel_CG14023	0.364194284	6.087294192	1.89730636	0.076018995	0.369506469	-5.447174439
gene-Dmel_CG3505	-0.419464806	8.173092062	-1.896574309	0.076121533	0.369712255	-5.423559025
gene-Dmel_CG12262	0.298825318	5.509668885	1.896209559	0.076172669	0.369712255	-5.413571033
gene-Dmel_CG9305	-0.406076658	4.4824482	-1.896138455	0.076182641	0.369712255	-5.385351827
gene-Dmel_CG7009	-0.332557153	3.808886983	-1.893887736	0.076498899	0.371023892	-5.241565888
gene-Dmel_CG9559	-0.357136608	5.469776185	-1.893293517	0.076582591	0.371023892	-5.445040578
gene-Dmel_CG5972	-0.385350982	5.275319692	-1.893145166	0.076603498	0.371023892	-5.453300778
gene-Dmel_CG4225	0.297713623	7.732308242	1.892821948	0.076649066	0.371023892	-5.431794803
gene-Dmel_CG15221	-0.4732982	5.950441737	-1.892774081	0.076655817	0.371023892	-5.449307742
gene-Dmel_CG7104	-0.435772145	2.140057697	-1.891926383	0.076775453	0.371229285	-5.044640147
gene-Dmel_CG15929	-0.628291858	2.158465279	-1.891898028	0.076779457	0.371229285	-5.057120081
gene-Dmel_CG18348	1.418339975	-2.405764026	1.891570489	0.07682573	0.371256685	-4.278330318
gene-Dmel_CG32843	0.497814813	2.363840049	1.891282563	0.076866427	0.371257126	-5.153917378
gene-Dmel_CG18591	-0.455870231	3.998216877	-1.890324446	0.07700199	0.371575768	-5.320505554
gene-Dmel_CG11502	0.246458725	7.504282619	1.889523131	0.077115531	0.371575768	-5.440063642
gene-Dmel_CG1130	-0.687483216	0.320803888	-1.889198137	0.077161623	0.371575768	-4.654574016
gene-Dmel_CG10359	-0.242341002	4.233171224	-1.889170928	0.077165484	0.371575768	-5.454315592
gene-Dmel_CG18013	-0.33301712	4.529995857	-1.888963199	0.077194959	0.371575768	-5.384159251
gene-Dmel_CG32444	0.347520228	11.88860768	1.88889885	0.077204092	0.371575768	-5.400834058
gene-Dmel_CG1646	0.282682418	6.625269941	1.888622381	0.07724334	0.371575768	-5.457057209
gene-LOC108138169	-0.332565837	8.0117685	-1.888522506	0.077257523	0.371575768	-5.438981363
gene-Dmel_CG2257	-0.308132602	7.678980397	-1.888015278	0.07732959	0.371662626	-5.441756959
gene-LOC108142837	0.721664476	0.50941909	1.887823292	0.077356883	0.371662626	-4.492801881
gene-Dmel_CG34382	2.489035261	-1.247121304	1.887503	0.077402435	0.371686166	-4.131320677
gene-Dmel_CG10706	0.525290191	1.954393948	1.886190348	0.07758937	0.372388249	-5.004135561
gene-Dmel_CG14865	-0.498672203	4.703365519	-1.885740387	0.077653542	0.372500702	-5.421137975
gene-Dmel_CG1554	0.229644342	7.515013265	1.884023378	0.077898852	0.37320627	-5.447053004
gene-Dmel_CG9107	-0.356498462	3.893569794	-1.884012653	0.077900386	0.37320627	-5.349147007
gene-Dmel_CG15784	0.727873527	4.635389755	1.883717759	0.077942588	0.37320627	-5.463026119
gene-LOC108149517	1.503808805	0.467703255	1.88347513	0.077977325	0.37320627	-4.485999436
gene-Dmel_CG9444	-0.69605503	2.804672317	-1.883283835	0.078004723	0.37320627	-4.956696288
gene-Dmel_CG10743	0.197765455	5.742555259	1.882829149	0.078069879	0.373211089	-5.46864921
gene-Dmel_CG10624	-0.371674113	4.797788217	-1.882707151	0.078087369	0.373211089	-5.450441358
gene-Dmel_CG2794	-0.346830227	4.857842247	-1.882405234	0.078130668	0.373222937	-5.378760221
gene-Dmel_CG5909	-0.4491932	5.919482055	-1.881863572	0.078208405	0.373399188	-5.471240088
gene-Dmel_CG31460	-0.369408825	3.434479944	-1.881127389	0.078314168	0.373641227	-5.301869268
gene-Dmel_CG12295	0.309392464	2.825554962	1.880845014	0.078354769	0.373641227	-5.191863214
gene-Dmel_CG10460	-0.381233815	2.697101868	-1.880540232	0.078398613	0.373641227	-5.47047049
gene-Dmel_CG32499	-0.447285265	4.327547336	-1.88028268	0.07843568	0.373641227	-5.430940098
gene-Dmel_CG17876	-0.640552938	6.295620213	-1.879873177	0.078494648	0.373641227	-5.472739388
gene-Dmel_CG7962	0.213577317	6.487813566	1.879806185	0.078504298	0.373641227	-5.473710655
gene-Dmel_CG7589	0.56234329	4.897771312	1.879137817	0.078600637	0.373905113	-5.433978255
gene-Dmel_CG8891	-0.457904354	3.035396569	-1.878121739	0.078747297	0.373949511	-5.199234177
gene-Dmel_CG6841	0.223840027	4.491741699	1.878053184	0.078757201	0.373949511	-5.425502681
gene-Dmel_CG4919	0.325444739	7.281034812	1.877914336	0.078777264	0.373949511	-5.458716318
gene-Dmel_CG9888	-0.516437575	0.071370005	-1.877875977	0.078782807	0.373949511	-5.380314578
gene-Dmel_CG10186	-0.553670488	2.452207912	-1.877656917	0.078814471	0.373949511	-4.984450991
gene-Dmel_CG7930	-1.069070726	3.955043438	-1.876770332	0.078942737	0.374363819	-5.271221452
gene-Dmel_CG3764	-0.427563835	5.259202262	-1.876362164	0.079001851	0.374449933	-5.471973264
gene-Dmel_CG7516	-0.359267653	4.005394685	-1.876020674	0.079051338	0.374490354	-5.31878661
gene-Dmel_CG4084	-0.298529036	4.51740038	-1.87498555	0.079201513	0.374936536	-5.384021802
gene-Dmel_CG3226	-0.320561505	5.147683229	-1.874806334	0.079227539	0.374936536	-5.47642985
gene-Dmel_CG14211	-0.315974114	3.206332743	-1.874360114	0.079292373	0.374940851	-5.325160639
gene-Dmel_CG32435	0.29725719	5.83033471	1.874235638	0.079310468	0.374940851	-5.484323356
gene-Dmel_CG8987	0.618169777	1.574310346	1.872621212	0.079545482	0.375857539	-4.78920105
gene-Dmel_CG5639	0.355940135	4.000687167	1.871468763	0.079713624	0.376280596	-5.40446052
gene-Dmel_CG32809	0.571864538	2.731748488	1.871443413	0.079717326	0.376280596	-5.119120967
gene-Dmel_CG4698	1.59217871	-0.764577195	1.870799966	0.079811347	0.376530002	-4.142639113
gene-Dmel_CG3743	-0.222681701	5.883331768	-1.869845953	0.079950929	0.376993988	-5.49137946
gene-Dmel_CG7176	0.263740999	9.474432984	1.869188877	0.080047192	0.37721015	-5.449177669
gene-Dmel_CG43114	-0.491803221	5.572972224	-1.868705766	0.080118035	0.37721015	-5.476189323
gene-Dmel_CG7100	0.430036941	1.58545183	1.86868868	0.080120542	0.37721015	-4.922818629
gene-Dmel_CG6115	0.448113675	6.76863776	1.866993684	0.080369542	0.378187712	-5.492868911
gene-Dmel_CG9295	0.513504692	0.661893636	1.866031898	0.080511138	0.378659122	-4.728422707
gene-Dmel_CG1774	-0.400959411	7.456287222	-1.865034959	0.080658143	0.379052487	-5.488228706
gene-Dmel_CG1943	-0.503791177	4.573142896	-1.864297901	0.080766981	0.379052487	-5.456383719
gene-Dmel_CG1765	-0.390436501	5.119647445	-1.864100502	0.080796152	0.379052487	-5.48333769
gene-Dmel_CG6604	0.599739902	1.386223895	1.863782539	0.080843159	0.379052487	-4.941002264
gene-Dmel_CG12127	-0.313488263	4.351321951	-1.863704241	0.080854738	0.379052487	-5.453394378
gene-Dmel_CG30115	0.371194636	4.963018508	1.863094643	0.08094494	0.379052487	-5.486052994
gene-Dmel_CG2855	-0.336663312	3.94709341	-1.863023796	0.080955429	0.379052487	-5.409637827
gene-Dmel_CG9706	-0.308406833	5.65155401	-1.862994412	0.08095978	0.379052487	-5.496685582
gene-Dmel_CG7021	-0.381218233	8.254738265	-1.862939573	0.0809679	0.379052487	-5.485626182
gene-Dmel_CG4341	0.631137268	0.536947497	1.862496254	0.08103357	0.379068815	-4.636327855
gene-Dmel_CG9663	0.254153498	5.860888835	1.862356329	0.081054307	0.379068815	-5.50417696
gene-Dmel_CG1632	-1.06793151	-0.535000173	-1.860341245	0.081353474	0.380050315	-4.23946986
gene-Dmel_CG1770	0.245357533	5.553120781	1.860166157	0.081379514	0.380050315	-5.504426117
gene-Dmel_CG1418	-0.303254158	5.387744303	-1.860103208	0.081388878	0.380050315	-5.491361714
gene-Dmel_CG30042	-0.437187039	10.55654612	-1.859735993	0.081443523	0.380111349	-5.457140281
gene-Dmel_CG2031	0.230736703	4.210097583	1.859355699	0.081500149	0.380122642	-5.412527295
gene-Dmel_CG7702	-0.825943953	3.311716383	-1.859161398	0.081529093	0.380122642	-5.246732218
gene-Dmel_CG5390	-0.272370425	9.295613228	-1.858788399	0.081584684	0.380187955	-5.476046414
gene-Dmel_CG13900	-0.333989283	2.622778733	-1.858420636	0.081639527	0.380214643	-5.479313832
gene-Dmel_CG8860	-0.444828371	4.963860653	-1.858192388	0.081673582	0.380214643	-5.482229002
gene-Dmel_CG6315	0.185117877	5.845348971	1.857510069	0.081775458	0.380329857	-5.511769434
gene-Dmel_CG10514	1.228516808	-0.295862116	1.857368947	0.081796543	0.380329857	-4.539435502
gene-Dmel_CG6668	0.255799632	8.926573839	1.857191083	0.081823125	0.380329857	-5.480467492
gene-Dmel_CG7577	-0.760484273	-0.023775481	-1.85646217	0.081932139	0.380454177	-4.457316158
gene-Dmel_CG1982	0.450134497	9.801350523	1.856278442	0.081959638	0.380454177	-5.484800923
gene-Dmel_CG6802	0.390686419	3.218678382	1.856177794	0.081974705	0.380454177	-5.352468285
gene-Dmel_CG5969	-0.45425246	4.177461476	-1.854513553	0.082224204	0.381418518	-5.42198226
gene-Dmel_CG5065	0.763928484	8.089486483	1.853393993	0.082392425	0.382005042	-5.487060365
gene-Dmel_CG7510	0.356116969	5.562749834	1.852929567	0.082462298	0.382135219	-5.51556235
gene-Dmel_CG3294	0.415489121	2.283509282	1.85198508	0.082604558	0.382497875	-5.057082783
gene-Dmel_CG3024	-0.373048282	5.496949266	-1.851854608	0.082624227	0.382497875	-5.516648935
gene-Dmel_CG7192	-0.426210993	4.728375674	-1.851318229	0.082705131	0.382678649	-5.488208864
gene-Dmel_CG6126	0.321826294	7.984573395	1.850906933	0.082767216	0.382772207	-5.501654746
gene-Dmel_CG10021	-0.335990306	3.80485729	-1.850438251	0.082838013	0.382852949	-5.421750642
gene-LOC108138947	-0.304953857	6.537808525	-1.849969706	0.082908844	0.382852949	-5.480750747
gene-Dmel_CG6204	0.324122387	3.403815993	1.849960105	0.082910296	0.382852949	-5.339070208
gene-Dmel_CG4288	-1.691610012	-1.062393969	-1.848608362	0.083114946	0.383516492	-4.310066264
gene-Dmel_CG13731	-1.246246343	3.7042562	-1.84845703	0.083137886	0.383516492	-5.289398461
gene-Dmel_CG16892	0.353509198	3.84077713	1.847878153	0.083225684	0.383702791	-5.377781946
gene-Dmel_CG3006	0.32187569	4.517333939	1.847289021	0.083315123	0.383702791	-5.363516278
gene-Dmel_CG11241	0.339795816	7.605876709	1.847181873	0.083331399	0.383702791	-5.50733416
gene-Dmel_CG8495	-0.322682121	9.919125589	-1.847065463	0.083349085	0.383702791	-5.487601428
gene-Dmel_CG40006	0.461653935	4.010684715	1.846490389	0.083436503	0.383702791	-5.492951861
gene-Dmel_CG6174	-0.253792443	6.432349309	-1.846164627	0.083486059	0.383702791	-5.526747467
gene-Dmel_CG15021	0.538067025	5.860255068	1.846100982	0.083495744	0.383702791	-5.528660466
gene-Dmel_CG9677	-0.302476382	8.398238983	-1.845980991	0.083514006	0.383702791	-5.503824495
gene-Dmel_CG2093	0.333647172	8.281810135	1.844437911	0.083749168	0.384393568	-5.508840194
gene-Dmel_CG32404	-1.225333877	0.804588719	-1.844436445	0.083749392	0.384393568	-4.525628153
gene-Dmel_CG6147	0.220444261	5.998985332	1.844167215	0.083790483	0.384393568	-5.533587326
gene-Dmel_CG8003	-0.235812244	4.620428496	-1.84373913	0.083855854	0.384418583	-5.485662329
gene-Dmel_CG9003	0.310166554	5.30841472	1.843580923	0.083880025	0.384418583	-5.523679379
gene-LOC108137911	3.079523414	-2.792947046	1.841931961	0.084132322	0.385381674	-4.106204492
gene-Dmel_CG7107	0.367950673	9.530519879	1.840202324	0.084397685	0.386402572	-5.498964877
gene-Dmel_CG45076	0.36024196	8.101464941	1.839239701	0.084545693	0.386402572	-5.51458787
gene-Dmel_CG8386	-0.370260725	6.435003266	-1.838951027	0.084590123	0.386402572	-5.535039713
[truncated: 7,144 more rows]
