# Supplementary material for: Regulatory changes in the fatty acid elongase eloF underlie the evolution of sex-specific pheromone profiles in Drosophila prolongata
Source: BMC Biol. 2025 Apr 30;23:117. doi: 10.1186/s12915-025-02220-z (PMC12044895; doi:10.1186/s12915-025-02220-z)
Supplement: Supplementary file 25 — Additional file 25: Data File 4. List of genes differentially expressed between D. prolongata females andD. carrolli females. [file 12915_2025_2220_MOESM25_ESM.csv]

Gene_original	logFC	AveExpr	t	P.Value	adj.P.Val	B
gene-Dmel_CR34094	-9.853819023	7.360323974	-41.76107427	9.72E-18	8.89E-14	29.92918232
gene-LOC108138947	-6.890208131	6.537808525	-36.31198162	8.87E-17	4.05E-13	28.34697216
gene-Dmel_CG43119	-7.101070732	6.290365973	-33.76534303	2.79E-16	6.30E-13	27.21233054
gene-Dmel_CG17870	-8.403250581	5.327293504	-33.53563422	3.11E-16	6.30E-13	26.12044353
gene-Dmel_CG7461	-3.649035547	5.895489913	-33.3183977	3.45E-16	6.30E-13	27.28115633
gene-Dmel_CG3661	-8.775036611	5.262143442	-32.41179673	5.32E-16	7.04E-13	25.68165979
gene-Dmel_CG11073	-6.824665726	5.96073004	-32.38645976	5.39E-16	7.04E-13	26.53302833
gene-Dmel_CG12262	-7.101256777	5.509668885	-31.39391312	8.79E-16	1.00E-12	25.91534268
gene-Dmel_CG3751	-10.45089456	4.090613361	-30.09212097	1.71E-15	1.74E-12	21.99806727
gene-Dmel_CG5580	-4.52574292	5.556817971	-28.66426823	3.67E-15	3.29E-12	24.99970636
gene-Dmel_CG5482	-8.05657229	4.197635236	-28.52841678	3.95E-15	3.29E-12	23.29377179
gene-Dmel_CG9364	-8.353918332	4.360429414	-28.07819345	5.07E-15	3.87E-12	23.16636179
gene-Dmel_CG9485	-9.498531253	5.033760136	-27.4726507	7.14E-15	5.02E-12	23.07925257
gene-Dmel_CG6877	-3.642620775	4.603713944	-26.14800696	1.55E-14	1.01E-11	23.59027075
gene-Dmel_CG11282	-3.071929765	7.180723339	-25.77366884	1.94E-14	1.11E-11	23.46448433
gene-LOC108137271	4.256637944	5.645895437	25.77055988	1.94E-14	1.11E-11	23.43756015
gene-Dmel_CG3413	-4.814459072	5.815751896	-25.4152611	2.41E-14	1.30E-11	23.1992948
gene-Dmel_CG6341	-3.633077501	8.284841228	-25.30466341	2.58E-14	1.31E-11	23.18104419
gene-Dmel_CG10359	-4.740695379	4.233171224	-25.05755956	3.01E-14	1.45E-11	22.79093805
gene-Dmel_CG42672	-5.252038272	5.087516193	-24.97353886	3.17E-14	1.45E-11	22.83833127
gene-Dmel_CG9953	-7.201864683	4.917255853	-24.77269011	3.59E-14	1.56E-11	22.45367593
gene-LOC108149891	-4.292250554	5.28650301	-23.95193143	6.07E-14	2.52E-11	22.30174526
gene-Dmel_CG2505	8.433137737	2.35937878	23.5727724	7.79E-14	3.09E-11	19.13021263
gene-Dmel_CG7404	-3.170312381	5.026132154	-23.34276704	9.07E-14	3.45E-11	21.91541729
gene-Dmel_CG17521	-11.00349916	4.528186121	-23.14134212	1.04E-13	3.79E-11	19.47485291
gene-Dmel_CG10737	-5.476856954	5.430729113	-23.00397992	1.14E-13	4.00E-11	21.64675159
gene-Dmel_CG10540	-6.932844569	3.220916023	-22.66856352	1.43E-13	4.84E-11	20.17327725
gene-Dmel_CG42253	-5.51494676	5.763897218	-22.508398	1.60E-13	5.21E-11	21.35498754
gene-Dmel_CG8110	-4.689329649	4.249648499	-22.06503622	2.17E-13	6.85E-11	20.95503383
gene-Dmel_CG9242	-3.175475484	5.168352077	-21.922579	2.40E-13	7.32E-11	20.96506191
gene-Dmel_CG10849	-13.28019305	3.076982649	-21.6501431	2.91E-13	8.59E-11	14.69599007
gene-Dmel_CG18000	3.291085277	5.479403344	21.52772786	3.18E-13	9.09E-11	20.68477142
gene-Dmel_CG10833	-7.168824368	5.405856344	-21.32628105	3.68E-13	1.02E-10	20.439478
gene-Dmel_CG11949	-3.553583768	6.461980206	-21.18345196	4.08E-13	1.10E-10	20.43272453
gene-Dmel_CG30118	-8.493173603	3.358534862	-20.94930699	4.85E-13	1.27E-10	18.25729741
gene-Dmel_CG15105	-6.642202248	3.893788034	-20.85659824	5.19E-13	1.32E-10	19.57002978
gene-Dmel_CG30092	-6.956771892	3.666962147	-20.78005393	5.49E-13	1.36E-10	19.39049732
gene-Dmel_CG5935	-4.146826772	4.514897016	-20.7130259	5.77E-13	1.39E-10	20.0756647
gene-Dmel_CG42678	-4.66515262	3.371127729	-20.53284476	6.61E-13	1.55E-10	19.66337017
gene-Dmel_CG10527	-9.198735792	3.823075705	-19.87029498	1.09E-12	2.50E-10	17.9779611
gene-Dmel_CG1371	-3.848837063	4.927296177	-19.83192273	1.13E-12	2.51E-10	19.4251115
gene-Dmel_CG43443	-2.733273542	6.156580789	-19.80501408	1.15E-12	2.51E-10	19.38650288
gene-Dmel_CG10045	2.421548123	7.413331322	19.67434695	1.28E-12	2.71E-10	19.27761671
gene-Dmel_CG1065	-9.47080826	4.313460428	-19.64231474	1.31E-12	2.72E-10	18.29379043
gene-Dmel_CG13793	4.224456352	6.341153316	19.58197326	1.37E-12	2.78E-10	19.21229122
gene-Dmel_CG5341	-4.262114032	3.55721493	-19.53386798	1.42E-12	2.83E-10	19.08327938
gene-Dmel_CG4321	-3.182011259	4.40667655	-19.29937916	1.71E-12	3.33E-10	19.00854244
gene-Dmel_CG4311	-4.11616418	5.522482326	-19.22891674	1.81E-12	3.45E-10	18.95067895
gene-Dmel_CG8209	-7.673084427	2.595955242	-19.19208181	1.87E-12	3.48E-10	17.20628498
gene-Dmel_CG6936	-2.825413694	5.655886336	-19.01052807	2.16E-12	3.85E-10	18.75886737
gene-Dmel_CG1651	-3.448446072	4.705506557	-18.98624216	2.20E-12	3.85E-10	18.75888496
gene-Dmel_CG11594	-9.171654414	4.759315399	-18.95925709	2.25E-12	3.85E-10	18.21874403
gene-Dmel_CG11001	-10.11761244	4.020484832	-18.95863247	2.25E-12	3.85E-10	17.33654475
gene-Dmel_CG3979	-2.412012988	7.82808798	-18.94819252	2.27E-12	3.85E-10	18.69317937
gene-Dmel_CG42240	-4.926873883	3.929816423	-18.85004491	2.46E-12	4.09E-10	18.53267545
gene-Dmel_CG17246	-3.850035762	6.855381651	-18.78652772	2.59E-12	4.23E-10	18.56596735
gene-Dmel_CG3149	5.399857169	2.84546282	18.75054774	2.67E-12	4.28E-10	18.26814112
gene-Dmel_CG12918	-4.631079364	4.589858961	-18.68007108	2.83E-12	4.45E-10	18.50839584
gene-Dmel_CG9505	3.330129078	4.498227158	18.5614508	3.11E-12	4.83E-10	18.40391434
gene-Dmel_CG32372	-4.490270741	4.74569308	-18.3097539	3.84E-12	5.85E-10	18.20714007
gene-Dmel_CG5224	-5.030390897	3.786159022	-18.2466286	4.05E-12	5.91E-10	18.05978894
gene-Dmel_CG7120	-6.044385185	1.676832001	-18.24129572	4.06E-12	5.91E-10	16.52540512
gene-Dmel_CG5186	-5.216589096	3.847558474	-18.23975873	4.07E-12	5.91E-10	18.02381443
gene-Dmel_CG2162	-2.94440406	4.197543863	-18.20043878	4.21E-12	6.01E-10	18.11595023
gene-Dmel_CG8532	-3.212147075	5.685676813	-18.09749532	4.59E-12	6.45E-10	17.99816294
gene-Dmel_CG4046	-12.51719645	3.200119341	-18.03191245	4.85E-12	6.72E-10	14.33743935
gene-Dmel_CG10620	-3.771149068	3.790553753	-18.00794787	4.95E-12	6.75E-10	17.93908874
gene-Dmel_CG14153	-6.15236016	4.865173582	-17.89298943	5.45E-12	7.33E-10	17.84969192
gene-Dmel_CG9244	-13.30547048	4.215815733	-17.83073462	5.75E-12	7.46E-10	14.88464336
gene-Dmel_CG10320	-3.584750699	4.676680922	-17.82384636	5.79E-12	7.46E-10	17.79264986
gene-Dmel_CG7277	-6.914672068	2.471684186	-17.8222925	5.79E-12	7.46E-10	16.48091626
gene-Dmel_CG9696	-8.222691974	3.181957278	-17.76246332	6.10E-12	7.75E-10	16.59362161
gene-Dmel_CG8844	-11.95284097	1.779174076	-17.71183503	6.37E-12	7.98E-10	13.0876334
gene-Dmel_CG4444	-2.636038675	4.917405204	-17.63314338	6.82E-12	8.42E-10	17.6029432
gene-Dmel_CG17593	-10.4373754	3.566567763	-17.49737259	7.67E-12	9.35E-10	15.28649093
gene-Dmel_CG12030	-8.866827463	4.972665214	-17.38434445	8.46E-12	1.01E-09	17.22024057
gene-Dmel_CG18495	-12.18701519	1.923940388	-17.37470116	8.54E-12	1.01E-09	12.95212445
gene-Dmel_CG17534	-7.648755519	4.525699002	-17.32608116	8.91E-12	1.04E-09	17.25379297
gene-Dmel_CG12896	4.103593136	4.319088654	17.21038725	9.86E-12	1.14E-09	17.26476988
gene-Dmel_CG33558	-3.017628639	5.407593936	-17.07774437	1.11E-11	1.27E-09	17.11059697
gene-Dmel_CG4752	-9.340070479	2.876590988	-17.06362119	1.12E-11	1.27E-09	15.35029937
gene-Dmel_CG15671	-5.488727753	2.834063044	-16.90831854	1.29E-11	1.44E-09	16.58558814
gene-Dmel_CG10674	-2.879852306	4.521795176	-16.85923461	1.35E-11	1.49E-09	16.93412004
gene-Dmel_CG42370	3.072714462	6.722091093	16.8394241	1.37E-11	1.49E-09	16.85685589
gene-Dmel_CG15099	-8.181254205	2.834889123	-16.72605622	1.52E-11	1.63E-09	15.72513627
gene-Dmel_CG10078	-8.821665677	4.247986325	-16.7095032	1.54E-11	1.63E-09	16.46315616
gene-Dmel_CG11208	-2.654598872	5.699426984	-16.70703464	1.55E-11	1.63E-09	16.75218022
gene-Dmel_CG6426	-7.068593351	5.481509063	-16.64498188	1.64E-11	1.70E-09	16.76550903
gene-Dmel_CG34166	-13.08563748	2.842224486	-16.32393605	2.20E-11	2.24E-09	13.00623731
gene-Dmel_CG17560	4.429505165	7.389194021	16.32075776	2.20E-11	2.24E-09	16.38178906
gene-Dmel_CG11352	-5.067808729	3.830910089	-16.28488242	2.28E-11	2.29E-09	16.42121653
gene-Dmel_CG3800	-10.50371097	3.128504934	-16.18562242	2.50E-11	2.48E-09	14.78175458
gene-Dmel_CG5726	-5.673902025	2.695065277	-16.04202398	2.86E-11	2.81E-09	15.8684353
gene-Dmel_CG32451	-2.420599712	6.453142369	-16.01724369	2.93E-11	2.85E-09	16.08385757
gene-Dmel_CG8001	-4.24713862	2.438066783	-15.96877546	3.06E-11	2.95E-09	15.90033549
gene-Dmel_CG1213	-8.853541615	4.966591843	-15.94996905	3.12E-11	2.95E-09	15.94402093
gene-Dmel_CG10080	-10.27000286	1.040191546	-15.94712022	3.13E-11	2.95E-09	12.3202885
gene-Dmel_CG10712	-2.186904282	4.314210606	-15.84989482	3.43E-11	3.20E-09	15.98604797
gene-Dmel_CG1771	10.93902031	0.809126078	15.8096079	3.56E-11	3.29E-09	12.25340185
gene-Dmel_CG3499	-9.22324735	1.617757571	-15.79245796	3.62E-11	3.30E-09	13.55371396
gene-LOC108137619	11.30933182	1.123656922	15.78449936	3.65E-11	3.30E-09	12.2406148
gene-Dmel_CG33253	-4.85097962	1.465794511	-15.7404485	3.81E-11	3.41E-09	15.86650154
gene-Dmel_CG9523	-9.511154611	0.571054207	-15.71189581	3.91E-11	3.47E-09	12.20427621
gene-Dmel_CG7269	-11.0473723	1.270847659	-15.65162653	4.15E-11	3.64E-09	12.17413849
gene-Dmel_CG11061	-7.544523601	2.298511694	-15.55386266	4.56E-11	3.97E-09	14.62310956
gene-Dmel_CG11024	-10.1567011	1.420074959	-15.46911917	4.95E-11	4.27E-09	12.56267024
gene-Dmel_CG18108	-11.36692063	2.980703622	-15.4280412	5.15E-11	4.36E-09	13.58329966
gene-Dmel_CG4533	-9.227312739	2.691793718	-15.42724233	5.15E-11	4.36E-09	14.16067506
gene-Dmel_CG7182	-6.183904683	2.578196816	-15.41182145	5.23E-11	4.39E-09	15.1539109
gene-Dmel_CG30159	-2.766038333	4.309470684	-14.93601833	8.37E-11	6.90E-09	15.09506016
gene-Dmel_CG4335	2.884587242	4.522599961	14.93533644	8.37E-11	6.90E-09	15.03711502
gene-Dmel_CG5174	-2.030630901	6.482213954	-14.92357824	8.47E-11	6.92E-09	14.986626
gene-LOC108145804	-2.684216649	3.198258833	-14.85413104	9.08E-11	7.35E-09	15.06485955
gene-Dmel_CG11109	-8.80825085	0.204872868	-14.84158575	9.20E-11	7.38E-09	11.74676184
gene-Dmel_CG7471	-2.857976711	4.764216759	-14.79282332	9.66E-11	7.68E-09	14.93870952
gene-Dmel_CG9432	-4.303075357	5.268623685	-14.75988812	9.99E-11	7.81E-09	14.91050922
gene-Dmel_CG4123	1.778767677	6.701421647	14.75916092	1.00E-10	7.81E-09	14.81187039
gene-Dmel_CG15845	-8.708894233	0.518301945	-14.69845067	1.06E-10	8.24E-09	11.75291437
gene-Dmel_CG3572	-3.380048641	2.468128341	-14.64057019	1.13E-10	8.67E-09	14.82066256
gene-Dmel_CG42734	-5.473937455	2.204368412	-14.57813074	1.20E-10	9.16E-09	14.31574421
gene-Dmel_CG18332	-10.66371728	1.257698697	-14.43930573	1.39E-10	1.05E-08	11.52447884
gene-Dmel_CG30285	-7.787591977	2.63950169	-14.40133432	1.44E-10	1.07E-08	13.89079148
gene-Dmel_CG10565	-9.336791295	1.675802841	-14.39862052	1.45E-10	1.07E-08	12.53677448
gene-LOC108138605	-9.891197409	3.115279381	-14.37480329	1.48E-10	1.09E-08	13.36696381
gene-Dmel_CG15111	-2.23677208	4.488531916	-14.35709308	1.51E-10	1.10E-08	14.46296439
gene-Dmel_CG10417	-3.639973177	2.971752771	-14.35405191	1.51E-10	1.10E-08	14.55605028
gene-Dmel_CG8556	-2.592268598	4.488513425	-14.3331266	1.55E-10	1.11E-08	14.4450408
gene-Dmel_CG7437	-3.050275847	4.502551922	-14.31455565	1.58E-10	1.13E-08	14.457782
gene-Dmel_CG30404	-8.251048736	0.59550576	-14.30819042	1.59E-10	1.13E-08	11.8797268
gene-Dmel_CG6730	6.949074983	3.650770576	14.24809684	1.69E-10	1.18E-08	14.44466408
gene-Dmel_CG7558	-1.827457988	4.737032155	-14.23752717	1.71E-10	1.18E-08	14.2997748
gene-Dmel_CG2249	-3.273590265	6.006068436	-14.2369919	1.71E-10	1.18E-08	14.28720928
gene-Dmel_CG43741	-4.178504525	3.338610962	-14.17952039	1.82E-10	1.25E-08	14.37741535
gene-Dmel_CG1134	-5.240205435	1.771290582	-14.16032397	1.85E-10	1.26E-08	13.71077593
gene-Dmel_CG3634	-1.789788548	3.955414757	-14.1253774	1.92E-10	1.30E-08	14.24273626
gene-Dmel_CG7081	-8.350971275	0.309299687	-14.01142727	2.17E-10	1.46E-08	11.34584334
gene-Dmel_CG1212	3.157917789	4.086049894	13.97645408	2.25E-10	1.50E-08	14.08933593
gene-Dmel_CG30481	9.937661556	0.406205604	13.94902705	2.32E-10	1.53E-08	11.23230519
gene-Dmel_CG10245	-4.456677027	4.616012735	-13.86504459	2.53E-10	1.67E-08	14.00200114
gene-Dmel_CG31102	-2.238502365	5.51783809	-13.8343733	2.62E-10	1.71E-08	13.84339174
gene-Dmel_CG3371	-4.060525462	2.494252801	-13.82047439	2.66E-10	1.72E-08	13.91761095
gene-Dmel_CG10680	4.02024525	5.608385665	13.7910781	2.74E-10	1.75E-08	13.82296926
gene-Dmel_CG5519	-9.432531554	0.44199451	-13.78968463	2.75E-10	1.75E-08	11.13440267
gene-Dmel_CG7145	-3.603120835	4.625565426	-13.78658204	2.76E-10	1.75E-08	13.90100857
gene-Dmel_CG8042	-8.797082229	2.319719276	-13.76625331	2.82E-10	1.78E-08	12.73125912
gene-Dmel_CG17116	3.972198293	4.371915608	13.75004639	2.87E-10	1.79E-08	13.85378237
gene-Dmel_CG3903	-2.483640531	4.421368909	-13.74599085	2.88E-10	1.79E-08	13.81091809
gene-Dmel_CG9874	-8.191033185	-0.088755125	-13.70267092	3.02E-10	1.86E-08	11.07126743
gene-Dmel_CG6698	-7.324535469	2.510059337	-13.64592527	3.21E-10	1.97E-08	13.32646506
gene-LOC108138948	7.619558069	2.587817608	13.61177502	3.33E-10	2.03E-08	13.62970095
gene-LOC108149594	-2.32955849	3.534132179	-13.59970147	3.37E-10	2.04E-08	13.71504622
gene-Dmel_CG6957	-7.711904263	2.40442905	-13.57364119	3.47E-10	2.09E-08	13.04707751
gene-Dmel_CG7478	-3.787946482	6.288497246	-13.55199327	3.55E-10	2.12E-08	13.58041669
gene-LOC108143891	-2.351587896	5.464291589	-13.54019107	3.60E-10	2.14E-08	13.53079492
gene-Dmel_CG33459	5.154994938	4.094848793	13.5173389	3.69E-10	2.17E-08	13.63525813
gene-Dmel_CG15110	-7.769927086	1.548194805	-13.50773138	3.73E-10	2.17E-08	12.46719219
gene-Dmel_CG4144	-10.79719578	2.054769698	-13.50630896	3.73E-10	2.17E-08	11.35440129
gene-LOC108147714	-3.591929999	3.426881793	-13.45921643	3.93E-10	2.27E-08	13.56806921
gene-Dmel_CG7997	-8.021319597	2.515470783	-13.44759385	3.98E-10	2.29E-08	12.61472387
gene-Dmel_CG32191	-5.9541117	2.398044795	-13.43663775	4.03E-10	2.30E-08	13.33950024
gene-Dmel_CG11153	1.578750098	6.544438921	13.43204706	4.05E-10	2.30E-08	13.36671558
gene-Dmel_CG18608	-7.968656057	0.461758682	-13.40478663	4.17E-10	2.35E-08	11.08948578
gene-Dmel_CG1944	2.655622567	4.036703698	13.37607171	4.31E-10	2.42E-08	13.40660998
gene-Dmel_CG5819	-10.30324421	2.692098947	-13.36935147	4.34E-10	2.42E-08	12.12052722
gene-LOC108148100	-11.47557299	2.1039207	-13.35598621	4.40E-10	2.44E-08	11.24963113
gene-Dmel_CG4207	-5.991209127	1.747987852	-13.34651931	4.45E-10	2.45E-08	12.93895384
gene-Dmel_CG6067	-1.96508853	7.577825002	-13.34281911	4.47E-10	2.45E-08	13.2727711
gene-Dmel_CG8390	-9.59176031	0.579354146	-13.2893711	4.74E-10	2.58E-08	10.8133173
gene-Dmel_CG31974	4.45591508	4.855651691	13.24170216	5.00E-10	2.70E-08	13.24240927
gene-Dmel_CG10757	-3.282072597	2.9758145	-13.2373787	5.02E-10	2.70E-08	13.37043989
gene-Dmel_CG8448	10.18272203	0.557677065	13.15099165	5.53E-10	2.94E-08	10.72073113
gene-Dmel_CG2041	6.688572925	2.859643058	13.14904848	5.54E-10	2.94E-08	13.15960164
gene-Dmel_CG11527	13.88921557	2.486965666	13.13513245	5.63E-10	2.97E-08	10.70806807
gene-Dmel_CG33521	9.768653073	0.436231552	13.12724486	5.68E-10	2.97E-08	10.70335156
gene-Dmel_CG14997	1.401014832	6.24859538	13.12618812	5.68E-10	2.97E-08	13.01411239
gene-Dmel_CG4860	3.733696956	7.255754802	13.00253953	6.53E-10	3.38E-08	12.88401576
gene-Dmel_CG8627	-1.690458038	9.365607767	-13.00106798	6.54E-10	3.38E-08	12.88853467
gene-Dmel_CG10072	-4.394865221	2.988815242	-12.94265716	6.99E-10	3.59E-08	13.03463382
gene-Dmel_CG16784	-9.226635084	1.699901206	-12.92460942	7.13E-10	3.64E-08	11.44739831
gene-LOC108145304	8.675284418	-0.26884529	12.88611877	7.45E-10	3.78E-08	10.52931074
gene-LOC108135473	5.435984957	1.473236965	12.84485051	7.81E-10	3.94E-08	12.62880837
gene-Dmel_CG11711	-1.702115155	5.132571649	-12.82632026	7.98E-10	4.01E-08	12.69919295
gene-Dmel_CG17002	-6.21001395	1.509102382	-12.79254233	8.29E-10	4.14E-08	12.07719536
gene-Dmel_CG7492	-2.51211147	3.648661497	-12.75891838	8.61E-10	4.28E-08	12.7597518
gene-Dmel_CG6091	-8.898431903	0.584190034	-12.7157676	9.05E-10	4.47E-08	10.48714545
gene-LOC108146706	3.814804721	1.916911936	12.62807297	1.00E-09	4.90E-08	12.65833538
gene-Dmel_CG10246	-2.204655975	5.603712392	-12.62708516	1.00E-09	4.90E-08	12.45645796
gene-Dmel_CR45227	-3.194701891	6.111844077	-12.55866381	1.09E-09	5.28E-08	12.37064348
gene-Dmel_CG10632	-2.662740918	4.208623067	-12.55227368	1.09E-09	5.29E-08	12.47261365
gene-Dmel_CG1783	6.863127461	-1.147473043	12.54303122	1.11E-09	5.32E-08	10.23591604
gene-Dmel_CG31915	-8.254150934	-0.107526031	-12.50465619	1.16E-09	5.53E-08	10.26016167
gene-Dmel_CG3397	-12.29207253	1.888515397	-12.49785366	1.16E-09	5.54E-08	10.26125036
gene-Dmel_CG7773	-8.255879958	0.213009189	-12.49381221	1.17E-09	5.54E-08	10.32228994
gene-Dmel_CG1799	1.584422982	6.749034408	12.47087461	1.20E-09	5.63E-08	12.24132217
gene-Dmel_CG11137	-7.249840738	2.64028756	-12.46895541	1.20E-09	5.63E-08	12.13884482
gene-Dmel_CG13746	-2.550201055	4.261304638	-12.46703567	1.21E-09	5.63E-08	12.34921627
gene-LOC108145989	2.889734998	3.452934543	12.46276696	1.21E-09	5.63E-08	12.37620588
gene-Dmel_CG32484	-6.887703249	1.352166373	-12.33166535	1.42E-09	6.52E-08	11.25617977
gene-Dmel_CG3732	-7.593865645	0.338203637	-12.32955208	1.42E-09	6.52E-08	10.48071622
gene-Dmel_CG18803	1.627249005	5.426518856	12.32009316	1.43E-09	6.56E-08	12.06477887
gene-Dmel_CG3269	-1.974458113	6.267080086	-12.29808888	1.47E-09	6.68E-08	12.03808656
gene-Dmel_CG3905	-4.246841749	2.977805408	-12.29687575	1.47E-09	6.68E-08	12.3062879
gene-Dmel_CG9436	-2.325653429	5.46227946	-12.27746539	1.51E-09	6.80E-08	12.0426664
gene-Dmel_CG3567	-7.006163853	1.205898731	-12.26425422	1.53E-09	6.87E-08	11.02787782
gene-LOC108137628	12.01677234	1.495930072	12.25265775	1.55E-09	6.93E-08	10.07991781
gene-Dmel_CG3680	-1.617140208	4.585592127	-12.21190823	1.63E-09	7.19E-08	11.99357553
gene-Dmel_CG11218	-5.157192867	6.235013265	-12.21049908	1.63E-09	7.19E-08	12.09758304
gene-Dmel_CG5179	-7.26800878	0.678995213	-12.20960411	1.64E-09	7.19E-08	10.84657687
gene-Dmel_CG13295	1.805451615	5.164278553	12.19849721	1.66E-09	7.25E-08	11.9311527
gene-Dmel_CG6017	-3.797585315	3.011434713	-12.1893704	1.68E-09	7.29E-08	12.17523112
gene-Dmel_CG11115	-8.864268212	0.233676849	-12.14894073	1.76E-09	7.62E-08	9.999477789
gene-Dmel_CG10550	3.901717304	4.263103849	12.13870412	1.78E-09	7.67E-08	12.02167153
gene-Dmel_CG7979	-7.928281852	0.673276635	-12.13564893	1.79E-09	7.67E-08	10.64715664
gene-Dmel_CG1120	-8.055307006	-0.058351417	-12.13104958	1.80E-09	7.67E-08	9.97914907
gene-Dmel_CG11700	-10.68384435	2.887052564	-12.12215568	1.82E-09	7.72E-08	10.92396378
gene-Dmel_CG7015	-2.784778574	4.804116712	-12.11774545	1.82E-09	7.72E-08	11.89863182
gene-LOC108136623	1.979989787	3.230100023	12.06688891	1.94E-09	8.17E-08	11.93970362
gene-Dmel_CG12173	2.079377784	5.132309921	12.05880407	1.96E-09	8.20E-08	11.75777599
gene-Dmel_CG3006	1.981070986	4.517333939	12.05588475	1.97E-09	8.20E-08	11.80173886
gene-Dmel_CG3265	-1.601160348	6.217536386	-11.99934239	2.10E-09	8.74E-08	11.66479481
gene-Dmel_CG9248	-1.518206213	4.85212624	-11.98078718	2.15E-09	8.90E-08	11.68098108
gene-Dmel_CG1358	-2.792737339	4.48223622	-11.96511465	2.19E-09	9.03E-08	11.74090161
gene-LOC108136663	-5.560305078	6.834948286	-11.959555	2.21E-09	9.05E-08	11.65234964
gene-Dmel_CG7227	3.925833938	3.877636233	11.955185	2.22E-09	9.06E-08	11.79746505
gene-Dmel_CG6907	-7.901102792	1.062611747	-11.9353192	2.27E-09	9.24E-08	10.4536709
gene-Dmel_CG6331	-2.89793768	5.386576115	-11.93071668	2.29E-09	9.25E-08	11.63056002
gene-Dmel_CG13900	-4.58487584	2.622778733	-11.897478	2.38E-09	9.58E-08	11.82475364
gene-Dmel_CG12758	-5.407017085	2.525396045	-11.89407642	2.39E-09	9.58E-08	11.74970822
gene-Dmel_CG42255	-4.400288416	6.112895153	-11.85924025	2.49E-09	9.95E-08	11.53000329
gene-Dmel_CG7371	-7.955423114	0.11835351	-11.8276483	2.59E-09	1.03E-07	9.807199796
gene-Dmel_CG6758	-7.664318236	0.090993842	-11.82659858	2.59E-09	1.03E-07	9.803435288
gene-Dmel_CG14025	-8.886827822	0.87320465	-11.81088525	2.64E-09	1.04E-07	9.907573557
gene-Dmel_CG12283	3.534643331	2.169077625	11.75705081	2.82E-09	1.11E-07	11.64288995
gene-Dmel_CG14796	9.581543925	0.02738854	11.70553618	3.01E-09	1.18E-07	9.652110207
gene-Dmel_CG8861	7.498372737	2.1011329	11.68857411	3.07E-09	1.20E-07	11.27514613
gene-Dmel_CG7293	-8.235504698	0.38308293	-11.67103071	3.14E-09	1.21E-07	9.682341187
gene-Dmel_CG4199	-2.234516859	7.815947545	-11.66964768	3.14E-09	1.21E-07	11.25135833
gene-Dmel_CG7148	-8.010981484	-0.034050631	-11.66627509	3.16E-09	1.21E-07	9.613216698
gene-Dmel_CG12176	-1.657672319	3.994876713	-11.66542489	3.16E-09	1.21E-07	11.36399109
gene-Dmel_CG44007	-1.778650627	3.124861042	-11.64094975	3.26E-09	1.24E-07	11.43093182
gene-Dmel_CG10460	-7.510462174	2.697101868	-11.62747134	3.31E-09	1.26E-07	11.27121452
gene-LOC108144927	3.202721703	3.021514153	11.62049085	3.34E-09	1.26E-07	11.44819833
gene-Dmel_CG3279	-7.451411212	-0.491439728	-11.60131247	3.42E-09	1.29E-07	9.552243131
gene-Dmel_CG33939	-7.790175995	0.427086594	-11.58627295	3.49E-09	1.31E-07	10.22801945
gene-Dmel_CG6435	-2.747625089	6.86393301	-11.58178033	3.50E-09	1.31E-07	11.14041607
gene-Dmel_CG7529	5.065829116	4.879930824	11.5774263	3.52E-09	1.31E-07	11.34456483
gene-Dmel_CG14562	-3.054793756	2.556839912	-11.57695589	3.53E-09	1.31E-07	11.43718021
gene-Dmel_CG9882	-7.66115194	0.339230048	-11.54416929	3.67E-09	1.35E-07	9.831187373
gene-Dmel_CG33155	5.660819258	1.992063642	11.49248936	3.92E-09	1.44E-07	11.18925187
gene-Dmel_CG14981	-10.85924884	1.175794976	-11.43436043	4.21E-09	1.54E-07	9.431561434
gene-LOC108143676	-9.631948812	2.205924158	-11.42401187	4.27E-09	1.55E-07	10.13867775
gene-LOC108144246	10.97840987	1.392776023	11.40954699	4.35E-09	1.58E-07	9.714976956
gene-Dmel_CG2275	-8.959657943	1.959491958	-11.4021163	4.39E-09	1.59E-07	10.36124827
gene-Dmel_CG5840	2.807413195	5.841645874	11.38633709	4.47E-09	1.61E-07	10.88919599
gene-Dmel_CG3420	-8.987234409	0.259108913	-11.37876328	4.52E-09	1.62E-07	9.383321436
gene-Dmel_CG12908	2.09839998	6.563352838	11.37023438	4.57E-09	1.63E-07	10.85725438
gene-Dmel_CG5905	-2.727146504	4.167737357	-11.36970692	4.57E-09	1.63E-07	10.97418215
gene-Dmel_CG3847	-1.465775375	4.921886421	-11.36621942	4.59E-09	1.63E-07	10.89095629
gene-Dmel_CG13667	-8.041783703	-0.038827281	-11.35905588	4.63E-09	1.63E-07	9.360055944
gene-Dmel_CG32594	9.197307808	0.023869916	11.35863834	4.63E-09	1.63E-07	9.364206128
gene-Dmel_CG32647	4.851760292	6.086452332	11.34564693	4.71E-09	1.65E-07	10.89090962
gene-Dmel_CG6251	-7.763171424	0.293480724	-11.33926389	4.75E-09	1.66E-07	9.651876056
gene-Dmel_CG7297	8.529883409	-0.042843241	11.30338797	4.97E-09	1.73E-07	9.311493519
gene-Dmel_CG10850	-6.54829335	-0.83094782	-11.29615777	5.01E-09	1.73E-07	9.276334521
gene-Dmel_CG7127	-2.12703003	3.368049018	-11.29391453	5.03E-09	1.73E-07	10.96801783
gene-Dmel_CG8580	-2.13576833	5.272656293	-11.2873019	5.07E-09	1.74E-07	10.78404403
gene-Dmel_CR12628	3.740339739	2.636004826	11.26595226	5.21E-09	1.78E-07	11.04883355
gene-Dmel_CG6638	1.590783433	5.530356133	11.24905423	5.32E-09	1.82E-07	10.70016309
gene-Dmel_CG18778	-4.323676434	5.912225948	-11.23692997	5.40E-09	1.84E-07	10.86246748
gene-Dmel_CG8595	-2.166659236	2.845887296	-11.20893679	5.60E-09	1.89E-07	10.90932605
gene-Dmel_CG3458	1.592443587	4.292187839	11.20883186	5.60E-09	1.89E-07	10.71022102
gene-Dmel_CG11624	-2.431510647	7.331108896	-11.19977339	5.67E-09	1.90E-07	10.63606334
gene-Dmel_CG7525	-6.365601564	2.169369701	-11.19553529	5.70E-09	1.90E-07	10.75207539
gene-Dmel_CG14073	-6.427065547	1.546503588	-11.19403647	5.71E-09	1.90E-07	10.52942776
gene-Dmel_CG33230	-2.268680224	2.533859119	-11.18917525	5.74E-09	1.91E-07	10.92202205
gene-Dmel_CG15630	2.324314359	6.034854655	11.18703142	5.76E-09	1.91E-07	10.62293028
gene-Dmel_CG42543	-1.540524916	4.362517707	-11.17404125	5.85E-09	1.93E-07	10.66336483
gene-Dmel_CG10916	-10.0137013	1.004732218	-11.1687834	5.89E-09	1.94E-07	9.262343099
gene-Dmel_CG12405	-1.981263722	6.842159902	-11.15800651	5.98E-09	1.96E-07	10.58072453
gene-Dmel_CG10772	2.018255937	8.762937133	11.14420891	6.08E-09	1.99E-07	10.57605884
gene-Dmel_CG31388	6.724336829	-1.153151089	11.12621773	6.22E-09	2.02E-07	9.113040365
gene-Dmel_CG9943	-2.14850741	2.863087955	-11.12425893	6.24E-09	2.02E-07	10.79127939
gene-Dmel_CG6024	2.453865754	7.804791707	11.10746103	6.37E-09	2.06E-07	10.51979938
gene-Dmel_CG12263	-7.66911535	0.661411605	-11.10369679	6.41E-09	2.06E-07	9.710877355
gene-LOC108140064	2.235004683	6.346398409	11.09606045	6.47E-09	2.08E-07	10.49670338
gene-Dmel_CG3656	5.406116134	3.485539212	11.0923569	6.50E-09	2.08E-07	10.83950752
gene-Dmel_CG6429	-5.338535908	3.040834694	-11.08264444	6.58E-09	2.09E-07	10.81901283
gene-LOC108143859	-7.247267539	-0.391902127	-11.08198405	6.59E-09	2.09E-07	9.111165778
gene-Dmel_CG1507	8.157142779	-0.105858795	11.06470839	6.73E-09	2.13E-07	9.140857884
gene-LOC108138630	-11.92798343	2.484271401	-11.04808908	6.88E-09	2.17E-07	9.518311777
gene-Dmel_CG7408	2.611719589	4.382826735	11.03660076	6.98E-09	2.19E-07	10.5401031
gene-Dmel_CG33126	2.771391105	3.676047299	11.02957438	7.05E-09	2.21E-07	10.57271468
gene-Dmel_CG11025	-2.751815576	1.891569178	-11.01237262	7.20E-09	2.24E-07	10.7421504
gene-Dmel_CG10060	-10.21519479	0.836721359	-11.01036115	7.22E-09	2.24E-07	9.068608202
gene-Dmel_CG11357	3.940774885	3.016928338	11.00916406	7.23E-09	2.24E-07	10.66772372
gene-Dmel_CG3048	-1.517532408	4.152345644	-10.99129539	7.40E-09	2.29E-07	10.45714266
gene-Dmel_CG17520	-8.897338797	1.355111795	-10.95628309	7.75E-09	2.38E-07	9.307107788
gene-LOC108134735	-2.568846623	2.871917214	-10.94366774	7.87E-09	2.42E-07	10.51783732
gene-Dmel_CG13472	-8.774374843	0.542781879	-10.92037776	8.12E-09	2.48E-07	9.04107884
gene-Dmel_CG2065	-2.236381339	4.085090368	-10.91559214	8.17E-09	2.49E-07	10.41505542
gene-Dmel_CG5279	-1.887171461	3.008740804	-10.90270781	8.30E-09	2.52E-07	10.49491469
gene-Dmel_CG8912	-9.135507781	0.928540031	-10.87685455	8.59E-09	2.60E-07	9.00268985
gene-Dmel_CG14401	-2.004923794	4.428598296	-10.87339709	8.63E-09	2.60E-07	10.26885721
gene-Dmel_CG6556	1.292545141	7.211711014	10.84114203	9.00E-09	2.71E-07	10.1551479
gene-Dmel_CG8385	-1.587364062	8.008994844	-10.81633845	9.29E-09	2.78E-07	10.12893987
gene-LOC108145838	-2.594735994	2.750287918	-10.81427555	9.32E-09	2.78E-07	10.3942521
gene-Dmel_CG10307	-7.283295005	0.361467363	-10.80554349	9.43E-09	2.81E-07	9.417116416
gene-Dmel_CG8852	-6.787639841	-0.798805608	-10.79757291	9.53E-09	2.82E-07	8.848806103
gene-Dmel_CG1089	3.6487911	4.389451199	10.79613813	9.54E-09	2.82E-07	10.22918023
gene-Dmel_CG11254	-3.024118988	2.325167961	-10.7869676	9.66E-09	2.85E-07	10.43837568
gene-Dmel_CG1483	2.372241279	5.682110127	10.75345919	1.01E-08	2.97E-07	10.04379526
gene-Dmel_CG4950	-2.43192845	5.368435131	-10.74453408	1.02E-08	2.99E-07	10.0580224
gene-Dmel_CG8060	-8.171309461	0.219922666	-10.73797083	1.03E-08	3.01E-07	8.872660585
gene-Dmel_CG6944	-7.547314317	1.490347811	-10.71538292	1.06E-08	3.09E-07	9.653020719
gene-Dmel_CG17639	4.683832793	-0.133577318	10.71112291	1.07E-08	3.10E-07	10.2002397
gene-Dmel_CG3700	-8.264275773	0.079414754	-10.70404217	1.08E-08	3.12E-07	8.841838542
gene-Dmel_CG1665	1.927328238	4.850495556	10.69871589	1.08E-08	3.13E-07	9.988339429
gene-Dmel_CG14527	2.82193007	4.462505537	10.69454538	1.09E-08	3.14E-07	10.03295813
gene-Dmel_CG4282	-7.275938934	-0.28185765	-10.67281408	1.12E-08	3.22E-07	8.80412716
gene-Dmel_CG3842	-1.928771499	5.005366182	-10.6555572	1.15E-08	3.28E-07	9.947591099
gene-LOC108136906	-6.325194129	2.679725227	-10.64764135	1.16E-08	3.30E-07	10.22234577
gene-Dmel_CG1347	2.031266549	6.283227047	10.64565218	1.16E-08	3.30E-07	9.886880413
gene-Dmel_CG7130	-3.205313991	3.503591233	-10.63756017	1.18E-08	3.32E-07	10.14282831
gene-Dmel_CG1982	2.604845392	9.801350523	10.63685457	1.18E-08	3.32E-07	9.895163301
gene-Dmel_CG5611	-6.411288835	0.250388283	-10.62428073	1.20E-08	3.37E-07	9.091976528
gene-Dmel_CG3181	8.698634287	-0.254671412	10.6177295	1.21E-08	3.39E-07	8.706397602
gene-Dmel_CG4604	-4.232345217	2.600367039	-10.59815696	1.24E-08	3.47E-07	10.2084264
gene-Dmel_CG30394	-7.406133256	0.267813408	-10.59261138	1.25E-08	3.48E-07	8.954312621
gene-Dmel_CG8284	1.215934338	5.872484093	10.56571117	1.29E-08	3.60E-07	9.770426489
gene-Dmel_CG14980	-1.691974892	3.22848226	-10.56151665	1.30E-08	3.61E-07	9.990571421
gene-Dmel_CG5709	-8.120947015	0.812269674	-10.55756573	1.31E-08	3.61E-07	9.041974777
gene-Dmel_CG4920	-1.992531117	5.304544595	-10.54784458	1.33E-08	3.65E-07	9.791497215
gene-Dmel_CG1271	-8.904087319	0.648503578	-10.54225842	1.34E-08	3.66E-07	8.693396015
gene-Dmel_CG42616	-1.560088858	6.01816018	-10.54054405	1.34E-08	3.66E-07	9.744991362
gene-Dmel_CG9456	-2.706286916	6.182433231	-10.51782694	1.38E-08	3.77E-07	9.726510646
gene-LOC108139226	6.626477093	-1.282439205	10.50839487	1.40E-08	3.78E-07	8.557903343
gene-Dmel_CG13255	-1.361868905	5.395914672	-10.50765017	1.40E-08	3.78E-07	9.704271202
gene-Dmel_CG42563	8.738330924	-0.443772722	10.5058453	1.40E-08	3.78E-07	8.602722917
gene-Dmel_CG1960	2.027990175	2.45274657	10.50058149	1.41E-08	3.78E-07	10.02471926
gene-Dmel_CG1216	1.605777238	7.351059266	10.50048809	1.41E-08	3.78E-07	9.687684807
gene-LOC108149695	6.366999493	0.597507226	10.4997586	1.41E-08	3.78E-07	9.492042981
gene-Dmel_CG6281	1.523784755	7.04815369	10.49965734	1.41E-08	3.78E-07	9.681630359
gene-Dmel_CG9249	-8.606200245	0.23423588	-10.49610879	1.42E-08	3.78E-07	8.59714575
gene-Dmel_CG11770	-8.977053417	0.365364775	-10.49550446	1.42E-08	3.78E-07	8.598186007
gene-Dmel_CG4717	-8.362234042	0.112665472	-10.47642822	1.46E-08	3.86E-07	8.577123531
gene-LOC108139057	5.566483095	-1.810060264	10.45349028	1.50E-08	3.97E-07	8.435001537
gene-Dmel_CG14985	-7.400125982	-0.101356079	-10.44008282	1.53E-08	4.03E-07	8.587268907
gene-Dmel_CG6921	4.300352868	6.032956807	10.42645271	1.56E-08	4.10E-07	9.665899132
gene-Dmel_CG42640	-2.421210015	5.916335186	-10.40415831	1.61E-08	4.21E-07	9.564492202
gene-Dmel_CG11961	-7.945380958	0.861638573	-10.40132601	1.61E-08	4.21E-07	9.008891112
gene-Dmel_CG1594	1.424718875	7.375515288	10.39464494	1.63E-08	4.24E-07	9.542824049
gene-Dmel_CG5789	-1.765901434	7.25022155	-10.38955612	1.64E-08	4.26E-07	9.532273203
gene-Dmel_CG33123	-10.66370432	1.029292634	-10.38770076	1.64E-08	4.26E-07	8.497899403
gene-Dmel_CG9247	-7.731012958	-0.118759551	-10.38436693	1.65E-08	4.26E-07	8.484073231
gene-Dmel_CG1359	-2.30533026	1.984735081	-10.37672034	1.67E-08	4.28E-07	9.906233883
gene-Dmel_CG4294	-7.532713491	2.11032121	-10.37648937	1.67E-08	4.28E-07	9.650267447
gene-LOC108136710	4.450953573	0.429909645	10.36220238	1.70E-08	4.36E-07	9.725868143
gene-Dmel_CG7021	2.1419751	8.254738265	10.35085304	1.73E-08	4.41E-07	9.488958297
gene-Dmel_CG7506	-4.613023014	2.618569985	-10.25799925	1.96E-08	4.99E-07	9.758403097
gene-Dmel_CG3811	1.457894835	6.693918352	10.25283935	1.97E-08	5.01E-07	9.334442146
gene-Dmel_CG41099	2.114134325	4.886713215	10.24014069	2.01E-08	5.08E-07	9.359524389
gene-Dmel_CG12744	-2.097627283	3.867230299	-10.22757204	2.04E-08	5.16E-07	9.489554941
gene-Dmel_CG44195	6.294727517	-1.35341891	10.21530471	2.08E-08	5.23E-07	8.263852498
gene-Dmel_CG14406	4.677537684	1.895780348	10.18059179	2.18E-08	5.46E-07	9.636370369
gene-Dmel_CG5080	1.34987969	8.148855103	10.17955218	2.18E-08	5.46E-07	9.244669773
gene-Dmel_CG10537	-3.209083622	0.905645336	-10.17836181	2.18E-08	5.46E-07	9.563260968
gene-Dmel_CG42233	2.309580526	3.632483294	10.17160392	2.21E-08	5.49E-07	9.398545429
gene-Dmel_CG9358	1.968242388	4.854987521	10.17051443	2.21E-08	5.49E-07	9.278606027
gene-Dmel_CG4162	-1.800710506	4.943546091	-10.15477589	2.26E-08	5.59E-07	9.272219799
gene-Dmel_CG9324	1.644122322	6.157575644	10.13490507	2.32E-08	5.73E-07	9.166768445
gene-Dmel_CG1544	1.523511964	4.629723647	10.10174485	2.43E-08	5.98E-07	9.161476008
gene-Dmel_CG5577	-1.829413104	6.789459781	-10.0857276	2.48E-08	6.10E-07	9.100644405
gene-Dmel_CG3501	-8.357182377	0.615563823	-10.05006852	2.61E-08	6.39E-07	8.412800366
gene-Dmel_CG3835	2.140229706	8.428612319	10.04509802	2.63E-08	6.42E-07	9.053582011
gene-LOC108139113	8.951832768	2.37317484	10.03731973	2.65E-08	6.47E-07	9.269863243
gene-Dmel_CG1893	-1.405216557	5.370887711	-10.02058068	2.72E-08	6.59E-07	9.020716728
gene-Dmel_CG9246	-8.741088153	0.155191232	-10.02004088	2.72E-08	6.59E-07	8.136874955
gene-Dmel_CR43417	-4.737234767	2.800970884	-10.01507719	2.74E-08	6.62E-07	9.423761744
gene-Dmel_CG10580	-7.343370664	0.928037127	-9.977907117	2.88E-08	6.95E-07	8.741536914
gene-Dmel_CG5599	1.310373678	5.878126964	9.976123337	2.89E-08	6.95E-07	8.935449678
gene-Dmel_CG7139	-2.459617696	4.452116136	-9.945355177	3.02E-08	7.24E-07	9.006677082
gene-Dmel_CG40410	9.94151909	0.408674507	9.933474724	3.07E-08	7.34E-07	8.051767679
gene-Dmel_CG5821	-9.129917678	1.248530967	-9.915531246	3.14E-08	7.50E-07	8.272855288
gene-LOC108150126	2.511434268	5.072479255	9.910430763	3.17E-08	7.54E-07	8.885859781
gene-Dmel_CG10564	-8.007174466	-0.324132314	-9.902909535	3.20E-08	7.60E-07	8.014490697
gene-Dmel_CG14216	1.087289936	4.501478688	9.880922462	3.30E-08	7.80E-07	8.840001465
gene-Dmel_CG15515	10.2145949	0.647845404	9.880812022	3.30E-08	7.80E-07	8.181439802
gene-Dmel_CG9896	-2.420586244	6.912670917	-9.872233296	3.34E-08	7.87E-07	8.794694749
gene-Dmel_CG31648	-8.535510013	0.127880552	-9.868946352	3.36E-08	7.88E-07	7.983728405
gene-Dmel_CG2794	1.71442879	4.857842247	9.867829207	3.36E-08	7.88E-07	8.803567661
gene-Dmel_CG5303	2.127565819	2.216709195	9.822849209	3.58E-08	8.37E-07	9.099582875
gene-Dmel_CG16844	-1.275806868	8.431456853	-9.816530326	3.61E-08	8.42E-07	8.721423413
gene-Dmel_CG4071	-10.15197437	0.954607417	-9.767099068	3.87E-08	9.01E-07	7.882979011
gene-Dmel_CG1888	1.818906541	2.864621896	9.749256265	3.97E-08	9.22E-07	8.857507276
gene-Dmel_CG1668	-4.983814942	0.756575003	-9.695959179	4.28E-08	9.92E-07	8.864349484
gene-Dmel_CG13397	2.326179011	4.77463494	9.694127197	4.29E-08	9.92E-07	8.569335469
gene-Dmel_CG9250	-6.794713247	-0.828942974	-9.688166999	4.33E-08	9.98E-07	7.776889681
gene-Dmel_CG15112	-2.133290901	3.000061636	-9.682964651	4.36E-08	1.00E-06	8.77772947
gene-LOC108150567	-4.696470121	1.979377826	-9.679743442	4.38E-08	1.00E-06	8.95882164
gene-Dmel_CG4423	4.785154196	-0.224294259	9.660100261	4.51E-08	1.03E-06	8.531801083
gene-Dmel_CG8571	-1.400883735	5.711084667	-9.634589066	4.67E-08	1.07E-06	8.447013641
gene-Dmel_CG15093	1.539459919	7.136289781	9.632719347	4.69E-08	1.07E-06	8.438877004
gene-LOC108141459	-2.949775359	4.542961421	-9.630405946	4.70E-08	1.07E-06	8.549071866
gene-Dmel_CG7326	1.504820053	3.167491303	9.622814208	4.75E-08	1.08E-06	8.634016118
gene-Dmel_CG7892	-3.403787567	2.491332677	-9.618743157	4.78E-08	1.08E-06	8.832796522
gene-Dmel_CG43759	-2.11350207	3.289895262	-9.6149624	4.81E-08	1.08E-06	8.679427809
gene-Dmel_CG3633	-8.393630159	0.361541706	-9.606848051	4.86E-08	1.09E-06	7.756142181
gene-Dmel_CG9628	-1.433230346	6.389975991	-9.599747302	4.91E-08	1.10E-06	8.388706055
gene-Dmel_CG31344	1.78180484	6.179275516	9.58899853	4.99E-08	1.12E-06	8.371528436
gene-Dmel_CG17950	1.519224743	6.38489702	9.585521058	5.01E-08	1.12E-06	8.363233273
gene-Dmel_CG9575	-1.30855008	4.626940987	-9.579337972	5.06E-08	1.13E-06	8.410579085
gene-Dmel_CG9849	-7.431775577	0.532078764	-9.573885165	5.10E-08	1.13E-06	8.146037604
gene-Dmel_CG7382	-9.642983465	0.694228633	-9.571767258	5.11E-08	1.13E-06	7.678786855
gene-Dmel_CG12015	-4.634772872	1.125396472	-9.568804335	5.14E-08	1.13E-06	8.715329649
gene-Dmel_CG3027	1.267920302	6.099445446	9.55886505	5.21E-08	1.15E-06	8.32193365
gene-Dmel_CG18473	4.719928401	0.497871706	9.547624112	5.30E-08	1.16E-06	8.625238066
gene-Dmel_CG5428	-1.74534337	5.145195565	-9.546189433	5.31E-08	1.16E-06	8.353084636
gene-Dmel_CG6643	-9.003971493	0.272612613	-9.545296653	5.31E-08	1.16E-06	7.649486097
gene-Dmel_CG17687	4.589215616	1.431053773	9.545041777	5.31E-08	1.16E-06	8.769890725
gene-Dmel_CG44255	-1.136985757	4.127513771	-9.537558721	5.37E-08	1.17E-06	8.385075197
gene-Dmel_CG9893	-8.503947083	0.389719356	-9.535958611	5.38E-08	1.17E-06	7.681044771
gene-Dmel_CG31672	4.582665595	0.261450887	9.526681694	5.46E-08	1.18E-06	8.425304775
gene-LOC108136834	9.477525726	1.639618648	9.526002999	5.46E-08	1.18E-06	8.210923694
gene-Dmel_CG17028	-6.560050303	-0.582807144	-9.515815705	5.54E-08	1.20E-06	7.641294767
gene-Dmel_CG17167	-2.552493806	2.716245485	-9.503744862	5.64E-08	1.21E-06	8.558641446
gene-LOC108149176	-2.76303453	1.465128328	-9.502980582	5.65E-08	1.21E-06	8.710958038
gene-Dmel_CG3959	0.957158294	5.64583261	9.488463831	5.77E-08	1.23E-06	8.217339572
gene-Dmel_CG11111	1.928931129	6.883392748	9.447929177	6.11E-08	1.31E-06	8.159814012
gene-Dmel_CG17471	-9.698969626	0.620472827	-9.429113739	6.28E-08	1.34E-06	7.526741576
gene-LOC108143674	-8.110147369	4.11398948	-9.424224336	6.33E-08	1.35E-06	8.598372604
gene-Dmel_CG13937	1.743602599	4.453209321	9.41040481	6.46E-08	1.37E-06	8.181632357
gene-Dmel_CG8583	-1.892158853	7.0250666	-9.404631412	6.51E-08	1.38E-06	8.09652432
gene-LOC108136587	-6.122636401	-1.262325582	-9.396936476	6.58E-08	1.39E-06	7.451540259
gene-Dmel_CG10584	-7.326863423	-0.235501889	-9.394336815	6.61E-08	1.39E-06	7.475686793
gene-Dmel_CG2292	-6.805212245	0.0350591	-9.394122914	6.61E-08	1.39E-06	7.691970504
gene-Dmel_CG7927	-1.278434927	5.517823412	-9.378212984	6.77E-08	1.42E-06	8.066428649
gene-Dmel_CG10240	1.663894925	4.619658694	9.362644868	6.92E-08	1.45E-06	8.098465009
gene-Dmel_CG4610	-7.646903666	0.416243009	-9.340426719	7.15E-08	1.49E-06	7.638628996
gene-Dmel_CG10562	-4.646290441	1.663902794	-9.292407153	7.67E-08	1.60E-06	8.399702903
gene-Dmel_CG9537	-4.579875905	2.198648007	-9.280450581	7.80E-08	1.62E-06	8.403380341
gene-Dmel_CG5065	-3.924347217	8.089486483	-9.278992465	7.82E-08	1.62E-06	7.943143035
gene-Dmel_CG5335	-6.802176309	0.665493035	-9.267819277	7.95E-08	1.64E-06	7.964922799
gene-LOC108136717	5.880540385	-1.546987954	9.256755938	8.08E-08	1.67E-06	7.262309973
gene-LOC108140929	1.465891586	2.689024662	9.246562045	8.20E-08	1.69E-06	8.088583779
gene-Dmel_CG4723	1.418231006	7.361818541	9.244768059	8.22E-08	1.69E-06	7.856733348
gene-Dmel_CG18559	-2.299096026	5.906009577	-9.232913087	8.37E-08	1.71E-06	7.854528353
gene-Dmel_CG9115	1.018617147	5.543765503	9.232641863	8.37E-08	1.71E-06	7.83127835
gene-Dmel_CG9854	-1.964434908	4.431883364	-9.203909956	8.73E-08	1.78E-06	7.90160551
gene-Dmel_CG17807	-7.206740375	-0.527951379	-9.202597359	8.75E-08	1.78E-06	7.264741548
gene-Dmel_CG7037	-1.659651161	4.013670567	-9.18226608	9.02E-08	1.83E-06	7.895713145
gene-Dmel_CG11378	1.900605785	3.939849069	9.181493437	9.03E-08	1.83E-06	7.966001748
gene-Dmel_CG1397	2.357177266	3.513211148	9.180204202	9.04E-08	1.83E-06	7.902099135
gene-Dmel_CG10445	-4.240532639	1.451935097	-9.158901979	9.33E-08	1.88E-06	8.106750896
gene-Dmel_CG1462	-2.135654128	7.213342058	-9.141211633	9.58E-08	1.93E-06	7.696526727
gene-Dmel_CG3194	-8.905354016	0.48587525	-9.139640346	9.60E-08	1.93E-06	7.207985866
gene-Dmel_CG31472	1.310658633	5.808072691	9.134469987	9.68E-08	1.94E-06	7.679189394
gene-Dmel_CG15415	-5.745030682	-1.271778021	-9.110481225	1.00E-07	2.01E-06	7.125478412
gene-Dmel_CG6321	1.701969226	4.601280594	9.098089517	1.02E-07	2.04E-06	7.679711661
gene-Dmel_CG17914	-2.209506142	5.653626974	-9.090636697	1.03E-07	2.06E-06	7.635608615
gene-Dmel_CG9862	-9.151253355	0.434664498	-9.082267474	1.05E-07	2.08E-06	7.144377819
gene-Dmel_CG12851	-2.238105732	4.900593553	-9.064688201	1.07E-07	2.13E-06	7.68632809
gene-Dmel_CG2525	6.092748866	-1.516892637	9.062080112	1.08E-07	2.13E-06	7.059989799
gene-Dmel_CG6856	-6.670368132	-0.074809455	-9.059194134	1.08E-07	2.14E-06	7.394301993
gene-LOC108149200	8.414097739	-0.34019722	9.042137141	1.11E-07	2.19E-06	7.09216049
gene-Dmel_CG11906	-6.952839069	-0.339075502	-9.04123537	1.11E-07	2.19E-06	7.124225089
gene-LOC108138503	5.666757836	-1.529651297	9.034729646	1.12E-07	2.20E-06	7.003013381
gene-Dmel_CG10344	-6.373602069	-1.121515597	-9.033152795	1.13E-07	2.20E-06	7.059967155
gene-Dmel_CG9081	-2.099114843	6.711525088	-9.00251275	1.18E-07	2.30E-06	7.487739845
gene-Dmel_CG8846	-2.142388823	7.715036411	-8.998249376	1.19E-07	2.31E-06	7.481624738
gene-LOC108148316	2.561495426	4.102949119	8.995214066	1.19E-07	2.32E-06	7.638281196
gene-Dmel_CG10723	-5.931032228	1.172145595	-8.982424019	1.21E-07	2.36E-06	7.873768435
gene-Dmel_CG7231	2.455301758	2.256263043	8.980135826	1.22E-07	2.36E-06	7.833022272
gene-Dmel_CG3663	-1.939508996	6.534863059	-8.963403179	1.25E-07	2.42E-06	7.420162013
gene-LOC108141986	1.175187702	5.523102878	8.955744729	1.26E-07	2.44E-06	7.406196777
gene-Dmel_CG32695	-7.416016824	1.614289264	-8.954880421	1.27E-07	2.44E-06	7.673451702
gene-LOC108140682	9.582837907	0.977078287	8.951818173	1.27E-07	2.44E-06	7.362477304
gene-Dmel_CG7436	-1.315142631	5.191180632	-8.947804997	1.28E-07	2.45E-06	7.416673295
gene-Dmel_CG5404	-5.766509159	2.325969788	-8.946237635	1.28E-07	2.45E-06	7.917449227
gene-Dmel_CG17224	-1.690999624	6.619077947	-8.941156292	1.29E-07	2.46E-06	7.383337817
gene-LOC108147167	2.777484919	3.042160032	8.941120297	1.29E-07	2.46E-06	7.682736912
gene-Dmel_CG30392	-1.928539346	2.674962896	-8.936030207	1.30E-07	2.47E-06	7.717072598
gene-LOC108140815	3.657563905	4.582572466	8.905343249	1.36E-07	2.59E-06	7.459420782
gene-Dmel_CG7257	6.964458239	-0.677900757	8.892171195	1.39E-07	2.63E-06	6.899425862
gene-Dmel_CG3358	-7.479413537	-0.251906791	-8.867877172	1.44E-07	2.73E-06	6.93029849
gene-Dmel_CG5581	-5.990595632	-1.122295034	-8.857465379	1.47E-07	2.76E-06	6.848983918
gene-Dmel_CG42553	-7.341201067	-0.119017909	-8.855109276	1.47E-07	2.77E-06	6.914156316
gene-Dmel_CG32225	4.585930361	2.774279671	8.841525243	1.50E-07	2.82E-06	7.660084003
gene-Dmel_CG8649	-0.969427807	7.040186421	-8.841039774	1.50E-07	2.82E-06	7.225891242
gene-Dmel_CG5974	1.705609612	3.852748614	8.832537121	1.52E-07	2.84E-06	7.338545062
gene-Dmel_CG6045	-1.953081402	4.297162152	-8.832412232	1.52E-07	2.84E-06	7.367927392
gene-Dmel_CG3189	-10.69491808	1.112700325	-8.825903328	1.54E-07	2.86E-06	6.852287436
gene-Dmel_CG8790	1.397806263	6.487459995	8.81985882	1.55E-07	2.88E-06	7.18982953
gene-Dmel_CG32512	-1.831557762	6.890887553	-8.812502546	1.57E-07	2.91E-06	7.18147007
gene-Dmel_CG8631	-2.483024197	1.92654912	-8.811752365	1.57E-07	2.91E-06	7.672707522
gene-Dmel_CG13300	-1.735316375	1.995144096	-8.807714534	1.58E-07	2.92E-06	7.574043658
gene-Dmel_CR44368	-5.673255298	-1.01442734	-8.801777697	1.60E-07	2.94E-06	6.822297873
gene-Dmel_CG12026	3.163327499	0.472625492	8.794547775	1.61E-07	2.97E-06	7.670063156
gene-Dmel_CG3820	-7.745043381	0.700467741	-8.789480172	1.63E-07	2.98E-06	6.993116391
gene-Dmel_CG4166	-8.706661078	0.984060335	-8.771802968	1.67E-07	3.06E-06	7.053878804
gene-LOC108149827	-1.535689907	6.184166056	-8.764529682	1.69E-07	3.09E-06	7.107814614
gene-Dmel_CG12120	2.315346333	5.272341447	8.763452334	1.69E-07	3.09E-06	7.162577487
gene-Dmel_CG4721	1.217769525	8.163529032	8.757891815	1.71E-07	3.11E-06	7.106397842
gene-Dmel_CG10560	-5.965807854	1.890338087	-8.746128631	1.74E-07	3.16E-06	7.580489402
gene-Dmel_CG30491	-8.006022607	0.417665349	-8.741472458	1.75E-07	3.17E-06	6.935770602
gene-Dmel_CG4373	-4.478656536	1.044579683	-8.712369919	1.83E-07	3.31E-06	7.484432802
gene-Dmel_CG30096	-5.258651351	-1.471985555	-8.690427604	1.89E-07	3.42E-06	6.625156779
gene-Dmel_CG2194	2.027123	6.958134232	8.680437984	1.92E-07	3.46E-06	6.972968392
gene-Dmel_CG9125	-1.729496091	3.142980498	-8.672923315	1.94E-07	3.50E-06	7.229540621
gene-Dmel_CG1275	-1.234155197	5.7477801	-8.632249805	2.07E-07	3.71E-06	6.898741682
gene-Dmel_CG4678	-1.750049973	5.219860604	-8.623926261	2.09E-07	3.76E-06	6.929144833
gene-LOC108134705	-4.158781866	0.906558638	-8.617385589	2.12E-07	3.79E-06	7.409917968
gene-Dmel_CG40045	-2.890963641	4.579751103	-8.612469949	2.13E-07	3.81E-06	6.994945498
gene-Dmel_CG3568	-1.926280228	3.945654558	-8.604977662	2.16E-07	3.84E-06	6.996666786
gene-Dmel_CG17142	2.516102511	4.215927123	8.581745886	2.24E-07	3.98E-06	6.900173058
gene-Dmel_CG2269	-3.658432621	0.424502777	-8.570093902	2.28E-07	4.03E-06	7.281947223
gene-LOC108144742	-1.513312281	4.264215458	-8.569947032	2.28E-07	4.03E-06	6.878009394
gene-Dmel_CG7546	-1.1230164	6.51936446	-8.565893326	2.29E-07	4.05E-06	6.785230489
gene-Dmel_CG6492	1.279404542	6.00435273	8.548317433	2.35E-07	4.16E-06	6.752745578
gene-Dmel_CG10069	-1.436401564	4.94485679	-8.539872593	2.39E-07	4.20E-06	6.773047346
gene-Dmel_CG10077	-1.202890571	7.203323799	-8.538516309	2.39E-07	4.20E-06	6.744248676
gene-Dmel_CG5032	-1.149728556	4.567899366	-8.536711788	2.40E-07	4.21E-06	6.802709781
gene-Dmel_CG9446	-1.000686898	5.922944938	-8.526574786	2.44E-07	4.27E-06	6.722489822
gene-Dmel_CG34347	-3.644087525	2.279217337	-8.524555259	2.44E-07	4.27E-06	7.282907205
gene-Dmel_CG15865	-5.037553056	2.085216755	-8.510350809	2.50E-07	4.36E-06	7.245600344
gene-Dmel_CG2682	1.961693891	1.692270799	8.494047827	2.56E-07	4.46E-06	7.159663806
gene-Dmel_CG10176	-1.502812571	2.967297243	-8.490786607	2.58E-07	4.48E-06	6.951061978
gene-Dmel_CG12175	1.715316875	7.406995501	8.474958038	2.64E-07	4.58E-06	6.643677594
gene-Dmel_CG7705	1.081100944	5.166447756	8.470271073	2.66E-07	4.60E-06	6.64765511
gene-Dmel_CG1319	1.058940024	5.716951233	8.456795369	2.72E-07	4.69E-06	6.604820006
gene-Dmel_CG9438	-3.050047936	2.772172786	-8.452538734	2.73E-07	4.72E-06	7.009315942
gene-Dmel_CG11372	-1.415291575	4.40089805	-8.443883602	2.77E-07	4.77E-06	6.68476654
gene-Dmel_CG13902	-5.675759417	-0.381909403	-8.434553989	2.81E-07	4.83E-06	6.689931964
gene-Dmel_CG18106	-7.224162671	3.53282855	-8.42748101	2.84E-07	4.88E-06	7.114511866
gene-Dmel_CG6896	-1.40377618	3.488862667	-8.426061789	2.85E-07	4.88E-06	6.776596352
gene-Dmel_CG12512	-2.232367745	6.936323423	-8.420124303	2.88E-07	4.91E-06	6.558053043
gene-Dmel_CG1299	-1.941665887	7.657790806	-8.408658431	2.93E-07	4.99E-06	6.538575469
gene-Dmel_CG17027	-8.378688553	0.589951518	-8.407757054	2.93E-07	4.99E-06	6.521693889
gene-LOC108142029	-8.293585958	0.733930835	-8.406395232	2.94E-07	4.99E-06	6.591774491
gene-Dmel_CG4033	1.854582413	4.175484916	8.401951092	2.96E-07	5.02E-06	6.610347067
gene-Dmel_CG8249	2.133994098	4.99126587	8.396543033	2.98E-07	5.05E-06	6.562619787
gene-Dmel_CG7524	-2.294338853	3.836897007	-8.384389233	3.04E-07	5.14E-06	6.65412171
gene-Dmel_CG6293	-1.869132754	5.532868198	-8.364563641	3.14E-07	5.29E-06	6.503113857
gene-Dmel_CG7460	5.33651295	-0.677939777	8.363163014	3.14E-07	5.30E-06	6.893432404
gene-Dmel_CG13270	-3.229257945	1.310959833	-8.35553346	3.18E-07	5.35E-06	7.027122021
gene-Dmel_CG17493	8.932224137	-0.039301724	8.345197818	3.24E-07	5.43E-06	6.27361309
gene-Dmel_CG1969	1.71324999	5.79927501	8.337847715	3.27E-07	5.48E-06	6.417054214
gene-Dmel_CG13751	-8.867582702	0.446928571	-8.333823455	3.29E-07	5.51E-06	6.293875764
gene-Dmel_CG34392	-6.348110598	-0.124211116	-8.312726416	3.41E-07	5.68E-06	6.459850152
gene-Dmel_CG1354	1.01842877	6.914207908	8.303637482	3.45E-07	5.75E-06	6.364108356
gene-Dmel_CG42747	-3.58328631	0.754700501	-8.301971788	3.46E-07	5.76E-06	6.936883074
gene-Dmel_CG4725	1.557283221	5.890258248	8.300681217	3.47E-07	5.76E-06	6.35280148
gene-Dmel_CG33179	3.19523639	0.719021945	8.298501678	3.48E-07	5.77E-06	6.937887531
gene-Dmel_CG8321	-1.390768806	3.94815706	-8.287225339	3.55E-07	5.85E-06	6.476441982
gene-Dmel_CG3618	-3.335571334	1.592844989	-8.286905509	3.55E-07	5.85E-06	6.916789246
gene-Dmel_CG7966	1.748041873	5.749368113	8.284999694	3.56E-07	5.86E-06	6.32754647
gene-LOC108147177	1.210617779	8.714178822	8.275517066	3.61E-07	5.94E-06	6.330518052
gene-Dmel_CG9999	1.18294015	4.964120924	8.267297201	3.66E-07	6.01E-06	6.31857652
gene-Dmel_CG15095	-8.464709395	2.49260382	-8.258198605	3.71E-07	6.08E-06	6.795858099
gene-Dmel_CG10572	-5.428793029	-0.592488072	-8.251823305	3.75E-07	6.13E-06	6.29304342
gene-Dmel_CG8546	-7.492255413	-0.055975324	-8.248631062	3.77E-07	6.15E-06	6.182203954
gene-Dmel_CG5972	-1.755910591	5.275319692	-8.247277757	3.78E-07	6.16E-06	6.296936896
gene-Dmel_CG8182	1.207293635	6.454623435	8.231676213	3.87E-07	6.30E-06	6.237274242
gene-Dmel_CG12390	-1.220099802	4.171516353	-8.226635662	3.90E-07	6.33E-06	6.338308791
gene-Dmel_CG33087	2.465502702	4.789912497	8.226533267	3.90E-07	6.33E-06	6.287669174
gene-Dmel_CG34368	1.865800398	3.019389489	8.218864917	3.95E-07	6.39E-06	6.455060933
gene-Dmel_CG4603	-0.96017471	5.19344846	-8.193900845	4.11E-07	6.64E-06	6.199718086
gene-Dmel_CG14977	-9.517107859	0.516664038	-8.192558906	4.12E-07	6.65E-06	6.086666495
gene-Dmel_CG42458	-3.568398822	-0.379434823	-8.181421277	4.19E-07	6.75E-06	6.723673346
gene-Dmel_CG3767	-8.390513512	0.125864581	-8.179425272	4.21E-07	6.76E-06	6.067511934
gene-LOC108142836	-1.771403583	4.521472559	-8.158324656	4.35E-07	6.98E-06	6.207364427
gene-Dmel_CG7421	-1.596749859	5.294244293	-8.157575633	4.36E-07	6.98E-06	6.135944529
gene-Dmel_CG1315	1.463232714	7.041151682	8.149333567	4.42E-07	7.06E-06	6.108238999
gene-LOC108138562	-2.493016397	3.720466631	-8.129421853	4.56E-07	7.27E-06	6.234772484
gene-Dmel_CG15081	-1.725877621	6.796047809	-8.112110454	4.69E-07	7.47E-06	6.043730368
gene-Dmel_CG12190	-6.5676549	0.025401575	-8.109106203	4.71E-07	7.49E-06	6.266495952
gene-Dmel_CG42554	-6.997620993	-0.322646257	-8.106936265	4.73E-07	7.50E-06	5.998999125
gene-Dmel_CG2135	0.937559635	6.212102802	8.104146941	4.75E-07	7.52E-06	6.021720351
gene-Dmel_CG12673	2.323961704	1.958072818	8.096022477	4.81E-07	7.60E-06	6.46519566
gene-Dmel_CG15186	4.066950338	0.719904775	8.095727815	4.81E-07	7.60E-06	6.577929082
gene-Dmel_CG11055	-1.037238871	4.807546279	-8.084583278	4.90E-07	7.72E-06	6.049191397
gene-Dmel_CG13897	-5.868021416	0.400984828	-8.079343291	4.94E-07	7.77E-06	6.276643982
gene-Dmel_CG8778	-1.426199361	4.524956405	-8.063541396	5.07E-07	7.95E-06	6.041688639
gene-Dmel_CG7442	-7.828419569	-0.326382842	-8.063469089	5.07E-07	7.95E-06	5.917612912
gene-Dmel_CG3271	-2.72357963	2.376574498	-8.059923042	5.10E-07	7.98E-06	6.427182876
gene-Dmel_CG9526	-2.03450494	6.642486914	-8.053218829	5.15E-07	8.05E-06	5.947616849
gene-Dmel_CG7394	-8.976626462	0.310211232	-8.051360973	5.17E-07	8.06E-06	5.906802846
gene-Dmel_CG3886	-5.524609889	0.439393676	-8.043722746	5.23E-07	8.15E-06	6.373790216
gene-Dmel_CG30390	-6.117159913	-0.404482934	-8.041723377	5.25E-07	8.16E-06	6.033028038
gene-Dmel_CG14516	-1.633572935	5.220767966	-8.039034593	5.27E-07	8.18E-06	5.968257981
gene-Dmel_CG31628	2.022510768	9.153554365	8.036040964	5.30E-07	8.21E-06	5.937720069
gene-Dmel_CG16904	-6.650352674	1.610206354	-8.030273115	5.35E-07	8.26E-06	6.023747839
gene-Dmel_CG14984	-5.697399914	-1.125485503	-8.029837456	5.35E-07	8.26E-06	5.879239745
gene-Dmel_CG3992	1.023092527	7.890395643	8.027507574	5.37E-07	8.28E-06	5.912279116
gene-Dmel_CG10763	-2.388876383	1.890827336	-8.025014171	5.39E-07	8.30E-06	6.479193553
gene-Dmel_CG14022	-1.41237398	3.951015403	-8.023744803	5.40E-07	8.30E-06	6.048761406
gene-Dmel_CG3894	0.950792981	4.554458915	8.017613462	5.46E-07	8.37E-06	5.931076
gene-Dmel_CG42639	-1.93847217	6.178324875	-8.0112887	5.51E-07	8.44E-06	5.880195654
gene-Dmel_CG17691	1.181130442	5.166256549	8.001550899	5.60E-07	8.56E-06	5.868965352
gene-Dmel_CG18374	1.215545159	7.926377159	8.00072868	5.61E-07	8.56E-06	5.86660767
gene-Dmel_CG17035	-0.811989026	5.049717523	-7.996501841	5.65E-07	8.61E-06	5.878726189
gene-Dmel_CG2022	-1.862379406	2.947973348	-7.992756073	5.68E-07	8.64E-06	6.207934909
gene-Dmel_CG4108	-1.428773166	5.466372911	-7.991343569	5.69E-07	8.65E-06	5.852005804
gene-Dmel_CG9496	1.253689439	7.222022793	7.985293054	5.75E-07	8.72E-06	5.83439422
gene-Dmel_CG6632	-0.882718361	4.196306685	-7.981890836	5.78E-07	8.75E-06	5.910136361
gene-LOC108135182	9.776452829	0.393619447	7.968728278	5.91E-07	8.93E-06	5.800875091
gene-Dmel_CG6044	-9.17414823	1.291017113	-7.958498944	6.01E-07	9.06E-06	5.936584021
gene-Dmel_CG4617	-1.417287684	3.34387438	-7.954868797	6.04E-07	9.10E-06	5.996512899
gene-Dmel_CG4067	1.806671807	10.57369018	7.933252285	6.26E-07	9.41E-06	5.774559351
gene-Dmel_CG34399	-6.829328291	-1.114112207	-7.926710811	6.33E-07	9.50E-06	5.731925533
gene-Dmel_CG42278	-2.219010887	1.398398061	-7.915953034	6.44E-07	9.65E-06	6.303237035
gene-Dmel_CG13605	0.804343848	5.802290743	7.909605157	6.50E-07	9.73E-06	5.694795153
gene-Dmel_CG34310	7.255254116	-0.911880323	7.906770162	6.53E-07	9.76E-06	5.702966129
gene-Dmel_CG16873	1.249220462	6.335567651	7.903136693	6.57E-07	9.80E-06	5.685985323
gene-Dmel_CG7530	1.077001167	7.682378688	7.902308688	6.58E-07	9.80E-06	5.696922745
gene-Dmel_CR43452	-3.046374288	2.589341051	-7.894965379	6.66E-07	9.90E-06	6.150826656
gene-Dmel_CG6597	1.13182114	5.206992637	7.884352305	6.78E-07	1.01E-05	5.670190317
gene-Dmel_CG17834	-1.647703632	5.19210933	-7.878013632	6.85E-07	1.01E-05	5.704990512
gene-Dmel_CG9353	-8.147023547	-0.124262946	-7.873836321	6.90E-07	1.02E-05	5.674597716
gene-Dmel_CG10718	-1.873290268	5.330654945	-7.845993849	7.22E-07	1.07E-05	5.632644628
gene-Dmel_CG44009	-9.275027349	0.3957282	-7.834332303	7.36E-07	1.08E-05	5.625979894
gene-LOC108146131	4.348698787	-0.548115368	7.828625012	7.43E-07	1.09E-05	6.059771521
gene-Dmel_CG4451	1.283053087	4.063673185	7.827088306	7.44E-07	1.09E-05	5.648336805
gene-Dmel_CG4649	-2.592138897	3.721004371	-7.820363978	7.53E-07	1.10E-05	5.751263931
gene-Dmel_CG11739	1.594844848	7.476652363	7.818791242	7.55E-07	1.11E-05	5.554820805
gene-Dmel_CG11967	0.923411998	4.143075714	7.792514756	7.88E-07	1.15E-05	5.596992825
gene-Dmel_CG12042	-1.02404043	5.136561315	-7.784444816	7.99E-07	1.17E-05	5.511698179
gene-Dmel_CG4476	3.871089956	-0.283737148	7.783154129	8.00E-07	1.17E-05	6.104265305
gene-Dmel_CG13480	-3.879126341	3.603093279	-7.777696674	8.07E-07	1.18E-05	5.793354145
gene-Dmel_CG42319	-1.120798268	6.265409479	-7.771113164	8.16E-07	1.19E-05	5.467877387
gene-LOC108137770	7.537604242	3.399996548	7.768396332	8.20E-07	1.19E-05	6.104200384
gene-Dmel_CG14437	-1.187801302	5.328537758	-7.751142997	8.44E-07	1.22E-05	5.445957465
gene-Dmel_CG2736	0.971977883	8.808693173	7.749592553	8.46E-07	1.22E-05	5.448438123
gene-Dmel_CG44015	1.577984944	5.804850688	7.748122179	8.48E-07	1.22E-05	5.424879395
gene-LOC108140954	-6.879844138	-0.257999284	-7.747200473	8.49E-07	1.22E-05	5.497719058
gene-Dmel_CG15414	-4.003719466	0.945377342	-7.742442861	8.56E-07	1.23E-05	5.941767613
gene-Dmel_CG9470	3.388668231	5.789129601	7.727991644	8.76E-07	1.26E-05	5.43496939
gene-Dmel_CG13895	-5.860993879	-0.859287913	-7.726252858	8.79E-07	1.26E-05	5.48610826
gene-Dmel_CG5721	-1.089353679	3.895558989	-7.718590164	8.90E-07	1.28E-05	5.532661552
gene-Dmel_CG16974	1.289360394	7.695518501	7.715473457	8.95E-07	1.28E-05	5.378030653
gene-LOC108139105	-7.356764364	2.730613813	-7.713107472	8.98E-07	1.28E-05	6.022581327
gene-Dmel_CG12121	0.861871943	7.009298508	7.700821998	9.17E-07	1.31E-05	5.34742258
gene-Dmel_CG7881	-2.624729461	2.273427153	-7.698559067	9.20E-07	1.31E-05	5.548429483
gene-Dmel_CG13780	2.914348815	2.066835295	7.65804605	9.84E-07	1.40E-05	5.701272746
gene-Dmel_CG1844	1.342172003	5.32408778	7.656682067	9.87E-07	1.40E-05	5.275850471
gene-Dmel_CG8612	-1.423842281	4.012147402	-7.649798789	9.98E-07	1.41E-05	5.405851861
gene-Dmel_CG5612	-2.458713604	2.562251232	-7.643482026	1.01E-06	1.43E-05	5.718431355
gene-Dmel_CG46309	5.578066611	-2.100628146	7.64107563	1.01E-06	1.43E-05	5.303143989
gene-Dmel_CG16889	-1.379658404	2.074984202	-7.639069569	1.02E-06	1.43E-05	5.702577942
gene-LOC108138214	-13.48709544	2.197289208	-7.636253573	1.02E-06	1.44E-05	5.362079427
gene-Dmel_CG4703	1.105614498	7.119369404	7.636190676	1.02E-06	1.44E-05	5.237261806
gene-Dmel_CG12142	-1.546322553	4.115777324	-7.635179333	1.02E-06	1.44E-05	5.346287584
gene-LOC108138986	-10.23742027	0.978006479	-7.632606418	1.03E-06	1.44E-05	5.358225766
gene-LOC108135601	-4.369496276	2.193864955	-7.604136397	1.08E-06	1.51E-05	5.807074005
gene-LOC108135693	-7.500365383	-0.39265056	-7.592342401	1.10E-06	1.54E-05	5.296638151
gene-Dmel_CG17922	-5.126235227	0.081055509	-7.57127491	1.14E-06	1.59E-05	5.63839164
gene-LOC108141971	-4.126886868	3.783512662	-7.569859611	1.14E-06	1.59E-05	5.436713545
gene-Dmel_CG13005	-5.756408277	-1.394930903	-7.569300175	1.14E-06	1.59E-05	5.238589024
gene-Dmel_CG1416	-1.148595353	6.807168906	-7.561215753	1.16E-06	1.61E-05	5.103277455
gene-Dmel_CG7279	2.478069737	2.110186957	7.556307651	1.17E-06	1.62E-05	5.544017879
gene-Dmel_CG16820	-3.17546617	1.317454198	-7.538402195	1.20E-06	1.67E-05	5.705977773
gene-Dmel_CG10927	-4.874946893	-0.245653953	-7.536890175	1.21E-06	1.67E-05	5.49351356
gene-Dmel_CG8268	-8.685755249	1.54568843	-7.529267394	1.22E-06	1.69E-05	5.530487501
gene-LOC108138130	-3.366622669	0.772225476	-7.523430436	1.23E-06	1.70E-05	5.716816663
gene-Dmel_CG11136	1.44156386	4.414909695	7.521983754	1.24E-06	1.70E-05	5.076818391
gene-Dmel_CG6170	1.032059366	7.166081782	7.518693827	1.24E-06	1.71E-05	5.033585652
gene-Dmel_CG14434	2.455020238	2.491525348	7.51804673	1.24E-06	1.71E-05	5.44808395
gene-Dmel_CG8067	0.712037862	5.265196625	7.514692915	1.25E-06	1.71E-05	5.028611405
gene-Dmel_CG5588	-8.398881294	-0.039898376	-7.514000299	1.25E-06	1.71E-05	5.194915336
gene-Dmel_CG5942	-1.191609619	5.840224967	-7.504651388	1.27E-06	1.74E-05	5.008827567
gene-Dmel_CG4210	1.608701583	3.40707089	7.500939205	1.28E-06	1.75E-05	5.20501987
gene-Dmel_CG14322	4.908934819	-2.010969225	7.489430571	1.31E-06	1.78E-05	5.057449001
gene-Dmel_CG30349	-1.60685492	3.869237319	-7.485651193	1.31E-06	1.79E-05	5.109150315
gene-Dmel_CG31721	5.761802445	1.454653574	7.478582247	1.33E-06	1.81E-05	5.622555459
gene-Dmel_CG42274	-4.346866546	3.968788623	-7.475239015	1.34E-06	1.81E-05	5.257021616
gene-Dmel_CG30296	-1.312729989	5.688803596	-7.471055261	1.35E-06	1.82E-05	4.969952409
gene-Dmel_CG9396	1.55602679	5.985927191	7.461864911	1.37E-06	1.85E-05	4.931577632
gene-Dmel_CG11148	0.963143576	6.266005706	7.454484821	1.38E-06	1.87E-05	4.910071271
gene-Dmel_CG2747	1.090964242	6.970634682	7.454293483	1.39E-06	1.87E-05	4.918789445
gene-Dmel_CG8642	-2.1220765	2.520682584	-7.449416558	1.40E-06	1.88E-05	5.274363751
gene-Dmel_CG1121	-3.06240898	3.552477364	-7.429072659	1.45E-06	1.94E-05	5.20445159
gene-Dmel_CG9655	0.873879437	6.422487278	7.422162304	1.46E-06	1.96E-05	4.854960033
gene-Dmel_CG7780	1.622994109	8.9845854	7.420386726	1.47E-06	1.97E-05	4.881843109
gene-Dmel_CG6153	-1.089690313	4.364966632	-7.411769161	1.49E-06	1.99E-05	4.936341444
gene-Dmel_CG6495	1.509835571	2.02759012	7.406786263	1.50E-06	2.00E-05	5.34351399
gene-LOC108136938	-2.255724516	1.007622019	-7.406610949	1.50E-06	2.00E-05	5.51445857
gene-Dmel_CG6042	1.577882249	6.137487364	7.405279989	1.51E-06	2.00E-05	4.82866472
gene-Dmel_CG7740	-1.054606773	5.768812191	-7.405014965	1.51E-06	2.00E-05	4.838242223
gene-Dmel_CG32407	1.290005071	3.947670469	7.40258727	1.51E-06	2.01E-05	4.991911686
gene-Dmel_CG34424	1.425740834	6.673726489	7.399174577	1.52E-06	2.02E-05	4.817410394
gene-Dmel_CG11295	1.520621962	3.881954421	7.396093531	1.53E-06	2.03E-05	4.909541865
gene-Dmel_CG14450	-1.104062332	4.035759437	-7.394772143	1.53E-06	2.03E-05	4.932102161
gene-Dmel_CG16713	2.534727814	5.071823959	7.392001712	1.54E-06	2.03E-05	4.875651746
gene-Dmel_CG14526	1.489735068	8.899266317	7.385487849	1.56E-06	2.05E-05	4.816568413
gene-Dmel_CG12855	0.93751552	4.5423104	7.383426156	1.56E-06	2.06E-05	4.850620778
gene-Dmel_CG18085	-1.471546643	7.160375526	-7.376795058	1.58E-06	2.08E-05	4.78109955
gene-LOC108144572	1.824393107	4.162031853	7.376101367	1.58E-06	2.08E-05	4.860074808
gene-Dmel_CG9134	1.739536151	3.413760077	7.374347071	1.59E-06	2.08E-05	4.940948538
gene-Dmel_CG13521	-4.024416156	0.554634967	-7.372558912	1.59E-06	2.08E-05	5.457576909
gene-Dmel_CG32600	3.114141166	0.728164455	7.369002538	1.60E-06	2.09E-05	5.447698207
gene-Dmel_CG6385	2.496631116	6.102476954	7.365309725	1.61E-06	2.10E-05	4.773083208
gene-Dmel_CG34396	-1.817630551	3.052236159	-7.363606877	1.62E-06	2.11E-05	5.073054817
gene-Dmel_CG7103	-1.509974031	5.678651145	-7.354586017	1.64E-06	2.14E-05	4.755331621
gene-Dmel_CG15347	7.355795393	-0.380104117	7.350901139	1.65E-06	2.15E-05	4.977581964
gene-Dmel_CG4435	-1.635239389	4.198074584	-7.350434618	1.65E-06	2.15E-05	4.844151117
gene-Dmel_CR43916	-5.583193921	-1.423394348	-7.345561715	1.67E-06	2.16E-05	4.929467087
gene-Dmel_CG7574	-5.414877923	-0.384370414	-7.344689425	1.67E-06	2.16E-05	5.116545648
gene-Dmel_CG8465	1.34662002	4.294672582	7.340685881	1.68E-06	2.17E-05	4.777408947
gene-Dmel_CG2898	2.968122369	1.303019602	7.337856992	1.69E-06	2.18E-05	5.365417636
gene-Dmel_CG1505	4.658202615	-0.733063412	7.334206887	1.70E-06	2.19E-05	4.871946682
gene-Dmel_CG10184	1.336866357	5.227420033	7.328278836	1.72E-06	2.21E-05	4.697872186
gene-Dmel_CG1812	-2.150433406	3.162924652	-7.320197351	1.74E-06	2.24E-05	4.947751963
gene-Dmel_CG1411	1.346409247	6.433210782	7.300442811	1.80E-06	2.31E-05	4.641423215
gene-Dmel_CG8310	-1.42631185	3.737868918	-7.299755127	1.80E-06	2.31E-05	4.832829053
gene-Dmel_CG11765	1.152556815	6.028964843	7.292436208	1.82E-06	2.34E-05	4.625034389
gene-Dmel_CG5473	1.004022699	6.827402179	7.291033911	1.83E-06	2.34E-05	4.629592929
gene-Dmel_CG8345	2.170952542	6.20986581	7.287878933	1.84E-06	2.35E-05	4.629166747
gene-Dmel_CG4258	1.235742812	4.168755793	7.277878763	1.87E-06	2.38E-05	4.689071952
gene-Dmel_CG7737	2.23474809	1.003910694	7.277572606	1.87E-06	2.38E-05	5.244394932
gene-Dmel_CG31673	1.260499003	5.730432298	7.271864274	1.89E-06	2.40E-05	4.593327425
gene-LOC108146260	-6.305731098	-0.050392958	-7.263096281	1.92E-06	2.44E-05	5.081951793
gene-LOC108148079	-1.414209067	2.7252168	-7.256249046	1.94E-06	2.46E-05	4.919656599
gene-Dmel_CG4317	1.231353234	2.850600627	7.255043765	1.94E-06	2.46E-05	4.827241557
gene-Dmel_CG5375	-2.680697525	1.088269268	-7.254188794	1.95E-06	2.46E-05	5.241018054
gene-Dmel_CG2152	-1.031430928	5.22682825	-7.248128491	1.97E-06	2.49E-05	4.575719828
gene-Dmel_CG6578	3.686816298	-1.27583211	7.242514913	1.99E-06	2.51E-05	5.169643411
gene-Dmel_CG18550	2.680041536	0.973163282	7.240173595	2.00E-06	2.51E-05	5.213363875
gene-Dmel_CG9796	1.30274996	7.700191927	7.234980673	2.01E-06	2.53E-05	4.53954157
gene-LOC108137834	-1.870758023	2.705454986	-7.234756363	2.01E-06	2.53E-05	4.905206428
gene-Dmel_CG3688	0.861452845	3.870664651	7.231529769	2.03E-06	2.54E-05	4.633708946
gene-Dmel_CG9460	-7.405064381	-0.704001808	-7.222865167	2.06E-06	2.57E-05	4.785321762
gene-Dmel_CG11661	0.839330572	9.933875987	7.220113551	2.07E-06	2.58E-05	4.531007204
gene-LOC108146615	1.524256697	2.777184108	7.216614579	2.08E-06	2.60E-05	4.785978637
gene-Dmel_CG9972	-5.388112539	-1.128510074	-7.201666597	2.13E-06	2.66E-05	4.755806229
gene-Dmel_CG9362	-1.128385585	3.725924967	-7.190077699	2.17E-06	2.71E-05	4.610506977
gene-LOC108145332	-3.176413956	0.198635173	-7.185179485	2.19E-06	2.73E-05	5.114650192
gene-Dmel_CG6009	0.969548742	5.168323957	7.182236834	2.20E-06	2.74E-05	4.444129512
gene-Dmel_CG11397	1.452961007	2.891366713	7.180071771	2.21E-06	2.75E-05	4.750904513
gene-Dmel_CG13636	-1.735424376	2.115548595	-7.177889668	2.22E-06	2.75E-05	4.912819133
gene-Dmel_CG11020	-3.119864661	1.715174461	-7.167121036	2.26E-06	2.80E-05	5.063059464
gene-Dmel_CG34403	4.166752606	1.928728948	7.163569359	2.28E-06	2.81E-05	5.043455422
gene-Dmel_CG14226	-1.38088482	4.131324896	-7.163142734	2.28E-06	2.81E-05	4.521810817
gene-LOC108134926	-2.484908651	2.501004999	-7.15933155	2.29E-06	2.83E-05	4.786135958
gene-Dmel_CG10721	-2.238691121	1.367149053	-7.158234127	2.30E-06	2.83E-05	5.04000799
gene-Dmel_CG18816	-6.439640884	-0.207797044	-7.152193006	2.32E-06	2.85E-05	4.796606166
gene-Dmel_CG12424	-1.077063187	5.568849944	-7.151574852	2.32E-06	2.85E-05	4.390644916
gene-Dmel_CG31157	1.639215179	5.816413597	7.147767932	2.34E-06	2.87E-05	4.375610191
gene-Dmel_CG5261	0.857470911	8.686852777	7.147328888	2.34E-06	2.87E-05	4.38996952
gene-Dmel_CG12017	7.068736042	-0.624504488	7.141359402	2.37E-06	2.89E-05	4.678505838
gene-LOC108141279	-3.461613305	0.196588676	-7.134025216	2.40E-06	2.93E-05	5.056870377
gene-Dmel_CG15113	-5.161670069	-1.579237254	-7.131097767	2.41E-06	2.94E-05	4.614542978
gene-Dmel_CG42610	-1.525014402	6.93078867	-7.130092419	2.41E-06	2.94E-05	4.342138645
gene-Dmel_CG30381	-1.191720978	3.348385404	-7.125843692	2.43E-06	2.96E-05	4.575983781
gene-Dmel_CG32056	-1.301138776	5.577131614	-7.124103475	2.44E-06	2.96E-05	4.340249306
gene-Dmel_CG6633	-1.306296862	7.619060276	-7.118143066	2.46E-06	2.99E-05	4.324002599
gene-Dmel_CG14367	2.850695745	1.599809715	7.116634942	2.47E-06	2.99E-05	4.903084566
gene-Dmel_CG4152	0.938842282	4.792504674	7.096990081	2.56E-06	3.09E-05	4.307880661
gene-Dmel_CG4825	1.337590371	6.863274452	7.092196922	2.58E-06	3.11E-05	4.272937233
gene-Dmel_CG6656	-1.23077359	4.87096925	-7.092010824	2.58E-06	3.11E-05	4.318380838
gene-Dmel_CG15653	-5.926776165	-1.227033629	-7.089672008	2.59E-06	3.12E-05	4.577929163
gene-Dmel_CG44011	-4.23936312	-1.223431474	-7.084718956	2.61E-06	3.14E-05	4.763669357
gene-Dmel_CG31365	1.064206155	3.282404712	7.084464131	2.61E-06	3.14E-05	4.478423154
gene-Dmel_CG9745	0.730308778	5.233689952	7.079690903	2.63E-06	3.16E-05	4.255514798
gene-Dmel_CG30005	-1.079986701	4.235156123	-7.078791645	2.64E-06	3.16E-05	4.36956626
gene-Dmel_CG13766	0.954722627	3.555014421	7.078132983	2.64E-06	3.16E-05	4.416553153
gene-Dmel_CG33169	-7.328344147	-0.495440982	-7.072035227	2.67E-06	3.19E-05	4.570009604
gene-Dmel_CG8112	-2.574201797	3.529836043	-7.065974483	2.70E-06	3.22E-05	4.550528724
gene-Dmel_CG8098	-1.041792182	5.531886736	-7.060116348	2.72E-06	3.25E-05	4.231761387
gene-LOC108137427	10.7878195	0.367190661	7.055035859	2.75E-06	3.27E-05	4.55274606
gene-Dmel_CG43187	-5.318015612	-1.532417526	-7.049774449	2.77E-06	3.30E-05	4.536621741
gene-Dmel_CG13698	-0.894463729	3.891812848	-7.046429125	2.79E-06	3.31E-05	4.321187067
gene-Dmel_CG40439	5.67093289	-0.282158963	7.036763862	2.84E-06	3.37E-05	4.70576637
gene-Dmel_CG9078	0.732321846	5.552051203	7.033140283	2.86E-06	3.38E-05	4.16205548
gene-Dmel_CG18292	1.76382557	3.249447572	7.029199287	2.88E-06	3.40E-05	4.397817885
gene-Dmel_CG2038	-1.493056824	5.435664834	-7.025547847	2.89E-06	3.42E-05	4.171288475
gene-Dmel_CG3520	0.885106478	3.908785895	7.025454045	2.89E-06	3.42E-05	4.279333023
gene-Dmel_CG18375	-0.986189705	5.050432134	-7.021430534	2.92E-06	3.43E-05	4.175696296
gene-Dmel_CG9416	-0.91522051	5.545533308	-7.017047313	2.94E-06	3.46E-05	4.151065705
gene-LOC108143008	-1.55567736	1.936200849	-7.0120992	2.96E-06	3.48E-05	4.653896951
gene-Dmel_CG1517	-1.892266648	1.555764359	-7.007028886	2.99E-06	3.51E-05	4.730246703
gene-Dmel_CG9792	-4.063659575	3.323214174	-6.990127588	3.08E-06	3.61E-05	4.58400074
gene-Dmel_CG7176	-0.976673652	9.474432984	-6.976487062	3.15E-06	3.69E-05	4.087521647
gene-Dmel_CG10336	1.860112465	1.578629212	6.966627682	3.21E-06	3.75E-05	4.654860101
gene-Dmel_CG3632	1.086839488	5.969007978	6.961630953	3.24E-06	3.78E-05	4.029649238
gene-Dmel_CG2155	1.009282347	7.584691454	6.957719137	3.26E-06	3.80E-05	4.040385115
gene-Dmel_CG2114	-4.934913922	-1.555599234	-6.957583273	3.26E-06	3.80E-05	4.358234914
gene-Dmel_CG12664	1.897891871	1.567146293	6.948517084	3.31E-06	3.85E-05	4.531282988
gene-Dmel_CG42369	2.427583242	7.976956551	6.941461472	3.35E-06	3.90E-05	4.010924925
gene-Dmel_CG17985	-1.313513197	3.817699634	-6.938735256	3.37E-06	3.91E-05	4.159012677
gene-Dmel_CG8280	0.955509383	12.79632874	6.91960336	3.49E-06	4.04E-05	4.010791417
gene-Dmel_CG17556	-1.223013783	6.597198194	-6.916309159	3.51E-06	4.05E-05	3.953450671
gene-Dmel_CG12819	1.227815246	2.984587854	6.91623497	3.51E-06	4.05E-05	4.219621092
gene-Dmel_CG6551	1.027895286	3.927763123	6.911846931	3.53E-06	4.08E-05	4.050721589
gene-Dmel_CG5835	-1.373917231	4.998211467	-6.894669392	3.64E-06	4.20E-05	3.950141885
gene-Dmel_CG9734	1.400463906	8.113996043	6.881334923	3.73E-06	4.29E-05	3.903981407
gene-Dmel_CG1673	1.031239867	9.257501391	6.877950088	3.75E-06	4.31E-05	3.905974529
gene-Dmel_CG9629	1.445371566	5.8343417	6.866870274	3.83E-06	4.39E-05	3.862002896
gene-Dmel_CG15661	4.377191529	0.839719813	6.866098991	3.83E-06	4.39E-05	4.609753902
gene-Dmel_CG1399	0.819919937	5.243917402	6.853616622	3.92E-06	4.49E-05	3.845423143
gene-LOC108147057	7.213625333	0.74350484	6.849832826	3.94E-06	4.51E-05	4.544758419
gene-Dmel_CG3362	1.025795929	5.713306456	6.83952154	4.02E-06	4.59E-05	3.808132193
gene-LOC108134533	2.53368704	6.760721853	6.839006822	4.02E-06	4.59E-05	3.814017927
gene-Dmel_CG3647	0.763188016	5.557764868	6.83625063	4.04E-06	4.60E-05	3.804253834
gene-LOC108140774	-1.538744818	2.847697427	-6.836152483	4.04E-06	4.60E-05	4.133161743
gene-Dmel_CG3639	0.915578155	4.846518553	6.827546446	4.10E-06	4.66E-05	3.824774857
gene-Dmel_CG10566	-5.296599094	-1.394029783	-6.819044446	4.16E-06	4.73E-05	4.170314406
gene-Dmel_CG5582	-2.575714894	1.620987556	-6.817900278	4.17E-06	4.73E-05	4.45965339
gene-Dmel_CG31911	0.971954124	6.501398312	6.810291953	4.23E-06	4.79E-05	3.754151571
gene-Dmel_CG16869	-2.612831436	2.511343105	-6.807694961	4.25E-06	4.81E-05	4.111773778
gene-LOC108145713	-3.254274254	0.48075202	-6.800519893	4.30E-06	4.86E-05	4.51025774
gene-Dmel_CG4462	-1.74484909	4.850630372	-6.795599801	4.34E-06	4.90E-05	3.8209501
gene-Dmel_CG5830	-1.185428058	6.042206165	-6.792226626	4.37E-06	4.92E-05	3.727508412
gene-Dmel_CG7846	0.816141473	3.697648339	6.791358927	4.37E-06	4.93E-05	3.84929644
gene-Dmel_CR44133	-9.921996575	0.735297343	-6.788931126	4.39E-06	4.94E-05	4.162701299
gene-Dmel_CG11205	-2.953034555	2.533065465	-6.785808261	4.42E-06	4.96E-05	4.254318735
gene-Dmel_CG15743	-1.297506402	4.243012911	-6.77635209	4.49E-06	5.04E-05	3.793950219
gene-Dmel_CG4059	-1.217261649	4.160474408	-6.773933293	4.51E-06	5.06E-05	3.800852908
gene-LOC108137787	-2.18984452	2.579163892	-6.769416701	4.55E-06	5.09E-05	4.115148714
gene-Dmel_CG7720	-2.303169444	3.853285826	-6.765989137	4.58E-06	5.12E-05	3.908327047
gene-Dmel_CG12947	2.418439033	3.076915149	6.762879569	4.60E-06	5.14E-05	3.986636104
gene-Dmel_CG7361	-1.391225899	8.417279767	-6.761682596	4.61E-06	5.14E-05	3.686026838
gene-Dmel_CG31732	-1.621463223	5.737409089	-6.757844523	4.64E-06	5.17E-05	3.690236404
gene-Dmel_CG17528	0.776287892	6.070252691	6.741548362	4.78E-06	5.32E-05	3.623585371
gene-Dmel_CG17569	0.917835826	5.744347572	6.739070333	4.80E-06	5.33E-05	3.622209139
gene-Dmel_CG15077	-1.413376507	5.801410193	-6.733692369	4.85E-06	5.38E-05	3.632236287
gene-Dmel_CG4821	1.233070476	11.23677541	6.727133833	4.91E-06	5.44E-05	3.646486418
gene-LOC108134480	-1.484249022	4.045678603	-6.725838552	4.92E-06	5.44E-05	3.724543373
gene-Dmel_CG12151	0.827946523	5.190916771	6.721775221	4.95E-06	5.48E-05	3.602520159
gene-LOC108138925	1.234365581	3.899974825	6.716788374	5.00E-06	5.51E-05	3.705877916
gene-Dmel_CG3542	0.765564446	4.879426335	6.71664778	5.00E-06	5.51E-05	3.609890536
gene-Dmel_CG8193	-2.257663168	0.866225568	-6.712404553	5.04E-06	5.55E-05	4.272437234
gene-Dmel_CG5442	1.014363752	4.612578381	6.708638784	5.07E-06	5.58E-05	3.616343012
gene-Dmel_CG11842	1.201849517	8.382017183	6.707360044	5.08E-06	5.58E-05	3.586017713
gene-Dmel_CG3461	1.621470444	6.574002651	6.706857811	5.09E-06	5.58E-05	3.567528489
gene-Dmel_CG7280	0.998521829	5.074569355	6.706689016	5.09E-06	5.58E-05	3.584476329
gene-Dmel_CG12880	-4.130497362	-1.715099387	-6.70449428	5.11E-06	5.59E-05	4.084884237
gene-Dmel_CG12189	-4.622633431	0.044485024	-6.694404319	5.20E-06	5.69E-05	4.250738805
gene-Dmel_CG10602	0.843889044	7.107826984	6.692415178	5.22E-06	5.70E-05	3.544501909
gene-Dmel_CG7289	0.771667242	5.744453631	6.691966093	5.22E-06	5.70E-05	3.535365019
gene-Dmel_CR45195	-2.749941572	0.448796189	-6.672599866	5.41E-06	5.89E-05	4.290066371
gene-Dmel_CG34445	-4.082986318	0.871653726	-6.666039432	5.47E-06	5.96E-05	4.280694132
gene-Dmel_CG8431	0.823627811	5.321341772	6.661296594	5.52E-06	6.00E-05	3.482728454
gene-Dmel_CG8360	-1.572128387	3.985626021	-6.657065971	5.56E-06	6.04E-05	3.612125778
gene-Dmel_CG42368	4.780124432	-1.101164173	6.649655435	5.64E-06	6.11E-05	4.045167446
gene-Dmel_CG9327	-0.927614343	7.475614732	-6.64880607	5.64E-06	6.11E-05	3.465501673
gene-Dmel_CG2371	-1.486361276	3.6615409	-6.648336883	5.65E-06	6.11E-05	3.639584508
gene-Dmel_CG9366	-1.100184364	4.181149106	-6.640766146	5.73E-06	6.19E-05	3.558247606
gene-Dmel_CG4822	-1.005072679	6.462135334	-6.638105893	5.75E-06	6.21E-05	3.438765431
gene-Dmel_CG17026	-9.525392383	0.923662753	-6.637855232	5.76E-06	6.21E-05	3.953514705
gene-Dmel_CG34330	3.605915871	1.955621278	6.633536061	5.80E-06	6.25E-05	3.959171002
gene-Dmel_CG3926	1.156225079	8.204208397	6.628959627	5.85E-06	6.29E-05	3.44021523
gene-Dmel_CG15106	-6.995634901	0.163533763	-6.62735002	5.87E-06	6.30E-05	4.006417447
gene-Dmel_CG11882	-1.077074835	3.684974042	-6.620351965	5.94E-06	6.38E-05	3.579356983
gene-Dmel_CG5366	0.729612146	6.597508059	6.613801354	6.01E-06	6.44E-05	3.390280175
gene-Dmel_CG5493	-6.368593998	1.716150043	-6.613498592	6.02E-06	6.44E-05	4.189783213
gene-Dmel_CG7853	1.14592526	5.664737376	6.613006929	6.02E-06	6.44E-05	3.38955246
gene-Dmel_CG10722	-5.121616358	-1.54706188	-6.611349083	6.04E-06	6.45E-05	3.857193456
gene-Dmel_CG5729	-4.321916902	3.412161777	-6.611094149	6.04E-06	6.45E-05	3.847559272
gene-LOC108138165	-9.040036879	2.71987676	-6.606400812	6.09E-06	6.49E-05	4.174638251
gene-Dmel_CG10693	1.204727268	4.94087058	6.601784409	6.14E-06	6.54E-05	3.401417052
gene-Dmel_CG4554	-8.111563413	0.278277465	-6.60087621	6.15E-06	6.54E-05	3.895667054
gene-Dmel_CG5322	1.352763701	6.124832843	6.598137322	6.18E-06	6.56E-05	3.361276683
gene-Dmel_CG4058	1.271012138	6.203492007	6.5980563	6.19E-06	6.56E-05	3.36131451
gene-Dmel_CG1273	-2.661350808	0.580533014	-6.596596448	6.20E-06	6.57E-05	4.130938956
gene-Dmel_CG9386	-1.396275823	2.693392365	-6.596187363	6.21E-06	6.57E-05	3.701129302
gene-Dmel_CG8624	-1.872134594	2.848447545	-6.591434291	6.26E-06	6.61E-05	3.686266
gene-LOC108143794	-3.088831743	1.344962908	-6.590981358	6.27E-06	6.61E-05	4.07944863
gene-Dmel_CG43079	-1.193287869	4.137145659	-6.589001134	6.29E-06	6.63E-05	3.491529087
gene-Dmel_CG10842	1.174024382	5.48006801	6.587055308	6.31E-06	6.65E-05	3.34882715
gene-Dmel_CG7996	1.555766993	0.553902853	6.58604108	6.32E-06	6.65E-05	4.058333672
gene-Dmel_CG31150	1.266792197	9.104032521	6.579738887	6.39E-06	6.72E-05	3.353754917
gene-Dmel_CG10971	1.469542991	4.467748806	6.579359342	6.40E-06	6.72E-05	3.376582416
gene-Dmel_CG42806	1.340896802	3.571672422	6.576354524	6.43E-06	6.75E-05	3.503517736
gene-Dmel_CG33304	-2.237015651	0.334917109	-6.575331942	6.44E-06	6.75E-05	4.118014684
gene-Dmel_CG11456	-1.534904504	1.823459876	-6.568863037	6.52E-06	6.82E-05	3.854204021
gene-Dmel_CG9522	-2.781667954	6.464802056	-6.557368753	6.66E-06	6.96E-05	3.366016351
gene-Dmel_CG10917	-5.478726613	0.440899884	-6.556078276	6.67E-06	6.97E-05	4.006831102
gene-Dmel_CG10061	1.850921074	2.195100157	6.549368986	6.76E-06	7.04E-05	3.773832385
gene-Dmel_CG8238	-2.107503132	2.311940829	-6.544580902	6.81E-06	7.10E-05	3.712906196
gene-Dmel_CG4449	-1.480207891	1.589279322	-6.53917611	6.88E-06	7.16E-05	3.863679899
gene-Dmel_CG1071	-2.172803544	2.764705339	-6.534415327	6.94E-06	7.21E-05	3.707142924
gene-Dmel_CG18287	2.517113415	1.179281448	6.531424311	6.98E-06	7.24E-05	3.649428593
gene-Dmel_CG31381	1.797981262	3.665121024	6.514979842	7.19E-06	7.45E-05	3.415715494
gene-Dmel_CG3403	-1.126361843	5.461127387	-6.512022063	7.23E-06	7.49E-05	3.214725745
gene-Dmel_CG42230	1.014941778	6.911855143	6.510634673	7.25E-06	7.49E-05	3.202273356
gene-Dmel_CG9709	-8.246350219	0.139403394	-6.510564259	7.25E-06	7.49E-05	3.739778421
gene-Dmel_CG4107	-0.868384517	5.280393788	-6.50887458	7.27E-06	7.50E-05	3.215312659
gene-Dmel_CG10255	-2.193536478	2.623664995	-6.495542453	7.45E-06	7.68E-05	3.634309776
gene-Dmel_CG1128	1.23603475	4.374426082	6.490810865	7.51E-06	7.74E-05	3.240768858
gene-Dmel_CG4122	1.145102797	8.301183508	6.479675109	7.67E-06	7.88E-05	3.158683741
gene-Dmel_CG10641	1.012020487	5.767289744	6.479361898	7.67E-06	7.88E-05	3.135626585
gene-Dmel_CG9886	1.07712547	7.691104135	6.476430024	7.71E-06	7.91E-05	3.147117433
gene-Dmel_CG8261	-1.257769669	7.926774834	-6.471311565	7.79E-06	7.98E-05	3.140024019
gene-Dmel_CG9506	4.898512759	-1.289270817	6.465579446	7.87E-06	8.05E-05	3.85561132
gene-Dmel_CG12269	-4.777470753	-0.872311785	-6.460173593	7.94E-06	8.12E-05	3.845079557
gene-Dmel_CG10019	-3.261173802	0.57879523	-6.460169528	7.94E-06	8.12E-05	3.923138435
gene-Dmel_CG15107	-5.638006079	-1.383336212	-6.457918985	7.98E-06	8.14E-05	3.636223096
gene-Dmel_CG4336	-3.154470461	0.730934862	-6.455611505	8.01E-06	8.17E-05	3.898191938
gene-Dmel_CG8095	-1.236819525	4.278569873	-6.446967627	8.14E-06	8.29E-05	3.168767261
gene-LOC108149343	-7.881418167	1.069416945	-6.446424731	8.15E-06	8.29E-05	3.657204739
gene-Dmel_CG2177	-9.029294905	0.328415719	-6.436982058	8.29E-06	8.42E-05	3.627712903
gene-Dmel_CG1648	-1.26942311	11.72713352	-6.434842647	8.32E-06	8.44E-05	3.103487818
gene-Dmel_CG17029	-0.979568683	5.064484011	-6.434542819	8.33E-06	8.44E-05	3.080968462
gene-LOC108147315	1.650624441	6.584306385	6.426001439	8.46E-06	8.56E-05	3.040512849
gene-Dmel_CG17324	2.733560085	1.750436575	6.424230824	8.48E-06	8.58E-05	3.648781822
gene-Dmel_CG11821	-1.557157343	4.613253137	-6.421098709	8.53E-06	8.62E-05	3.116197876
gene-Dmel_CG31414	0.885388194	6.6378479	6.419311034	8.56E-06	8.64E-05	3.025924835
gene-Dmel_CG3152	0.817506576	6.507969469	6.418672107	8.57E-06	8.64E-05	3.022374348
gene-Dmel_CG30389	0.942463638	4.943575887	6.416864359	8.60E-06	8.65E-05	3.047354943
gene-Dmel_CG9801	-1.009724095	4.202549472	-6.416773355	8.60E-06	8.65E-05	3.123747984
gene-LOC108141301	-5.676418011	-1.358240445	-6.41360931	8.65E-06	8.69E-05	3.568747811
gene-Dmel_CR45115	-5.240550376	0.081976924	-6.409370982	8.72E-06	8.75E-05	3.775014429
gene-Dmel_CG9828	-1.188097916	3.567112568	-6.403542449	8.81E-06	8.83E-05	3.228138704
gene-Dmel_CG7065	1.098027728	3.685590341	6.39797635	8.90E-06	8.91E-05	3.155321837
gene-LOC108136070	6.042348185	-0.717651718	6.395863339	8.94E-06	8.94E-05	3.630426721
gene-Dmel_CG10163	-7.312896289	-0.758657199	-6.392497993	8.99E-06	8.99E-05	3.553687197
gene-Dmel_CG15044	-2.707405285	3.060871404	-6.389599382	9.04E-06	9.02E-05	3.380773661
gene-Dmel_CG8534	-1.69488585	5.114117907	-6.389478777	9.04E-06	9.02E-05	3.257223397
gene-LOC108145080	-5.946232237	-0.905323139	-6.388849922	9.05E-06	9.02E-05	3.5562022
gene-Dmel_CG11658	1.339610385	4.582741521	6.371537798	9.34E-06	9.30E-05	2.995303547
gene-Dmel_CG31103	-1.676019978	4.025594835	-6.369926729	9.37E-06	9.31E-05	3.090821224
gene-Dmel_CG9717	-1.594371429	4.499988283	-6.366127298	9.44E-06	9.37E-05	3.054995483
gene-Dmel_CG9707	-0.787013501	5.471076439	-6.360614477	9.53E-06	9.45E-05	2.926996942
gene-Dmel_CG8048	-0.673338611	6.550332765	-6.358397027	9.57E-06	9.48E-05	2.910508505
gene-Dmel_CG14396	-5.437353942	-1.535241967	-6.348749976	9.74E-06	9.64E-05	3.463220852
gene-Dmel_CG8199	0.899510185	5.774124964	6.342066379	9.86E-06	9.75E-05	2.87528119
gene-Dmel_CG14762	1.377657798	8.104539385	6.337805812	9.94E-06	9.82E-05	2.889481133
gene-LOC108147704	-1.954526504	2.046501046	-6.334680208	1.00E-05	9.86E-05	3.434423862
gene-Dmel_CG11874	1.005704436	6.182399926	6.333665965	1.00E-05	9.87E-05	2.859714363
gene-Dmel_CG7038	-1.230378095	3.855416562	-6.320753875	1.03E-05	0.000100977	2.994171111
gene-Dmel_CG17975	-3.827306772	0.064011517	-6.30828767	1.05E-05	0.000103215	3.652060843
gene-Dmel_CG1910	0.776764282	6.687595237	6.307190283	1.05E-05	0.000103313	2.813783641
gene-Dmel_CG7920	0.894459889	10.16451372	6.301548816	1.06E-05	0.000104283	2.838895435
gene-Dmel_CG11880	1.099096185	6.045392383	6.298157321	1.07E-05	0.000104825	2.79223693
gene-Dmel_CG13585	-1.469156723	7.00208527	-6.297576726	1.07E-05	0.000104825	2.799281276
gene-Dmel_CG30035	-1.055262768	10.09663557	-6.293490227	1.08E-05	0.000105507	2.82130319
gene-Dmel_CG14882	1.277244202	2.601182987	6.292740574	1.08E-05	0.00010554	3.158725024
gene-Dmel_CG2822	-2.609667858	0.591051787	-6.290707381	1.08E-05	0.000105824	3.59777072
gene-Dmel_CG31159	1.357939018	2.790692534	6.289776134	1.09E-05	0.000105894	3.128379619
gene-Dmel_CG15098	-1.075373051	9.296456213	-6.287176765	1.09E-05	0.00010629	2.803539621
gene-Dmel_CG6070	2.23124746	3.71744601	6.284413626	1.10E-05	0.000106669	2.90513467
gene-Dmel_CG16973	0.917110033	8.046952267	6.284104133	1.10E-05	0.000106669	2.785349985
gene-Dmel_CG18003	2.000914028	5.654124129	6.275876417	1.11E-05	0.000108189	2.761695021
gene-Dmel_CG32154	-2.294598981	1.349947371	-6.272357566	1.12E-05	0.00010878	3.498398248
gene-Dmel_CG13516	-5.696433654	-1.209001401	-6.269300047	1.13E-05	0.000109282	3.344444874
gene-Dmel_CG9410	-1.334091687	3.828920957	-6.266576166	1.13E-05	0.000109718	2.893896985
gene-Dmel_CG9964	1.682155505	8.161943103	6.26286957	1.14E-05	0.000110357	2.747538763
gene-Dmel_CG10805	1.178439277	4.67919533	6.249419478	1.17E-05	0.000113022	2.746640896
gene-Dmel_CR40741	5.03301846	-1.952500167	6.24626327	1.18E-05	0.000113565	3.273815629
gene-Dmel_CG11212	-4.184617397	-0.614786823	-6.233958211	1.20E-05	0.000116065	3.46240967
gene-Dmel_CG14646	0.764354982	5.097462983	6.223049807	1.23E-05	0.000118314	2.667529504
gene-Dmel_CG11943	0.752047653	5.563104972	6.220725964	1.23E-05	0.000118676	2.646076103
gene-Dmel_CG12075	-1.281653374	5.66628541	-6.220274333	1.24E-05	0.000118676	2.662679302
gene-Dmel_CG14131	2.130770013	1.422268408	6.218789602	1.24E-05	0.000118803	3.283949652
gene-Dmel_CG14514	0.763129932	4.038628138	6.218569189	1.24E-05	0.000118803	2.741814525
gene-Dmel_CG13071	-6.198990135	0.149630075	-6.217992821	1.24E-05	0.000118806	3.456391235
gene-Dmel_CG4686	-1.535752604	4.823366829	-6.21660352	1.24E-05	0.000118988	2.699974558
gene-Dmel_CG7152	-1.303858881	3.392174407	-6.21567319	1.25E-05	0.00011907	2.868479836
gene-Dmel_CG10194	0.85365507	4.600902382	6.212715651	1.25E-05	0.000119601	2.685063555
gene-Dmel_CG43690	-1.630531315	7.394106684	-6.211262824	1.26E-05	0.000119799	2.635075886
gene-Dmel_CR44690	1.762458267	2.190105267	6.209519487	1.26E-05	0.000120063	3.090853285
gene-Dmel_CG32441	1.286278801	4.493275394	6.206060597	1.27E-05	0.000120712	2.68043589
gene-Dmel_CG8453	1.410491418	8.756819185	6.205076604	1.27E-05	0.000120807	2.63746767
gene-LOC108145740	3.240301755	0.355003154	6.201984627	1.28E-05	0.000121378	3.453426251
gene-Dmel_CG8013	0.686996532	4.817465145	6.198532617	1.29E-05	0.000122033	2.638468241
gene-Dmel_CG5613	-1.007946111	4.43091612	-6.194416058	1.30E-05	0.000122844	2.63315552
gene-Dmel_CG12109	1.148377266	3.128033429	6.193134473	1.30E-05	0.00012301	2.847965266
gene-Dmel_CG13283	2.094239063	4.713887575	6.192109013	1.30E-05	0.000123117	2.645335209
gene-Dmel_CG10579	-1.276147077	4.666527478	-6.188836978	1.31E-05	0.000123742	2.647882444
gene-Dmel_CG17947	-0.938447676	4.062333876	-6.186496639	1.32E-05	0.000124154	2.697214639
gene-Dmel_CG9994	0.850172839	5.880177113	6.179188049	1.33E-05	0.000125726	2.562462387
gene-Dmel_CG6579	-1.04370335	6.823919506	-6.177271138	1.34E-05	0.000126046	2.566909889
gene-Dmel_CG4030	-0.792252739	4.821587311	-6.169780469	1.36E-05	0.000127687	2.593150372
gene-Dmel_CG15855	-2.013442978	2.397735635	-6.164993883	1.37E-05	0.000128699	3.044198121
gene-LOC108148205	-1.397533184	1.726697627	-6.157867783	1.39E-05	0.000130288	3.106319994
gene-Dmel_CG34159	1.096354611	4.332099502	6.149132939	1.41E-05	0.000132294	2.594954354
gene-Dmel_CG2076	-1.060143446	6.063102239	-6.147350814	1.42E-05	0.000132599	2.509036838
gene-LOC108149177	1.926230073	1.414058204	6.144136186	1.42E-05	0.000133261	3.173616186
gene-Dmel_CG16987	-1.627743181	5.795931015	-6.142320013	1.43E-05	0.000133577	2.52116632
gene-Dmel_CG46284	-1.011620468	4.719835111	-6.136548503	1.44E-05	0.000134887	2.542203666
gene-Dmel_CG44248	0.913723159	5.016493454	6.133944865	1.45E-05	0.000135407	2.492408779
gene-Dmel_CG42803	1.069594372	6.300981826	6.131156888	1.46E-05	0.000135876	2.47271504
gene-Dmel_CG1208	-11.17988573	1.561630658	-6.131005595	1.46E-05	0.000135876	3.146207322
gene-Dmel_CG9363	-2.066517208	5.321368063	-6.130126163	1.46E-05	0.000135961	2.511875714
gene-Dmel_CG1143	-1.1047033	4.863122892	-6.128523553	1.47E-05	0.000136116	2.530196322
gene-Dmel_CG7758	-1.012319381	7.307739158	-6.128428663	1.47E-05	0.000136116	2.479529578
gene-Dmel_CG44252	-2.174002759	3.030296856	-6.127207401	1.47E-05	0.000136289	2.937490464
gene-Dmel_CG18734	0.990590733	6.437536808	6.123099713	1.48E-05	0.000137201	2.45572516
gene-Dmel_CG7781	1.865849249	5.598540296	6.120684147	1.49E-05	0.000137683	2.472480325
gene-Dmel_CG13207	1.621284439	1.058243059	6.119803991	1.49E-05	0.000137771	3.129301369
gene-LOC108142262	3.878384455	5.607746942	6.115370657	1.50E-05	0.000138779	2.489946663
gene-LOC108149161	1.021689445	3.654874622	6.114295779	1.51E-05	0.000138918	2.602984207
gene-Dmel_CG6762	1.208530126	5.703300989	6.108766574	1.52E-05	0.000140222	2.429247301
gene-Dmel_CG16717	0.805775768	4.051520851	6.104378078	1.53E-05	0.000141237	2.53008504
gene-Dmel_CG7420	-1.243974844	4.275388757	-6.101224456	1.54E-05	0.000141931	2.535194914
gene-Dmel_CG4742	0.888220972	5.471398428	6.100487584	1.55E-05	0.000141984	2.417240022
gene-Dmel_CG7900	-2.410274515	5.764329875	-6.099123995	1.55E-05	0.000142084	2.474454149
gene-Dmel_CG9519	-6.195294473	1.389312477	-6.099043341	1.55E-05	0.000142084	3.245305891
gene-Dmel_CG32446	0.80435612	5.817756314	6.089770923	1.58E-05	0.00014443	2.390114024
gene-Dmel_CG9521	-3.977731711	-0.381712963	-6.08862308	1.58E-05	0.000144597	3.268095356
gene-Dmel_CG9054	0.678709811	4.971085993	6.08687097	1.59E-05	0.000144927	2.410811202
gene-Dmel_CG11121	-1.918546747	1.323746949	-6.079002412	1.61E-05	0.000146936	3.0959515
gene-Dmel_CG9444	1.77096261	2.804672317	6.076526329	1.62E-05	0.000147473	2.636493249
gene-Dmel_CG3284	-1.109944819	4.255602692	-6.075174662	1.62E-05	0.000147701	2.458223238
gene-Dmel_CR45846	5.116290579	-2.185251976	6.072429998	1.63E-05	0.000148316	3.002249275
gene-Dmel_CG15236	-6.856893901	1.516340518	-6.068604051	1.64E-05	0.000149237	3.199645079
gene-Dmel_CG8414	0.988831704	3.425122712	6.05315781	1.69E-05	0.00015348	2.532238887
gene-Dmel_CR45185	1.56553715	0.806438752	6.050565503	1.70E-05	0.000154076	2.838352185
gene-Dmel_CG3870	-0.65199072	5.010794072	-6.049422297	1.70E-05	0.000154255	2.346699803
gene-Dmel_CG17816	4.376085701	0.580052421	6.032071899	1.76E-05	0.000159217	3.167294512
gene-Dmel_CG12703	0.957813755	8.613500923	6.028553277	1.77E-05	0.000160117	2.295638034
gene-Dmel_CG12917	4.27329446	-1.82820598	6.023717908	1.78E-05	0.000161423	2.99158354
gene-Dmel_CG10962	3.383929583	2.318963828	6.01768639	1.81E-05	0.000163021	2.718067625
gene-Dmel_CG2767	1.564070126	4.440836992	6.017442959	1.81E-05	0.000163021	2.319469902
gene-Dmel_CG6850	1.136611515	7.313851865	6.01563638	1.81E-05	0.000163416	2.261522422
gene-Dmel_CG4720	0.771971577	6.160914253	6.011283707	1.83E-05	0.0001646	2.236956626
gene-Dmel_CG12268	-1.667627059	6.188450067	-6.010079446	1.83E-05	0.000164812	2.252754465
gene-Dmel_CG5169	0.646442982	6.130327628	6.004203734	1.85E-05	0.000166485	2.222616731
gene-Dmel_CG16993	-2.871817167	0.683119247	-5.9987057	1.87E-05	0.000168057	3.02348225
gene-Dmel_CG5618	-1.686990301	4.153842643	-5.991029435	1.90E-05	0.000170343	2.336799265
gene-Dmel_CG7855	1.397716582	3.092737217	5.987835929	1.91E-05	0.000171206	2.469509879
gene-Dmel_CG1124	1.325115345	4.612075508	5.979990799	1.94E-05	0.000173593	2.194669358
gene-Dmel_CG7088	2.118180856	5.034544799	5.978968848	1.94E-05	0.000173758	2.212773986
gene-Dmel_CG6531	-1.170553693	4.239372911	-5.976787851	1.95E-05	0.000174306	2.331990243
gene-Dmel_CG32485	-7.513484417	1.264509542	-5.973064222	1.96E-05	0.000175366	3.049228288
gene-Dmel_CG11099	-1.450715541	2.111951292	-5.972440554	1.97E-05	0.000175401	2.679222714
gene-Dmel_CG1140	1.209269275	6.479076384	5.970586639	1.97E-05	0.000175846	2.162495846
gene-Dmel_CG10964	-0.956510046	4.835827602	-5.966243615	1.99E-05	0.000177124	2.18708582
gene-Dmel_CG5610	4.045093764	-1.213463774	5.965223353	1.99E-05	0.000177294	3.020147949
gene-Dmel_CG14650	0.944906211	5.924685946	5.955851945	2.03E-05	0.000180292	2.130251386
gene-Dmel_CG43341	-7.729339954	-0.004042436	-5.950960565	2.05E-05	0.000181781	2.866101442
gene-Dmel_CG6415	1.062414726	6.771708489	5.950307169	2.05E-05	0.000181781	2.126053617
gene-Dmel_CG18105	-5.217675076	0.170142599	-5.94997205	2.05E-05	0.000181781	3.019673571
gene-Dmel_CG11655	0.778507212	7.41203409	5.9475844	2.06E-05	0.000182428	2.129819467
gene-Dmel_CG14105	-3.193816447	1.878606244	-5.943488554	2.08E-05	0.000183672	2.858870031
gene-Dmel_CG6349	1.330515588	3.727197547	5.939247584	2.09E-05	0.000184975	2.287382558
gene-LOC108147816	-1.595619937	6.213287079	-5.938318426	2.10E-05	0.000185122	2.108255101
gene-LOC108141388	-1.583454556	5.821428321	-5.923135894	2.16E-05	0.000190348	2.07868651
gene-Dmel_CG6806	3.631007881	9.5213329	5.919399307	2.17E-05	0.000191518	2.098807726
gene-Dmel_CG4208	0.948471229	3.558267416	5.917359895	2.18E-05	0.000192076	2.210495779
gene-Dmel_CG12177	1.089699803	3.343517275	5.914751719	2.19E-05	0.000192844	2.29368298
gene-Dmel_CG4039	1.067397241	3.205844948	5.903126541	2.24E-05	0.000196961	2.304515783
gene-Dmel_CG11779	0.736710231	6.1223428	5.889982642	2.30E-05	0.000201752	1.999955867
gene-Dmel_CG2316	1.364811538	6.571786072	5.885822973	2.32E-05	0.00020316	1.997708036
gene-Dmel_CG7857	0.629377465	4.576388146	5.884120662	2.33E-05	0.000203624	2.048221599
gene-Dmel_CG3402	-1.431480462	3.417902655	-5.878116096	2.35E-05	0.000205768	2.231554175
gene-Dmel_CG3771	1.060084059	3.589558751	5.873799428	2.37E-05	0.000207268	2.170379278
gene-Dmel_CG11127	0.885791264	3.421931336	5.872034487	2.38E-05	0.000207767	2.175029123
gene-Dmel_CG7175	0.837738222	4.49214988	5.870502596	2.39E-05	0.000208176	2.034810681
gene-Dmel_CG10814	5.506703095	-0.688531522	5.86869362	2.39E-05	0.000208695	2.873637383
gene-LOC108142870	-1.015394605	3.659853465	-5.867227441	2.40E-05	0.00020908	2.124873457
gene-LOC108136353	-1.368126189	2.026011402	-5.86669083	2.40E-05	0.000209095	2.427282409
gene-Dmel_CG8522	0.870870011	9.228458714	5.862851304	2.42E-05	0.00021043	1.979368273
gene-Dmel_CG9285	0.711673816	7.871293057	5.860471331	2.43E-05	0.000211186	1.963391854
gene-Dmel_CG11094	1.307060569	4.948968478	5.858776232	2.44E-05	0.000211669	1.956751901
gene-LOC108138577	3.365514737	-0.415290246	5.855529531	2.46E-05	0.000212706	2.845428226
gene-Dmel_CG2915	-1.122792551	5.555419975	-5.855217587	2.46E-05	0.000212706	1.943613032
gene-Dmel_CG18780	-1.370288246	2.864058385	-5.85349995	2.46E-05	0.000213202	2.244765107
gene-Dmel_CG43479	-4.170177148	-0.801413945	-5.851908005	2.47E-05	0.000213649	2.808386329
gene-Dmel_CG42276	1.048669524	5.457453443	5.848603659	2.49E-05	0.000214797	1.927372642
gene-Dmel_CG13284	0.797075473	7.71219221	5.847262694	2.49E-05	0.000215144	1.935508088
gene-Dmel_CG4676	-5.376251928	-1.506013868	-5.844563701	2.51E-05	0.000216051	2.659311047
gene-Dmel_CG32155	1.095545738	4.414105205	5.841579323	2.52E-05	0.00021708	2.009339153
gene-Dmel_CG5826	-1.01792928	7.383194065	-5.834018259	2.56E-05	0.00022003	1.905568707
gene-Dmel_CG7110	-1.713709131	2.969252433	-5.830160357	2.58E-05	0.000221449	2.240056401
gene-Dmel_CG4786	4.205360513	0.052342865	5.826096055	2.60E-05	0.000222966	2.795471656
gene-Dmel_CG17292	-0.799702434	7.899470188	-5.824470425	2.61E-05	0.00022345	1.89035142
gene-Dmel_CG30295	1.026546821	5.272094596	5.823609217	2.61E-05	0.000223608	1.882493384
gene-Dmel_CG1276	0.811509288	4.211609681	5.821523783	2.62E-05	0.000224201	1.95763724
gene-LOC108149439	-1.254934009	5.682263639	-5.821244589	2.62E-05	0.000224201	1.879084087
gene-Dmel_CG4574	0.860271957	6.818635466	5.820682629	2.62E-05	0.000224232	1.871246562
gene-Dmel_CG10131	-1.395193104	4.228019993	-5.815935889	2.65E-05	0.000226065	1.959974158
gene-Dmel_CG14643	-4.43020621	-1.639541217	-5.808175033	2.69E-05	0.000229232	2.623287251
gene-Dmel_CG18802	0.660239512	6.135878787	5.798357794	2.74E-05	0.000233329	1.819258986
gene-Dmel_CG3523	-1.398592791	12.3164937	-5.797825528	2.74E-05	0.000233329	1.87636107
gene-Dmel_CG12159	-1.152514157	3.534822796	-5.797460176	2.74E-05	0.000233329	2.034274261
gene-Dmel_CG4165	0.653043841	7.032936715	5.794145391	2.76E-05	0.000234597	1.827213316
gene-Dmel_CG16720	-6.928164601	-0.322164351	-5.793494701	2.76E-05	0.000234671	2.603925141
gene-Dmel_CR44790	5.853576229	-0.472862224	5.789110296	2.79E-05	0.000236431	2.657048781
gene-Dmel_CG5273	-0.812927211	8.526849133	-5.778126603	2.85E-05	0.000241237	1.806238045
gene-Dmel_CG12499	1.020515871	4.889056487	5.773122347	2.87E-05	0.000243338	1.803694415
gene-Dmel_CG5714	-0.89041955	4.632088074	-5.76754361	2.91E-05	0.000245583	1.836213131
gene-Dmel_CG9888	-8.595657521	0.071370005	-5.767049262	2.91E-05	0.000245583	2.55178571
gene-Dmel_CG6983	-3.070472541	0.969809494	-5.766889701	2.91E-05	0.000245583	2.635389211
gene-LOC108142423	3.589979835	-0.385878771	5.763192674	2.93E-05	0.000247103	2.682325238
gene-Dmel_CG1078	0.881791627	4.841887076	5.756959074	2.96E-05	0.000249848	1.772708371
gene-Dmel_CG8839	-0.810938787	6.665392723	-5.756008289	2.97E-05	0.000249938	1.742602893
gene-Dmel_CG17081	-1.246318377	3.25855355	-5.755811572	2.97E-05	0.000249938	1.994929132
gene-Dmel_CG15094	-1.085119136	5.334661044	-5.752253669	2.99E-05	0.00025142	1.757347672
gene-Dmel_CG4178	3.054951348	3.181665072	5.748131073	3.02E-05	0.000252977	2.002176485
gene-Dmel_CG3829	1.062123731	8.218178399	5.748085317	3.02E-05	0.000252977	1.744311868
gene-Dmel_CG10360	-1.106015877	10.12470488	-5.745420252	3.03E-05	0.000254043	1.75385635
gene-Dmel_CG14971	-1.14711683	4.082044561	-5.741624073	3.05E-05	0.000255669	1.834546812
gene-Dmel_CG31793	-1.179741052	5.978862791	-5.738866989	3.07E-05	0.000256671	1.714178774
gene-Dmel_CG17681	1.42633113	1.794053193	5.738636415	3.07E-05	0.000256671	2.214811554
gene-Dmel_CG14032	-7.500560744	2.110188386	-5.738092329	3.07E-05	0.000256705	2.636051601
gene-Dmel_CG4501	1.433400339	9.9252099	5.73486695	3.09E-05	0.000258066	1.736403873
gene-Dmel_CG4966	0.762755738	5.30755662	5.731474027	3.11E-05	0.000259519	1.698576503
gene-Dmel_CG5505	0.751077557	6.985250949	5.714594106	3.22E-05	0.000267845	1.665943974
gene-Dmel_CG9374	0.891246963	4.107525363	5.713119927	3.23E-05	0.000268362	1.765673453
gene-Dmel_CG1386	2.339942927	0.524728013	5.712431082	3.23E-05	0.000268474	2.531046308
gene-Dmel_CG1103	1.149625326	2.006954931	5.706733007	3.27E-05	0.000271176	2.14727904
gene-Dmel_CG7296	-1.794037833	3.700973476	-5.706290749	3.27E-05	0.000271176	1.873139187
gene-LOC108143574	-1.340993336	2.818077796	-5.705490995	3.27E-05	0.000271348	1.947073514
gene-Dmel_CG7577	1.712188403	-0.023775481	5.703289044	3.29E-05	0.000272255	2.356324205
gene-Dmel_CG6739	2.059513378	3.196198634	5.698174117	3.32E-05	0.000274703	1.694440734
gene-LOC108148125	-0.866165753	5.691326879	-5.696949704	3.33E-05	0.000275104	1.628247655
gene-Dmel_CG2788	1.668433201	6.827188337	5.694894373	3.34E-05	0.000275947	1.623854108
gene-Dmel_CG10234	0.662923945	4.457785015	5.693150848	3.35E-05	0.000276413	1.679240865
gene-Dmel_CG41265	6.003757477	-1.168061788	5.693082317	3.35E-05	0.000276413	2.421778588
gene-Dmel_CG7639	-0.682217679	3.750399998	-5.691621484	3.36E-05	0.000276943	1.772428372
gene-Dmel_CG11881	1.375326247	2.286931129	5.690722692	3.37E-05	0.000276975	2.112554767
gene-Dmel_CG1274	-0.977495743	4.593580919	-5.690417852	3.37E-05	0.000276975	1.662073782
gene-Dmel_CG16752	-3.107714466	-0.528121025	-5.690162627	3.37E-05	0.000276975	2.549810514
gene-Dmel_CG13779	-1.016959392	6.894190701	-5.686909493	3.39E-05	0.000278469	1.607917547
gene-Dmel_CG42275	0.79535466	6.025816513	5.685428843	3.40E-05	0.000279015	1.596135351
gene-Dmel_CG13856	-1.596460908	4.357275933	-5.681931112	3.43E-05	0.000280588	1.664863516
gene-Dmel_CG5313	-1.886792466	2.166382358	-5.681587106	3.43E-05	0.000280588	2.094428501
gene-Dmel_CG17530	-4.332986014	-0.824736674	-5.679873752	3.44E-05	0.000281266	2.460712972
gene-Dmel_CG8552	1.2682687	8.137140485	5.678488751	3.45E-05	0.000281767	1.605153403
gene-Dmel_CG32675	1.003802035	6.283246921	5.677812232	3.45E-05	0.000281883	1.583277141
gene-Dmel_CG13025	1.415875147	2.781555851	5.676805402	3.46E-05	0.000281948	1.92873212
gene-Dmel_CG6620	-2.149165138	1.22918535	-5.676769783	3.46E-05	0.000281948	2.347548586
gene-Dmel_CG17896	1.129835676	8.453514455	5.672993522	3.49E-05	0.000283588	1.596176232
gene-Dmel_CG13685	1.90630402	1.467853516	5.672798277	3.49E-05	0.000283588	2.223798612
gene-Dmel_CG4753	0.795341268	8.860806576	5.672383362	3.49E-05	0.000283588	1.598519645
gene-Dmel_CG9520	0.804807208	5.491628879	5.671700383	3.49E-05	0.00028371	1.573181169
gene-Dmel_CG11956	1.641324403	5.630861376	5.671119583	3.50E-05	0.000283769	1.60151748
gene-Dmel_CG17285	3.790756146	0.061203805	5.670674529	3.50E-05	0.000283769	2.505526854
gene-Dmel_CG7143	-2.671934146	-0.538899063	-5.666770626	3.53E-05	0.000285663	2.506559527
gene-Dmel_CG10922	1.050404538	6.088035358	5.660352293	3.57E-05	0.000288743	1.548530167
gene-Dmel_CG11811	0.581740334	4.626730799	5.660305302	3.57E-05	0.000288743	1.594818949
gene-Dmel_CG1129	1.114561872	5.32873002	5.656704037	3.60E-05	0.000290504	1.551586959
gene-Dmel_CG4268	1.057918187	6.751289762	5.651459428	3.63E-05	0.000293206	1.537608075
gene-LOC108145351	1.185869059	4.319298518	5.65059455	3.64E-05	0.000293438	1.620011276
gene-Dmel_CG9952	-0.960678864	5.150518254	-5.649755169	3.65E-05	0.000293656	1.549768134
gene-Dmel_CG6291	1.111716541	5.441861859	5.642778424	3.69E-05	0.000297385	1.521893212
gene-Dmel_CR32172	1.729491816	2.366155491	5.639721796	3.72E-05	0.000298886	1.922615462
gene-Dmel_CG30196	-6.232205183	-1.159051634	-5.638043121	3.73E-05	0.000299595	2.32764979
gene-Dmel_CG6678	1.917510137	0.855127109	5.637544495	3.73E-05	0.000299621	2.319602079
gene-Dmel_CG3135	1.165203472	4.683701332	5.621891	3.85E-05	0.000308503	1.4992285
gene-Dmel_CG1559	0.560754409	5.969454741	5.62155639	3.85E-05	0.000308503	1.467988793
gene-Dmel_CR43432	-2.201638708	2.208438831	-5.617828735	3.88E-05	0.000310351	2.014624125
gene-Dmel_CG6167	-1.963334666	1.099340847	-5.617573155	3.88E-05	0.000310351	2.277923301
gene-Dmel_CG8593	0.614568761	4.447683337	5.614641068	3.90E-05	0.000311847	1.508401926
gene-Dmel_CG9528	-0.84592954	4.303767818	-5.611269123	3.93E-05	0.000313618	1.55231707
gene-Dmel_CG6025	-1.310865635	4.708382764	-5.610393381	3.93E-05	0.000313877	1.506204891
gene-Dmel_CG4105	-2.018696069	3.247209986	-5.607687633	3.95E-05	0.000315254	1.862371335
gene-Dmel_CG6623	-1.224158069	4.919022749	-5.600421481	4.01E-05	0.000319452	1.479815719
gene-Dmel_CG5937	-4.845105277	-0.200261963	-5.599755475	4.02E-05	0.000319586	2.361927289
gene-Dmel_CG8825	1.003609674	3.922462294	5.59895404	4.02E-05	0.000319806	1.576481191
gene-Dmel_CG1232	-1.086969346	1.681974213	-5.59744936	4.03E-05	0.000320036	2.050260865
gene-Dmel_CG6565	0.886864782	6.060668079	5.596907626	4.04E-05	0.000320036	1.420478115
gene-Dmel_CG14291	2.582228446	5.086874422	5.596800744	4.04E-05	0.000320036	1.462500831
gene-Dmel_CG11331	0.88936392	7.755797784	5.596517305	4.04E-05	0.000320036	1.43982854
gene-Dmel_CG31689	0.528273214	7.995862557	5.59634866	4.04E-05	0.000320036	1.440468512
gene-Dmel_CG1007	-1.194579084	5.215683345	-5.588388722	4.11E-05	0.000324739	1.440111349
gene-Dmel_CG12843	-1.084530988	4.024226759	-5.587091452	4.12E-05	0.000325277	1.563375387
gene-Dmel_CG3593	0.794043338	4.893509364	5.586085262	4.12E-05	0.000325632	1.432852838
gene-Dmel_CG1516	0.720962785	11.17969841	5.582590909	4.15E-05	0.000327444	1.441439033
gene-Dmel_CG30281	-2.158389925	4.51833563	-5.582342206	4.15E-05	0.000327444	1.5208467
gene-Dmel_CG11409	-2.070737625	1.697311169	-5.578223478	4.19E-05	0.000329791	2.08763574
gene-Dmel_CG8582	-0.819616512	5.127036555	-5.570136917	4.25E-05	0.000334728	1.393645977
gene-Dmel_CG10573	-1.346803239	4.864826226	-5.567319766	4.28E-05	0.000336278	1.471079164
gene-Dmel_CG1774	1.206072222	7.456287222	5.562356312	4.32E-05	0.000339249	1.368912186
gene-Dmel_CG8358	2.161157096	6.177191298	5.559837943	4.34E-05	0.000340623	1.355353454
gene-Dmel_CG7636	-0.971835766	4.590586474	-5.557627276	4.36E-05	0.000341798	1.40648277
gene-Dmel_CG14869	1.144315782	7.077777691	5.548049873	4.44E-05	0.000347858	1.332126006
gene-Dmel_CG7675	-1.501679537	5.561680824	-5.54772124	4.44E-05	0.000347858	1.35055988
gene-Dmel_CG44250	-2.247866267	1.915149383	-5.544267525	4.47E-05	0.000349822	1.882557204
gene-Dmel_CG10840	-0.969928185	6.870964993	-5.543951089	4.48E-05	0.000349822	1.323318447
gene-LOC108138638	0.867155873	9.119632634	5.542909326	4.49E-05	0.000350234	1.343570804
gene-Dmel_CG15084	-1.644871498	1.461714462	-5.535948822	4.55E-05	0.000354714	1.96671647
gene-Dmel_CG34371	-3.886740228	-1.294061026	-5.533578752	4.57E-05	0.000356052	2.222862481
gene-Dmel_CG3525	0.944451076	8.020466749	5.532825103	4.57E-05	0.000356173	1.315173983
gene-Dmel_CG8896	0.787440646	7.165351938	5.532531102	4.58E-05	0.000356173	1.305180737
gene-Dmel_CG3510	-7.232534661	-1.516841743	-5.529294661	4.61E-05	0.000358123	2.149346962
gene-LOC108142301	3.313857311	0.173825421	5.52612156	4.63E-05	0.000359882	2.244580161
gene-Dmel_CG5262	0.951921808	5.06872632	5.525681516	4.64E-05	0.000359882	1.305617808
gene-Dmel_CG42665	1.12005611	6.710701701	5.525476541	4.64E-05	0.000359882	1.285625575
gene-Dmel_CG9705	0.736250028	5.070796802	5.524287394	4.65E-05	0.000360412	1.300570014
gene-Dmel_CG42588	1.041664723	4.175844162	5.523566289	4.66E-05	0.000360613	1.378297466
gene-Dmel_CG10051	-1.700886564	1.217206675	-5.520721272	4.68E-05	0.000362314	1.848025505
gene-Dmel_CG13894	-5.001743065	-1.784796101	-5.519333263	4.70E-05	0.000362989	2.11158188
gene-Dmel_CG9008	1.051688183	7.956246845	5.51098242	4.77E-05	0.000368642	1.26783026
gene-Dmel_CG2124	0.936138355	2.762524526	5.509849318	4.78E-05	0.000369147	1.563815723
gene-Dmel_CG9900	0.739498684	4.828429722	5.50569557	4.82E-05	0.00037184	1.27762456
gene-Dmel_CG3793	-0.852936481	5.394789444	-5.501794149	4.86E-05	0.000374368	1.248263044
gene-Dmel_CG7526	-5.778776003	-0.249988336	-5.500418234	4.87E-05	0.00037506	2.170169891
gene-Dmel_CG4365	-0.668626473	5.425026932	-5.49844664	4.89E-05	0.000376191	1.238489332
gene-Dmel_CG1667	1.402144137	7.422320264	5.497125619	4.90E-05	0.000376846	1.240936537
gene-Dmel_CG3481	2.233650952	2.715323147	5.494225182	4.93E-05	0.00037867	1.683482433
gene-Dmel_CG7142	2.814474716	1.975202449	5.480200406	5.07E-05	0.000388797	1.846467028
gene-Dmel_CG12149	0.591400817	6.533198283	5.479869876	5.07E-05	0.000388797	1.190860031
gene-Dmel_CG17549	-1.124148621	7.966779166	-5.478461472	5.09E-05	0.000389544	1.202508651
gene-Dmel_CG6038	-1.057232711	4.457986698	-5.475399685	5.12E-05	0.000391556	1.261300695
gene-Dmel_CG12892	0.999058648	2.355007416	5.468427377	5.19E-05	0.000396605	1.595657838
gene-Dmel_CG7052	2.137925676	9.954305434	5.467533947	5.20E-05	0.000396967	1.201743049
gene-Dmel_CG4999	-0.796614259	5.764212603	-5.460206926	5.27E-05	0.000402368	1.150805303
gene-Dmel_CG2120	1.808169801	1.208743153	5.454348488	5.33E-05	0.000406528	1.868867589
gene-Dmel_CG5621	-1.306118009	3.80826271	-5.4541062	5.34E-05	0.000406528	1.261098813
gene-Dmel_CG7972	1.25413173	2.292280332	5.450126544	5.38E-05	0.00040937	1.612515807
gene-Dmel_CG3940	1.279172219	6.954494442	5.448699787	5.39E-05	0.000409804	1.126276603
gene-Dmel_CG13185	1.49236896	4.948107977	5.448570044	5.39E-05	0.000409804	1.157145478
gene-Dmel_CG2909	1.170991603	2.524795872	5.448091826	5.40E-05	0.000409804	1.516182007
gene-Dmel_CG2212	1.140408677	7.569507317	5.447889322	5.40E-05	0.000409804	1.138270251
gene-Dmel_CG14298	-2.013999748	0.54183505	-5.446947652	5.41E-05	0.000410221	1.983711907
gene-Dmel_CG7457	-1.635715921	2.554390063	-5.437372281	5.51E-05	0.000417651	1.53625106
gene-LOC108143316	-5.124545215	0.196592451	-5.435343345	5.54E-05	0.000418636	2.0805307
gene-Dmel_CG3430	1.080590498	2.55321523	5.4352011	5.54E-05	0.000418636	1.488729782
gene-Dmel_CG8483	-1.589814623	4.35701997	-5.434906244	5.54E-05	0.000418636	1.272799591
gene-Dmel_CG2813	-0.858779577	3.544613934	-5.432827108	5.56E-05	0.00042	1.288769104
gene-Dmel_CG5949	-1.920152989	1.577777024	-5.427150713	5.63E-05	0.000424355	1.780327376
gene-Dmel_CG8827	1.331961144	8.285269043	5.423986199	5.66E-05	0.000426648	1.098761861
gene-Dmel_CG2219	-2.40447864	2.266235228	-5.422500985	5.68E-05	0.000427541	1.670855002
gene-Dmel_CG11567	0.922303847	11.33845961	5.419334883	5.71E-05	0.000429854	1.11363655
gene-Dmel_CG42390	-1.14611181	7.212081487	-5.416866366	5.74E-05	0.000431588	1.067652595
gene-Dmel_CG32380	-1.375390821	5.028999992	-5.411757353	5.80E-05	0.000435583	1.110920393
gene-Dmel_CG7778	-1.097227217	7.504675034	-5.408361274	5.84E-05	0.00043814	1.056728676
gene-Dmel_CG9143	1.10581697	4.223189715	5.406289883	5.86E-05	0.000439567	1.122009275
gene-Dmel_CG17046	-0.773079943	6.281677506	-5.404103131	5.89E-05	0.000441099	1.037545006
gene-Dmel_CG7761	-0.690676446	5.552908011	-5.403017996	5.90E-05	0.000441679	1.042837568
gene-Dmel_CG18273	0.86302822	4.974254349	5.401960592	5.91E-05	0.000442236	1.04883857
gene-Dmel_CG15456	2.458789339	0.976954001	5.400815997	5.92E-05	0.00044287	1.896944424
gene-Dmel_CG40006	-1.628647355	4.010684715	-5.398468341	5.95E-05	0.000444505	1.229728034
gene-Dmel_CG16700	-1.78374865	2.836613418	-5.398110173	5.96E-05	0.000444505	1.416340012
gene-Dmel_CG18507	-0.900233963	5.706510229	-5.393067042	6.01E-05	0.000448571	1.023880016
gene-Dmel_CG18031	-1.188736841	8.588938317	-5.383792324	6.13E-05	0.000456461	1.016955341
gene-Dmel_CG17697	-1.856872113	1.203319812	-5.376683654	6.21E-05	0.000462518	1.798648744
gene-Dmel_CG12946	4.302750168	-1.230401135	5.374727753	6.24E-05	0.000463863	1.899334361
gene-Dmel_CG4875	-1.006590073	3.139063954	-5.37438294	6.24E-05	0.000463863	1.251561004
gene-Dmel_CG16725	-1.101831769	4.018226177	-5.371043933	6.28E-05	0.000466545	1.103602729
gene-Dmel_CG6928	1.088423001	3.0811376	5.368913619	6.31E-05	0.000468127	1.228708148
gene-Dmel_CG14680	0.930982285	4.578447245	5.365965406	6.34E-05	0.000470472	1.023792055
gene-Dmel_CG32744	1.10101444	8.716607744	5.364534593	6.36E-05	0.000471419	0.97976201
gene-LOC108135658	0.729965353	4.708949337	5.35997277	6.42E-05	0.000475292	0.989838248
gene-Dmel_CG3153	-1.256884501	5.341811363	-5.354555992	6.49E-05	0.000480007	0.966341297
gene-Dmel_CG14666	6.018931624	-1.437710065	5.35291869	6.51E-05	0.00048117	1.860951075
gene-Dmel_CG3740	-0.824166482	4.743954129	-5.349481936	6.55E-05	0.000483962	0.977821229
gene-Dmel_CG42324	1.760755939	3.702975356	5.349166474	6.56E-05	0.000483962	1.102917269
gene-LOC108143136	-6.385204612	0.587372927	-5.347653826	6.58E-05	0.000484806	1.912973608
gene-Dmel_CG30183	0.9036403	4.795987836	5.347466137	6.58E-05	0.000484806	0.944362065
gene-Dmel_CG14629	1.051499378	10.38029254	5.34421105	6.62E-05	0.000487537	0.955375029
gene-Dmel_CG14615	1.237554392	6.420195046	5.342981906	6.64E-05	0.000488328	0.91480803
gene-Dmel_CG3836	-0.778253301	5.289892084	-5.336191934	6.73E-05	0.00049452	0.914868506
gene-Dmel_CG1511	0.803018657	5.34424111	5.335481955	6.74E-05	0.000494816	0.905687093
gene-Dmel_CG9695	0.987466175	6.273461132	5.334480198	6.75E-05	0.000495397	0.893155835
gene-Dmel_CG4615	1.150259395	5.950790534	5.333102012	6.77E-05	0.000496349	0.903111916
gene-Dmel_CG7576	1.272130278	2.545684715	5.329842379	6.81E-05	0.000499155	1.263933767
gene-Dmel_CG4561	0.864936201	6.708775241	5.327672782	6.84E-05	0.000500897	0.887039804
gene-Dmel_CG11838	-1.462826495	1.472979989	-5.325149142	6.88E-05	0.000502998	1.556167809
gene-Dmel_CG6756	0.912546555	5.187876883	5.322331655	6.92E-05	0.000505402	0.883928372
gene-Dmel_CG4069	-1.706337315	2.879415742	-5.314784863	7.02E-05	0.000512588	1.189765958
gene-Dmel_CG14447	-1.650824021	1.679302456	-5.31038361	7.08E-05	0.000516656	1.503411325
gene-Dmel_CG8730	0.771001073	4.991832011	5.309724172	7.09E-05	0.000516918	0.870544231
gene-LOC108135361	-4.684319095	-2.300484437	-5.309048287	7.10E-05	0.000517197	1.748612603
gene-Dmel_CG4332	1.024321927	4.664668068	5.306037704	7.14E-05	0.000519871	0.871365855
gene-Dmel_CG31426	0.661998331	4.660334414	5.297775821	7.26E-05	0.00052802	0.864866467
gene-Dmel_CG1572	-0.986320285	5.907118967	-5.295872734	7.29E-05	0.000529591	0.824741773
gene-Dmel_CG10215	-1.267810619	1.451504005	-5.294592541	7.31E-05	0.000530513	1.467707292
gene-Dmel_CG10144	-0.923715422	3.993917813	-5.292027855	7.34E-05	0.000532791	0.93776949
gene-Dmel_CG7654	0.858824276	6.19034855	5.291485707	7.35E-05	0.00053294	0.804705224
gene-Dmel_CG17060	0.496359248	7.306126624	5.289402395	7.38E-05	0.000534466	0.817157526
gene-Dmel_CG7212	0.661163011	4.63198524	5.289241335	7.38E-05	0.000534466	0.857907389
gene-Dmel_CG6125	1.932114647	2.286162457	5.28802147	7.40E-05	0.00053507	1.424157163
gene-LOC108136681	-3.290444141	-0.754040334	-5.287872009	7.40E-05	0.00053507	1.810014451
gene-Dmel_CG8727	0.578995674	6.06592873	5.280253071	7.52E-05	0.000542778	0.780449608
gene-Dmel_CG8733	-1.62088051	2.452675235	-5.279471312	7.53E-05	0.00054319	1.332079462
gene-Dmel_CG30116	-1.545042438	3.127702902	-5.278481475	7.54E-05	0.000543827	1.060020356
gene-Dmel_CG11650	-4.631111336	-2.447213014	-5.275643393	7.58E-05	0.000545986	1.689486755
gene-Dmel_CG31163	2.44234796	0.09127374	5.275504255	7.59E-05	0.000545986	1.752168593
gene-Dmel_CG6398	-0.830018428	5.908740029	-5.275290237	7.59E-05	0.000545986	0.778369689
gene-Dmel_CG17166	-0.895496543	3.816321008	-5.274755387	7.60E-05	0.000546135	0.931510526
gene-Dmel_CG4153	-1.173049718	6.967306271	-5.272607259	7.63E-05	0.000548035	0.777293067
gene-Dmel_CG6932	0.636189949	5.401497552	5.271221119	7.65E-05	0.000549111	0.772437338
gene-LOC108138188	3.309899039	-0.499322339	5.270308378	7.67E-05	0.000549674	1.765522811
gene-Dmel_CG4758	0.701026461	8.178280199	5.268150642	7.70E-05	0.000551598	0.780471554
gene-Dmel_CG7860	1.642307342	3.509673408	5.267227889	7.71E-05	0.000552176	0.971638428
gene-Dmel_CG4084	0.803188533	4.51740038	5.263208764	7.77E-05	0.000556159	0.802768158
gene-Dmel_CG7446	-4.113892444	0.846092101	-5.262503646	7.78E-05	0.000556502	1.671020296
gene-Dmel_CG13379	-1.112564763	3.627093687	-5.261809215	7.80E-05	0.000556834	0.932642206
gene-Dmel_CG4125	-0.978209824	2.219977047	-5.258314489	7.85E-05	0.00056027	1.206334638
gene-Dmel_CR44417	-3.027026167	1.767729542	-5.25733991	7.86E-05	0.000560825	1.421309493
gene-Dmel_CG14290	1.555282575	8.360765942	5.257029837	7.87E-05	0.000560825	0.758697523
gene-Dmel_CG3480	0.713121094	4.565889213	5.254788714	7.90E-05	0.000562886	0.795051016
gene-Dmel_CG30495	-6.409624734	-0.352142791	-5.249510661	7.99E-05	0.000568371	1.674169197
gene-Dmel_CG7108	1.118228345	2.638184887	5.24897107	8.00E-05	0.000568537	1.100308434
gene-Dmel_CG32206	-3.351390911	-0.365893016	-5.248546045	8.00E-05	0.000568575	1.728194609
gene-Dmel_CG44167	-4.201905753	-1.059693943	-5.243396563	8.09E-05	0.000573973	1.72306268
gene-Dmel_CG9829	2.855413209	2.415209886	5.239903079	8.14E-05	0.00057752	1.248386105
gene-Dmel_CG30280	-6.886448857	1.41347656	-5.239161372	8.15E-05	0.000577924	1.689507127
gene-Dmel_CG15804	2.14592842	2.013028243	5.237125536	8.19E-05	0.000579816	1.237608836
gene-Dmel_CG9127	1.40959291	9.133083703	5.235020069	8.22E-05	0.000581796	0.720216596
gene-Dmel_CG1909	-2.543310331	-0.152563218	-5.232003094	8.27E-05	0.000584842	1.634928735
gene-Dmel_CG10467	0.944699503	6.83122234	5.231566337	8.28E-05	0.000584897	0.689699226
gene-Dmel_CG43976	0.629967023	4.155266992	5.229339562	8.31E-05	0.000587038	0.774687352
gene-Dmel_CG4572	-0.799304289	9.491676182	-5.228818736	8.32E-05	0.000587192	0.711004287
gene-LOC108148139	-1.058924706	3.691538518	-5.227964832	8.34E-05	0.000587736	0.818697799
gene-Dmel_CG7334	-0.781279187	6.189172193	-5.225901645	8.37E-05	0.000589697	0.676670861
gene-Dmel_CG15101	-1.077455919	6.356551241	-5.220959992	8.45E-05	0.000595062	0.668447058
gene-Dmel_CG7777	1.640512878	4.281346839	5.216641394	8.53E-05	0.000599733	0.802937578
gene-Dmel_CG7228	0.702364977	5.199929038	5.215799812	8.54E-05	0.000600276	0.667754653
gene-Dmel_CG12428	-1.155400804	8.297631077	-5.205041023	8.73E-05	0.000612795	0.651151896
gene-Dmel_CG12772	-1.432833701	5.915342176	-5.203673965	8.75E-05	0.000613993	0.644166152
gene-Dmel_CG2278	1.0472964	3.917404974	5.202610905	8.77E-05	0.000614822	0.742140809
gene-Dmel_CG8274	0.744418992	6.295827521	5.19977448	8.82E-05	0.000617573	0.617888566
gene-LOC108147844	-1.52032867	2.694713544	-5.199248662	8.83E-05	0.000617573	1.023149493
gene-Dmel_CG31075	1.398007164	9.141727075	5.199214563	8.83E-05	0.000617573	0.649258762
gene-Dmel_CG10318	-0.98120459	4.594335318	-5.198610621	8.84E-05	0.000617844	0.677886575
gene-Dmel_CG8979	-0.683018382	7.380988497	-5.197229495	8.86E-05	0.000619072	0.627135395
gene-Dmel_CG11180	0.890645147	4.006099397	5.195935013	8.89E-05	0.000620196	0.719293197
gene-Dmel_CG6409	-1.118674964	10.31026186	-5.17892907	9.19E-05	0.000641084	0.617810056
gene-Dmel_CG13893	-1.019928101	6.657442457	-5.163846672	9.47E-05	0.000660159	0.551306982
gene-Dmel_CG12230	0.705594416	4.524241411	5.161799423	9.51E-05	0.000662357	0.596018977
gene-Dmel_CG32984	-2.462882992	0.121704632	-5.155879952	9.62E-05	0.00066972	1.512041757
gene-Dmel_CG1865	0.964817077	10.32826376	5.154926401	9.64E-05	0.000670486	0.570172428
gene-Dmel_CG1548	-0.709169584	10.44438308	-5.153722861	9.67E-05	0.000671588	0.568025449
gene-Dmel_CG8323	0.560366684	4.956208918	5.151966314	9.70E-05	0.000673436	0.547416578
gene-Dmel_CG13880	-1.193540181	4.225437548	-5.149335214	9.75E-05	0.00067647	0.630529707
gene-Dmel_CG17803	-1.998881294	0.74078537	-5.147344187	9.79E-05	0.000678651	1.385190227
gene-Dmel_CG18525	-0.813490512	8.915543361	-5.146705259	9.80E-05	0.000679003	0.539183125
gene-Dmel_CG32464	0.61482086	8.731434618	5.141503841	9.91E-05	0.000685576	0.528385607
gene-Dmel_CG9812	-0.798743099	6.501892157	-5.13796461	9.98E-05	0.00068992	0.497774677
gene-Dmel_CG1927	-1.025884003	6.542605302	-5.136171956	0.000100115	0.000691873	0.495563699
gene-Dmel_CG2662	-0.967910053	2.54473873	-5.135465508	0.000100256	0.000692327	0.885250801
gene-LOC108146861	0.86500334	6.536925994	5.134175297	0.000100515	0.000693591	0.491490555
gene-Dmel_CG8998	0.997028883	2.627578478	5.133062203	0.000100739	0.000694612	0.821536073
gene-Dmel_CG7314	-0.851909958	5.058913293	-5.12902143	0.000101556	0.000699719	0.50655804
gene-Dmel_CG8985	3.862382187	-1.519052807	5.12668172	0.000102032	0.000702471	1.484355594
gene-Dmel_CG3957	0.911463109	5.669120875	5.124847444	0.000102407	0.000704523	0.467986807
gene-LOC108134611	-1.035090924	2.368716476	-5.121642128	0.000103066	0.000708521	0.8998908
gene-Dmel_CG1381	-7.966296195	0.355314031	-5.120758047	0.000103249	0.000709242	1.475038287
gene-Dmel_CG9748	0.516535702	8.387537845	5.118304578	0.000103757	0.000712197	0.475569245
gene-Dmel_CG10440	-2.750936422	0.119336486	-5.108856703	0.000105737	0.000725248	1.427627928
gene-Dmel_CG31706	-1.70864947	0.771365759	-5.108336594	0.000105847	0.00072546	1.287776447
gene-Dmel_CG10328	0.578635038	5.621941569	5.107651097	0.000105993	0.000725912	0.432091242
gene-Dmel_CG12821	1.05308797	2.361703153	5.106343797	0.000106271	0.00072727	0.854859468
gene-Dmel_CG17524	-1.069425011	6.41738789	-5.105863231	0.000106373	0.000727366	0.433016094
gene-Dmel_CG2845	0.62271253	4.891247567	5.105530909	0.000106444	0.000727366	0.451408637
gene-Dmel_CG9390	1.293553861	10.5086836	5.102979883	0.000106989	0.000730545	0.463344523
gene-Dmel_CR44119	1.26547419	0.919241004	5.100327862	0.000107559	0.000733888	1.195615026
gene-Dmel_CG33134	0.765876489	5.55305638	5.099103794	0.000107823	0.000735141	0.416646974
gene-Dmel_CG32344	0.731009883	5.061585713	5.094161255	0.000108896	0.000741903	0.424654238
gene-Dmel_CR45845	5.437635743	-1.892002061	5.093655544	0.000109006	0.000742102	1.37791269
gene-Dmel_CG5723	1.220261552	8.561247832	5.090128134	0.000109779	0.000746811	0.421449448
gene-Dmel_CG5896	-1.024424402	7.296512418	-5.084515443	0.000111022	0.000754699	0.394572528
gene-LOC108138680	-5.24037238	-1.676182345	-5.080899574	0.000111829	0.000759626	1.361980487
gene-Dmel_CG6688	-2.176658528	1.243485561	-5.080239919	0.000111977	0.000760067	1.187477297
gene-Dmel_CG8611	1.106292054	2.960119057	5.075242371	0.000113105	0.000767154	0.597674158
gene-Dmel_CG6745	1.469534107	3.077460188	5.073913176	0.000113407	0.000768146	0.649980359
gene-Dmel_CG44402	-1.247787052	4.09448566	-5.073859312	0.00011342	0.000768146	0.5150344
gene-Dmel_CG3504	-2.180208104	-0.313628803	-5.073102239	0.000113592	0.000768744	1.375800097
gene-Dmel_CG6625	0.607114679	7.583951124	5.070050026	0.00011429	0.000772894	0.370908732
gene-Dmel_CG14893	1.608791575	5.592771141	5.069631732	0.000114386	0.000772971	0.391457604
gene-Dmel_CG11275	-1.161949646	5.476302001	-5.067365859	0.000114907	0.000775488	0.370403538
gene-Dmel_CG10520	0.560234791	5.947763915	5.067252269	0.000114933	0.000775488	0.345208052
gene-Dmel_CG12130	-0.589694669	6.247166264	-5.066729531	0.000115054	0.000775488	0.348381842
gene-Dmel_CG3322	0.861959376	6.695240961	5.066540818	0.000115098	0.000775488	0.353737488
gene-Dmel_CG1344	0.638116884	4.342484023	5.066143399	0.000115189	0.000775535	0.425818728
gene-LOC108139345	-1.191351158	5.370409321	-5.060508683	0.0001165	0.00078378	0.352868278
gene-Dmel_CG8740	-0.853137816	7.431761666	-5.059973273	0.000116625	0.000784046	0.344869453
gene-Dmel_CG10932	0.609831359	8.021138285	5.057891833	0.000117113	0.000786751	0.34932906
gene-Dmel_CG11051	1.271740085	9.270985118	5.056375409	0.000117471	0.000788571	0.357189231
gene-Dmel_CG3779	-0.708784703	5.068265763	-5.04930681	0.00011915	0.000799191	0.351327362
gene-Dmel_CG42783	-1.634021385	4.478027878	-5.048932319	0.00011924	0.000799191	0.424428048
gene-LOC108142467	-4.447317857	-2.510185424	-5.048620106	0.000119315	0.000799191	1.293208939
gene-Dmel_CG9449	1.143933307	7.656653366	5.042942446	0.000120684	0.000807351	0.311745788
gene-Dmel_CG12785	1.102110435	4.316369714	5.042835932	0.00012071	0.000807351	0.377517768
gene-Dmel_CG2512	0.697281949	7.505591431	5.038607203	0.00012174	0.000813246	0.30634187
gene-Dmel_CG11715	-1.094139553	4.473822037	-5.038488766	0.000121769	0.000813246	0.404562303
gene-Dmel_CG8194	-0.644518398	6.386797682	-5.030938886	0.000123632	0.000825083	0.275836791
gene-Dmel_CG1902	-1.163795125	6.395986976	-5.027210585	0.000124562	0.000830687	0.273976198
gene-Dmel_CG6011	-0.873994432	3.105511166	-5.023857551	0.000125405	0.000835699	0.537872066
gene-Dmel_CG9304	0.703649267	5.894255687	5.022038924	0.000125865	0.000838152	0.253409788
gene-Dmel_CG1427	-1.048027214	3.638242856	-5.021222188	0.000126072	0.00083892	0.466243511
gene-Dmel_CG6137	-4.280598493	-2.84144687	-5.019248453	0.000126574	0.000841646	1.238233651
gene-Dmel_CG8376	1.132884113	5.78961283	5.018183382	0.000126845	0.000842839	0.247620715
gene-Dmel_CG8251	-1.159186192	10.05751278	-5.015451714	0.000127545	0.00084687	0.279070768
gene-Dmel_CG9198	0.682943679	4.315990825	5.014062539	0.000127902	0.000848625	0.335806126
gene-Dmel_CG10585	-0.944943176	3.890265817	-5.013492107	0.000128049	0.000848984	0.405489046
gene-Dmel_CG8506	-0.704627111	4.115681561	-5.012862109	0.000128211	0.000848997	0.354744676
gene-Dmel_CG7611	0.56636835	7.77806434	5.012764823	0.000128236	0.000848997	0.257511585
gene-Dmel_CG7376	0.902099408	2.808229375	5.011408182	0.000128587	0.000850703	0.581072305
gene-Dmel_CG10121	0.863462813	7.588785308	5.010941594	0.000128708	0.000850886	0.25183871
gene-Dmel_CG14670	0.740258149	4.928876725	5.008833743	0.000129255	0.000853888	0.262555901
gene-Dmel_CG10068	0.839499355	5.21741233	5.004203463	0.000130466	0.000861265	0.237612985
gene-Dmel_CG15247	0.936671206	2.863231923	4.999222785	0.000131782	0.000869322	0.499608577
gene-Dmel_CG13506	-0.67360636	6.520004632	-4.993351541	0.00013335	0.000879034	0.198495684
gene-Dmel_CG17266	-1.441262178	1.396273589	-4.988595175	0.000134635	0.000886863	0.922319229
gene-Dmel_CG7749	-1.045229793	4.911725229	-4.982592267	0.000136274	0.000897016	0.220668043
gene-Dmel_CG14598	-2.402986733	-0.49539149	-4.975930403	0.000138118	0.000908496	1.220987896
gene-Dmel_CG3425	-0.734945758	5.214306881	-4.974814629	0.000138429	0.000909479	0.177386016
gene-Dmel_CG13428	-5.225729722	-1.514681292	-4.974681765	0.000138466	0.000909479	1.215567305
gene-Dmel_CG4545	-3.328577526	1.944328948	-4.972610619	0.000139046	0.000912632	1.146704534
gene-LOC108144518	-1.001042033	4.586062529	-4.970981807	0.000139504	0.000914979	0.218108139
gene-Dmel_CG7055	-0.616325487	6.083884928	-4.966642434	0.000140731	0.000922366	0.1422336
gene-Dmel_CG3466	-0.902224959	6.058727502	-4.964917211	0.000141222	0.00092492	0.144274846
gene-Dmel_CG13116	-1.255500124	4.329760649	-4.959346273	0.000142819	0.000934712	0.245567811
gene-LOC108135584	-2.016229376	0.99133873	-4.958661111	0.000143017	0.000935337	0.938880963
gene-Dmel_CG3945	-1.004017509	2.332531329	-4.95005893	0.000145523	0.00095105	0.599903945
gene-Dmel_CG5876	-0.829028363	4.405423001	-4.948187439	0.000146074	0.000953971	0.163896065
gene-Dmel_CG3158	-3.091297688	-0.359903914	-4.947169583	0.000146375	0.000955252	1.153091299
gene-Dmel_CG8714	-1.12288699	6.016032243	-4.946265239	0.000146643	0.000956317	0.111785612
gene-Dmel_CG9761	-0.812326041	5.445507947	-4.945534843	0.000146859	0.000957047	0.116967663
gene-Dmel_CG12301	1.018651054	3.436256379	4.941446701	0.000148078	0.000964299	0.273128264
gene-Dmel_CG7459	-0.891054735	4.484484315	-4.939313537	0.000148718	0.000967777	0.160192199
gene-Dmel_CG17600	3.008194773	0.343899601	4.933915941	0.00015035	0.0009777	1.139992961
gene-Dmel_CG13343	0.571895342	4.180334145	4.930024309	0.000151537	0.000984347	0.162499153
gene-Dmel_CG2852	-0.792441403	8.776658873	-4.929862455	0.000151587	0.000984347	0.09317723
gene-Dmel_CG7009	0.804978624	3.808886983	4.929222549	0.000151783	0.000984922	0.198909989
gene-Dmel_CG15100	-0.819271905	4.519265086	-4.926892034	0.000152501	0.000988874	0.113992251
gene-Dmel_CG11255	0.855228709	7.64449804	4.924696626	0.000153179	0.000991936	0.071734383
gene-Dmel_CG8585	0.83440282	6.797555879	4.924663184	0.00015319	0.000991936	0.067180067
gene-Dmel_CR41602	-4.124892232	-1.40588803	-4.922506387	0.00015386	0.000995569	1.106000425
gene-Dmel_CG1747	-0.608466527	6.862080851	-4.922113796	0.000153982	0.000995655	0.061417371
gene-LOC108143391	2.069695193	0.981775649	4.921125231	0.00015429	0.000996944	0.735653557
gene-LOC108147743	2.529664629	0.103263318	4.919573421	0.000154776	0.000999373	1.067658978
gene-Dmel_CG12317	-0.953138343	3.718647048	-4.918372902	0.000155152	0.001001097	0.199254251
gene-Dmel_CG17657	-0.615123088	6.781595302	-4.913457632	0.000156703	0.001010393	0.037164687
gene-Dmel_CG5971	1.533268353	1.324783683	4.91007282	0.000157781	0.001016624	0.699102666
gene-Dmel_CG9214	1.021127808	5.073094829	4.907301741	0.000158669	0.001021624	0.041532298
gene-Dmel_CG12845	-1.13830345	4.114348389	-4.906624428	0.000158886	0.001022307	0.150077223
gene-Dmel_CG13865	-0.776868063	4.031198503	-4.890959396	0.00016401	0.001054529	0.097288307
gene-Dmel_CG15078	-1.09538564	4.232299854	-4.889842059	0.000164382	0.001056177	0.108182305
gene-Dmel_CG17932	-0.922188401	6.149006109	-4.88849197	0.000164832	0.001058328	-0.0154453
gene-Dmel_CG14080	-0.707214173	5.829627617	-4.88700288	0.00016533	0.001060204	-0.019598481
gene-Dmel_CG4319	-1.707979533	0.322723117	-4.886925722	0.000165356	0.001060204	0.903361582
gene-Dmel_CG9715	0.779103621	6.23074927	4.87888116	0.000168076	0.001076885	-0.042612829
gene-Dmel_CG5126	1.248245566	5.310430143	4.873159106	0.000170038	0.001088694	-0.031349277
gene-Dmel_CG33113	-1.018576817	9.289981969	-4.872467493	0.000170276	0.001089459	-0.020381806
gene-Dmel_CG14132	-1.190584157	4.423169228	-4.871492615	0.000170614	0.001090853	0.057776827
gene-Dmel_CG13003	-1.090922436	2.949041909	-4.869808062	0.000171198	0.001093823	0.220046157
gene-Dmel_CG4659	0.667954527	7.227894119	4.868781221	0.000171555	0.001095248	-0.047804885
gene-Dmel_CG1886	-0.540189185	6.996009089	-4.868478095	0.00017166	0.001095248	-0.055123789
gene-Dmel_CG31991	0.740268607	7.884334935	4.867528384	0.000171991	0.001096596	-0.045129939
gene-Dmel_CG4289	0.660809106	5.732457973	4.865910076	0.000172557	0.001099436	-0.06700075
gene-Dmel_CG5793	1.479442794	6.867570142	4.865497135	0.000172702	0.001099592	-0.061753852
gene-Dmel_CG4454	1.528770616	1.11600952	4.860193449	0.000174571	0.00111072	0.717393251
gene-Dmel_CG30421	0.576583438	5.212148415	4.856166255	0.000176005	0.001119061	-0.075230461
gene-Dmel_CG9649	0.588658151	7.646296286	4.855337875	0.000176301	0.001120149	-0.070992051
gene-Dmel_CG5537	-0.838550956	3.596330771	-4.855002877	0.000176421	0.001120149	0.094214009
gene-Dmel_CG42698	-0.973788868	3.852128107	-4.853775726	0.000176861	0.001122165	0.031132844
gene-Dmel_CG8142	1.264376297	2.023430239	4.849367916	0.000178451	0.001131471	0.442866062
gene-LOC108143534	-0.930931401	1.924395381	-4.847952113	0.000178965	0.001133944	0.413400419
gene-Dmel_CG18304	-1.398732707	5.168224109	-4.846284956	0.000179573	0.001137003	-0.042727491
gene-Dmel_CG43163	-1.190960422	2.581038487	-4.843908782	0.000180442	0.001141715	0.30469332
gene-Dmel_CG7053	0.823414495	5.770153159	4.839143202	0.000182198	0.001152028	-0.12480017
gene-Dmel_CG2048	0.528073232	6.480933316	4.837823919	0.000182687	0.001154323	-0.125624692
gene-Dmel_CG15618	0.776945509	3.563117841	4.833256932	0.000184391	0.001164284	0.041482711
gene-Dmel_CR31400	-0.802003333	7.047922601	-4.831291142	0.000185129	0.00116814	-0.130836887
gene-Dmel_CG13282	1.55153631	1.989676568	4.811018814	0.000192923	0.001216482	0.290946147
gene-Dmel_CG10035	1.6459734	2.404903686	4.808183094	0.00019404	0.001222681	0.188899357
gene-Dmel_CG12234	0.625220507	5.720532635	4.804194331	0.000195622	0.001231801	-0.197049675
gene-Dmel_CG31098	0.649581894	4.21901665	4.799228956	0.00019761	0.001243463	-0.105096442
gene-Dmel_CG17321	-1.932258338	1.505926882	-4.792273987	0.00020043	0.001260228	0.537429018
gene-Dmel_CG16749	2.171375412	1.6729069	4.791978984	0.00020055	0.001260228	0.493984527
gene-Dmel_CG10075	-1.061399617	3.724084563	-4.79059254	0.000201118	0.001262925	-0.043880869
gene-LOC108139065	1.030419151	3.502818712	4.789201767	0.000201688	0.00126564	-0.00867935
gene-Dmel_CG17509	0.571014265	5.662839055	4.786796022	0.00020268	0.001270988	-0.231781426
gene-Dmel_CG3837	-1.216831652	1.194731873	-4.784348796	0.000203693	0.001275644	0.51689154
gene-Dmel_CG32597	-0.538711452	5.868292378	-4.784329055	0.000203701	0.001275644	-0.236206858
gene-Dmel_CG2034	-0.56428603	4.612677634	-4.77123011	0.000209215	0.001308671	-0.209271827
gene-Dmel_CG13321	-4.286642812	-1.638056703	-4.771120874	0.000209261	0.001308671	0.819864035
gene-Dmel_CG32438	0.948094082	3.643379623	4.762890953	0.000212804	0.001329918	-0.083530877
gene-Dmel_CG4337	0.725661937	3.428975362	4.758329748	0.000214794	0.001341437	-0.10423502
gene-Dmel_CG7839	0.884995694	4.495866647	4.757047567	0.000215357	0.001344034	-0.237491365
gene-Dmel_CG12716	4.993939352	-1.569757369	4.75659302	0.000215557	0.001344364	0.805570335
gene-Dmel_CG15727	0.744510594	3.207605824	4.756083836	0.000215781	0.001344845	-0.089757038
gene-Dmel_CG10521	-1.891804785	1.41773048	-4.754976108	0.00021627	0.001346971	0.620069466
gene-Dmel_CG4761	-1.019409124	3.458524205	-4.754462305	0.000216497	0.001347466	-0.012043092
gene-Dmel_CG34439	-0.830380137	6.731890205	-4.751590074	0.00021777	0.001354468	-0.299560794
gene-Dmel_CG11221	-1.033565145	3.000378567	-4.750002201	0.000218477	0.001357943	0.04076709
gene-Dmel_CG3394	0.879151015	4.818627547	4.748728235	0.000219046	0.001360555	-0.251779953
gene-Dmel_CG34389	0.782918976	6.958254192	4.74745646	0.000219615	0.001363166	-0.301168826
gene-Dmel_CG5270	0.820158606	6.054392293	4.746941401	0.000219847	0.001363675	-0.316975708
gene-Dmel_CG31992	0.637334539	7.295627224	4.742583777	0.000221812	0.001374688	-0.310139114
gene-Dmel_CG30046	0.994610379	6.926878481	4.742339065	0.000221923	0.001374688	-0.313014884
gene-Dmel_CG2956	-1.202212312	1.427135506	-4.740949743	0.000222553	0.001376852	0.341333654
gene-Dmel_CG2718	1.226158404	5.500631881	4.740906062	0.000222573	0.001376852	-0.316269414
gene-Dmel_CG9726	-1.539187841	3.837724622	-4.739507751	0.00022321	0.001379856	-0.156912763
gene-Dmel_CG12158	-3.074220196	-1.275732223	-4.738677734	0.000223589	0.001381264	0.782864355
gene-Dmel_CG6090	-0.744095394	6.944974979	-4.734293397	0.0002256	0.001392752	-0.330398683
gene-Dmel_CG3736	0.807462048	3.440475773	4.733648186	0.000225898	0.001393608	-0.116221241
gene-Dmel_CG4180	-0.734467902	4.980268103	-4.7333321	0.000226044	0.001393608	-0.303156929
gene-Dmel_CG2875	0.921776189	3.25377749	4.725622331	0.000229634	0.001414788	-0.168229451
gene-LOC108144342	2.136443523	-0.373336806	4.725160423	0.000229851	0.001415171	0.665381934
gene-Dmel_CG17331	-0.660368308	7.597114338	-4.723924304	0.000230433	0.001417797	-0.348343255
gene-Dmel_CG33960	-2.942551693	-0.781412491	-4.718058861	0.000233213	0.001433329	0.728670038
gene-Dmel_CG5287	0.673388853	5.70975998	4.71793789	0.000233271	0.001433329	-0.375312059
gene-Dmel_CG1587	-0.781821158	4.613853007	-4.71682213	0.000233803	0.001435638	-0.309805323
gene-Dmel_CG8346	-2.039379887	0.157690357	-4.715837014	0.000234275	0.001437568	0.649748626
gene-Dmel_CG2841	-0.723970724	5.8032185	-4.713602336	0.000235348	0.00144311	-0.375492334
gene-Dmel_CG8548	0.542663632	6.434348031	4.713299789	0.000235494	0.00144311	-0.38441391
gene-Dmel_CG6395	0.589791707	6.685661583	4.708278448	0.000237925	0.001457034	-0.390405491
gene-Dmel_CG17361	0.996448418	1.962916059	4.707405121	0.000238351	0.001458663	0.131172914
gene-Dmel_CG6189	1.113459639	3.994015794	4.705122558	0.000239467	0.001464511	-0.296179566
gene-LOC108145750	-1.072306046	2.144200891	-4.701696285	0.000241152	0.00147383	0.095815021
gene-Dmel_CG5358	0.615667986	3.843525584	4.701133962	0.000241429	0.001474542	-0.290324107
gene-Dmel_CG16798	2.024038839	0.715925351	4.699779698	0.0002421	0.001477648	0.531129339
gene-Dmel_CG7487	-2.547572091	-0.185736191	-4.698815173	0.000242578	0.00147958	0.639082053
gene-Dmel_CG3254	0.857084044	1.951588715	4.697250069	0.000243356	0.00148284	-0.038084371
gene-Dmel_CG16965	-1.780492048	3.992275665	-4.697088715	0.000243437	0.00148284	-0.248414952
gene-Dmel_CG8024	-0.828776675	4.143568695	-4.695914142	0.000244023	0.00148542	-0.300656307
gene-Dmel_CG5164	-1.009960607	3.827629984	-4.694631434	0.000244665	0.001488335	-0.246757643
gene-Dmel_CG2224	0.501937278	4.829267776	4.689081395	0.000247461	0.001503703	-0.400306151
gene-Dmel_CG9885	-0.669383772	5.616619599	-4.688965052	0.00024752	0.001503703	-0.429443066
gene-LOC108145375	1.446950925	6.922959389	4.686927741	0.000248555	0.001508988	-0.431066949
gene-LOC108141266	1.222063317	4.459517214	4.68610341	0.000248975	0.001510535	-0.41810289
gene-Dmel_CG31635	0.994154061	7.19964682	4.684847015	0.000249616	0.00151248	-0.429982552
gene-Dmel_CG8405	0.57254654	6.291415897	4.684827623	0.000249626	0.00151248	-0.447050261
gene-Dmel_CG7943	0.51798653	5.253848414	4.680646506	0.000251773	0.00152448	-0.439109894
gene-Dmel_CG33229	0.870033395	3.939591521	4.678962915	0.000252643	0.001528735	-0.306093093
gene-Dmel_CG6903	-0.85320167	4.66984839	-4.675828095	0.000254271	0.001537568	-0.408503187
gene-Dmel_CG10908	-0.676306939	6.896993234	-4.673195041	0.000255647	0.001544866	-0.462926973
gene-Dmel_CG10483	-1.264812821	1.322225194	-4.670757893	0.000256927	0.001551576	0.297256494
gene-Dmel_CG4433	0.552028964	4.806800906	4.666111868	0.000259386	0.00156539	-0.429533156
gene-Dmel_CG2957	0.573259307	5.598072796	4.663747885	0.000260646	0.001571958	-0.485962767
gene-Dmel_CG10098	-0.711756531	3.563283509	-4.661895558	0.000261638	0.0015769	-0.321518118
gene-Dmel_CG14118	-3.056311518	-0.047660086	-4.658763561	0.000263324	0.001586015	0.587601548
gene-Dmel_CG15706	0.836413342	4.798902459	4.654735577	0.000265508	0.001598081	-0.472884868
gene-Dmel_CG8597	0.572295885	6.103120727	4.654426474	0.000265677	0.001598081	-0.511071844
gene-Dmel_CG1710	-0.572104517	5.245112541	-4.652226848	0.000266878	0.001604253	-0.493378851
gene-Dmel_CG10601	1.114687305	4.120025757	4.648689629	0.000268822	0.001614876	-0.411473833
gene-Dmel_CG11414	0.648997243	6.548124356	4.647138145	0.000269679	0.001618962	-0.522956485
gene-Dmel_CG30438	-3.387891219	-0.301824889	-4.646583427	0.000269987	0.001619343	0.578952533
gene-Dmel_CG10938	-0.59872317	7.949538743	-4.646384055	0.000270097	0.001619343	-0.506092411
gene-Dmel_CG5055	-0.703663912	5.733932357	-4.645560318	0.000270554	0.001621019	-0.521472203
gene-Dmel_CG15546	0.910920202	4.730921747	4.644446657	0.000271173	0.001623664	-0.490496415
gene-Dmel_CG5201	0.549383857	5.93215138	4.642111712	0.000272476	0.001630396	-0.536851066
gene-Dmel_CG1764	-0.822913956	2.701724994	-4.640889831	0.00027316	0.001633421	-0.166388193
gene-Dmel_CR40005	0.84332516	3.371988639	4.634672349	0.000276669	0.001653227	-0.326543338
gene-Dmel_CG5707	0.720593467	6.669511929	4.634382167	0.000276834	0.001653227	-0.546396288
gene-LOC108139182	-3.476836165	2.760370888	-4.631125073	0.000278691	0.001663235	0.08971226
gene-Dmel_CG7354	-0.76623094	4.703669666	-4.630259619	0.000279187	0.001664089	-0.50342321
gene-Dmel_CG1829	0.579223156	5.352866958	4.630239721	0.000279199	0.001664089	-0.55511716
gene-Dmel_CG3672	-0.91800265	6.533188141	-4.629233205	0.000279776	0.001666446	-0.555717377
gene-Dmel_CG2448	0.622798572	6.185943827	4.628754869	0.000280051	0.001666998	-0.562295806
gene-Dmel_CG5378	-0.569756145	7.649259854	-4.627056835	0.00028103	0.001671734	-0.548967663
gene-Dmel_CG1395	1.934922554	0.639269477	4.623675643	0.000282988	0.001681193	0.104991652
gene-Dmel_CG8663	1.154964093	3.098013107	4.623603286	0.00028303	0.001681193	-0.319662201
gene-Dmel_CG6778	0.686783669	6.926347127	4.623360814	0.000283171	0.001681193	-0.563506875
gene-Dmel_CG43369	0.803755178	4.278158942	4.622181169	0.000283859	0.001683751	-0.500744166
gene-Dmel_CG7272	-0.563905642	6.96057584	-4.62185629	0.000284048	0.001683751	-0.567655895
gene-Dmel_CG2070	-8.123080682	1.903994893	-4.621673279	0.000284155	0.001683751	0.560089793
gene-Dmel_CG32499	-1.180992596	4.327547336	-4.619488515	0.000285433	0.001690231	-0.472150436
gene-Dmel_CG5206	0.638091703	5.360719773	4.616492511	0.000287196	0.001699567	-0.575168089
gene-Dmel_CG3665	-0.833208045	4.777521014	-4.615572087	0.00028774	0.001701684	-0.539380948
gene-Dmel_CG33101	0.894101703	4.732860192	4.612979734	0.000289277	0.001709668	-0.548837222
gene-Dmel_CG33122	0.807978915	2.570411116	4.610241382	0.000290909	0.001718177	-0.197808213
gene-Dmel_CG13848	0.682438783	6.398184533	4.609633346	0.000291273	0.001718177	-0.603465617
gene-Dmel_CG8536	0.722424855	4.987712627	4.609622022	0.00029128	0.001718177	-0.579336816
gene-Dmel_CG1467	-0.711758872	3.614562304	-4.609102737	0.000291591	0.001718903	-0.413047288
gene-Dmel_CG6575	-0.886115481	5.374745624	-4.6076102	0.000292487	0.001722039	-0.591403462
gene-Dmel_CG31989	-2.969211789	-0.258409599	-4.607589174	0.0002925	0.001722039	0.523162201
gene-Dmel_CG16787	0.658178868	3.443471328	4.606772912	0.000292991	0.001723321	-0.418641959
gene-Dmel_CG6866	0.609241577	6.120842262	4.606601001	0.000293095	0.001723321	-0.611048721
gene-Dmel_CG1703	0.842489059	6.764926698	4.605983767	0.000293467	0.001724401	-0.5992728
gene-LOC108145147	-8.292369337	-0.378921791	-4.603461365	0.000294993	0.001732254	0.514409907
gene-Dmel_CG11679	-0.673009493	3.685292511	-4.602859913	0.000295358	0.001733284	-0.445265543
gene-Dmel_CG11143	-0.828072666	8.082898381	-4.602131911	0.0002958	0.001734767	-0.595096841
gene-Dmel_CG6713	-3.110917906	1.457619361	-4.597365938	0.000298714	0.001750731	0.079379913
gene-Dmel_CR45046	-4.631367825	-2.429535585	-4.596826167	0.000299046	0.001751553	0.515238616
gene-LOC108135240	-0.961086438	3.275305033	-4.591260907	0.000302489	0.001770586	-0.383660994
gene-Dmel_CG33158	1.025113892	3.769992874	4.588070698	0.000304481	0.001781106	-0.495553947
gene-Dmel_CG32016	0.671393658	2.805281474	4.587363782	0.000304924	0.001782558	-0.345554354
gene-Dmel_CG2985	0.951979408	11.82889037	4.58617984	0.000305668	0.001785765	-0.579646231
gene-Dmel_CG2093	0.83040577	8.281810135	4.585620765	0.00030602	0.001786679	-0.630282995
gene-Dmel_CG3331	-1.163553265	4.424544275	-4.585205475	0.000306281	0.001787065	-0.640370516
gene-Dmel_CG7556	-0.557626601	6.469790907	-4.584869394	0.000306493	0.001787161	-0.650642838
gene-Dmel_CG5776	0.936852141	2.69664459	4.581582862	0.000308573	0.001797341	-0.309379128
gene-Dmel_CG17180	-0.967146871	3.494195623	-4.581490276	0.000308632	0.001797341	-0.441842693
gene-Dmel_CG7516	0.821580123	4.005394685	4.579916473	0.000309634	0.001802025	-0.568297535
gene-Dmel_CG3541	-0.842379776	7.0827767	-4.577314727	0.000311296	0.001810549	-0.661673271
gene-Dmel_CG33556	-0.997169949	6.952727441	-4.572420931	0.000314449	0.001827721	-0.673102237
gene-Dmel_CR43637	-2.47408689	1.884798903	-4.566963911	0.000318003	0.001847203	0.019348752
gene-Dmel_CG42667	-0.776125358	5.488203681	-4.565259552	0.000319121	0.001852522	-0.666213141
gene-Dmel_CG13784	0.898466608	7.751142359	4.56149963	0.000321602	0.001865231	-0.683394263
gene-Dmel_CR34096	-9.452734422	0.473163109	-4.561324456	0.000321718	0.001865231	0.437467324
gene-Dmel_CG13088	-0.785541014	2.114086987	-4.559865463	0.000322687	0.00186966	-0.197708373
gene-Dmel_CG13822	-1.537508735	3.737486849	-4.557504732	0.00032426	0.001877587	-0.490081794
gene-Dmel_CG5281	-1.918011428	0.904330085	-4.557117608	0.000324519	0.001877896	0.194056714
gene-Dmel_CG14622	1.053750869	2.812405667	4.55620842	0.000325127	0.001880227	-0.384339019
gene-Dmel_CG12155	0.610891046	4.244538804	4.554704222	0.000326137	0.001884872	-0.640889434
gene-Dmel_CG42813	0.691997311	5.790538669	4.552945989	0.000327321	0.001890519	-0.721994435
gene-Dmel_CG6967	1.813795489	2.538384262	4.550439927	0.000329016	0.001897923	-0.3963095
gene-Dmel_CG4389	0.717247055	8.817431817	4.550436748	0.000329018	0.001897923	-0.698689695
gene-Dmel_CG2049	0.691383129	7.374965024	4.549284497	0.0003298	0.001900315	-0.708637565
gene-Dmel_CR41506	0.992787705	4.165606442	4.549213989	0.000329848	0.001900315	-0.628274358
gene-Dmel_CG11069	-0.834802926	3.178396971	-4.548441576	0.000330374	0.001902144	-0.455795558
gene-Dmel_CG12157	0.805996127	5.901266935	4.545099444	0.000332658	0.00191409	-0.738023029
gene-Dmel_CG5481	1.952310683	2.235650248	4.54322663	0.000333945	0.001920286	-0.304550565
gene-Dmel_CG8258	-0.73400848	6.15611981	-4.539322301	0.000336644	0.001934591	-0.746542764
gene-Dmel_CG6201	0.969771027	5.116972915	4.536345739	0.000338717	0.00194528	-0.729643453
gene-Dmel_CG1070	0.750390316	6.619833916	4.535200453	0.000339518	0.001947983	-0.755876289
gene-Dmel_CG4558	0.557202713	4.271410773	4.535063811	0.000339613	0.001947983	-0.678969314
gene-LOC108140496	-1.078426862	7.157076331	-4.534181539	0.000340232	0.001950308	-0.748585309
gene-Dmel_CG15673	-1.096496555	2.668729849	-4.531805387	0.000341904	0.001958662	-0.343389231
gene-Dmel_CG13163	0.884763127	3.116385181	4.528532739	0.00034422	0.001970696	-0.514600719
gene-Dmel_CG8180	-0.644863543	4.205520539	-4.527050935	0.000345274	0.001975493	-0.662057621
gene-Dmel_CG31764	-0.727664814	10.39293836	-4.5247939	0.000346885	0.001982931	-0.736303369
gene-Dmel_CG6776	3.78489521	0.712960028	4.524623384	0.000347008	0.001982931	0.172477749
gene-Dmel_CG15531	0.84215204	9.16833881	4.524270617	0.00034726	0.001983136	-0.749659542
gene-Dmel_CG12082	0.550982311	6.72077103	4.520206077	0.000350185	0.001998592	-0.784662869
gene-Dmel_CG11822	-0.70561198	5.486839134	-4.516685038	0.00035274	0.002011111	-0.789776727
gene-Dmel_CG8398	-1.38355405	1.246691123	-4.516576202	0.000352819	0.002011111	-0.005275466
gene-Dmel_CG43664	1.083815698	1.689928987	4.510006852	0.000357636	0.002037302	-0.251849502
gene-Dmel_CG3246	0.564142486	8.630579805	4.508877082	0.000358472	0.002040789	-0.7862815
gene-Dmel_CG8625	0.645989355	5.192480758	4.508204121	0.00035897	0.002042355	-0.79955453
gene-Dmel_CG4447	0.770789369	3.513639753	4.504787723	0.000361512	0.002054259	-0.630265505
gene-Dmel_CG7627	-0.770438784	5.373140061	-4.504787602	0.000361512	0.002054259	-0.795864511
gene-Dmel_CG8080	0.625476796	5.755590743	4.502023394	0.000363582	0.002064737	-0.827922782
gene-Dmel_CG31368	0.544871661	4.564379284	4.501706123	0.00036382	0.002064808	-0.777406567
gene-Dmel_CG33090	-0.907713952	2.988170629	-4.501046359	0.000364316	0.002066341	-0.524873958
gene-Dmel_CG7945	-0.57491858	5.40345838	-4.500306551	0.000364873	0.002067031	-0.816270878
gene-Dmel_CG8490	-1.018814333	2.859814948	-4.500284567	0.00036489	0.002067031	-0.507737791
gene-LOC108136209	-1.636252212	7.490344357	-4.492669749	0.000370676	0.002098506	-0.820664493
gene-Dmel_CG5390	0.66007737	9.295613228	4.487850806	0.000374385	0.002118197	-0.823191704
gene-Dmel_CG6181	0.752496963	5.638290978	4.486111496	0.000375734	0.002124511	-0.858447745
gene-Dmel_CG31728	-1.922362583	-0.808832815	-4.485200305	0.000376442	0.0021272	0.201884922
gene-Dmel_CG1681	-0.702641467	8.990653956	-4.482673169	0.000378414	0.00213702	-0.837004483
gene-LOC108137401	-3.055330233	-0.507263462	-4.48070761	0.000379954	0.002144397	0.286985901
gene-Dmel_CG5495	-0.591938267	7.128796928	-4.473273912	0.00038584	0.002176269	-0.878564114
gene-Dmel_CG3902	0.918761107	8.976940603	4.472974544	0.000386079	0.002176274	-0.861734523
gene-LOC108135201	-1.450429973	1.601301422	-4.463724748	0.000393536	0.002216946	-0.197966675
gene-Dmel_CG14687	-0.879756606	5.163928853	-4.46178038	0.000395123	0.002223943	-0.871671746
gene-Dmel_CG7638	0.473462276	5.817034541	4.461606234	0.000395265	0.002223943	-0.913449236
gene-Dmel_CG12316	0.61251708	3.897005009	4.46078952	0.000395933	0.002226334	-0.78321789
gene-Dmel_CG8550	0.94735743	6.643389549	4.458368598	0.000397922	0.00223614	-0.913080762
gene-Dmel_CG1685	1.103220745	4.662471265	4.452574026	0.000402722	0.002261727	-0.893817489
gene-LOC108143464	3.883039279	-1.07764028	4.451740978	0.000403417	0.002264239	0.232437901
gene-Dmel_CG5632	-1.097202288	2.696577779	-4.450622205	0.000404353	0.002268096	-0.543302125
gene-Dmel_CG5154	0.753411255	8.549064154	4.450297923	0.000404624	0.002268228	-0.910413886
gene-Dmel_CG9441	-0.917065685	7.359013442	-4.447800773	0.000406721	0.002278586	-0.929595175
gene-Dmel_CG1514	-0.76092956	5.243489681	-4.446627386	0.00040771	0.002281367	-0.916078411
gene-Dmel_CG17836	-0.829557615	8.847638918	-4.446619936	0.000407717	0.002281367	-0.917386632
gene-Dmel_CG32632	0.859284418	4.149859038	4.44347264	0.000410382	0.002294877	-0.924206301
gene-Dmel_CG10021	-0.868906134	3.80485729	-4.439978655	0.000413362	0.002310128	-0.789482276
gene-Dmel_CG6563	1.262306952	3.341218893	4.439404679	0.000413854	0.002311463	-0.753066044
gene-Dmel_CG1441	-1.655792432	4.169974211	-4.436005115	0.000416778	0.002326373	-0.740375351
gene-Dmel_CG3533	-0.491582619	5.848801506	-4.435038537	0.000417613	0.002329613	-0.96720145
gene-Dmel_CG12143	-1.587731424	2.327144734	-4.431572859	0.000420622	0.002344966	-0.364743933
gene-Dmel_CG33214	0.625494754	7.380695158	4.431276742	0.00042088	0.002344975	-0.960905646
gene-Dmel_CG15828	1.207744606	11.13952354	4.427303071	0.000424359	0.002362815	-0.933897322
gene-Dmel_CG8363	0.643660372	5.55386009	4.426820632	0.000424783	0.002362815	-0.972681183
gene-Dmel_CG10535	0.559316735	5.153254676	4.426736984	0.000424857	0.002362815	-0.970045468
gene-Dmel_CG7439	0.6960718	7.266616806	4.421462837	0.000429526	0.002387328	-0.983087648
gene-Dmel_CG7538	0.840560937	2.935305209	4.418792815	0.000431909	0.002399117	-0.686878568
gene-Dmel_CG5661	-1.009737009	5.72253287	-4.415274666	0.00043507	0.002415208	-1.000602875
gene-Dmel_CG18327	1.301410604	0.792141303	4.41468876	0.000435599	0.002416152	-0.303320918
gene-Dmel_CG10759	1.515164141	0.848793678	4.414500762	0.000435769	0.002416152	-0.184811814
gene-Dmel_CG32490	0.902086047	4.654806029	4.414012152	0.00043621	0.002416989	-0.973161071
gene-Dmel_CG1891	-0.610381697	5.987514634	-4.413748909	0.000436449	0.002416989	-1.010701315
gene-Dmel_CG14830	-0.905200482	5.508717965	-4.408302616	0.000441405	0.002442956	-1.001192714
gene-Dmel_CG14548	-1.317482078	2.081018163	-4.406146446	0.000443383	0.00245115	-0.48272548
gene-Dmel_CG18140	-1.956676492	1.025551122	-4.40610422	0.000443421	0.00245115	-0.191641888
gene-Dmel_CG13390	-0.826450426	3.278453702	-4.400243168	0.000448844	0.002479627	-0.783324254
gene-Dmel_CG9455	1.71472709	3.903505109	4.39724281	0.000451646	0.002493601	-0.896092089
gene-Dmel_CG4877	-0.750274194	4.075879985	-4.394970015	0.000453781	0.002503873	-0.925916731
gene-Dmel_CG13197	-0.741880498	5.500997466	-4.394144522	0.000454559	0.002506652	-1.039361342
gene-Dmel_CR42491	1.059660097	2.244739431	4.388524594	0.00045989	0.002534524	-0.670077954
gene-Dmel_CG7470	-1.017946462	8.501743668	-4.385001916	0.000463264	0.002551582	-1.049036224
gene-LOC108135838	1.395988124	0.934734581	4.377017979	0.000471006	0.002592658	-0.284357797
gene-Dmel_CG13096	1.185387837	4.944078723	4.376416865	0.000471594	0.002594334	-1.064319039
gene-LOC108138179	-3.986646585	-1.420980318	-4.376076419	0.000471927	0.002594607	0.098679295
gene-Dmel_CG9619	-1.092397707	7.988884632	-4.373349763	0.000474606	0.002607769	-1.07650602
gene-Dmel_CG2803	-0.614622806	6.148769415	-4.36820881	0.0004797	0.002634173	-1.105930131
gene-Dmel_CG14400	1.578873102	6.238598346	4.366483436	0.000481422	0.002642042	-1.107745364
gene-Dmel_CG7223	0.809901134	3.657428409	4.365709382	0.000482197	0.002644706	-0.934595752
gene-LOC108148594	-1.132008034	7.0910515	-4.364766175	0.000483142	0.002648303	-1.10823841
gene-Dmel_CG1597	0.638757751	6.171630697	4.36407104	0.00048384	0.00265054	-1.119638609
gene-Dmel_CG10361	-8.198729736	0.184164075	-4.361494212	0.000486437	0.00266317	0.069929756
gene-Dmel_CG18765	-3.726103505	-1.405095415	-4.359748278	0.000488204	0.002671247	0.067509481
gene-Dmel_CG3399	0.841025412	7.225682861	4.357490538	0.0004905	0.0026822	-1.119382464
gene-LOC108146925	-1.46463718	1.309479633	-4.357192139	0.000490804	0.002682259	-0.354025125
gene-Dmel_CG8936	-1.114950201	1.148707385	-4.356892506	0.00049111	0.002682326	-0.464168181
gene-Dmel_CG2604	0.717694509	9.072165343	4.35456955	0.000493486	0.002693694	-1.107612368
gene-Dmel_CG16757	-0.825424194	4.616140206	-4.353411381	0.000494675	0.002697076	-1.044275604
gene-Dmel_CG13654	2.779656246	4.653763938	4.35339151	0.000494695	0.002697076	-1.037023349
gene-Dmel_CG12119	1.450446305	4.890788927	4.352527503	0.000495584	0.002700312	-1.126519178
gene-Dmel_CG17146	0.868538336	7.287913659	4.351253979	0.000496897	0.002705162	-1.136751453
gene-Dmel_CG5242	-0.843092961	5.006229398	-4.350916193	0.000497246	0.002705162	-1.11215159
gene-LOC108140735	-1.271139566	1.962417035	-4.350804289	0.000497362	0.002705162	-0.54586887
gene-Dmel_CG32447	1.898834361	-0.555952617	4.350191085	0.000497996	0.002707002	-0.084833888
gene-Dmel_CG10756	-0.966134536	3.312588848	-4.345942926	0.000502412	0.002729385	-0.918149625
gene-Dmel_CG5911	-1.168953752	1.679139161	-4.343503545	0.000504966	0.00274163	-0.547582761
gene-Dmel_CG15835	-0.787938732	2.366255862	-4.342356144	0.000506172	0.002746546	-0.693966477
gene-Dmel_CG4542	0.558855686	4.272868705	4.339594559	0.000509086	0.00276072	-1.102844229
gene-Dmel_CG3929	0.617488334	4.250766899	4.338762738	0.000509967	0.002762253	-1.087225097
gene-Dmel_CG5687	-1.439270293	3.206048747	-4.338757398	0.000509973	0.002762253	-0.827496034
gene-Dmel_CG9659	-0.622167024	6.314265707	-4.336267891	0.000512619	0.002774943	-1.174498061
gene-Dmel_CG3626	0.503962759	6.218236992	4.335388738	0.000513557	0.002775902	-1.179304313
gene-Dmel_CG5853	-1.068756788	6.07057265	-4.335311818	0.000513639	0.002775902	-1.165809049
gene-Dmel_CG3097	0.618408671	6.923455635	4.335248278	0.000513707	0.002775902	-1.170048146
gene-Dmel_CG43772	0.868895985	4.386276907	4.334824457	0.00051416	0.002776708	-1.053548688
gene-Dmel_CG2864	0.628204411	4.391778401	4.333344228	0.000515745	0.002783624	-1.111093454
gene-LOC108150038	1.05962074	2.107394821	4.332700846	0.000516436	0.002784069	-0.664818675
gene-Dmel_CG12736	0.579185233	4.759576494	4.332699889	0.000516437	0.002784069	-1.141423366
gene-Dmel_CG11533	-0.61165903	4.60768389	-4.324879043	0.000524906	0.002828057	-1.13477919
gene-LOC108143974	-1.352676567	3.133563606	-4.319371279	0.000530954	0.002858962	-0.884345965
gene-Dmel_CG8068	0.550830536	5.365496775	4.315515384	0.000535231	0.002880294	-1.208364018
gene-Dmel_CG8501	-1.946165777	2.228886428	-4.312774024	0.000538293	0.002895068	-0.845339073
gene-Dmel_CG18278	-0.510683765	4.696271225	-4.311503437	0.000539719	0.002898563	-1.171816564
gene-Dmel_CG3589	0.542296859	4.945417507	4.311400963	0.000539834	0.002898563	-1.191213648
gene-Dmel_CG3943	-1.157119093	6.244357892	-4.311347054	0.000539894	0.002898563	-1.221940617
gene-LOC108142184	-2.78704868	-0.317831452	-4.307724786	0.00054398	0.002918783	-0.129629423
gene-Dmel_CG14749	0.61167108	3.038909008	4.301582074	0.00055098	0.002954611	-0.944321897
gene-Dmel_CR11538	3.882260664	-0.7481868	4.301247721	0.000551364	0.002954935	-0.144448522
gene-Dmel_CG11064	1.294772897	12.99662815	4.300803635	0.000551874	0.002955936	-1.187198586
gene-Dmel_CG18347	0.821136576	5.04416088	4.299598819	0.00055326	0.002961624	-1.222599707
gene-Dmel_CG14688	1.724780682	5.37949668	4.298946768	0.000554011	0.002962633	-1.249078384
gene-Dmel_CG14856	-1.104881118	1.377094886	-4.29880818	0.000554171	0.002962633	-0.618800086
gene-Dmel_CG9022	0.673839543	7.540947631	4.298592454	0.00055442	0.002962633	-1.237185958
gene-Dmel_CG31884	-0.649978853	7.764779387	-4.295544203	0.00055795	0.002979365	-1.242894234
gene-Dmel_CG1646	0.643645904	6.625269941	4.295326587	0.000558203	0.002979365	-1.259993081
gene-Dmel_CG2118	0.570975547	6.129259555	4.293262371	0.000560608	0.002990454	-1.26935228
gene-Dmel_CG17349	-3.654018961	2.276619361	-4.292887609	0.000561046	0.002991043	-0.474611495
gene-Dmel_CG5310	1.13964887	0.92766903	4.290761278	0.000563535	0.003002567	-0.463720546
gene-Dmel_CG32412	-0.945064356	4.714145551	-4.288393741	0.000566321	0.003015652	-1.211530672
gene-Dmel_CG6144	0.642951144	3.292413625	4.287211151	0.000567718	0.003021329	-1.038959591
gene-Dmel_CG12848	-0.861111334	4.003700142	-4.286344159	0.000568744	0.003025029	-1.153128444
gene-Dmel_CG10970	-1.936344947	0.635422129	-4.280822332	0.000575324	0.003058248	-0.389901808
gene-Dmel_CG2241	-4.998193048	0.661443891	-4.280071596	0.000576224	0.003061255	-0.102593635
gene-Dmel_CG5248	-0.728639507	4.356209989	-4.277755713	0.000579012	0.003074275	-1.211040682
gene-Dmel_CG2980	0.530715736	4.053466291	4.276133658	0.000580972	0.003082893	-1.203989404
gene-Dmel_CG4422	-0.489460095	8.452971522	-4.274130801	0.000583402	0.003093991	-1.283136417
gene-Dmel_CG7025	2.998189443	-1.523066193	4.271017411	0.000587199	0.003112325	-0.101656816
gene-Dmel_CG9326	-0.796417177	5.172188763	-4.269937392	0.000588522	0.003117531	-1.276884455
gene-Dmel_CG3695	0.777795337	4.171537303	4.269638049	0.00058889	0.003117671	-1.206042351
gene-Dmel_CG5397	-1.256924146	8.583437446	-4.266804102	0.000592378	0.003134325	-1.295931887
gene-Dmel_CG16908	0.651734598	3.941606837	4.263078373	0.000596997	0.003156935	-1.197993316
gene-Dmel_CG8864	0.629341933	7.066131641	4.262297831	0.000597969	0.003159397	-1.320318153
gene-Dmel_CG2781	-0.783077889	6.439346109	-4.262149888	0.000598153	0.003159397	-1.329343941
gene-Dmel_CG9400	-1.110781929	6.076627706	-4.261668159	0.000598754	0.003160746	-1.325460113
gene-Dmel_CG9778	-1.837230979	0.305744571	-4.25984277	0.000601037	0.00317053	-0.330274224
gene-Dmel_CG7765	-0.576329029	7.256761257	-4.259632101	0.000601301	0.00317053	-1.323983996
gene-Dmel_CG8938	1.178699045	7.779354918	4.258974544	0.000602126	0.00317305	-1.321709885
gene-Dmel_CG10181	-0.79312821	3.169955962	-4.256827303	0.000604828	0.003185448	-1.071562841
gene-Dmel_CG11044	1.428808444	1.408924576	4.256551666	0.000605176	0.003185448	-0.528105255
gene-Dmel_CG6863	1.34708206	8.170805011	4.255150706	0.000606946	0.003191291	-1.325482846
gene-Dmel_CG1059	0.700727489	10.46112653	4.255120803	0.000606984	0.003191291	-1.302456919
gene-Dmel_CG4698	3.269696595	-0.764577195	4.254568729	0.000607683	0.003193131	-0.151364006
gene-Dmel_CG12023	0.840331836	6.294651275	4.252388227	0.000610453	0.003205841	-1.353037945
gene-Dmel_CG33198	-1.64073456	3.030338666	-4.250521613	0.000612834	0.003216498	-1.022465415
gene-Dmel_CG13016	0.717530543	3.723887429	4.249399821	0.000614269	0.003222182	-1.208212275
gene-Dmel_CG11771	0.651514984	6.353016665	4.241862592	0.000624003	0.003271364	-1.376367802
gene-Dmel_CG9633	0.546171541	5.326817243	4.240818756	0.000625363	0.003275442	-1.363540947
gene-Dmel_CG7885	-0.632206751	3.316334717	-4.240514641	0.00062576	0.003275442	-1.141323112
gene-Dmel_CG6217	-1.723398957	1.459403639	-4.240441553	0.000625856	0.003275442	-0.72448024
gene-Dmel_CG11734	0.630184064	6.61486709	4.237923415	0.000629152	0.003288612	-1.379876331
gene-Dmel_CG18730	-1.738594455	3.868986963	-4.237815422	0.000629294	0.003288612	-1.223860706
gene-Dmel_CG13109	0.636695398	6.771462464	4.237695844	0.000629451	0.003288612	-1.377346133
gene-Dmel_CG3978	-0.754372476	2.91166686	-4.236896579	0.000630502	0.003292219	-1.08645564
gene-Dmel_CG18817	0.721980293	5.249340095	4.235513768	0.000632323	0.003299847	-1.37327499
gene-Dmel_CG10667	1.256632474	1.6876698	4.235192191	0.000632748	0.003300179	-0.830230153
gene-Dmel_CG8930	-1.647858523	1.010056382	-4.234122913	0.000634161	0.003304461	-0.437031292
gene-Dmel_CG5455	-0.595597771	7.122187098	-4.234024335	0.000634292	0.003304461	-1.385149805
gene-Dmel_CG17141	0.782888976	2.689276115	4.23313875	0.000635465	0.003308687	-1.01529999
gene-Dmel_CR43257	-3.155521924	-1.211230538	-4.232238209	0.00063666	0.003311999	-0.176823969
gene-Dmel_CG6413	0.476510629	5.091878841	4.232113871	0.000636825	0.003311999	-1.376650503
gene-Dmel_CG4486	1.187346343	7.417020697	4.22966592	0.000640087	0.00332707	-1.385106672
gene-Dmel_CG9121	1.72906395	0.699403444	4.228400538	0.00064178	0.003333972	-0.524083957
gene-Dmel_CG1671	0.796692121	3.823183516	4.226646611	0.000644133	0.003344299	-1.280673661
gene-Dmel_CG13901	-1.433670456	1.396344314	-4.225000411	0.00064635	0.003353905	-0.648255328
gene-Dmel_CG9383	0.714045799	4.090636954	4.223252892	0.000648712	0.003364252	-1.306804922
gene-Dmel_CG5560	-1.157919417	7.680844575	-4.222933039	0.000649146	0.003364591	-1.40501483
gene-Dmel_CG10034	1.382524099	1.257269548	4.218383374	0.00065534	0.003394775	-1.375900413
gene-Dmel_CG14661	-0.88005839	6.419674545	-4.217862514	0.000656054	0.003396544	-1.421893076
gene-Dmel_CG3759	-1.109697168	4.043242044	-4.21476695	0.000660307	0.003416633	-1.231098614
gene-Dmel_CG13941	1.249553574	3.38770883	4.211335189	0.000665056	0.003439258	-1.262607211
gene-Dmel_CG34379	-0.730063115	5.823451866	-4.207304484	0.000670678	0.00346637	-1.441640077
gene-LOC108148185	-0.716406278	3.451248055	-4.206906908	0.000671235	0.003467289	-1.235962803
gene-Dmel_CG4685	0.628044853	6.314904368	4.203716028	0.000675723	0.003488504	-1.458701779
gene-LOC108135154	-0.846381379	2.784101783	-4.203038135	0.000676681	0.003491475	-1.118442695
gene-Dmel_CG18617	-0.625120363	6.98953939	-4.201167469	0.00067933	0.003503168	-1.453310019
gene-Dmel_CG4644	0.471331958	5.389767446	4.200736565	0.000679942	0.003504346	-1.45528711
gene-Dmel_CG14750	0.652453946	4.23011197	4.2002653	0.000680612	0.003505821	-1.385894449
gene-Dmel_CG1470	1.51179956	1.068344959	4.197802556	0.000684122	0.00352192	-0.82153091
gene-Dmel_CG33178	-0.771545158	6.603489104	-4.197150375	0.000685055	0.003524738	-1.463840805
gene-Dmel_CG8257	-0.556893098	5.269720696	-4.196536993	0.000685934	0.003527272	-1.448179597
gene-Dmel_CG6975	0.49544561	6.99667807	4.195623095	0.000687244	0.003532027	-1.46379196
gene-Dmel_CG3028	1.068453337	2.90112862	4.191926981	0.000692572	0.00355741	-1.169949107
gene-Dmel_CG10697	-0.75820159	7.29006225	-4.191628153	0.000693005	0.003557633	-1.468870546
gene-Dmel_CG33481	1.370946028	0.85541236	4.190414429	0.000694765	0.003564245	-0.636814523
gene-Dmel_CG10924	-5.807547601	2.622377931	-4.190202434	0.000695073	0.003564245	-0.477374411
gene-Dmel_CG42346	-1.70058982	0.546935132	-4.188846783	0.000697044	0.003572353	-0.440503343
gene-Dmel_CG8524	1.630685029	4.448092412	4.186502887	0.000700467	0.003587883	-1.447817841
gene-Dmel_CG8545	0.996669464	4.601390934	4.185211893	0.00070236	0.003595538	-1.448573996
gene-Dmel_CG4421	7.163803435	0.487770676	4.184947264	0.000702748	0.003595538	-0.30573079
gene-Dmel_CG14031	-4.773502788	1.245460165	-4.18385074	0.00070436	0.003601772	-0.386918747
gene-Dmel_CG9256	-0.900452265	4.11280565	-4.181881064	0.000707266	0.003614609	-1.374647231
gene-Dmel_CG9212	0.748410035	8.474817391	4.18064966	0.000709089	0.003621613	-1.479975486
gene-Dmel_CG33135	-0.769486278	3.417080153	-4.180420291	0.000709429	0.003621613	-1.251939777
gene-Dmel_CG11130	0.926999871	3.145293645	4.180045827	0.000709985	0.003622427	-1.378622396
gene-Dmel_CG1133	-2.338021597	0.271074603	-4.179750471	0.000710423	0.003622642	-0.412036685
gene-Dmel_CG17928	-0.863661823	5.789694834	-4.178927279	0.000711647	0.003626858	-1.492924582
gene-Dmel_CG8425	1.555533295	3.716094601	4.178622858	0.0007121	0.003627145	-1.377259273
gene-Dmel_CG6700	0.717329702	6.605331215	4.176554177	0.000715186	0.003639398	-1.511122763
gene-Dmel_CG7954	-0.553593937	5.851372102	-4.176476889	0.000715301	0.003639398	-1.512120429
gene-Dmel_CG6401	-0.675156086	2.421325253	-4.174819867	0.000717783	0.003649996	-1.071644585
gene-Dmel_CG5205	0.64731053	5.147942117	4.170930914	0.000723643	0.003677749	-1.503960265
gene-Dmel_CG31811	0.603660435	5.482600535	4.170616027	0.00072412	0.003678127	-1.520038328
gene-Dmel_CG10618	-0.762888774	5.056353658	-4.170342577	0.000724534	0.003678187	-1.491117333
gene-Dmel_CG2145	0.663800931	10.48548728	4.169434678	0.000725911	0.003683131	-1.484144938
gene-Dmel_CG1616	1.529239051	2.265310969	4.168468949	0.000727378	0.003688529	-1.035758209
gene-Dmel_CG7623	0.470341665	5.308321369	4.166343824	0.000730618	0.003702903	-1.521158679
gene-Dmel_CG15210	-0.758918892	4.389043406	-4.16598089	0.000731172	0.003703662	-1.464184737
gene-Dmel_CG3730	0.719138571	4.111712282	4.162930645	0.000735851	0.003721679	-1.430422613
gene-Dmel_CG1973	0.577552351	6.017251321	4.162914286	0.000735877	0.003721679	-1.545076276
gene-Dmel_CG10539	0.66797428	7.373136483	4.16285019	0.000735975	0.003721679	-1.526746454
gene-Dmel_CG43286	0.565081965	8.800466822	4.162601892	0.000736358	0.003721679	-1.516115221
gene-Dmel_CG15695	-0.694514887	3.715115049	-4.16145799	0.000738121	0.003728532	-1.386834995
gene-Dmel_CG2979	0.910339664	11.4289539	4.160333315	0.00073986	0.003735144	-1.477315447
gene-Dmel_CG4377	-3.728756849	-2.53634211	-4.160015076	0.000740352	0.003735144	-0.314890191
gene-Dmel_CG2254	0.782422707	8.250400851	4.159819079	0.000740656	0.003735144	-1.526062823
gene-Dmel_CG32137	-0.786502218	4.682057027	-4.15901539	0.000741902	0.003739365	-1.494837501
gene-Dmel_CG2614	0.653398265	3.903054363	4.157820832	0.000743758	0.003746655	-1.435096725
gene-Dmel_CG3897	-0.774890414	5.68661091	-4.153966427	0.000749779	0.003774905	-1.544121915
gene-Dmel_CG43313	0.921119435	5.712004438	4.152758941	0.000751675	0.00378237	-1.560034061
gene-Dmel_CG34120	-0.948273791	8.253164066	-4.152293249	0.000752408	0.003783974	-1.543767721
gene-Dmel_CG6917	-1.727588037	7.83600376	-4.151868539	0.000753077	0.003785256	-1.551200618
gene-Dmel_CG5147	0.521600934	3.735817772	4.151390495	0.00075383	0.003786961	-1.434018133
gene-Dmel_CG8771	0.649348317	4.028158748	4.148891729	0.000757781	0.003801931	-1.442524836
gene-Dmel_CR45552	2.7385654	-0.601844994	4.148663829	0.000758143	0.003801931	-0.383134762
gene-Dmel_CG15523	0.77421216	4.838640701	4.148630458	0.000758196	0.003801931	-1.525267684
gene-Dmel_CG18547	0.970114829	6.163703882	4.148239787	0.000758816	0.003801931	-1.574099981
gene-Dmel_CG9933	0.60229683	5.139110909	4.148193613	0.000758889	0.003801931	-1.552446424
gene-Dmel_CG1099	0.653134629	6.19419585	4.145230569	0.000763609	0.00382348	-1.581116982
gene-Dmel_CG2062	-1.292047464	2.119674584	-4.144052025	0.000765494	0.003830823	-1.10855161
gene-Dmel_CG31705	0.918772032	10.66259673	4.143524176	0.00076634	0.003832959	-1.536285658
gene-Dmel_CG4872	-0.885097502	3.673706471	-4.142428616	0.000768099	0.003839656	-1.452596612
gene-Dmel_CG16789	0.787221047	3.700642753	4.141415017	0.00076973	0.003845706	-1.420585177
gene-Dmel_CG5170	-0.676303028	9.458308455	-4.137193122	0.000776561	0.003877718	-1.561516257
gene-Dmel_CG17829	-1.022000444	2.177608269	-4.135157098	0.000779878	0.003890412	-1.095239096
gene-Dmel_CG32772	0.813809564	3.319462354	4.135110002	0.000779955	0.003890412	-1.354163562
gene-Dmel_CG42329	1.251222575	3.705795906	4.130159443	0.000788079	0.003928794	-1.506008637
gene-Dmel_CG4313	-2.381825302	0.214361824	-4.129772062	0.000788718	0.003929838	-0.536750073
gene-Dmel_CG10091	0.665563378	4.680178954	4.128689582	0.000790508	0.003936608	-1.553548273
gene-LOC108138238	-1.308956898	0.882369655	-4.127157527	0.000793047	0.003947105	-0.727723822
gene-Dmel_CG32486	0.799115611	6.580154444	4.126286225	0.000794495	0.00395216	-1.618562053
gene-Dmel_CG15080	-5.327227273	0.750915342	-4.12275738	0.000800387	0.003979304	-0.5277296
gene-Dmel_CG1786	-1.288163836	1.013531251	-4.114068515	0.000815084	0.004049632	-0.809303872
gene-Dmel_CG7962	0.467418134	6.487813566	4.113872346	0.000815419	0.004049632	-1.646681574
gene-Dmel_CG11200	-0.677600663	4.977621627	-4.109463141	0.000822984	0.004084985	-1.60510334
gene-Dmel_CG2125	0.832843351	5.640064102	4.107942076	0.00082561	0.004095798	-1.652275489
gene-Dmel_CG5190	-0.80042235	4.548009589	-4.104314718	0.000831908	0.004124801	-1.58824049
gene-Dmel_CG32528	-0.506689677	5.516116999	-4.102122964	0.000835736	0.004141538	-1.664382839
gene-Dmel_CG3645	-0.546419801	4.441292567	-4.099411807	0.000840497	0.004162874	-1.608105956
gene-Dmel_CG11147	-0.783377788	8.495570278	-4.091297672	0.00085491	0.004231966	-1.669039629
gene-Dmel_CG1401	0.516017788	5.246194681	4.090618249	0.000856128	0.004235703	-1.680643199
gene-Dmel_CG3918	0.630883633	3.977436213	4.090292417	0.000856713	0.004236304	-1.583842707
gene-Dmel_CG8368	0.743594028	4.773463021	4.089117296	0.000858825	0.004244454	-1.655398146
gene-Dmel_CG9779	-0.553545914	5.247507312	-4.088566182	0.000859818	0.004247064	-1.682759014
gene-Dmel_CG8525	0.568585313	6.834509	4.087814817	0.000861173	0.00425146	-1.691546957
gene-Dmel_CG10249	-0.820977955	6.05156059	-4.085306719	0.000865712	0.004271562	-1.702685531
gene-Dmel_CG8250	-0.97046575	3.826039042	-4.083331838	0.000869303	0.004286967	-1.50932894
gene-Dmel_CG31671	0.554216873	6.197144222	4.082680449	0.000870491	0.00429051	-1.714517786
gene-Dmel_CG3777	2.01103058	2.393848568	4.081894993	0.000871925	0.004295264	-1.425547414
gene-Dmel_CG9527	0.430438607	6.358020941	4.079487377	0.000876337	0.004314673	-1.719966643
gene-Dmel_CG32491	0.433650601	5.913783236	4.078039547	0.000879001	0.004325459	-1.724465122
gene-Dmel_CG5645	0.807233032	4.166793861	4.07650442	0.000881834	0.004337068	-1.632000107
gene-Dmel_CR44179	2.023432026	0.328822895	4.075613555	0.000883483	0.00434284	-0.728196032
gene-Dmel_CG7422	-1.472988208	3.446066233	-4.073014232	0.000888311	0.004360541	-1.406421513
gene-Dmel_CG3638	0.966518261	8.390238861	4.073013134	0.000888313	0.004360541	-1.709997957
gene-Dmel_CG1252	-4.555700965	-0.904219538	-4.072904825	0.000888514	0.004360541	-0.477045887
gene-Dmel_CG17544	-1.149648132	2.959982956	-4.072391181	0.000889472	0.004362897	-1.424235064
gene-Dmel_CG7841	1.429538093	4.846054001	4.07161599	0.000890919	0.004367651	-1.6880285
gene-Dmel_CG10126	-1.096921129	3.501887109	-4.069898578	0.000894133	0.004378939	-1.501168551
gene-LOC108141290	-0.677014538	7.052162211	-4.069873948	0.000894179	0.004378939	-1.730401176
gene-Dmel_CG5638	-4.290746091	0.163418391	-4.066828439	0.000899908	0.004404634	-0.538203776
gene-Dmel_CG11261	0.690185949	4.806724863	4.064853417	0.000903643	0.004420548	-1.711010317
gene-Dmel_CG4978	1.2783959	2.461775143	4.064013094	0.000905237	0.004425977	-1.304980652
gene-Dmel_CR40596	4.588636991	-1.978131289	4.063293384	0.000906604	0.004430294	-0.491981848
gene-LOC108139312	-0.773307405	3.468377785	-4.062952808	0.000907252	0.004431091	-1.532408988
gene-Dmel_CG18642	0.547636887	5.132028176	4.06095477	0.000911061	0.004447298	-1.736978363
gene-Dmel_CG7184	-0.539798954	5.130485875	-4.060702897	0.000911543	0.004447298	-1.737591838
gene-Dmel_CG15544	-2.368475367	2.167910436	-4.054699915	0.000923093	0.004501248	-1.231744272
gene-Dmel_CG2910	0.48282609	5.437850486	4.053094362	0.000926207	0.004514026	-1.767189922
gene-Dmel_CG11910	1.759070371	-0.130972901	4.047150916	0.000937828	0.004568228	-0.771304135
gene-Dmel_CG7453	-0.623537721	7.100600755	-4.044523524	0.000943012	0.004591035	-1.77746297
gene-Dmel_CG7600	0.473114614	5.350448881	4.041781944	0.000948453	0.004615064	-1.787024568
gene-Dmel_CG5148	0.618317141	3.027639483	4.0396233	0.000952759	0.00463355	-1.522823101
gene-Dmel_CG4390	-0.454614475	6.796883241	-4.037204519	0.000957607	0.004654653	-1.803118455
gene-Dmel_CG11804	-0.687979865	9.189161801	-4.035769673	0.000960495	0.00466621	-1.780730627
gene-Dmel_CG18330	-1.015313935	1.791171542	-4.033490734	0.0009651	0.004686091	-1.171725736
gene-Dmel_CG3702	0.477699533	6.924927774	4.030678053	0.000970814	0.004711335	-1.814257034
gene-Dmel_CG11660	0.799620421	4.582830645	4.029094889	0.000974046	0.004724509	-1.777757332
gene-Dmel_CG31510	0.747951279	4.12332614	4.024365763	0.000983763	0.004769113	-1.738914367
gene-Dmel_CG6499	1.752874112	0.418670057	4.021931945	0.000988803	0.004791002	-1.069078906
gene-Dmel_CG8598	0.509905409	5.292799046	4.02134518	0.000990021	0.004794367	-1.826343969
gene-Dmel_CG3757	4.148609666	4.26051678	4.020405128	0.000991977	0.004801295	-1.476638704
gene-Dmel_CG1519	-0.502438622	7.700095997	-4.018456491	0.000996044	0.004818428	-1.830947963
gene-Dmel_CG31783	-1.011151208	3.22804391	-4.017741594	0.00099754	0.004821185	-1.559584126
gene-Dmel_CG14252	-1.259155928	1.340759479	-4.01754924	0.000997943	0.004821185	-1.083398053
gene-Dmel_CG6899	-0.704230003	5.106921875	-4.01742863	0.000998196	0.004821185	-1.800623988
gene-Dmel_CG4991	-1.530555104	2.317523394	-4.016388154	0.001000379	0.004829177	-1.352017897
gene-Dmel_CG18317	-0.760462831	6.580198131	-4.014852409	0.00100361	0.004842218	-1.852346406
gene-Dmel_CG42677	0.948938987	2.339195853	4.012710964	0.001008133	0.004861475	-1.395186384
gene-Dmel_CG9113	0.474726522	6.725447869	4.009604357	0.001014731	0.004889783	-1.86097026
gene-Dmel_CG9977	-0.598400433	5.496839258	-4.009278773	0.001015425	0.004889783	-1.853578786
gene-Dmel_CG3249	0.615759043	6.623044092	4.00919315	0.001015607	0.004889783	-1.860338101
gene-Dmel_CG16858	0.874899764	9.423161265	4.007863511	0.001018447	0.004900875	-1.830137288
gene-Dmel_CG6658	-4.736628959	-0.204715402	-4.004794271	0.001025033	0.004929973	-0.684552974
gene-Dmel_CG4951	-0.753543684	3.183611924	-4.003327359	0.001028196	0.004942585	-1.593321724
gene-Dmel_CG14695	-1.366043075	1.034270153	-4.002807982	0.001029318	0.004945379	-1.074895813
gene-Dmel_CG10079	0.721501284	9.220355872	3.99930618	0.001036917	0.004978754	-1.853464781
gene-Dmel_CG11035	-0.865159462	4.140857787	-3.999105667	0.001037354	0.004978754	-1.770792845
gene-Dmel_CG7840	0.694882595	3.465201601	3.997872623	0.001040044	0.004989047	-1.679485854
gene-Dmel_CG2025	0.545079406	5.962736149	3.996830923	0.001042322	0.004997353	-1.89648801
gene-Dmel_CG13631	0.672372162	6.621544299	3.993944334	0.001048662	0.005023702	-1.898186521
gene-Dmel_CG13566	-2.911471687	0.294949685	-3.993828617	0.001048917	0.005023702	-0.825194627
gene-Dmel_CG8201	0.37932757	8.218790327	3.992684838	0.00105144	0.005033151	-1.880504066
gene-Dmel_CG10352	1.721882795	0.90045563	3.99019741	0.001056949	0.005055414	-1.06855586
gene-Dmel_CG8159	-0.711626545	2.632920348	-3.990085817	0.001057197	0.005055414	-1.518923439
gene-Dmel_CG17117	-0.72263094	5.524992718	-3.989029115	0.001059547	0.005064002	-1.88813102
gene-Dmel_CG32032	0.876062598	9.782392253	3.985132515	0.001068257	0.005102963	-1.881418684
gene-Dmel_CG2493	0.728763727	8.484105586	3.984554412	0.001069555	0.005106497	-1.893887518
gene-Dmel_CG3226	-0.69278598	5.147683229	-3.982768709	0.001073576	0.005123019	-1.902055963
gene-Dmel_CG1615	0.864044376	6.050743674	3.980803066	0.001078019	0.005141539	-1.928949412
gene-Dmel_CG5809	1.082708987	7.851121829	3.978684672	0.001082829	0.005161785	-1.910689846
gene-Dmel_CG4973	0.836298159	2.579879874	3.976757203	0.001087224	0.005177937	-1.562466178
gene-Dmel_CG5966	-0.979892924	7.209881835	-3.97670208	0.00108735	0.005177937	-1.930062154
gene-Dmel_CG5527	1.499590972	0.439367033	3.974700013	0.001091934	0.005197062	-1.010383119
gene-LOC108138914	1.094687805	6.145193688	3.97419254	0.0010931	0.005199093	-1.94076212
gene-Dmel_CG9300	0.937485184	3.385554063	3.974019022	0.001093498	0.005199093	-1.745256417
gene-Dmel_CG12005	0.406380001	5.457860038	3.970108736	0.001102522	0.005239273	-1.945858573
gene-Dmel_CG1104	0.695592005	6.056534684	3.9697649	0.001103319	0.005240337	-1.953282014
gene-Dmel_CG31547	-0.968163105	1.920051969	-3.9685386	0.001106167	0.005251134	-1.336919969
gene-Dmel_CG7544	-1.279256164	1.059125364	-3.968057824	0.001107285	0.005253715	-1.110777595
gene-Dmel_CG12370	-0.686694655	3.640473726	-3.966690967	0.001110471	0.005265063	-1.792715734
gene-Dmel_CG18302	5.741500826	-0.679936131	3.966537793	0.001110829	0.005265063	-0.670028315
gene-Dmel_CG2121	-1.511103903	5.953706573	-3.966107135	0.001111835	0.005267101	-1.944829166
gene-Dmel_CG8029	0.463217867	7.689721769	3.96514025	0.001114097	0.005275084	-1.942749116
gene-Dmel_CG9867	-0.695179095	4.449471142	-3.964573823	0.001115424	0.005278635	-1.893585499
gene-Dmel_CG8034	-0.84298234	7.498771057	-3.963347653	0.001118303	0.00528952	-1.949730839
gene-Dmel_CG42708	0.872045788	3.803252729	3.96261188	0.001120034	0.005294969	-1.750520916
gene-Dmel_CG33554	1.561065883	4.015552188	3.962064917	0.001121322	0.005298027	-1.845183
gene-Dmel_CG4560	0.597995221	3.211127335	3.961845523	0.00112184	0.005298027	-1.742163291
gene-Dmel_CG16833	0.827726511	4.823264112	3.958969613	0.001128643	0.005327404	-1.930509613
gene-Dmel_CG32699	0.76525298	5.378101423	3.958452844	0.00112987	0.005330443	-1.958329629
gene-Dmel_CG4266	0.545612594	6.575286589	3.956686833	0.001134072	0.005347512	-1.97693917
gene-Dmel_CG8687	0.899177863	5.273479993	3.950991249	0.001147735	0.005408012	-1.975268326
gene-Dmel_CG32281	0.876435	2.464699427	3.950845754	0.001148086	0.005408012	-1.563428588
gene-Dmel_CG1832	0.471208366	5.403395277	3.949138765	0.001152214	0.005424663	-1.985554508
gene-Dmel_CG3709	1.271836592	1.824421028	3.947479797	0.001156241	0.005440819	-1.441288302
gene-Dmel_CG2974	0.555444727	4.590857573	3.946998409	0.001157412	0.005443527	-1.949935117
gene-Dmel_CG1072	-1.754643197	0.59813264	-3.946312255	0.001159083	0.005448585	-1.014703861
gene-Dmel_CG10960	1.243793512	9.323711227	3.945971068	0.001159915	0.005449693	-1.967625971
gene-Dmel_CG1702	0.754843309	5.1957267	3.945629389	0.001160749	0.005450809	-1.965668267
gene-Dmel_CG11390	0.656846612	8.892206945	3.941288302	0.001171394	0.005497976	-1.986625008
gene-Dmel_CG5824	0.59847088	4.539730001	3.941028298	0.001172035	0.00549816	-1.962655873
gene-Dmel_CG32717	-0.514863139	6.520479044	-3.93994242	0.001174714	0.005507905	-2.010500723
gene-Dmel_CG10747	-1.082067439	3.979901851	-3.936555039	0.001183114	0.005544442	-1.829860883
gene-Dmel_CG15168	-0.607838618	5.145044657	-3.936055945	0.001184356	0.005544745	-1.995090795
gene-Dmel_CG8893	0.782174023	10.10889266	3.936041968	0.001184391	0.005544745	-1.979984162
gene-Dmel_CG30042	-0.921858555	10.55654612	-3.934916884	0.001187197	0.005555037	-1.9797211
gene-Dmel_CG2009	0.77614533	4.956430952	3.934438475	0.001188392	0.005557785	-1.996022494
gene-Dmel_CG6115	0.945974494	6.76863776	3.931266993	0.001196347	0.005592125	-2.028953729
gene-Dmel_CG8369	0.918085505	7.574146176	3.929884876	0.00119983	0.005605541	-2.019077609
gene-Dmel_CG6235	0.598922594	6.888922249	3.926792815	0.00120766	0.00563924	-2.034349412
gene-Dmel_CG13531	0.672267541	6.680682782	3.91889289	0.001227899	0.005730822	-2.054281654
gene-Dmel_CG4453	0.511581212	6.717747351	3.918308562	0.001229409	0.005734944	-2.053148968
gene-Dmel_CG2938	-0.557748286	4.644295421	-3.917682391	0.00123103	0.005739576	-2.007390975
gene-Dmel_CG10084	0.450885141	6.373538586	3.916669731	0.001233656	0.005748887	-2.064280885
gene-Dmel_CG12207	0.57025305	5.660440402	3.915782008	0.001235962	0.005756701	-2.063727014
gene-Dmel_CG9704	-0.730355778	3.37479468	-3.911575787	0.00124695	0.005803318	-1.812102582
gene-Dmel_CG31436	-0.688589687	4.468167729	-3.91146517	0.001247241	0.005803318	-2.010633771
gene-Dmel_CG8669	0.597536483	7.929745922	3.909094744	0.001253478	0.005829372	-2.059222406
gene-Dmel_CG4852	0.896130054	3.234362871	3.905136371	0.001263963	0.005875147	-1.835245232
gene-Dmel_CG18812	0.543365635	7.383901919	3.90316471	0.001269219	0.005894866	-2.077050119
gene-Dmel_CR45601	0.99181183	4.701182566	3.903061309	0.001269495	0.005894866	-2.080228428
gene-Dmel_CG4600	0.847914223	8.691817636	3.899180857	0.001279906	0.005940191	-2.074770774
gene-Dmel_CG8273	0.49057515	3.963477464	3.898823959	0.001280867	0.005941639	-1.979168813
gene-Dmel_CR46006	0.837782173	1.995935247	3.896782972	0.001286382	0.005962269	-1.603844793
gene-Dmel_CG6542	0.631895056	6.307006761	3.896506416	0.001287131	0.005962269	-2.105292171
gene-Dmel_CG3488	-0.767472468	4.619462841	-3.89645466	0.001287271	0.005962269	-2.041476122
gene-Dmel_CG15154	0.666585241	4.97457172	3.895911887	0.001288742	0.005964614	-2.089861485
gene-Dmel_CG10244	-0.900398197	4.798525455	-3.89569646	0.001289327	0.005964614	-2.050250474
gene-Dmel_CG10081	-2.726665364	0.36059324	-3.895546372	0.001289734	0.005964614	-0.992117793
gene-Dmel_CG16940	0.521965134	5.115200772	3.894383288	0.001292896	0.005976211	-2.08989063
gene-Dmel_CG15771	0.594261091	8.37152981	3.89336817	0.001295661	0.005983978	-2.08734835
gene-Dmel_CG11236	0.526785663	8.489046877	3.893286145	0.001295885	0.005983978	-2.088290628
gene-Dmel_CG9339	1.139520785	2.95623015	3.892176605	0.001298915	0.005994943	-1.796408788
gene-Dmel_CG4609	-0.462906863	7.264800163	-3.89146126	0.001300873	0.006000948	-2.100625918
gene-Dmel_CG4061	-0.806521736	4.06271692	-3.89054885	0.001303374	0.006009453	-1.993056287
gene-Dmel_CG12296	0.939198127	4.440409798	3.889584696	0.001306022	0.006018627	-1.988610289
gene-Dmel_CG33680	-1.966885518	1.31172606	-3.889089926	0.001307383	0.006019882	-1.180957208
gene-Dmel_CG12582	-0.908718414	7.446577416	-3.888792761	0.001308201	0.006019882	-2.108542258
gene-Dmel_CG8971	0.84607151	3.762325929	3.888767959	0.001308269	0.006019882	-1.945871424
gene-Dmel_CG5485	0.558088143	4.919690296	3.888480435	0.001309061	0.006020497	-2.072183101
gene-Dmel_CG5850	0.52330133	6.248825251	3.887255018	0.001312443	0.006033013	-2.127477507
gene-Dmel_CG34324	1.609425046	0.269896672	3.88349589	0.001322871	0.006077892	-1.186674715
gene-Dmel_CG8114	-0.780093615	3.492207063	-3.88240771	0.001325905	0.006088773	-1.89423622
gene-Dmel_CG4611	0.800637473	2.27416745	3.88078397	0.001330445	0.006106557	-1.679835688
gene-Dmel_CG3359	-0.608706991	6.819968858	-3.878774202	0.001336087	0.006129375	-2.136283027
gene-Dmel_CG5247	-0.566950622	3.613872227	-3.8781466	0.001337854	0.006134402	-1.93209769
gene-Dmel_CG18622	-1.045179233	5.166692983	-3.876155826	0.001343473	0.006157081	-2.122099092
gene-Dmel_CG34127	1.400492726	0.305489929	3.873413741	0.001351253	0.006185592	-1.179361977
gene-Dmel_CG10802	-0.701373205	5.701996491	-3.873253676	0.001351708	0.006185592	-2.150431755
gene-Dmel_CG15221	0.965589239	5.950441737	3.873248182	0.001351724	0.006185592	-2.155386532
gene-Dmel_CG17562	-0.988123167	7.918045916	-3.872384445	0.001354185	0.006193753	-2.134882562
[truncated: 7,144 more rows]
