# Supplementary material for: Regulatory changes in the fatty acid elongase eloF underlie the evolution of sex-specific pheromone profiles in Drosophila prolongata
Source: BMC Biol. 2025 Apr 30;23:117. doi: 10.1186/s12915-025-02220-z (PMC12044895; doi:10.1186/s12915-025-02220-z)
Supplement: Supplementary file 26 — Additional file 26: Data File 5. Genes for which the direction or magnitude of male-female (MF) differences in expression levels differs between D. prolongata and D. carrolli. [file 12915_2025_2220_MOESM26_ESM.csv]

Gene_original	logFC	AveExpr	t	P.Value	adj.P.Val	B
gene-Dmel_CG8534	7.921482042	5.114117907	23.5358072	7.97776E-14	7.29407E-10	19.35356884
gene-Dmel_CG4860	-4.211508828	7.255754802	-10.44209177	1.52711E-08	6.50273E-05	9.967948916
gene-Dmel_CG33253	7.083487322	1.465794511	10.19560768	2.13368E-08	6.50273E-05	6.885485954
gene-Dmel_CG34348	1.935069848	5.899207195	9.277400402	7.83896E-08	0.000141214	8.395859796
gene-LOC108137271	-2.093754437	5.645895437	-9.272565195	7.89476E-08	0.000141214	8.379066299
gene-Dmel_CG9519	10.06632154	1.389312477	9.16379474	9.26704E-08	0.000141214	5.071039068
gene-Dmel_CG12120	-3.161833821	5.272341447	-8.702822745	1.85545E-07	0.000242348	7.555975587
gene-Dmel_CG5065	5.083474137	8.089486483	8.577706879	2.24984E-07	0.000257129	7.369020795
gene-Dmel_CG3301	-4.413255984	6.200542559	-8.328771659	3.31995E-07	0.00033727	6.951143405
gene-Dmel_CG7777	3.972547263	4.281346839	7.993298929	5.67692E-07	0.000515519	6.440222755
gene-Dmel_CG11218	4.216355954	6.235013265	7.938790115	6.20225E-07	0.000515519	6.379164764
gene-Dmel_CG32597	1.235490459	5.868292378	7.691748609	9.30729E-07	0.000709138	5.974560364
gene-Dmel_CG2736	-1.346997798	8.808693173	-7.610382522	1.06569E-06	0.000749511	5.844835114
gene-Dmel_CG4678	2.117084578	5.219860604	7.548747745	1.18149E-06	0.0007716	5.746488148
gene-Dmel_CG17562	-2.678336085	7.918045916	-7.401323291	1.51519E-06	0.000923558	5.497560129
gene-Dmel_CG4746	2.246017164	4.224459327	7.335923818	1.69353E-06	0.000967746	5.408207834
gene-LOC108135034	8.336078084	-1.320943705	7.246388261	1.97404E-06	0.001061685	1.083572347
gene-Dmel_CG18778	3.470080188	5.912225948	7.134580071	2.39404E-06	0.001216041	5.072979695
gene-Dmel_CG9522	4.056979257	6.464802056	7.015112219	2.94752E-06	0.001393487	4.849150772
gene-Dmel_CG16904	5.953109653	1.610206354	6.99592081	3.0482E-06	0.001393487	2.787634891
gene-Dmel_CG10755	-2.355963816	2.558992663	-6.807398074	4.2511E-06	0.001850846	4.485858076
gene-Dmel_CG42331	2.855098624	2.273653446	6.714455268	5.01757E-06	0.002085257	4.296079765
gene-Dmel_CG1315	-1.607402357	7.041151682	-6.337327697	9.95142E-06	0.003955907	3.627894072
gene-Dmel_CG12023	1.748932306	6.294651275	6.194171099	1.29715E-05	0.004746599	3.364073412
gene-Dmel_CG12908	-1.60802946	6.563352838	-6.175768662	1.34238E-05	0.004746599	3.32784736
gene-Dmel_CG7447	3.447173752	2.589530637	6.172813672	1.34979E-05	0.004746599	3.352710057
gene-Dmel_CG3779	1.187288889	5.068265763	6.021437774	1.79264E-05	0.006070414	3.054712871
gene-Dmel_CG1787	-1.318689214	8.260392426	-5.919012849	2.17589E-05	0.007105055	2.855432517
gene-Dmel_CG11956	2.424967944	5.630861376	5.857611408	2.44553E-05	0.007710166	2.751138252
gene-Dmel_CG15414	7.48882307	0.945377342	5.803174858	2.71355E-05	0.007999315	1.827291187
gene-Dmel_CG16820	3.299418014	1.317454198	5.788258162	2.79218E-05	0.007999315	2.481806125
gene-Dmel_CG8630	-1.698422979	3.075556805	-5.786851561	2.79972E-05	0.007999315	2.718521953
gene-LOC108146981	2.325048092	3.525808794	5.739919015	3.06362E-05	0.00848808	2.610356919
gene-Dmel_CG8596	1.516175985	4.382523217	5.700311903	3.30634E-05	0.008891143	2.478025479
gene-Dmel_CG33174	-0.980847768	5.66340857	-5.637494411	3.73293E-05	0.009751478	2.326147364
gene-Dmel_CG5599	-1.037468926	5.878126964	-5.564390814	4.30193E-05	0.010925715	2.168558089
gene-Dmel_CG30197	1.905837307	6.33579765	5.543357165	4.48175E-05	0.011074759	2.128933042
gene-Dmel_CG11147	1.494952937	8.495570278	5.524431018	4.65019E-05	0.011188592	2.101681433
gene-Dmel_CG17560	2.101696494	7.389194021	5.458588165	5.28894E-05	0.012399184	1.9822124
gene-Dmel_CG11133	-3.251844069	1.682011075	-5.433759705	5.55277E-05	0.012692255	2.008778118
gene-Dmel_CG31974	-2.517632648	4.855651691	-5.406220075	5.86137E-05	0.012974194	1.930958514
gene-Dmel_CG4766	2.250761235	2.732772836	5.391601663	6.03233E-05	0.012974194	1.999821551
gene-Dmel_CG12119	-2.704160739	4.890788927	-5.385780106	6.10183E-05	0.012974194	1.862386964
gene-LOC108147714	2.089178661	3.426881793	5.279116107	7.53261E-05	0.015652414	1.776127679
gene-Dmel_CG1597	1.088627109	6.171630697	5.236370417	8.19935E-05	0.016659255	1.523902425
gene-Dmel_CG15247	-1.436017071	2.863231923	-5.203370539	8.75551E-05	0.017402534	1.625379944
gene-Dmel_CG7365	-3.179895668	3.867413117	-5.11374246	0.000104708	0.020369092	1.392197024
gene-Dmel_CG1636	-1.100471775	4.838945999	-5.09154589	0.000109468	0.020851369	1.267537634
gene-Dmel_CG17639	-4.008166968	-0.133577318	-5.052647114	0.000118353	0.021974181	0.500224976
gene-Dmel_CG4444	-1.156729513	4.917405204	-5.045067905	0.000120169	0.021974181	1.2465337
gene-Dmel_CG9850	1.452465286	6.112922087	5.016669525	0.000127232	0.022809509	1.086513129
gene-Dmel_CG4162	1.21288992	4.943546091	4.996987478	0.000132377	0.022840421	1.091272679
gene-LOC108134735	-2.52965774	2.871917214	-4.9968962	0.000132401	0.022840421	1.237336354
gene-Dmel_CG13377	1.442950529	4.945892934	4.968065451	0.000140327	0.023571915	1.014917017
gene-Dmel_CG6622	1.681421295	3.261737802	4.962266568	0.000141979	0.023571915	1.130540336
gene-Dmel_CG9521	4.764958015	-0.381712963	4.953076015	0.000144639	0.023571915	0.340043669
gene-Dmel_CG11378	1.379159184	3.939849069	4.945216977	0.000146954	0.023571915	1.074044879
gene-Dmel_CG32698	-1.810518278	2.060882643	-4.891182407	0.000163936	0.024624364	1.070047489
gene-Dmel_CG16844	0.897669283	8.431456853	4.889153385	0.000164611	0.024624364	0.844905128
gene-Dmel_CG34389	-1.137485371	6.958254192	-4.886301794	0.000165565	0.024624364	0.83095258
gene-Dmel_CG8306	1.683260372	6.48309478	4.880123075	0.000167653	0.024624364	0.813338044
gene-Dmel_CG4335	-1.386404478	4.522599961	-4.873034395	0.000170081	0.024624364	0.875175208
gene-Dmel_CG9372	2.146266251	7.717839114	4.868095205	0.000171794	0.024624364	0.797570445
gene-Dmel_CR44690	-1.934693686	2.190105267	-4.858967184	0.000175006	0.024624364	1.004354147
gene-Dmel_CG9717	1.648853156	4.499988283	4.855410938	0.000176275	0.024624364	0.827974362
gene-Dmel_CG6067	-1.013817705	7.577825002	-4.849027509	0.000178575	0.024624364	0.762224365
gene-Dmel_CG4761	1.380517997	3.458524205	4.843892428	0.000180448	0.024624364	0.88162024
gene-Dmel_CG14516	1.355026105	5.220767966	4.809287387	0.000193605	0.026031268	0.696661064
gene-Dmel_CG12539	4.85093607	-1.693375114	4.788432297	0.000202005	0.026767121	-0.654609781
gene-Dmel_CG15210	1.254385906	4.389043406	4.776806275	0.000206849	0.027017466	0.663200014
gene-Dmel_CG3926	-1.169574324	8.204208397	-4.762002131	0.000213191	0.027453547	0.586673501
gene-Dmel_CG11326	1.89541219	6.628370053	4.678907158	0.000252672	0.032033206	0.408149264
gene-Dmel_CG7577	-3.114738757	-0.023775481	-4.672977525	0.000255761	0.032033206	0.163974688
gene-Dmel_CG2049	-0.997692914	7.374965024	-4.664661646	0.000260158	0.032143622	0.385000004
gene-Dmel_CG15673	1.526545595	2.668729849	4.65394075	0.000265942	0.03242007	0.576814489
gene-Dmel_CG32599	2.674754808	0.119708548	4.631309264	0.000278586	0.033514638	0.223133881
gene-Dmel_CG6898	1.485530982	5.627234093	4.598062445	0.000298286	0.035296258	0.248037038
gene-Dmel_CG18023	4.042036522	-0.563929311	4.593471278	0.000301116	0.035296258	-0.217897302
gene-LOC108140933	1.95336522	1.458463327	4.547948444	0.00033071	0.037603626	0.386820222
gene-LOC108141813	1.603112871	7.855850633	4.546131409	0.000331951	0.037603626	0.145560486
gene-Dmel_CG43934	3.798393331	0.625510299	4.544397394	0.000333139	0.037603626	0.101850748
gene-Dmel_CG8483	1.760302301	4.35701997	4.524707426	0.000346947	0.038684632	0.17535172
gene-Dmel_CG10573	1.477055005	4.864826226	4.514147268	0.000354592	0.039060689	0.116933392
gene-Dmel_CG6281	0.916683857	7.04815369	4.46036897	0.000396278	0.04313299	-0.037686691
gene-Dmel_CG10176	1.100307843	2.967297243	4.445122427	0.000408983	0.043992115	0.141496259
gene-Dmel_CG8303	2.390103785	4.48324609	4.416618863	0.00043386	0.046013873	-0.05070437
gene-Dmel_CG9458	7.234876499	-0.756837272	4.412209207	0.000437844	0.046013873	-1.071374589
gene-Dmel_CG8492	2.73012562	4.351399999	4.399236537	0.000449782	0.046335284	-0.083364473
gene-Dmel_CG32464	-0.741348906	8.731434618	-4.39789261	0.000451038	0.046335284	-0.152370839
gene-Dmel_CG2118	-0.825775633	6.129259555	-4.367100473	0.000480806	0.048844506	-0.232809934
gene-Dmel_CG2056	2.629905446	2.34248382	4.351604036	0.000496536	0.049888209	0.02845916
gene-Dmel_CG30427	1.571151422	6.208242804	4.31953556	0.000530773	0.052748457	-0.330466614
gene-Dmel_CG7460	-4.4743655	-0.677939777	-4.299955833	0.000552849	0.054351571	-0.784524098
gene-Dmel_CG8896	-0.861798038	7.165351938	-4.281593563	0.0005744	0.055869588	-0.401224467
gene-Dmel_CG30022	-0.712363238	4.544914998	-4.265977141	0.0005934	0.056714608	-0.388814632
gene-Dmel_CG7900	2.309830111	5.764329875	4.264287354	0.000595494	0.056714608	-0.417829011
gene-Dmel_CG6664	0.639060926	6.982963232	4.255286651	0.000606774	0.057193165	-0.459309857
gene-Dmel_CG32091	1.399758269	5.370841071	4.237547384	0.000629646	0.057639124	-0.479876773
gene-Dmel_CG18473	-2.755129345	0.497871706	-4.235997887	0.000631685	0.057639124	-0.374881351
gene-Dmel_CG1668	3.040396538	0.756575003	4.233677796	0.00063475	0.057639124	-0.387254149
gene-Dmel_CG3743	-0.723442926	5.883331768	-4.23219147	0.000636722	0.057639124	-0.503505211
gene-Dmel_CG2194	-1.390341375	6.958134232	-4.223678043	0.000648137	0.058097211	-0.524332443
gene-Dmel_CG11661	-0.692199758	9.933875987	-4.210675164	0.000665973	0.059116456	-0.527866151
gene-Dmel_CG17723	0.722011945	5.946237019	4.196680929	0.000685727	0.060284662	-0.584837424
gene-Dmel_CG3656	2.809812896	3.485539212	4.171870207	0.000722224	0.062888476	-0.285587847
gene-Dmel_CG44252	1.826338185	3.030296856	4.164770183	0.000733026	0.063226948	-0.392715984
gene-Dmel_CG34368	-1.384425082	3.019389489	-4.151293349	0.000753983	0.064426829	-0.460070137
gene-Dmel_CG4257	-0.97607296	9.252308234	-4.140472158	0.00077125	0.065221547	-0.677831095
gene-Dmel_CG31380	1.971925305	1.731957408	4.136584653	0.000777551	0.065221547	-0.354598708
gene-Dmel_CG2679	0.854617338	3.433835957	4.128966119	0.00079005	0.065667545	-0.561720198
gene-Dmel_CG4482	1.589924904	3.302918867	4.120291996	0.00080453	0.065950562	-0.560496159
gene-LOC108147863	-1.942573023	6.140811906	-4.116130596	0.000811571	0.065950562	-0.740350437
gene-Dmel_CG10601	-1.408523735	4.120025757	-4.114061939	0.000815095	0.065950562	-0.666175304
gene-Dmel_CG1594	-0.793070611	7.375515288	-4.102816112	0.000834524	0.066930261	-0.769544853
gene-Dmel_CG8502	2.986556134	0.552427097	4.066074721	0.000901331	0.071659748	-0.575316099
gene-Dmel_CG6805	0.791343667	5.545637915	4.057754941	0.000917197	0.071817796	-0.865437437
gene-Dmel_CG43946	0.900600222	4.424369464	4.05680339	0.000919029	0.071817796	-0.810709015
gene-Dmel_CG8519	-0.962666712	3.029590271	-4.034654823	0.000962745	0.074596427	-0.698114459
gene-Dmel_CG32407	-0.950495698	3.947670469	-4.030518505	0.000971139	0.074614524	-0.816413001
gene-Dmel_CG13758	-0.838397925	5.579526982	-4.019606776	0.000993641	0.075580446	-0.933871305
gene-Dmel_CG7966	1.26775106	5.749368113	4.01645211	0.001000244	0.075580446	-0.911228468
gene-Dmel_CG18549	0.947235033	5.102476739	4.007694558	0.001018809	0.076352191	-0.954018968
gene-Dmel_CG42280	1.052525832	7.060187877	3.982005694	0.001075298	0.079930518	-1.022401393
gene-Dmel_CG16724	-0.873442075	4.283006856	-3.971364631	0.001099616	0.081078929	-0.964659566
gene-Dmel_CG13214	-1.51349143	2.762892553	-3.960487391	0.001125047	0.082290457	-0.798309239
gene-Dmel_CG6578	-3.256335073	-1.27583211	-3.946132941	0.00115952	0.08413884	-1.352937025
gene-Dmel_CG10126	1.466669262	3.501887109	3.923245966	0.001216704	0.087593143	-0.985017975
gene-Dmel_CG5873	1.439920721	1.555400137	3.914467602	0.001239386	0.088075347	-0.780953228
gene-Dmel_CG5473	-0.761547793	6.827402179	-3.913210343	0.001242669	0.088075347	-1.166150879
gene-Dmel_CG14615	1.280178461	6.420195046	3.900793975	0.001275567	0.089216422	-1.193148597
gene-Dmel_CG6953	-0.814370921	10.30404389	-3.899783149	0.001278284	0.089216422	-1.166665891
gene-Dmel_CG10079	-0.987932473	9.220355872	-3.887558551	0.001311604	0.090217857	-1.200476029
gene-Dmel_CG9739	-1.378530546	5.340036429	-3.887282271	0.001312367	0.090217857	-1.199153748
gene-Dmel_CG31911	-0.781405289	6.501398312	-3.865118388	0.001375065	0.093110509	-1.269123537
gene-Dmel_CG7530	-0.74484741	7.682378688	-3.861364183	0.00138598	0.093110509	-1.266390385
gene-LOC108145515	0.92268443	7.463060019	3.858794718	0.001393501	0.093110509	-1.273190897
gene-LOC108134769	1.672414437	4.053964175	3.858222625	0.001395181	0.093110509	-1.179631943
gene-Dmel_CG4574	-0.802449765	6.818635466	-3.831800684	0.001475041	0.097726807	-1.334669804
gene-Dmel_CG9449	-1.229295847	7.656653366	-3.825541053	0.001494626	0.097819137	-1.34095048
gene-Dmel_CG11280	-1.318092938	2.343730587	-3.824524046	0.001497832	0.097819137	-1.017545631
gene-Dmel_CG30483	0.827219174	5.998977417	3.808909511	0.001547942	0.100039409	-1.385408004
gene-Dmel_CG3461	-1.299719383	6.574002651	-3.80714411	0.001553713	0.100039409	-1.387704931
gene-Dmel_CG6231	0.673643038	5.376610106	3.800892096	0.001574324	0.100657629	-1.391822416
gene-Dmel_CG42341	-0.811432866	5.737008807	-3.788103809	0.001617343	0.102690059	-1.421718296
gene-Dmel_CG34227	2.745534571	3.421161009	3.767628496	0.001688697	0.106385831	-1.265904241
gene-Dmel_CG2212	-1.114227784	7.569507317	-3.764793782	0.001698822	0.106385831	-1.466585375
gene-Dmel_CG14830	1.078980231	5.508717965	3.741936811	0.001782723	0.110880544	-1.513090405
gene-Dmel_CG9896	-1.311412509	6.912670917	-3.729950836	0.001828372	0.112951358	-1.528527333
gene-Dmel_CG14591	-0.838208625	6.434981627	-3.726214557	0.00184284	0.113081092	-1.555471974
gene-Dmel_CG31100	1.38476758	4.300422105	3.720044868	0.001866983	0.113172029	-1.488082286
gene-Dmel_CG8095	1.021381458	4.278569873	3.715761691	0.00188393	0.113172029	-1.490308601
gene-Dmel_CG33056	0.916903679	5.544388113	3.710481354	0.001905036	0.113172029	-1.582931305
gene-Dmel_CG8745	-2.852932205	8.258615792	-3.70560287	0.001924746	0.113172029	-1.576740682
gene-Dmel_CG6018	-1.256632931	0.92012115	-3.705562405	0.00192491	0.113172029	-1.155517015
gene-Dmel_CG30046	-1.096845524	6.926878481	-3.705204422	0.001926364	0.113172029	-1.594497659
gene-Dmel_CG44838	-0.961183411	4.546871843	-3.702602611	0.001936969	0.113172029	-1.547565782
gene-Dmel_CG6891	1.13200308	4.943692969	3.701044919	0.001943346	0.113172029	-1.572966587
gene-Dmel_CG12972	1.093386011	2.423539427	3.68896885	0.001993502	0.115358143	-1.319348857
gene-Dmel_CG8199	-0.742406944	5.774124964	-3.675350069	0.002051625	0.117946574	-1.659282842
gene-Dmel_CG33523	0.570798875	6.078694732	3.672492944	0.002064033	0.117946574	-1.669352354
gene-Dmel_CG9459	6.083875651	-2.653178943	3.654840137	0.002142381	0.121663271	-2.360656593
gene-Dmel_CG1411	-0.951978592	6.433210782	-3.648351213	0.002171924	0.122579609	-1.717323663
gene-LOC108149267	1.72920113	1.123235016	3.637534252	0.002222081	0.124434179	-1.28551908
gene-Dmel_CG10810	4.73401783	4.797122867	3.635423448	0.002232003	0.124434179	-1.667076067
gene-Dmel_CG1470	-2.250142579	1.068344959	-3.631800707	0.002249136	0.124629393	-1.291992797
gene-Dmel_CG3297	-1.062830896	7.262060932	-3.627812833	0.002268148	0.124925754	-1.750669882
gene-Dmel_CG9505	1.016194483	4.498227158	3.619442679	0.002308577	0.126391114	-1.601042836
gene-Dmel_CG44098	-1.240143948	1.759649869	-3.613922345	0.002335634	0.126524531	-1.372160908
gene-Dmel_CG1673	-0.766239736	9.257501391	-3.613302916	0.00233869	0.126524531	-1.76643791
gene-Dmel_CG4122	-0.899084055	8.301183508	-3.603363545	0.002388276	0.12844708	-1.794860809
gene-Dmel_CG3979	-0.648593099	7.82808798	-3.591318808	0.002449776	0.130354492	-1.821812838
gene-Dmel_CG31689	-0.478646275	7.995862557	-3.590839504	0.002452256	0.130354492	-1.82296206
gene-Dmel_CG4208	-0.845769898	3.558267416	-3.584906613	0.00248316	0.131234279	-1.68994321
gene-Dmel_CG4944	0.883519051	6.657162811	3.581237097	0.002502469	0.13149467	-1.854646736
gene-Dmel_CG34375	2.111630182	0.448544614	3.575224376	0.002534433	0.132413256	-1.414064677
gene-Dmel_CG1505	-2.534438701	-0.733063412	-3.572379737	0.002549697	0.132453867	-1.811925338
gene-Dmel_CG2060	1.02610114	5.700519623	3.560407948	0.002614951	0.134516687	-1.894462894
gene-Dmel_CG4551	0.894185692	5.298173212	3.559705527	0.002618831	0.134516687	-1.88709629
gene-Dmel_CG6435	1.188852971	6.86393301	3.551146724	0.002666573	0.135202428	-1.906090893
gene-Dmel_CG9326	0.928027352	5.172188763	3.550129789	0.002672303	0.135202428	-1.897019569
gene-Dmel_CG7144	-1.269433666	5.808695713	-3.548925707	0.002679103	0.135202428	-1.917885911
gene-Dmel_CG1829	-0.638205233	5.352866958	-3.546768304	0.002691331	0.135202428	-1.912877121
gene-Dmel_CG8585	-0.844527469	6.797555879	-3.540137305	0.002729265	0.136358861	-1.935628619
gene-Dmel_CG14694	1.914325874	4.637754626	3.532787725	0.002771934	0.137738004	-1.875601833
gene-Dmel_CG10596	0.742741436	10.45075641	3.523565874	0.002826416	0.139686053	-1.941386194
gene-LOC108144017	2.880058367	2.078582613	3.516092401	0.002871351	0.141104438	-1.589636458
gene-LOC108139344	1.399635844	6.971672139	3.513684346	0.002885982	0.141104438	-1.991381737
gene-LOC108136209	-1.839457414	7.490344357	-3.507834682	0.002921832	0.142097388	-1.972878736
gene-Dmel_CG11880	-0.86459136	6.045392383	-3.49331566	0.003012744	0.145473555	-2.037423918
gene-Dmel_CG11825	-0.893129852	3.422733862	-3.491693555	0.003023075	0.145473555	-1.85634875
gene-Dmel_CG3726	-0.690524874	5.659493053	-3.483815596	0.003073751	0.147137744	-2.049449929
gene-Dmel_CG17046	0.704558466	6.281677506	3.477643374	0.003114046	0.148290231	-2.068150279
gene-Dmel_CG31087	1.929138128	0.276701783	3.470071412	0.003164199	0.149232028	-1.619716181
gene-Dmel_CG31811	-0.715599898	5.482600535	-3.469731697	0.003166468	0.149232028	-2.077120211
gene-Dmel_CG1812	1.465119223	3.162924652	3.449248536	0.003306306	0.154531325	-1.871181105
gene-Dmel_CG5191	-1.835592041	2.866425374	-3.448330748	0.003312714	0.154531325	-1.850510886
gene-Dmel_CG7890	1.065830563	3.072182688	3.435798984	0.003401453	0.156288227	-1.918923744
gene-Dmel_CG3879	-1.599847459	3.736362325	-3.432341197	0.003426352	0.156288227	-2.01637208
gene-Dmel_CG7431	1.811084551	0.884279046	3.431606375	0.003431667	0.156288227	-1.661715451
gene-LOC108144742	0.874595114	4.264215458	3.429025614	0.003450397	0.156288227	-2.067040219
gene-Dmel_CG11765	-0.76736337	6.028964843	-3.426494654	0.003468865	0.156288227	-2.174919559
gene-Dmel_CG17036	0.956555591	3.011545718	3.423255405	0.003492645	0.156288227	-1.9327568
gene-LOC108140417	4.138046989	-0.957255084	3.421263612	0.003507348	0.156288227	-2.000940238
gene-Dmel_CG12918	1.171181424	4.589858961	3.416983411	0.003539151	0.156288227	-1.981066638
gene-Dmel_CG12068	5.994844185	-0.207368435	3.416764793	0.003540783	0.156288227	-1.821555589
gene-Dmel_CG30359	-0.674680084	7.224427537	-3.41502084	0.003553829	0.156288227	-2.189199311
gene-Dmel_CG13155	1.520427108	8.659296303	3.414506427	0.003557686	0.156288227	-2.179960922
gene-Dmel_CG42803	-0.843142413	6.300981826	-3.413060616	0.00356855	0.156288227	-2.202517177
gene-Dmel_CG6638	-0.686762418	5.530356133	-3.41252335	0.003572595	0.156288227	-2.191542744
gene-Dmel_CG42342	1.78653831	1.904809386	3.402627789	0.003647926	0.158823731	-1.80027623
gene-Dmel_CG31991	-0.72937241	7.884334935	-3.395907252	0.003699984	0.1603268	-2.224178785
gene-Dmel_CG6492	-0.719735793	6.00435273	-3.391008592	0.003738395	0.161227089	-2.246163422
gene-Dmel_CG5791	1.373724297	8.406006178	3.383305234	0.0037996	0.162766688	-2.245670704
gene-LOC108147816	-1.317960051	6.213287079	-3.382046116	0.003809698	0.162766688	-2.237116193
gene-Dmel_CG4753	-0.669124401	8.860806576	-3.374519901	0.003870618	0.164300951	-2.260315542
gene-Dmel_CG4511	0.741594048	5.766682298	3.371267056	0.003897246	0.164300951	-2.284964121
gene-Dmel_CG2841	0.730970175	5.8032185	3.370847598	0.003900693	0.164300951	-2.284659871
gene-Dmel_CG3541	0.879115295	7.0827767	3.368808823	0.00391749	0.164300951	-2.286336101
gene-Dmel_CG14106	3.945657398	-0.67561504	3.364441744	0.003953711	0.165062917	-1.953149676
gene-Dmel_CG11529	1.076266638	2.850891432	3.345977262	0.004110569	0.170831498	-2.033862132
gene-Dmel_CG10990	-0.863787199	6.542125455	-3.34196411	0.004145469	0.171502382	-2.343199723
gene-Dmel_CG2448	-0.636006042	6.185943827	-3.329788707	0.004253162	0.174824742	-2.3724316
gene-Dmel_CG17914	1.147659912	5.653626974	3.328578387	0.004264018	0.174824742	-2.347785029
gene-Dmel_CG32404	2.780672408	0.804588719	3.324991107	0.004296356	0.175013621	-1.848585667
gene-Dmel_CG42311	0.70171295	6.408279912	3.323826223	0.004306909	0.175013621	-2.384512465
gene-Dmel_CG31344	-0.870468906	6.179275516	-3.319481297	0.004346498	0.175840829	-2.391277758
gene-Dmel_CG3992	-0.596380732	7.890395643	-3.314933405	0.004388322	0.176750799	-2.389616594
gene-Dmel_CG13077	1.451083969	3.612136939	3.309833251	0.004435701	0.177875485	-2.251520004
gene-Dmel_CG9081	1.087786064	6.711525088	3.30716485	0.00446069	0.177992501	-2.407194527
gene-Dmel_CG6125	1.565494547	2.286162457	3.305372546	0.004477554	0.177992501	-1.991001031
gene-Dmel_CG5659	-0.517220409	6.634870319	-3.301777491	0.00451157	0.178568315	-2.427634044
gene-Dmel_CG32632	-1.030062159	4.149859038	-3.28590019	0.004664884	0.183840684	-2.331104397
gene-Dmel_CG5945	1.128805005	9.77874886	3.280801686	0.004715202	0.184391892	-2.443512303
gene-Dmel_CG9363	1.560216177	5.321368063	3.280398317	0.004719206	0.184391892	-2.439590906
gene-Dmel_CG7053	-0.795936358	5.770153159	-3.278348	0.004739609	0.18440106	-2.473973968
gene-Dmel_CG7772	0.978875331	2.762079606	3.273021383	0.004793025	0.184887837	-2.196339362
gene-Dmel_CG3835	-0.985151013	8.428612319	-3.272369573	0.004799602	0.184887837	-2.471536318
gene-Dmel_CG7331	-0.701746642	6.773175913	-3.271065614	0.004812786	0.184887837	-2.487828469
gene-Dmel_CG12843	0.874150493	4.024226759	3.266056936	0.004863764	0.185593477	-2.383393645
gene-Dmel_CG17907	1.4562025	2.801420416	3.264179476	0.004883009	0.185593477	-2.204325525
gene-Dmel_CG31414	-0.637312609	6.6378479	-3.263299905	0.004892052	0.185593477	-2.506645379
gene-Dmel_CG42612	-0.867805419	4.916020677	-3.258826839	0.004938293	0.186318441	-2.483666098
gene-Dmel_CG8339	-0.793422933	5.138903855	-3.257064234	0.004956633	0.186318441	-2.496348524
gene-Dmel_CG3424	-0.917459178	7.998651338	-3.255564053	0.004972296	0.186318441	-2.509910553
gene-Dmel_CG6553	0.918334253	2.500896359	3.248637133	0.005045252	0.187524808	-2.210689813
gene-LOC108136623	-0.733888912	3.230100023	-3.246181711	0.005071367	0.187524808	-2.310839805
gene-Dmel_CG34148	0.794848074	2.880329291	3.246139551	0.005071817	0.187524808	-2.277584555
gene-Dmel_CG10092	-0.828364587	3.787140547	-3.244761651	0.005086531	0.187524808	-2.409983566
gene-Dmel_CG9277	0.671630785	9.491925268	3.242124064	0.005114815	0.187810259	-2.524581009
gene-Dmel_CG18279	1.35356569	10.05745081	3.239582066	0.005142221	0.18790479	-2.524973863
gene-LOC108145999	-0.737872535	7.035028973	-3.23739984	0.005165864	0.18790479	-2.55267817
gene-Dmel_CG7635	1.340366358	4.509556459	3.236187581	0.005179045	0.18790479	-2.495222551
gene-Dmel_CG7453	0.701878705	7.100600755	3.231502978	0.005230292	0.189014066	-2.565540064
gene-Dmel_CG9470	-1.956146366	5.789129601	-3.223264071	0.005321639	0.191558058	-2.562830526
gene-Dmel_CG13841	0.888897372	2.918051117	3.213264157	0.00543463	0.193597111	-2.350000339
gene-Dmel_CG14893	1.43210525	5.592771141	3.211748293	0.005451963	0.193597111	-2.586640702
gene-Dmel_CG4804	-0.763419527	3.884914382	-3.210978691	0.005460784	0.193597111	-2.485998907
gene-Dmel_CG11334	-0.789720687	7.254157122	-3.210787054	0.005462983	0.193597111	-2.604474709
gene-Dmel_CG15231	0.941973526	8.943948336	3.206878788	0.005508015	0.194050214	-2.600997143
gene-Dmel_CG5541	-0.612421455	7.43334153	-3.205997755	0.005518217	0.194050214	-2.614081471
gene-Dmel_CG8425	-1.790823117	3.716094601	-3.202498977	0.005558915	0.194732419	-2.472839815
gene-Dmel_CG5896	0.911467603	7.296512418	3.194765213	0.00564993	0.197165288	-2.638986303
gene-Dmel_CG42238	-0.734255951	4.284236242	-3.191410331	0.005689867	0.197804005	-2.57354123
gene-Dmel_CG14997	-0.481232117	6.24859538	-3.187321478	0.005738918	0.198753524	-2.662291572
gene-Dmel_CG42667	-0.766249325	5.488203681	-3.180333467	0.005823716	0.199939062	-2.65230037
gene-Dmel_CG12317	0.890951854	3.718647048	3.179443461	0.005834605	0.199939062	-2.524999671
gene-Dmel_CG17117	0.808979922	5.524992718	3.179104703	0.005838754	0.199939062	-2.668418297
gene-Dmel_CG33087	-1.34483553	4.789912497	-3.162510948	0.006045621	0.205832987	-2.652071579
gene-Dmel_CG3540	-1.845831865	1.120082602	-3.161701221	0.006055898	0.205832987	-2.172883624
gene-Dmel_CG4357	0.907138684	5.669447418	3.157635907	0.006107756	0.20639352	-2.716490857
gene-Dmel_CG6331	1.071835631	5.386576115	3.156872946	0.006117537	0.20639352	-2.663997374
gene-Dmel_CG8705	0.530086971	5.124287036	3.154619895	0.006146512	0.206608663	-2.70596092
gene-Dmel_CG32239	1.128026645	4.06514326	3.141672588	0.006315653	0.21140615	-2.646443874
gene-LOC108143891	0.759340728	5.464291589	3.138778561	0.006354082	0.21140615	-2.715428491
gene-Dmel_CG18135	-0.60091497	11.45406504	-3.138439358	0.006358601	0.21140615	-2.719259451
gene-Dmel_CG5909	1.065127235	5.919482055	3.133736286	0.006421588	0.212359539	-2.769275781
gene-Dmel_CG14616	-0.683976258	6.730895662	-3.131977222	0.006445303	0.212359539	-2.771260535
gene-Dmel_CG5273	0.621907005	8.526849133	3.130313007	0.00646782	0.212359539	-2.759471476
gene-Dmel_CG7536	-0.859386434	6.946911848	-3.126481431	0.006519955	0.212359539	-2.780268454
gene-Dmel_CG5397	1.299197698	8.583437446	3.125810652	0.006529124	0.212359539	-2.767859474
gene-Dmel_CG11822	0.698028953	5.486839134	3.12469978	0.006544338	0.212359539	-2.776296712
gene-Dmel_CG8083	1.036872102	2.777097329	3.124297	0.006549862	0.212359539	-2.490480968
gene-Dmel_CG1133	2.161431734	0.271074603	3.122282229	0.006577566	0.212504206	-2.211549682
gene-Dmel_CG10619	-0.945148439	4.317965789	-3.118826554	0.006625353	0.213294361	-2.69859736
gene-Dmel_CG17029	0.676668961	5.064484011	3.11577857	0.006667784	0.213907198	-2.774946872
gene-Dmel_CG4099	0.806318829	5.627332114	3.106359492	0.006800605	0.217405351	-2.818092643
gene-Dmel_CG10365	0.692958053	6.934968309	3.099647351	0.006896838	0.219559085	-2.834818215
gene-Dmel_CG1747	-0.54204341	6.862080851	-3.096242031	0.00694617	0.219559085	-2.836530767
gene-Dmel_CG5760	0.63518915	3.948103053	3.096063422	0.006948768	0.219559085	-2.729719764
gene-Dmel_CG6675	-1.273911307	3.310373799	-3.095015022	0.006964031	0.219559085	-2.641949973
gene-Dmel_CG4950	0.990602965	5.368435131	3.090819258	0.007025446	0.220006566	-2.810870565
gene-Dmel_CG18507	0.728975751	5.706510229	3.090757805	0.00702635	0.220006566	-2.850342772
gene-Dmel_CG14132	1.045443759	4.423169228	3.086971309	0.007082238	0.220267076	-2.783392604
gene-Dmel_CG5803	0.6523961	6.373031448	3.086929859	0.007082852	0.220267076	-2.865338138
gene-Dmel_CG44122	-0.708239282	6.3701245	-3.083406603	0.007135252	0.221144432	-2.872743147
gene-Dmel_CG6992	1.31775655	3.867540704	3.074155407	0.007274658	0.224703367	-2.749568613
gene-Dmel_CG31363	0.820524672	6.353322166	3.068669832	0.007358579	0.226058238	-2.902154235
gene-Dmel_CG44015	-0.887999337	5.804850688	-3.068059739	0.007367971	0.226058238	-2.896854889
gene-Dmel_CG43286	-0.588212772	8.800466822	-3.064749387	0.007419137	0.226311556	-2.889070801
gene-Dmel_CG33976	0.813742814	3.960501797	3.06424481	0.007426966	0.226311556	-2.776492421
gene-Dmel_CG4623	1.87807078	1.395623637	3.062732289	0.007450484	0.226311556	-2.388307057
gene-Dmel_CG9628	0.646369411	6.389975991	3.057479746	0.007532725	0.228052005	-2.917980131
gene-Dmel_CG16987	1.133851721	5.795931015	3.05568977	0.007560954	0.228151169	-2.913213453
gene-Dmel_CG11200	0.705565297	4.977621627	3.05334887	0.007598028	0.228333962	-2.89878686
gene-Dmel_CG8127	-0.744071107	7.19785433	-3.052157868	0.007616959	0.228333962	-2.92569134
gene-Dmel_CG6287	0.671814966	8.149201957	3.050472618	0.007643825	0.228390503	-2.923102907
gene-Dmel_CG7103	0.883374859	5.678651145	3.048329151	0.00767813	0.228668225	-2.927211731
gene-Dmel_CG13109	-0.646718363	6.771462464	-3.04207959	0.007779015	0.230560002	-2.95153709
gene-Dmel_CG12073	-1.263514374	2.060550847	-3.040230046	0.00780912	0.230560002	-2.535546468
gene-Dmel_CG1128	-0.819205217	4.374426082	-3.039728512	0.007817303	0.230560002	-2.884476508
gene-Dmel_CG32675	-0.760491328	6.283246921	-3.036358423	0.007872508	0.231441612	-2.967795448
gene-Dmel_CG9554	1.243881331	2.78691939	3.027701634	0.008016071	0.234249758	-2.68819319
gene-Dmel_CG7702	-2.015974872	3.311716383	-3.027510525	0.008019269	0.234249758	-2.721431667
gene-Dmel_CG13340	-3.274233423	-2.337308932	-3.023234372	0.008091155	0.235596904	-2.858713059
gene-Dmel_CG15630	-0.88430648	6.034854655	-3.020885712	0.008130906	0.236002769	-2.989023066
gene-Dmel_CG32412	0.937680257	4.714145551	3.019040357	0.008162273	0.236163477	-2.948699108
gene-Dmel_CG9726	1.387263848	3.837724622	3.015509567	0.008222618	0.237158989	-2.856100796
gene-Dmel_CG4268	-0.796227367	6.751289762	-3.009846222	0.008320325	0.239222434	-3.016773931
gene-Dmel_CG6921	1.742414645	6.032956807	3.006239956	0.008383133	0.239869047	-2.934024341
gene-Dmel_CG42588	-0.803579168	4.175844162	-3.005545277	0.008395285	0.239869047	-2.934938514
gene-Dmel_CG8468	-0.709479979	7.72341883	-3.000734514	0.008479914	0.24105137	-3.025154696
gene-Dmel_CG12505	1.384109893	7.190875066	3.00019848	0.008489395	0.24105137	-3.032140079
gene-Dmel_CG2155	-0.61272536	7.584691454	-2.996509609	0.008554924	0.241848909	-3.034965684
gene-Dmel_CG3408	0.707377221	3.76644613	2.995643203	0.008570387	0.241848909	-2.908587762
gene-Dmel_CG34376	-0.653406953	8.179102562	-2.992108659	0.00863375	0.242887315	-3.039890918
gene-Dmel_CG1743	-0.651049294	9.468870582	-2.986673803	0.008732075	0.243966141	-3.038958466
gene-Dmel_CG10021	0.823906231	3.80485729	2.98629322	0.008739001	0.243966141	-2.923448696
gene-Dmel_CG11142	1.46293514	7.116431889	2.985571578	0.008752149	0.243966141	-3.062655478
gene-Dmel_CG17664	0.986690054	4.440576811	2.972176401	0.008999738	0.250105172	-3.02664876
gene-Dmel_CG9312	0.999104896	4.802506792	2.96848106	0.009069236	0.251233965	-3.05951756
gene-Dmel_CG1511	-0.636494023	5.34424111	-2.966969863	0.009097808	0.251233965	-3.092114364
gene-Dmel_CG12051	0.890200812	7.017946733	2.965652279	0.009122791	0.251233965	-3.102257073
gene-Dmel_CG42788	-1.013633699	8.591428582	-2.962725355	0.009178529	0.251369674	-3.094942929
gene-Dmel_CG4501	-1.043152909	9.9252099	-2.96250675	0.009182705	0.251369674	-3.083234766
gene-Dmel_CG32647	-1.730649767	6.086452332	-2.959022209	0.009249525	0.25243035	-3.068219042
gene-LOC108145680	2.418910394	0.047912803	2.957613634	0.00927667	0.25243035	-2.494510123
gene-Dmel_CG45263	1.723462051	1.267051139	2.951086495	0.009403477	0.254362139	-2.564431982
gene-Dmel_CG8936	1.19598674	1.148707385	2.950655889	0.009411902	0.254362139	-2.563503987
gene-Dmel_CG3690	-2.217380683	0.216172105	-2.949161682	0.009441194	0.254362139	-2.505858195
gene-LOC108150425	-1.393821669	1.446107528	-2.947846871	0.009467042	0.254362139	-2.618980741
gene-Dmel_CG31635	-0.882571901	7.19964682	-2.946845996	0.009486765	0.254362139	-3.136799319
gene-Dmel_CG10035	-1.521522753	2.404903686	-2.934080102	0.009741866	0.260224209	-2.798664809
gene-Dmel_CG42675	1.242464399	3.407325129	2.933045335	0.009762835	0.260224209	-2.969702135
gene-Dmel_CG5853	1.018590905	6.07057265	2.931669498	0.009790783	0.260224209	-3.170221395
gene-LOC108141374	2.991762095	-0.639184702	2.926032876	0.009906099	0.26252597	-2.641228647
gene-Dmel_CG17211	2.727710496	-0.522870707	2.919376206	0.010043988	0.265410931	-2.591764987
gene-Dmel_CG6521	-0.788854223	8.232680902	-2.909970363	0.010242017	0.26986387	-3.202768272
gene-Dmel_CG6836	-0.929018769	3.135834824	-2.905478975	0.010337914	0.270936869	-2.981638694
gene-Dmel_CG1765	-0.882146087	5.119647445	-2.905288215	0.010342007	0.270936869	-3.195877463
gene-Dmel_CG14687	0.802539268	5.163928853	2.902211093	0.010408237	0.271681896	-3.207572737
gene-Dmel_CG6398	0.646523906	5.908740029	2.900095146	0.010454019	0.271681896	-3.234740924
gene-Dmel_CG10864	-1.485486678	0.873409946	-2.89983829	0.01045959	0.271681896	-2.626403352
gene-Dmel_CG5178	-1.892277418	3.559132162	-2.894633441	0.010573099	0.273852248	-2.710929153
gene-Dmel_CG2444	-0.815184237	5.788152864	-2.889232102	0.010692161	0.27615374	-3.249005556
gene-Dmel_CG32717	0.531920255	6.520479044	2.874790778	0.01101693	0.283349171	-3.287051069
gene-Dmel_CG5613	0.706535148	4.43091612	2.874098549	0.011032736	0.283349171	-3.198290268
gene-Dmel_CG30005	0.606695682	4.235156123	2.872512692	0.01106903	0.283484981	-3.19030506
gene-Dmel_CG32499	1.031009265	4.327547336	2.868699723	0.011156768	0.284737163	-3.209449924
gene-Dmel_CG7529	-1.581245269	4.879930824	-2.86705462	0.011194831	0.284737163	-3.106617635
gene-Dmel_CG31783	0.998263698	3.22804391	2.866342343	0.011211351	0.284737163	-3.072225372
gene-Dmel_CG9261	0.788511294	5.408823871	2.864411054	0.011256261	0.285085846	-3.29509999
gene-Dmel_CG9339	-1.178731756	2.95623015	-2.86122785	0.011330664	0.286177519	-3.045902114
gene-Dmel_CG13933	-0.529588756	5.364230026	-2.857144773	0.011426801	0.286342266	-3.307023717
gene-Dmel_CG4141	-0.724428991	6.844177092	-2.857042551	0.011429218	0.286342266	-3.317382885
gene-Dmel_CG11400	0.876020158	8.717319007	2.856961194	0.011431142	0.286342266	-3.302567572
gene-Dmel_CG5687	1.262439248	3.206048747	2.852702389	0.011532297	0.287836748	-3.080105565
gene-Dmel_CG3746	0.986162853	3.181871491	2.851803143	0.011553766	0.287836748	-3.104282873
gene-Dmel_CG6556	-0.480310786	7.211711014	-2.850015184	0.01159657	0.288118038	-3.330066139
gene-Dmel_CG12582	-0.942364142	7.446577416	-2.84658497	0.01167912	0.289382634	-3.332964601
gene-Dmel_CG3254	-0.898925707	1.951588715	-2.845095765	0.011715136	0.289490498	-2.878782296
gene-Dmel_CG31523	-0.570722317	9.737115847	-2.84137977	0.011805476	0.290936568	-3.324135107
gene-LOC108135601	2.073054637	2.193864955	2.837728077	0.011894911	0.292352621	-2.782459576
gene-Dmel_CG8839	0.565988854	6.665392723	2.833705886	0.011994182	0.294002151	-3.365590795
gene-Dmel_CG5730	0.519792653	8.057565833	2.819822051	0.012343054	0.301744758	-3.381510227
gene-Dmel_CG14879	-0.700237778	2.256115793	-2.818148131	0.012385774	0.301981695	-3.008484314
gene-Dmel_CG12268	1.100532338	6.188450067	2.815155441	0.012462509	0.303044476	-3.396584484
gene-Dmel_CG32155	-0.729986079	4.414105205	-2.811225964	0.012563964	0.30470112	-3.338305146
gene-Dmel_CG5912	-0.55588419	5.40813727	-2.809562523	0.012607153	0.304780315	-3.403361706
gene-Dmel_CG17834	0.813362634	5.19210933	2.808535135	0.012633899	0.304780315	-3.37631059
gene-Dmel_CR45046	5.033036559	-2.429535585	2.806315086	0.012691882	0.305373367	-3.139496494
gene-Dmel_CG7480	0.925374525	4.021376982	2.804520834	0.012738933	0.30570095	-3.314530747
gene-Dmel_CG6040	0.772750211	6.085535084	2.798091433	0.012908921	0.308969276	-3.440103717
gene-Dmel_CG7047	0.70011851	4.323280559	2.789188048	0.013147949	0.313868653	-3.374188148
gene-Dmel_CG12403	-0.530552547	5.344692027	-2.787616096	0.013190593	0.314066644	-3.444808252
gene-Dmel_CG13784	-0.773033134	7.751142359	-2.780876366	0.013374952	0.317542278	-3.459631255
gene-Dmel_CG43783	0.849830588	3.420138738	2.779749121	0.013406029	0.317542278	-3.277305074
gene-Dmel_CG12225	-0.437203371	6.423116353	-2.774327895	0.013556464	0.319586172	-3.485108089
gene-Dmel_CG11628	-0.637658375	4.580027516	-2.768907939	0.013708494	0.319586172	-3.420826476
gene-Dmel_CG10131	0.95461407	4.228019993	2.76789502	0.013737089	0.319586172	-3.389431666
gene-Dmel_CG9503	3.338311745	-2.657367525	2.767371046	0.013751903	0.319586172	-3.159114056
gene-Dmel_CG10325	0.652708128	5.583592595	2.765325206	0.013809894	0.319586172	-3.49590333
gene-Dmel_CG9116	-1.638166458	7.297782161	-2.76526796	0.01381152	0.319586172	-3.48154203
gene-Dmel_CG10939	0.985970026	6.129929772	2.764521539	0.013832739	0.319586172	-3.50416172
gene-Dmel_CG4221	1.182763325	3.027469811	2.763876706	0.013851095	0.319586172	-3.2426922
gene-Dmel_CG4215	0.879688611	2.675551845	2.762676675	0.013885319	0.319586172	-3.186219048
gene-Dmel_CG34341	-0.565144206	6.432027369	-2.762350369	0.013894639	0.319586172	-3.50800965
gene-Dmel_CG16908	-0.599168553	3.941606837	-2.761858282	0.013908705	0.319586172	-3.389595034
gene-Dmel_CG12105	-0.997372211	2.706436951	-2.760919182	0.013935588	0.319586172	-3.18474641
gene-Dmel_CG2010	-0.789609247	4.606696197	-2.760530728	0.013946722	0.319586172	-3.450743542
gene-Dmel_CG7778	0.79182017	7.504675034	2.758202529	0.014013638	0.320316727	-3.506380215
gene-Dmel_CG1913	0.502586604	10.38641371	2.755799199	0.014083038	0.321100286	-3.485815971
gene-Dmel_CG31869	1.821399908	2.991845814	2.754317959	0.014125976	0.321202397	-3.229203988
gene-Dmel_CG11111	-0.794469072	6.883392748	-2.753223687	0.014157778	0.321202397	-3.523352373
gene-Dmel_CG9400	1.012542197	6.076627706	2.750558649	0.01423552	0.322166723	-3.528359905
gene-Dmel_CG9705	0.521030305	5.070796802	2.743119894	0.014454701	0.326319335	-3.519539379
gene-Dmel_CG8624	1.118951244	2.848447545	2.740179365	0.014542238	0.327486901	-3.219051835
gene-Dmel_CG17230	1.46066253	1.789528769	2.737302802	0.014628366	0.328617066	-3.056739705
gene-Dmel_CG1583	0.888496147	5.782285486	2.734513133	0.014712361	0.328925587	-3.559155152
gene-Dmel_CG3757	-3.478844279	4.26051678	-2.733537472	0.014741848	0.328925587	-3.35495981
gene-Dmel_CG15528	-1.013110769	1.681863997	-2.733267181	0.014750026	0.328925587	-3.024150633
gene-Dmel_CG9509	1.148036521	2.534567314	2.72906544	0.014877732	0.330966181	-3.2269254
gene-Dmel_CG11502	-0.501814333	7.504282619	-2.723394478	0.015051783	0.334025366	-3.572884373
gene-Dmel_CG14109	-0.734062414	3.068858358	-2.72046274	0.015142531	0.335225564	-3.312232473
gene-Dmel_CG18003	-1.232806907	5.654124129	-2.719103271	0.01518479	0.335349113	-3.579221191
gene-Dmel_CG6579	0.650166877	6.823919506	2.715344024	0.015302238	0.337128592	-3.594939726
gene-Dmel_CG34446	1.120204044	2.598471748	2.709200337	0.015496069	0.340222121	-3.275509847
gene-Dmel_CG31886	-0.551438238	7.402965283	-2.708538949	0.015517076	0.340222121	-3.601858972
gene-Dmel_CG18773	2.126505834	-0.265976925	2.706419705	0.015584572	0.340884545	-2.904401286
gene-Dmel_CG33304	1.239146128	0.334917109	2.701624116	0.015738352	0.343426615	-2.916301442
gene-Dmel_CG9005	-0.868362897	6.934814499	-2.698680281	0.015833474	0.344679655	-3.626632997
gene-LOC108147858	-2.036215831	1.940255538	-2.697051417	0.015886344	0.345009133	-3.161979968
gene-LOC108139065	0.821802009	3.502818712	2.695210314	0.015946308	0.345490735	-3.440692126
gene-Dmel_CG18362	-0.563833548	7.554648959	-2.689305716	0.016140088	0.348862479	-3.63856919
gene-Dmel_CG10493	-3.145594607	-2.309755441	-2.685662362	0.016260786	0.350642377	-3.223703557
gene-Dmel_CG3597	-0.858469833	8.179937116	-2.683918221	0.016318873	0.351066957	-3.64381921
gene-Dmel_CG8462	2.012263837	3.26022406	2.680372227	0.016437585	0.352608375	-3.371306992
gene-Dmel_CG32281	-0.831012102	2.464699427	-2.679477895	0.016467656	0.352608375	-3.308647149
gene-Dmel_CG17952	-0.686266216	2.891596972	-2.674322312	0.01664204	0.355509756	-3.384737418
gene-Dmel_CG3082	0.562695231	8.882284191	2.672918308	0.016689837	0.355699712	-3.659802824
gene-Dmel_CR10102	1.334510382	8.329096975	2.669489207	0.016807128	0.357366442	-3.671006751
gene-Dmel_CG1648	0.742101173	11.72713352	2.663685476	0.017007449	0.360786782	-3.654047809
gene-Dmel_CG11436	0.709446047	2.258943585	2.662305128	0.017055429	0.360967099	-3.296737919
gene-Dmel_CG4665	0.739821776	5.812411208	2.658863873	0.017175612	0.36267118	-3.707555264
gene-Dmel_CR43463	3.002631179	-0.258958322	2.656753557	0.017249715	0.363158236	-3.026164925
gene-LOC108142109	2.950877261	-1.246482026	2.653791191	0.017354255	0.363158236	-3.059785432
gene-Dmel_CG11440	-0.804569822	7.506319635	-2.653760963	0.017355325	0.363158236	-3.707210842
gene-Dmel_CG1492	-0.594522646	2.959450988	-2.653617372	0.017360408	0.363158236	-3.447616118
gene-Dmel_CG10759	-1.276230687	0.848793678	-2.652577024	0.017397277	0.363158236	-3.066827193
gene-Dmel_CG10508	0.839476837	3.297392541	2.648333251	0.017548456	0.365479574	-3.513413842
gene-Dmel_CG14762	-0.810408403	8.104539385	-2.64312496	0.017735717	0.36775422	-3.723541487
gene-LOC108134696	0.884676143	8.335177561	2.641533263	0.017793327	0.36775422	-3.724884785
gene-Dmel_CG12845	0.860889392	4.114348389	2.64035444	0.017836109	0.36775422	-3.628942903
gene-Dmel_CG10107	-0.483012382	6.461883627	-2.639908957	0.017852302	0.36775422	-3.7454993
gene-LOC108137371	0.723074103	4.884773543	2.639730699	0.017858785	0.36775422	-3.705942632
gene-Dmel_CG32066	0.661854208	4.364874469	2.635807613	0.018002048	0.369169849	-3.676155695
gene-Dmel_CG34379	0.647064182	5.823451866	2.635637482	0.018008285	0.369169849	-3.749974203
gene-Dmel_CG4654	-0.405219333	5.982783266	-2.63363478	0.018081868	0.369849038	-3.756877771
gene-Dmel_CG17453	1.288006324	0.936083289	2.632162828	0.018136134	0.370130962	-3.106391872
gene-Dmel_CG17839	0.706833896	8.446163154	2.628868241	0.01825816	0.371791434	-3.748097809
gene-Dmel_CR46194	-1.029879648	1.965894254	-2.622591319	0.018492826	0.375152323	-3.305100755
gene-Dmel_CG30183	-0.644607903	4.795987836	-2.622260571	0.018505272	0.375152323	-3.733958411
gene-Dmel_CG30062	2.068278432	0.270123469	2.621104598	0.01854883	0.375203439	-3.042250152
gene-Dmel_CG17223	0.364656186	4.957452911	2.619693985	0.018602117	0.375450676	-3.753472359
gene-Dmel_CG16749	-1.523999801	1.6729069	-2.614956262	0.018782163	0.378249588	-3.243058389
gene-Dmel_CG43163	0.891697414	2.581038487	2.611367961	0.018919636	0.380180731	-3.439780533
gene-Dmel_CG7108	-0.773271211	2.638184887	-2.608607167	0.019026061	0.380857704	-3.471645747
gene-Dmel_CG14959	1.020517626	3.372730709	2.608333634	0.019036637	0.380857704	-3.578676816
gene-Dmel_CG7675	0.991140542	5.561680824	2.60124003	0.019312866	0.385540469	-3.800575946
gene-Dmel_CG6762	-0.736328886	5.703300989	-2.598631616	0.0194154	0.386215006	-3.81497111
gene-Dmel_CG42611	0.789898965	8.966027795	2.598232396	0.019431139	0.386215006	-3.801883875
gene-Dmel_CG9079	1.826095366	5.62031735	2.596785848	0.019488269	0.386510299	-3.81234817
gene-Dmel_CG14233	-0.56920381	5.654182109	-2.59559527	0.019535411	0.386606633	-3.824963455
gene-Dmel_CG32703	3.975179229	-2.942959965	2.592772372	0.019647622	0.387384525	-3.395661863
gene-Dmel_CG16798	-1.396966877	0.715925351	-2.592475515	0.019659457	0.387384525	-3.139225894
gene-Dmel_CG14181	0.504596878	4.147716037	2.590183469	0.019751072	0.38748024	-3.74198492
gene-Dmel_CG5130	-1.345060045	1.805667073	-2.58931169	0.019786025	0.38748024	-3.338609204
gene-Dmel_CG5992	0.854972071	3.216836739	2.589176383	0.019791455	0.38748024	-3.585057391
gene-Dmel_CG8552	-0.816233321	8.137140485	-2.58683198	0.019885768	0.388404506	-3.830777698
gene-Dmel_CG5526	3.539972148	0.113357847	2.585870799	0.01992456	0.388404506	-3.095308512
gene-Dmel_CG6542	-0.594160375	6.307006761	-2.584843305	0.019966107	0.388404506	-3.851160974
gene-Dmel_CG6495	-0.685235259	2.02759012	-2.574432702	0.020391762	0.395369687	-3.402412087
gene-Dmel_CG8051	-0.414949966	6.843083794	-2.57397578	0.020410641	0.395369687	-3.866042848
gene-Dmel_CG1429	-0.54249929	6.253494465	-2.571672403	0.020506066	0.395745153	-3.875763364
gene-LOC108136394	-4.29894277	4.934180537	-2.571145638	0.020527949	0.395745153	-3.504311389
gene-Dmel_CG10534	3.515797838	-1.379101476	2.569700158	0.020588112	0.395745153	-3.263069311
gene-Dmel_CG6137	3.446485911	-2.84144687	2.568709863	0.020629426	0.395745153	-3.399184397
gene-Dmel_CG3488	0.718280257	4.619462841	2.568302488	0.020646444	0.395745153	-3.822117898
gene-Dmel_CG7223	-0.672838797	3.657428409	-2.566256366	0.020732125	0.396556097	-3.724143236
gene-Dmel_CG7231	-0.99844835	2.256263043	-2.564357897	0.020811925	0.397251428	-3.43868854
gene-Dmel_CG2979	-0.774903573	11.4289539	-2.562369316	0.020895828	0.397324222	-3.851480304
gene-Dmel_CG11241	-0.665533816	7.605876709	-2.562207911	0.020902652	0.397324222	-3.881101685
gene-Dmel_CG8956	-0.792205978	3.821143326	-2.559460045	0.021019159	0.398512808	-3.726430404
gene-Dmel_CG11335	-1.794079887	1.46875654	-2.557971928	0.021082511	0.398512808	-3.28873411
gene-Dmel_CG6045	0.763138011	4.297162152	2.557656987	0.021095942	0.398512808	-3.770464928
gene-LOC108141546	1.309309715	6.063614015	2.554873327	0.02121501	0.398923699	-3.895308584
gene-Dmel_CG17610	-0.610800548	3.871294454	-2.554754883	0.021220091	0.398923699	-3.769070444
gene-Dmel_CG1403	0.429344503	5.869814471	2.552465991	0.021318498	0.398923699	-3.912180507
gene-Dmel_CG4673	-0.342652325	6.513755095	-2.551737206	0.021349922	0.398923699	-3.912990394
gene-Dmel_CG8947	0.48990639	9.657476286	2.551149861	0.02137528	0.398923699	-3.884701865
gene-Dmel_CG31145	-0.430854112	7.929647158	-2.550264917	0.02141354	0.398923699	-3.901907762
gene-Dmel_CG8978	0.556237769	6.497482722	2.549699791	0.021438007	0.398923699	-3.917042639
gene-Dmel_CG12106	-0.575985954	3.737827693	-2.549036766	0.021466746	0.398923699	-3.765658191
gene-Dmel_CG30109	1.021557221	2.523702003	2.547170611	0.021547834	0.399618346	-3.555254143
gene-Dmel_CG3759	0.89666929	4.043242044	2.544284519	0.021673814	0.401141063	-3.792755617
gene-Dmel_CG3936	-0.610750628	4.42441311	-2.542361966	0.021758125	0.401887947	-3.857657343
gene-Dmel_CG12814	0.811962175	6.002892142	2.539163215	0.021899093	0.402136931	-3.936594352
gene-Dmel_CG32564	-1.710305906	1.113934047	-2.539045015	0.021904319	0.402136931	-3.303777098
gene-Dmel_CG2727	0.748382102	9.372080224	2.537730287	0.021962524	0.402136931	-3.91266268
gene-Dmel_CG5905	0.889488255	4.167737357	2.537568832	0.021969682	0.402136931	-3.761283093
gene-Dmel_CG6315	-0.359964738	5.845348971	-2.536979811	0.021995814	0.402136931	-3.940835332
gene-Dmel_CG12232	1.340238116	0.384198773	2.536086513	0.022035503	0.402136931	-3.209995149
gene-Dmel_CG3722	0.46408277	5.807773735	2.533078196	0.022169663	0.403351311	-3.946379299
gene-Dmel_CG17746	0.410506252	5.366392312	2.532617475	0.022190278	0.403351311	-3.936990425
gene-Dmel_CG30116	-1.164849053	3.127702902	-2.526948227	0.022445447	0.407179996	-3.614185071
gene-LOC108134480	0.8013968	4.045678603	2.524954279	0.022535855	0.407418819	-3.826082849
gene-Dmel_CG7438	0.742591157	5.198497513	2.524692867	0.022547733	0.407418819	-3.942835257
gene-Dmel_CG2914	1.862426914	1.014278003	2.522028813	0.022669126	0.407964348	-3.293741135
gene-Dmel_CG15817	-0.596410422	5.194337018	-2.521324622	0.022701317	0.407964348	-3.94749752
gene-Dmel_CG2467	0.668904558	6.899128025	2.520609475	0.022734054	0.407964348	-3.967870467
gene-Dmel_CG15848	-1.211491541	5.370866419	-2.520121767	0.022756406	0.407964348	-3.919208942
gene-Dmel_CG9196	2.286598727	-0.99658078	2.511119958	0.023172723	0.413169569	-3.233078757
gene-Dmel_CG32816	1.19968827	0.61383412	2.511064951	0.023175289	0.413169569	-3.27560003
gene-Dmel_CG9579	0.504892016	6.378318133	2.510914177	0.023182324	0.413169569	-3.990354167
gene-Dmel_CG2813	0.565002903	3.544613934	2.506549	0.023386883	0.416004411	-3.80829604
gene-Dmel_CG1516	-0.456963031	11.17969841	-2.50406315	0.023504138	0.416288114	-3.960571947
gene-Dmel_CG6730	-2.200462857	3.650770576	-2.50269685	0.023568823	0.416288114	-3.462743646
gene-Dmel_CG6704	1.1427555	1.305661447	2.50195313	0.023604104	0.416288114	-3.397355942
gene-Dmel_CG3961	0.756115066	7.419658991	2.501480792	0.023626537	0.416288114	-3.997122796
gene-Dmel_CG18327	-1.246649342	0.792141303	-2.501397699	0.023630486	0.416288114	-3.311835106
gene-Dmel_CG34449	-0.480799566	6.410269005	-2.496621556	0.023858499	0.419496647	-4.016954721
gene-Dmel_CG6811	-0.616139838	6.957841775	-2.492932512	0.024036042	0.421807167	-4.017542576
gene-Dmel_CG7378	-0.538126597	6.710249518	-2.49007905	0.02417423	0.422917007	-4.026752001
gene-Dmel_CG34361	-0.623737014	3.009418491	-2.489717439	0.024191796	0.422917007	-3.749489533
gene-Dmel_CG13935	1.326507408	4.809334706	2.488264225	0.024262511	0.423343778	-3.981646207
gene-LOC108144572	0.941707728	4.162031853	2.486424839	0.024352299	0.423815436	-3.881162409
gene-Dmel_CG6551	-0.534610432	3.927763123	-2.48581267	0.024382251	0.423815436	-3.909373824
gene-Dmel_CG4173	0.514322011	4.838091578	2.481434332	0.024597495	0.426026437	-4.002813705
gene-Dmel_CG31999	-1.176590177	2.248173736	-2.480143096	0.024661317	0.426026437	-3.60460037
gene-Dmel_CG13890	0.546375056	5.805574425	2.479661267	0.024685172	0.426026437	-4.046113211
gene-Dmel_CG42699	-0.621096576	2.429272393	-2.479446061	0.024695834	0.426026437	-3.663107444
gene-Dmel_CG13650	-0.951421266	1.904833134	-2.47330394	0.025001981	0.42989766	-3.557285669
gene-Dmel_CG6472	1.883647604	1.792812367	2.472120118	0.0250614	0.42989766	-3.524156551
gene-Dmel_CG14787	1.765018773	-0.697075226	2.471784309	0.025078279	0.42989766	-3.285002108
gene-Dmel_CG12716	-4.748030507	-1.569757369	-2.471187218	0.025108318	0.42989766	-3.379809777
gene-Dmel_CG1347	-0.66449977	6.283227047	-2.468805573	0.025228475	0.431147572	-4.064991696
gene-Dmel_CG31628	-0.876172089	9.153554365	-2.467306467	0.025304387	0.431287999	-4.0466715
gene-Dmel_CG33110	0.794262419	5.39393042	2.466047378	0.025368311	0.431287999	-4.019229708
gene-Dmel_CG9837	-1.049696498	7.331999322	-2.465714416	0.025385241	0.431287999	-4.064195141
gene-Dmel_CG10207	-2.300636862	0.498873275	-2.464763943	0.025433629	0.431287999	-3.32988203
gene-Dmel_CG8093	-1.270875615	2.76121196	-2.463149586	0.025516015	0.431287999	-3.67139364
gene-Dmel_CG10145	-0.685984833	3.553846617	-2.46288642	0.025529469	0.431287999	-3.896138355
gene-Dmel_CG31036	-1.84374768	1.034565981	-2.460577814	0.025647783	0.431287999	-3.421712399
gene-Dmel_CG5516	0.572076345	3.617130468	2.460552552	0.02564908	0.431287999	-3.916547205
gene-Dmel_CG5224	0.913834033	3.786159022	2.45930393	0.02571329	0.431287999	-3.663267408
gene-Dmel_CG9264	-1.007567419	2.160798906	-2.459220553	0.025717583	0.431287999	-3.634115529
gene-Dmel_CG12057	-3.764320242	-1.866163915	-2.457769489	0.025792407	0.431287999	-3.438295755
gene-Dmel_CG31272	-1.650841051	0.10145816	-2.456986291	0.025832877	0.431287999	-3.30412213
gene-Dmel_CG44402	0.837746536	4.09448566	2.456656814	0.025849921	0.431287999	-3.966713184
gene-LOC108136002	1.18319296	1.505496114	2.451180947	0.02613474	0.434572406	-3.528545708
gene-Dmel_CG7952	-1.086369466	2.140359463	-2.450964328	0.026146068	0.434572406	-3.664487826
gene-Dmel_CG30152	0.444642448	5.259644489	2.450137133	0.026189368	0.434572406	-4.088179207
gene-Dmel_CG3505	0.764618604	8.173092062	2.447624633	0.026321304	0.435077189	-4.092210752
gene-Dmel_CG17075	-1.270689949	1.019888557	-2.447354028	0.026335552	0.435077189	-3.44799099
gene-Dmel_CG5270	-0.599487044	6.054392293	-2.444589497	0.026481523	0.435077189	-4.115735788
gene-Dmel_CG30456	0.56802494	5.2352537	2.444512608	0.026485594	0.435077189	-4.097316766
gene-Dmel_CG9977	0.516546062	5.496839258	2.444156133	0.026504475	0.435077189	-4.104240196
gene-Dmel_CG6038	0.669573282	4.457986698	2.441460293	0.026647673	0.435077189	-4.039345712
gene-Dmel_CG13428	3.86180851	-1.514681292	2.440983111	0.026673096	0.435077189	-3.410152519
gene-Dmel_CG9238	-0.667126921	10.26676212	-2.440831974	0.026681153	0.435077189	-4.085595597
gene-Dmel_CG9342	-0.693397331	7.342171863	-2.440110976	0.02671962	0.435077189	-4.111701757
gene-Dmel_CG30163	1.581385297	1.71158301	2.439744231	0.026739207	0.435077189	-3.567930836
gene-Dmel_CG9262	-0.75047136	1.827554248	-2.439668887	0.026743233	0.435077189	-3.604318755
gene-Dmel_CG6201	-0.739375476	5.116972915	-2.437949254	0.02683527	0.435799057	-4.102395079
gene-Dmel_CG15824	4.241989726	-2.887855782	2.434011124	0.027047171	0.438461496	-3.529550687
gene-Dmel_CG3172	0.427795306	4.750492371	2.431111839	0.027204184	0.439825416	-4.091948276
gene-Dmel_CG9155	1.239534155	3.44121136	2.430682341	0.027227517	0.439825416	-3.925252277
gene-Dmel_CG14688	-1.446756285	5.37949668	-2.428473369	0.02734782	0.440266099	-4.09760514
gene-Dmel_CG13432	0.731138367	5.466628985	2.425726765	0.027498104	0.440266099	-4.139062949
gene-Dmel_CG4453	-0.447895685	6.717747351	-2.425459838	0.027512751	0.440266099	-4.146567784
gene-Dmel_CG34397	-0.831202702	2.827999083	-2.425327972	0.027519989	0.440266099	-3.821528377
gene-Dmel_CG2662	0.649282731	2.54473873	2.425192098	0.027527449	0.440266099	-3.778856164
gene-Dmel_CG15186	1.716809838	0.719904775	2.424895928	0.027543717	0.440266099	-3.340207593
gene-Dmel_CG15771	-0.520884117	8.37152981	-2.420192207	0.027803305	0.44328057	-4.141720317
gene-Dmel_CG11086	1.547747657	3.196555557	2.419723949	0.027829273	0.44328057	-3.914145175
gene-Dmel_CG14650	-0.544560812	5.924685946	-2.418146201	0.027916939	0.443903607	-4.163577078
gene-Dmel_CG6975	-0.404051802	6.99667807	-2.417202531	0.027969497	0.443967212	-4.158385606
gene-Dmel_CG18617	0.508951823	6.98953939	2.413827583	0.028158232	0.44415797	-4.164831091
gene-Dmel_CG33957	-0.814787888	6.722809208	-2.413803159	0.028159602	0.44415797	-4.16782605
gene-Dmel_CG9203	0.611377676	2.52967211	2.413764178	0.028161789	0.44415797	-3.790457033
gene-Dmel_CG10618	0.625088843	5.056353658	2.413019569	0.028203596	0.44415797	-4.14126356
gene-Dmel_CG12338	-0.468194553	7.400887249	-2.412272491	0.0282456	0.44415797	-4.162901654
gene-Dmel_CG13183	0.922246033	3.270260125	2.411308715	0.028299875	0.44415797	-3.918154727
gene-Dmel_CG3978	0.624582382	2.91166686	2.410924	0.028321568	0.44415797	-3.880229782
gene-Dmel_CG13139	0.856443878	2.661491948	2.408934479	0.028434	0.444406271	-3.840500985
gene-Dmel_CG9092	0.577660146	5.513237104	2.408923655	0.028434613	0.444406271	-4.17070603
gene-Dmel_CG11136	-0.680328464	4.414909695	-2.404692513	0.02867513	0.447400538	-4.103312034
gene-Dmel_CG15669	0.324255156	6.846497705	2.403484341	0.028744159	0.447460344	-4.18629457
gene-Dmel_CG17896	-0.676680877	8.453514455	-2.40291324	0.028776844	0.447460344	-4.172391349
gene-Dmel_CG32296	-0.544840448	5.201375931	-2.399947098	0.028947162	0.449344483	-4.173186238
gene-Dmel_CG5695	-0.541958841	7.579248681	-2.397700355	0.029076803	0.450591884	-4.188366189
gene-Dmel_CG44012	0.704328825	7.224882349	2.395648417	0.029195682	0.451314857	-4.196886326
gene-Dmel_CG43657	0.665024769	5.355567273	2.395192102	0.02922218	0.451314857	-4.189362609
gene-Dmel_CG3981	-0.469192548	6.850906742	-2.391842462	0.029417392	0.453282145	-4.205018039
gene-Dmel_CG13848	-0.502323212	6.398184533	-2.390904604	0.029472268	0.453282145	-4.214831169
gene-Dmel_CG15822	1.41574732	1.03567756	2.390460434	0.029498291	0.453282145	-3.510899727
gene-Dmel_CG11438	0.635198317	3.736025864	2.388701976	0.029601529	0.454105328	-4.062344444
gene-LOC108143322	-2.397633351	-1.392740783	-2.385536656	0.029788219	0.45588986	-3.45398443
gene-Dmel_CG13870	4.59090148	-2.336875975	2.385040541	0.02981758	0.45588986	-3.5254216
gene-Dmel_CG15385	-0.528901296	4.015783915	-2.383115616	0.029931759	0.456871579	-4.111392291
gene-Dmel_CG42640	0.790798567	5.916335186	2.38094108	0.030061239	0.457411387	-4.201844069
gene-Dmel_CG14880	0.830237515	5.022846106	2.380841491	0.030067182	0.457411387	-4.182980299
gene-Dmel_CG1890	0.732367865	4.266466693	2.379429522	0.030151553	0.457486416	-4.145930342
gene-Dmel_CG15097	1.648021532	0.481150528	2.379084776	0.030172187	0.457486416	-3.45511874
gene-Dmel_CG11430	-0.490479875	5.637451331	-2.377709677	0.030254623	0.457976847	-4.232924084
gene-Dmel_CG3897	0.62348934	5.68661091	2.375302223	0.030399457	0.45940865	-4.233639602
gene-Dmel_CG42321	-0.547531168	7.032882825	-2.374126768	0.03047041	0.459721048	-4.236658545
gene-Dmel_CG12703	-0.53367043	8.613500923	-2.372799638	0.030550705	0.460173139	-4.226260447
gene-Dmel_CG6126	0.583089409	7.984573395	2.366019029	0.030964066	0.46523219	-4.243288857
gene-Dmel_CG16876	1.955232186	0.759715083	2.364524066	0.031055906	0.46523219	-3.534008818
gene-Dmel_CG11897	-0.688844383	5.160516232	-2.364201565	0.031075752	0.46523219	-4.225583575
gene-Dmel_CG9134	0.879128637	3.413760077	2.362746366	0.03116545	0.46523219	-3.998892469
gene-Dmel_CG8892	0.379617825	4.113625158	2.362704412	0.031168039	0.46523219	-4.162267402
gene-Dmel_CG31201	-0.762525206	2.342228397	-2.362318371	0.031191877	0.46523219	-3.866503332
gene-Dmel_CG6420	-0.443898435	5.966962194	-2.35985324	0.031344503	0.466374499	-4.27151561
gene-Dmel_CG6700	-0.573599769	6.605331215	-2.35644309	0.031556794	0.466374499	-4.275505508
gene-Dmel_CG4847	0.536041797	9.333804157	2.355094882	0.031641096	0.466374499	-4.251893851
gene-Dmel_CG4920	0.624241776	5.304544595	2.354702273	0.031665685	0.466374499	-4.233653905
gene-Dmel_CG9699	0.527241183	4.248944292	2.354682138	0.031666946	0.466374499	-4.190692392
gene-Dmel_CG6409	0.718906362	10.31026186	2.354462854	0.031680688	0.466374499	-4.244173069
gene-Dmel_CG42335	2.693639629	2.491475317	2.35429142	0.031691435	0.466374499	-3.825326817
gene-Dmel_CG11266	-0.361441885	7.529772874	-2.35403411	0.031707573	0.466374499	-4.268618981
gene-Dmel_CG9633	-0.430365047	5.326817243	-2.353715831	0.031727544	0.466374499	-4.267724841
gene-Dmel_CG6432	0.858187143	7.564324535	2.351539892	0.031864399	0.466576714	-4.27394096
gene-Dmel_CG14666	-3.662401441	-1.437710065	-2.35085112	0.031907834	0.466576714	-3.513914601
gene-Dmel_CG9770	-0.572324524	7.486248903	-2.349478042	0.031994589	0.466576714	-4.277404463
gene-LOC108149439	0.720420099	5.682263639	2.349019583	0.032023605	0.466576714	-4.275788031
gene-Dmel_CG1889	0.762112974	7.557160701	2.348147901	0.032078841	0.466576714	-4.279849304
gene-LOC108137823	4.226224334	-3.405089165	2.347594337	0.032113966	0.466576714	-3.669127253
gene-Dmel_CG11486	-0.544897877	7.389791548	-2.347149485	0.032142219	0.466576714	-4.282350072
gene-LOC108135201	1.013213774	1.601301422	2.347034128	0.032149549	0.466576714	-3.709389801
gene-Dmel_CG3552	0.494714175	3.789329964	2.345447505	0.032250529	0.466884892	-4.150197872
gene-Dmel_CG3666	0.776415553	6.658642117	2.345096411	0.032272914	0.466884892	-4.294708038
gene-Dmel_CG3829	-0.611538888	8.218178399	-2.344100257	0.032336507	0.467065844	-4.282206501
gene-Dmel_CG3106	-2.711840061	0.324070473	-2.342032919	0.032468857	0.467800105	-3.492776337
gene-LOC108149177	-0.979264062	1.414058204	-2.341547433	0.032500011	0.467800105	-3.686643026
gene-Dmel_CG11138	-0.433871383	5.470782293	-2.340496831	0.032567526	0.467800105	-4.294485113
gene-Dmel_CG4609	0.392842553	7.264800163	2.340116465	0.032592001	0.467800105	-4.29644655
gene-Dmel_CG9358	-0.627673518	4.854987521	-2.338962835	0.03266634	0.468132209	-4.253335395
gene-Dmel_CG14105	1.557384843	1.878606244	2.337816405	0.032740373	0.468458887	-3.67219824
gene-Dmel_CG10184	0.621052948	5.227420033	2.336217066	0.032843915	0.469206124	-4.279076755
gene-Dmel_CG9009	0.721740185	6.896968171	2.328491394	0.033348418	0.475670179	-4.322039674
gene-Dmel_CG43394	0.550533528	6.291416272	2.326684226	0.033467473	0.476624774	-4.330398444
gene-Dmel_CG33503	-0.970825659	6.442481737	-2.324567334	0.033607438	0.477173431	-4.321093545
gene-Dmel_CG1646	-0.493619527	6.625269941	-2.324522957	0.033610378	0.477173431	-4.33337324
gene-Dmel_CG31706	1.0702418	0.771365759	2.323709881	0.033664288	0.477197801	-3.590677571
gene-Dmel_CG34362	-0.867849368	1.614347437	-2.321198497	0.033831311	0.478823029	-3.776729451
gene-Dmel_CG1553	0.568400839	6.834994889	2.319524496	0.033943074	0.479662321	-4.340471765
gene-Dmel_CG2278	-0.675921731	3.917404974	-2.316036349	0.034177066	0.481893726	-4.218468487
gene-Dmel_CG4165	-0.367792586	7.032936715	-2.315489613	0.034213879	0.481893726	-4.343732101
gene-Dmel_CG8346	1.294093143	0.157690357	2.314818801	0.034259097	0.481893726	-3.530266975
gene-LOC108147167	-0.992501424	3.042160032	-2.311638601	0.034474228	0.483882608	-4.031569436
gene-Dmel_CG1664	-0.478649341	5.706851049	-2.311165501	0.034506339	0.483882608	-4.354874477
gene-Dmel_CG8522	-0.484389509	9.228458714	-2.307770757	0.034737579	0.48605084	-4.33874784
gene-LOC108144738	0.660205695	3.224425878	2.306359895	0.034834108	0.48605084	-4.127328305
gene-Dmel_CG11561	-0.510890277	3.702931921	-2.306122835	0.034850351	0.48605084	-4.209887898
gene-Dmel_CG6583	0.790264338	3.440302127	2.305783688	0.034873603	0.48605084	-4.16014047
gene-Dmel_CG7314	-0.551303241	5.058913293	-2.302646104	0.035089399	0.488314124	-4.329158595
gene-Dmel_CG14023	-0.627496682	6.087294192	-2.301263361	0.035184897	0.488337636	-4.37834504
gene-Dmel_CG31357	-0.427570388	6.446657073	-2.3010752	0.035197911	0.488337636	-4.377283806
gene-Dmel_CG4262	-0.538746719	2.848894793	-2.297736817	0.035429555	0.490748646	-4.077489201
gene-Dmel_CG3036	0.814456354	6.167202821	2.296069311	0.035545793	0.490748646	-4.385849427
gene-Dmel_CG10091	0.522270512	4.680178954	2.29566108	0.035574304	0.490748646	-4.33410782
gene-Dmel_CG4454	-0.950858802	1.11600952	-2.293946734	0.035694268	0.490748646	-3.720923143
gene-Dmel_CG12855	-0.411379674	4.5423104	-2.29374946	0.035708096	0.490748646	-4.327603372
gene-Dmel_CG10915	-0.400773623	5.49724282	-2.293437992	0.03572994	0.490748646	-4.381590699
gene-Dmel_CG1998	0.595580791	4.577423367	2.291522552	0.035864548	0.490748646	-4.33053578
gene-Dmel_CG3095	-0.329020672	6.642806195	-2.291433604	0.03587081	0.490748646	-4.392256096
gene-Dmel_CG5973	0.565814301	7.81955947	2.290854402	0.035911614	0.490748646	-4.382311013
gene-Dmel_CG31116	-0.471256646	6.885483525	-2.290563506	0.035932123	0.490748646	-4.389598594
gene-Dmel_CG4433	-0.380339015	4.806800906	-2.290138425	0.035962112	0.490748646	-4.354774428
gene-LOC108140774	0.734273858	2.847697427	2.288117718	0.036104993	0.491964155	-4.059363817
gene-Dmel_CG7649	0.596389858	5.684587091	2.283992086	0.036398355	0.495223449	-4.40143287
gene-Dmel_CG30042	0.75541904	10.55654612	2.282212644	0.036525571	0.495284592	-4.372730836
gene-Dmel_CG32096	-0.540577858	4.928146033	-2.281759167	0.036558057	0.495284592	-4.373978604
gene-Dmel_CG13698	0.413551605	3.891812848	2.281657262	0.036565361	0.495284592	-4.266489575
gene-Dmel_CG9669	0.658785643	4.711991821	2.279225313	0.036740075	0.496264041	-4.366995945
gene-LOC108144201	-1.24559501	5.512185497	-2.279139873	0.036746227	0.496264041	-4.385980495
gene-Dmel_CG34120	0.736193064	8.253164066	2.278189075	0.036814756	0.496456211	-4.40101096
gene-Dmel_CG3342	0.524740336	2.770796084	2.276469341	0.036939008	0.497398154	-4.10522706
gene-Dmel_CG1317	-0.378588663	7.219799905	-2.273723607	0.037138199	0.499344937	-4.416584392
gene-Dmel_CG11125	1.474074164	1.061960896	2.271868764	0.037273327	0.500022047	-3.74549669
gene-Dmel_CG9245	-0.483415845	6.867593183	-2.271531627	0.037297937	0.500022047	-4.42535842
gene-Dmel_CG11734	-0.477865211	6.61486709	-2.270300256	0.037387952	0.500494939	-4.431001501
gene-Dmel_CG31721	-2.681095122	1.454653574	-2.267416978	0.037599516	0.501268543	-3.642910984
gene-Dmel_CG34141	-0.738776522	2.828819844	-2.266198615	0.03768925	0.501268543	-4.118505784
gene-Dmel_CG7611	-0.360350059	7.77806434	-2.265637937	0.037730611	0.501268543	-4.427068097
gene-Dmel_CG9839	-1.346898273	1.356064398	-2.265420164	0.037746688	0.501268543	-3.82581575
gene-Dmel_CG6070	-1.213119755	3.71744601	-2.264995746	0.037778038	0.501268543	-4.249660554
gene-Dmel_CG9655	-0.377439745	6.422487278	-2.264570631	0.037809464	0.501268543	-4.443505583
gene-Dmel_CG8740	0.540842315	7.431761666	2.264299503	0.037829519	0.501268543	-4.433109886
gene-Dmel_CG17323	-0.589227535	6.43152513	-2.259949549	0.038152643	0.504818549	-4.451134938
gene-Dmel_CG1967	0.401383582	6.610800117	2.259127461	0.038213998	0.504899683	-4.450809356
gene-Dmel_CG31868	-0.730093456	5.200162251	-2.257363601	0.038345949	0.505305672	-4.434203688
gene-Dmel_CG31248	-0.682812183	2.231262587	-2.257239356	0.038355259	0.505305672	-4.026372762
gene-Dmel_CG3626	-0.371987376	6.218236992	-2.255727402	0.038468729	0.505924869	-4.459882638
gene-Dmel_CG7642	-0.715005484	6.146934609	-2.255139572	0.038512929	0.505924869	-4.461281131
gene-Dmel_CG5490	-0.547306643	7.527545267	-2.251999557	0.038749833	0.508215025	-4.45275568
gene-Dmel_CG33181	-0.544158336	2.633781684	-2.251357584	0.038798435	0.508215025	-4.109956907
gene-Dmel_CG3201	0.544645664	7.06523487	2.249116457	0.038968547	0.509713055	-4.46284414
gene-Dmel_CG9629	-0.669663397	5.8343417	-2.247787852	0.039069722	0.50985516	-4.469330606
gene-Dmel_CG33048	-0.61586798	4.062567402	-2.247509621	0.03909094	0.50985516	-4.355035797
gene-Dmel_CG9328	0.626697549	6.229699928	2.245359927	0.039255242	0.510742158	-4.475088252
gene-Dmel_CG1657	-0.73382517	6.158773996	-2.244833749	0.039295556	0.510742158	-4.475793359
gene-Dmel_CG6499	-1.832229925	0.418670057	-2.243736068	0.03937978	0.510742158	-3.664694212
gene-LOC108148457	3.822098668	-3.319660217	2.242133763	0.039503024	0.510742158	-3.761806297
gene-Dmel_CG12264	-0.380719305	6.70492413	-2.24185689	0.039524357	0.510742158	-4.479952186
gene-Dmel_CG1667	-0.80381808	7.422320264	-2.241577538	0.039545891	0.510742158	-4.473564901
gene-Dmel_CG7395	-1.694169081	1.137488809	-2.240993589	0.039590941	0.510742158	-3.721383082
gene-Dmel_CG8405	-0.388602518	6.291415897	-2.240800611	0.039605839	0.510742158	-4.487413869
gene-Dmel_CG11390	0.529401296	8.892206945	2.238757162	0.039763917	0.511593064	-4.465733033
gene-LOC108147523	-0.596105585	3.405375005	-2.238385889	0.0397927	0.511593064	-4.262884492
gene-Dmel_CG5721	0.438884812	3.895558989	2.237673128	0.039848013	0.511593064	-4.337935728
gene-Dmel_CG7820	0.669028164	6.956225998	2.237060117	0.039895642	0.511593064	-4.487279645
gene-Dmel_CG34191	0.435940233	5.401911819	2.232488458	0.040252515	0.515164512	-4.488631481
gene-Dmel_CG44099	-0.722454326	3.741026413	-2.23205067	0.040286845	0.515164512	-4.333660783
gene-Dmel_CG10492	-0.527031568	4.976313097	-2.230653331	0.040396601	0.515846545	-4.471127136
gene-LOC108137401	1.871008149	-0.507263462	2.228452199	0.040570056	0.517199674	-3.615608923
gene-Dmel_CG18780	0.760276996	2.864058385	2.227638785	0.040634329	0.517199674	-4.177764867
gene-LOC108147315	-0.809813111	6.584306385	-2.226983039	0.040686214	0.517199674	-4.506478971
gene-Dmel_CG2621	-0.477815351	8.370380354	-2.226444902	0.040728838	0.517199674	-4.492803107
gene-Dmel_CG42665	-0.637008481	6.710701701	-2.224995186	0.040843873	0.517258189	-4.51076593
gene-Dmel_CG9390	-0.797989492	10.5086836	-2.224960929	0.040846594	0.517258189	-4.475170818
gene-Dmel_CG2540	0.442642739	4.31721269	2.223317262	0.040977392	0.517528538	-4.431932337
gene-Dmel_CG43222	3.179784619	-2.716245971	2.223270094	0.040981151	0.517528538	-3.718022645
gene-Dmel_CG2065	0.621157392	4.085090368	2.220473539	0.041204603	0.519011169	-4.343732244
gene-Dmel_CG1009	-0.563710214	6.756972384	-2.219942834	0.041247135	0.519011169	-4.518347896
gene-Dmel_CG3694	-0.566735923	3.800845272	-2.219088776	0.041315667	0.519011169	-4.37186788
gene-Dmel_CG12002	0.585790856	6.99336326	2.218749367	0.041342931	0.519011169	-4.518022489
gene-Dmel_CG11151	0.49550234	9.166960269	2.218258589	0.041382385	0.519011169	-4.499381457
gene-Dmel_CG12072	-0.478323098	5.945544484	-2.215944739	0.041568864	0.520635782	-4.530319434
gene-Dmel_CG10824	0.805475953	9.066439421	2.212842762	0.041820082	0.521109496	-4.509760419
gene-Dmel_CG8738	0.535489499	6.393781572	2.212738275	0.041828569	0.521109496	-4.535933167
gene-Dmel_CG33694	-0.838516085	3.407119925	-2.212694633	0.041832114	0.521109496	-4.32761894
gene-Dmel_CG13282	-1.080397597	1.989676568	-2.212663192	0.041834668	0.521109496	-4.040522851
gene-Dmel_CG6816	0.545233621	6.746915237	2.211414407	0.041936232	0.521663909	-4.52885596
gene-Dmel_CG10933	1.282193567	0.281334842	2.208444953	0.042178658	0.523628327	-3.716025374
gene-Dmel_CR44119	-0.760819936	0.919241004	-2.20807816	0.042208693	0.523628327	-3.836777728
gene-Dmel_CG18146	0.65988974	2.935658973	2.205894301	0.042387928	0.525139332	-4.256935342
gene-Dmel_CR31621	0.771078621	2.837550747	2.20452635	0.042500559	0.525458774	-4.242236842
gene-Dmel_CG1368	1.796822068	4.413990665	2.202141082	0.042697613	0.525458774	-4.370155348
gene-Dmel_CG12210	0.412071754	8.15190021	2.202077245	0.042702898	0.525458774	-4.53748304
gene-Dmel_CG14823	-0.641734321	4.842881939	-2.201942589	0.042714049	0.525458774	-4.49853329
gene-Dmel_CG9653	-0.872808646	3.842339881	-2.201740721	0.042730771	0.525458774	-4.41285662
gene-Dmel_CG11128	0.756351286	4.019224526	2.200988624	0.042793124	0.525458774	-4.438772981
gene-Dmel_CG5029	-0.970962678	4.779414388	-2.200171268	0.042860983	0.525458774	-4.508165377
gene-Dmel_CG3267	-0.450265499	5.624064111	-2.200020846	0.042873482	0.525458774	-4.546887381
gene-Dmel_CG31671	-0.42335483	6.197144222	-2.197468413	0.04308609	0.527357591	-4.564302213
gene-Dmel_CG6014	0.757082082	6.823071745	2.195509545	0.043249918	0.527964774	-4.562886748
gene-Dmel_CG10623	0.668517413	4.133687093	2.194521557	0.043332765	0.527964774	-4.46263657
gene-Dmel_CG7334	-0.466946855	6.189172193	-2.19349768	0.043418777	0.527964774	-4.561825526
gene-Dmel_CG42593	-0.519031391	7.066953275	-2.193394939	0.043427417	0.527964774	-4.561299789
gene-Dmel_CG42701	-0.678613296	2.85468193	-2.192820788	0.043475727	0.527964774	-4.238957016
gene-Dmel_CG31122	-0.547243409	5.00846874	-2.192744267	0.043482169	0.527964774	-4.534925233
gene-Dmel_CG32626	-0.647576381	7.241347946	-2.191980329	0.043546534	0.528045046	-4.561460316
gene-Dmel_CG17146	-0.620725675	7.287913659	-2.190198876	0.043696972	0.52863646	-4.566591733
gene-Dmel_CG5583	-0.499440889	6.21520604	-2.189717335	0.043737719	0.52863646	-4.576243875
gene-Dmel_CG4775	0.481029197	5.170007653	2.189350741	0.043768763	0.52863646	-4.553191573
gene-Dmel_CG13283	-1.059089801	4.713887575	-2.186794901	0.043985763	0.530556511	-4.516203531
gene-Dmel_CG7532	0.757050034	8.128231826	2.184397342	0.044190229	0.530662637	-4.568701415
gene-Dmel_CG4553	0.67413682	3.892440581	2.184199355	0.044207153	0.530662637	-4.451144637
gene-Dmel_CG3658	-0.567998643	2.834914457	-2.184067263	0.044218447	0.530662637	-4.27774322
gene-Dmel_CG32809	-0.93512429	2.731748488	-2.183015096	0.044308506	0.530662637	-4.258036915
gene-Dmel_CG1140	-0.625481615	6.479076384	-2.182838577	0.044323632	0.530662637	-4.587658778
gene-Dmel_CG11686	0.543751677	5.942255085	2.182420555	0.044359471	0.530662637	-4.590106892
gene-LOC108138081	-0.496263528	5.479930382	-2.181938365	0.044400844	0.530662637	-4.578372187
gene-Dmel_CG10121	-0.529019057	7.588785308	-2.180014337	0.044566286	0.531928589	-4.580330405
gene-Dmel_CG17111	0.554078085	5.588423715	2.179354854	0.044623125	0.531928589	-4.584815153
gene-Dmel_CG12753	-0.331221701	6.134557974	-2.176056949	0.044908363	0.532909484	-4.600753594
gene-Dmel_CG1554	-0.373857919	7.515013265	-2.175339457	0.044970643	0.532909484	-4.588673434
gene-Dmel_CG14252	0.921990932	1.340759479	2.174946275	0.045004805	0.532909484	-3.954083021
gene-Dmel_CG13920	-0.60530759	3.209329217	-2.174868251	0.045011587	0.532909484	-4.344400274
gene-Dmel_CG31992	-0.413084608	7.295627224	-2.174723992	0.045024129	0.532909484	-4.591932705
gene-Dmel_CG7352	3.163469333	-2.1310694	2.173750506	0.045108849	0.532909484	-3.732666577
gene-Dmel_CG10730	4.011685339	-3.415898688	2.173404154	0.045139027	0.532909484	-3.818415906
gene-Dmel_CG9621	-0.562930293	8.299363715	-2.173029407	0.0451717	0.532909484	-4.587558913
gene-LOC108143261	3.277906602	-3.617805837	2.170375292	0.045403727	0.533924353	-3.83879995
gene-Dmel_CG11924	-0.462483798	6.452768141	-2.169598499	0.045471843	0.533924353	-4.611397379
gene-Dmel_CG42320	-0.460255324	6.954203726	-2.168625775	0.045557273	0.533924353	-4.606202703
gene-Dmel_CG12730	0.582910492	3.408031116	2.168592923	0.045560161	0.533924353	-4.404812811
gene-Dmel_CG11160	-0.596602195	3.415972577	-2.167771004	0.045632467	0.533924353	-4.401334955
gene-Dmel_CG33158	-0.692677626	3.769992874	-2.167406954	0.045664526	0.533924353	-4.462573744
gene-Dmel_CG9559	-0.585348129	5.469776185	-2.167384509	0.045666504	0.533924353	-4.600903855
gene-Dmel_CG17828	0.467095547	3.274236399	2.166240767	0.045767366	0.534420211	-4.388534734
gene-Dmel_CG4016	0.491067636	5.121026773	2.164602125	0.045912229	0.535317014	-4.596378687
gene-LOC108136710	-1.376176297	0.429909645	-2.164048519	0.045961266	0.535317014	-3.737944015
gene-Dmel_CG2121	1.163488358	5.953706573	2.161042344	0.046228388	0.537061283	-4.616676531
gene-Dmel_CG13126	0.410587795	3.503270328	2.16072175	0.04625696	0.537061283	-4.432480266
gene-Dmel_CG8362	1.62479738	0.481848163	2.160382118	0.046287246	0.537061283	-3.803244966
gene-Dmel_CG5934	0.49988597	2.898615259	2.15772504	0.046524818	0.538460347	-4.335245878
gene-Dmel_CG33481	1.034296948	0.85541236	2.157189292	0.046572855	0.538460347	-3.868272055
gene-Dmel_CG42233	-0.684426104	3.632483294	-2.157059438	0.046584506	0.538460347	-4.424193413
gene-Dmel_CG3348	2.030281766	2.707301806	2.155580574	0.046717375	0.53930792	-4.286496414
gene-Dmel_CG17324	-1.247332532	1.750436575	-2.154713487	0.046795442	0.53930792	-4.038619886
gene-Dmel_CG1274	0.535048123	4.593580919	2.154276943	0.04683479	0.53930792	-4.56722571
gene-Dmel_CG8524	-1.25137624	4.448092412	-2.15290501	0.046958651	0.539725228	-4.551483971
gene-LOC108145375	-0.938545016	6.922959389	-2.152568326	0.046989093	0.539725228	-4.636096461
gene-Dmel_CG2009	-0.605051663	4.956430952	-2.150276984	0.047196757	0.541430298	-4.611777904
gene-Dmel_CG34040	2.5330392	-1.206427928	2.148107659	0.04739414	0.543013315	-3.721771467
gene-Dmel_CR43452	1.11325568	2.589341051	2.145915245	0.047594397	0.543661817	-4.15726451
gene-Dmel_CG7206	0.762606698	1.590318423	2.14513363	0.047665978	0.543661817	-4.078459434
gene-Dmel_CG10228	-0.393881996	6.583907253	-2.144636611	0.047711547	0.543661817	-4.652848362
gene-Dmel_CG8318	-0.564696599	6.118718795	-2.144062399	0.047764243	0.543661817	-4.655269691
gene-Dmel_CG31998	-0.559329285	5.905002762	-2.143738393	0.047794002	0.543661817	-4.655138852
gene-Dmel_CG1897	-0.614077477	5.279432264	-2.143591333	0.047807514	0.543661817	-4.639244663
gene-Dmel_CG11255	-0.525100811	7.64449804	-2.141466782	0.048003117	0.545208071	-4.647239626
gene-Dmel_CG8180	0.429461156	4.205520539	2.140134698	0.048126134	0.545927103	-4.560524188
gene-Dmel_CG6967	-1.334759413	2.538384262	-2.137566544	0.048364121	0.546211817	-4.270796724
gene-LOC108137777	4.627071862	-3.335668214	2.137491348	0.048371106	0.546211817	-3.857159517
gene-Dmel_CG3376	-0.637020265	8.360738899	-2.137171109	0.048400861	0.546211817	-4.649051797
gene-Dmel_CG7928	0.544725162	2.956487294	2.136975026	0.048419089	0.546211817	-4.382359689
gene-Dmel_CG4451	-0.508477447	4.063673185	-2.136643329	0.048449938	0.546211817	-4.549139359
gene-Dmel_CG8384	-0.483006444	6.072560326	-2.133812979	0.048713905	0.548511375	-4.673463259
gene-Dmel_CG32699	-0.582916299	5.378101423	-2.132341555	0.048851657	0.548690487	-4.663415782
gene-Dmel_CG5249	-0.640771328	6.995944411	-2.131997744	0.048883895	0.548690487	-4.669273468
gene-Dmel_CG12851	0.71334461	4.900593553	2.131721109	0.048909849	0.548690487	-4.586490183
gene-Dmel_CG5854	0.57871557	5.077199523	2.130165342	0.049056045	0.549656154	-4.653422276
gene-LOC108143269	0.700888945	1.6226427	2.127749695	0.049283841	0.550970974	-4.110321254
gene-Dmel_CG9476	2.811992762	1.518792605	2.127259012	0.049330231	0.550970974	-4.046024189
gene-LOC108147928	-1.081684865	1.256877427	-2.127005912	0.049354176	0.550970974	-3.965700795
gene-Dmel_CG4005	0.332596287	5.239479711	2.125934145	0.049455687	0.551426031	-4.668327071
gene-Dmel_CG17218	0.768680181	3.461618756	2.12444304	0.049597235	0.551426031	-4.487666874
gene-Dmel_CG10738	-0.831896806	2.399433951	-2.123974568	0.049641783	0.551426031	-4.289084437
gene-Dmel_CG17119	0.686647943	4.122179285	2.123800745	0.049658322	0.551426031	-4.578930103
gene-Dmel_CG1124	-0.718102	4.612075508	-2.122944038	0.049739908	0.551426031	-4.608538725
gene-Dmel_CG8929	-0.406930139	6.041144705	-2.122766759	0.049756806	0.551426031	-4.692945855
gene-Dmel_CG9881	0.385229443	5.182785914	2.120994794	0.049925997	0.552513598	-4.673928939
gene-Dmel_CG5661	0.688458042	5.72253287	2.120474247	0.049975801	0.552513598	-4.687024572
gene-Dmel_CG17272	0.735551913	3.702365572	2.119602172	0.050059339	0.55276876	-4.536838047
gene-Dmel_CG33301	1.073963164	4.344452643	2.118188544	0.050195026	0.5531221	-4.579230965
gene-Dmel_CG9984	-0.623092967	3.33628496	-2.118008503	0.050212331	0.5531221	-4.481480839
gene-Dmel_CG30463	0.549019565	4.718177086	2.116967539	0.050312495	0.553342369	-4.648826144
gene-Dmel_CG17941	0.781636086	4.958291246	2.116543304	0.050353369	0.553342369	-4.666748264
gene-Dmel_CG5861	0.504474476	5.482653584	2.115769816	0.05042797	0.553496915	-4.695140207
gene-Dmel_CG1927	0.59793723	6.542605302	2.115139148	0.050488872	0.553500903	-4.701838524
gene-Dmel_CG33991	-0.375010591	7.108498566	-2.114363081	0.050563907	0.553659639	-4.698182115
gene-Dmel_CG4825	-0.563472581	6.863274452	-2.113705195	0.050627595	0.553693902	-4.704605507
gene-Dmel_CG42817	-0.72344796	3.098199853	-2.112652749	0.050729633	0.554146998	-4.4243123
gene-Dmel_CG9723	0.640106009	1.308995309	2.110895745	0.050900401	0.555348887	-4.08049623
gene-Dmel_CG1418	0.487054358	5.387744303	2.108662747	0.051118193	0.556460104	-4.705424945
gene-Dmel_CG30389	-0.441527546	4.943575887	-2.108474698	0.051136573	0.556460104	-4.682967799
gene-Dmel_CG30023	0.473603757	5.701407015	2.107678786	0.051214432	0.556460104	-4.715794009
gene-Dmel_CG31666	1.408217557	0.087286974	2.1073595	0.051245697	0.556460104	-3.855405923
gene-Dmel_CG6570	1.527132241	0.429350784	2.104415685	0.051534782	0.557211893	-3.895860849
gene-Dmel_CG32346	-0.400566041	6.08656052	-2.104272095	0.05154892	0.557211893	-4.725296322
gene-Dmel_CG7189	-0.79169309	3.411434391	-2.10343925	0.051630998	0.557211893	-4.510237622
gene-Dmel_CG3001	-0.426009017	8.002011736	-2.102879821	0.051686197	0.557211893	-4.711422548
gene-LOC108148555	3.529087088	-3.564370433	2.10241468	0.051732134	0.557211893	-3.897223747
gene-Dmel_CG7949	-0.407896846	5.403504442	-2.102223126	0.051751063	0.557211893	-4.716006313
gene-Dmel_CG30460	0.551921687	6.243925944	2.101393428	0.051833123	0.557211893	-4.729398328
gene-Dmel_CG9586	0.433318319	4.785788895	2.100661276	0.051905635	0.557211893	-4.685890809
gene-Dmel_CG8815	-0.488161938	7.169851522	-2.10060457	0.051911255	0.557211893	-4.721148193
gene-Dmel_CG3407	-0.441988172	2.94536352	-2.099951972	0.051975973	0.557211893	-4.442808974
gene-Dmel_CG12765	0.988026951	1.702307666	2.099615103	0.052009409	0.557211893	-4.182175397
gene-Dmel_CG6437	0.494540519	4.616776325	2.099244057	0.05204626	0.557211893	-4.674094902
gene-Dmel_CG17387	4.260327129	-2.324037866	2.098153274	0.052154732	0.557720129	-3.835546993
gene-Dmel_CG11148	-0.383536736	6.266005706	-2.095175633	0.052451894	0.55965286	-4.741735026
gene-Dmel_CG11261	-0.507700897	4.806724863	-2.095115694	0.052457891	0.55965286	-4.697835538
gene-Dmel_CG33115	0.487811235	5.793182142	2.093676722	0.052602068	0.560536952	-4.741431959
gene-Dmel_CG12234	-0.387960136	5.720532635	-2.092590401	0.052711151	0.56104546	-4.741804764
gene-Dmel_CG8505	1.854584683	8.675957051	2.090621165	0.052909419	0.562368226	-4.727134957
gene-Dmel_CG7719	4.081298427	-1.792613858	2.090135298	0.052958443	0.562368226	-3.812976739
gene-LOC108148100	2.36675391	2.1039207	2.087102174	0.053265422	0.564117808	-3.803010089
gene-Dmel_CG33522	-0.412222742	5.738052117	-2.086728771	0.053303326	0.564117808	-4.751705401
gene-Dmel_CG34325	0.698642933	5.823435589	2.086647961	0.053311533	0.564117808	-4.748966339
gene-Dmel_CG2893	-0.879789777	0.737866341	-2.086072546	0.053369999	0.564117808	-3.972389699
gene-Dmel_CG43444	-0.6539302	5.59383485	-2.083996438	0.053581436	0.565698699	-4.752895642
gene-Dmel_CG1822	0.349057725	5.516248251	2.082332121	0.053751488	0.566839511	-4.754489583
gene-Dmel_CG4476	1.901384612	-0.283737148	2.080567658	0.053932311	0.568091153	-3.808053386
gene-Dmel_CG31012	-0.385659432	6.954877807	-2.079438197	0.05404835	0.568100496	-4.759889176
gene-Dmel_CG5965	-0.378298147	6.003442055	-2.079349544	0.054057468	0.568100496	-4.768942675
gene-Dmel_CG42235	-2.749124374	0.95241244	-2.077626687	0.054234939	0.569297721	-4.02624663
gene-Dmel_CG14704	1.576017735	5.101717639	2.076769721	0.054323413	0.569297721	-4.738442742
gene-Dmel_CG34407	-0.53254829	8.972959541	-2.076433238	0.054358188	0.569297721	-4.748033881
gene-Dmel_CG13319	0.653930587	4.451001961	2.075381469	0.054467017	0.569299205	-4.698579794
gene-Dmel_CG4302	0.733618076	8.535580935	2.0752285	0.054482862	0.569299205	-4.754137803
gene-Dmel_CG6582	-0.369997284	6.377089424	-2.072134712	0.054804224	0.57200345	-4.779414181
gene-Dmel_CG4599	-0.406267433	7.853366058	-2.069186405	0.055112085	0.573765921	-4.770210363
gene-Dmel_CG15343	0.496629033	3.326383061	2.068901302	0.055141939	0.573765921	-4.561334443
gene-Dmel_CG34422	-0.37079401	6.19422599	-2.067987827	0.05523769	0.573765921	-4.787875204
gene-Dmel_CG17032	0.987607354	4.874131896	2.067332873	0.055306437	0.573765921	-4.748511096
gene-Dmel_CG7001	-0.491669289	6.690271564	-2.067251483	0.055314985	0.573765921	-4.783271506
gene-Dmel_CG33208	-0.582201017	7.936916388	-2.066921878	0.055349616	0.573765921	-4.773516691
gene-Dmel_CG7471	0.543184065	4.764216759	2.066286322	0.055416449	0.573769215	-4.656296538
gene-Dmel_CG3021	0.475338585	3.547101067	2.064206977	0.05563562	0.573769215	-4.608288357
gene-Dmel_CG3166	-0.558331129	6.358372847	-2.063931534	0.055664712	0.573769215	-4.794264043
gene-Dmel_CG9733	-1.059921256	2.367073485	-2.063001468	0.055763047	0.573769215	-4.32448481
gene-Dmel_CG5794	-0.55702304	6.371911317	-2.062747714	0.055789904	0.573769215	-4.796456355
gene-Dmel_CG31224	-0.49788274	6.394694242	-2.062600753	0.055805463	0.573769215	-4.797007261
gene-Dmel_CG31884	0.440541135	7.764779387	2.062350505	0.055831967	0.573769215	-4.782340506
gene-Dmel_CG11711	-0.392733837	5.132571649	-2.062161672	0.055851974	0.573769215	-4.73363304
gene-Dmel_CG4947	0.615884561	3.352921218	2.060212047	0.056058922	0.57509844	-4.579441699
gene-Dmel_CG9366	0.480837865	4.181149106	2.059476671	0.056137161	0.57509844	-4.685232975
gene-Dmel_CG43122	-0.633835556	7.268973154	-2.058815009	0.056207643	0.57509844	-4.791786764
gene-Dmel_CG3510	3.981134861	-1.516841743	2.058577473	0.056232966	0.57509844	-3.869574916
gene-Dmel_CG7737	-0.917879288	1.003910694	-2.056446193	0.056460637	0.576175908	-4.0627954
gene-Dmel_CG8542	-0.380594134	8.744551563	-2.054628168	0.056655509	0.576175908	-4.787487523
gene-Dmel_CG8666	0.973821123	0.013902756	2.054545635	0.056664371	0.576175908	-3.92266055
gene-Dmel_CG42324	-0.959614002	3.702975356	-2.054371873	0.056683031	0.576175908	-4.63320152
gene-Dmel_CG3733	-0.421700215	6.720280076	-2.054064292	0.056716075	0.576175908	-4.806712211
gene-Dmel_CG4108	0.524581685	5.466372911	2.054060992	0.05671643	0.576175908	-4.78413048
gene-Dmel_CG11271	0.396950886	9.264842338	2.051795884	0.05696032	0.576793494	-4.786968096
gene-Dmel_CG14646	-0.359823829	5.097462983	-2.051794673	0.056960451	0.576793494	-4.78904808
gene-Dmel_CG3595	0.369390902	6.589094828	2.051712381	0.05696933	0.576793494	-4.812202698
gene-Dmel_CG44154	-0.331952493	5.751806954	-2.050379455	0.057113317	0.576793494	-4.813544014
gene-Dmel_CG9089	0.980338472	0.653569535	2.049213854	0.0572395	0.576793494	-4.041914061
gene-Dmel_CG12238	-0.403488103	5.654200582	-2.049022371	0.057260254	0.576793494	-4.813394612
gene-Dmel_CG12325	-0.615549393	4.210190045	-2.048915575	0.057271831	0.576793494	-4.722821743
gene-Dmel_CG9918	1.072928807	1.341322271	2.047926674	0.05737914	0.576793494	-4.185139413
gene-Dmel_CG12910	-0.829494963	1.652037712	-2.047902099	0.057381809	0.576793494	-4.248551398
gene-Dmel_CG3725	-0.482910996	11.03927742	-2.047660264	0.05740808	0.576793494	-4.778212892
gene-Dmel_CG14259	0.761773069	6.355420886	2.046398082	0.057545373	0.577538248	-4.821490341
gene-Dmel_CG3735	-0.648489459	3.510887602	-2.041898212	0.058037277	0.580847847	-4.638878353
gene-Dmel_CG4535	0.547430532	7.077382035	2.041775507	0.058050744	0.580847847	-4.825434288
gene-Dmel_CG4611	-0.595910848	2.27416745	-2.041639027	0.058065726	0.580847847	-4.405264739
gene-Dmel_CG6144	-0.432509069	3.292413625	-2.040699563	0.058168951	0.581167511	-4.60628729
gene-Dmel_CG8727	-0.31761275	6.06592873	-2.040191817	0.05822481	0.581167511	-4.836088915
gene-Dmel_CG9062	0.340745156	4.281876523	2.03847852	0.058413656	0.581558538	-4.749838012
gene-Dmel_CG30037	-1.048995779	0.167568403	-2.037210031	0.058553833	0.581558538	-3.949923618
gene-Dmel_CG1454	-0.381215079	4.911086665	-2.037144511	0.058561082	0.581558538	-4.802783928
gene-Dmel_CG17358	0.368309255	4.917768469	2.03676074	0.058603556	0.581558538	-4.801346222
gene-Dmel_CG16838	-0.485335841	3.573978774	-2.036250848	0.058660032	0.581558538	-4.659529609
gene-Dmel_CG7584	0.493539492	10.35544866	2.03613012	0.058673412	0.581558538	-4.803259096
gene-Dmel_CG8721	0.564013736	6.700624957	2.035672738	0.058724124	0.581558538	-4.838834649
gene-Dmel_CG15773	1.008420146	0.73792939	2.035233694	0.058772841	0.581558538	-4.058487879
gene-Dmel_CG12290	-0.796691775	5.958530167	-2.031267212	0.059214637	0.584704947	-4.844187099
gene-Dmel_CG3399	-0.554617844	7.225682861	-2.031230656	0.059218723	0.584704947	-4.839941975
gene-LOC108138562	-1.058202917	3.720466631	-2.029616305	0.059399407	0.585140838	-4.508138943
gene-Dmel_CG3953	0.670373278	6.759650905	2.029592538	0.05940207	0.585140838	-4.847244441
gene-Dmel_CG1945	-0.410432163	7.974929804	-2.02912169	0.059454866	0.585140838	-4.837367322
gene-Dmel_CG40351	-0.438214301	5.170001511	-2.028065754	0.059573421	0.585677194	-4.832090031
gene-Dmel_CG9210	-0.560924958	6.258700541	-2.025843767	0.059823597	0.585818176	-4.859808884
gene-Dmel_CG1344	-0.362854538	4.342484023	-2.025820451	0.059826227	0.585818176	-4.777442264
gene-Dmel_CG6512	-0.295785205	7.032041903	-2.025670332	0.059843164	0.585818176	-4.850822672
gene-Dmel_CG1697	0.468023562	4.226967596	2.025374559	0.059876548	0.585818176	-4.764420437
gene-Dmel_CG3856	0.829572361	2.069677946	2.025094915	0.059908126	0.585818176	-4.332191205
gene-Dmel_CG11143	0.513206048	8.082898381	2.022315171	0.060222847	0.588266544	-4.847711314
gene-Dmel_CG4699	-0.350073865	6.325781881	-2.019012012	0.060598779	0.590852336	-4.869952023
gene-Dmel_CG2980	-0.362549736	4.053466291	-2.018854051	0.06061681	0.590852336	-4.75636231
gene-Dmel_CG9795	0.462731569	5.117058332	2.0175089	0.060770552	0.591401674	-4.846410216
gene-Dmel_CG33080	-0.41863473	8.808382341	-2.017229462	0.060802535	0.591401674	-4.849984997
gene-Dmel_CG13425	-0.308866095	6.391135745	-2.012722413	0.061320491	0.595805794	-4.880781806
gene-Dmel_CG8046	0.875371738	2.015607909	2.010135992	0.06161953	0.59807576	-4.385766058
gene-Dmel_CG32591	3.945629149	-0.220813051	2.008639545	0.061793151	0.598172261	-3.900558268
gene-Dmel_CG11835	0.662537212	4.100990637	2.008079095	0.06185829	0.598172261	-4.769703229
gene-Dmel_CG11305	-0.465608656	2.290689602	-2.008012209	0.061866068	0.598172261	-4.461751299
gene-Dmel_CG13478	-1.136518565	1.062697391	-2.007796404	0.061891169	0.598172261	-4.186330685
gene-Dmel_CG11727	0.400610168	4.551083973	2.006145323	0.062083521	0.599397712	-4.823926253
gene-Dmel_CG10979	-0.325251259	4.323693322	-2.005424622	0.062167653	0.599576847	-4.809405821
gene-Dmel_CG15860	0.607252141	6.216901898	1.999302319	0.062886523	0.605001292	-4.905344485
gene-Dmel_CG11899	0.547402139	7.042928578	1.999231172	0.062894921	0.605001292	-4.89613361
gene-Dmel_CG33122	-0.485542065	2.570411116	-1.998945895	0.062928604	0.605001292	-4.536766354
gene-Dmel_CG32210	-0.362284223	6.278195419	-1.998366811	0.062997029	0.605022936	-4.906258782
gene-Dmel_CG3811	-0.401321036	6.693918352	-1.9969994	0.06315887	0.60594076	-4.904594517
gene-Dmel_CG9484	-0.402690234	7.352457043	-1.995839178	0.063296483	0.60605231	-4.897313527
gene-Dmel_CG7538	-0.533284181	2.935305209	-1.995783714	0.063303069	0.60605231	-4.614668063
gene-Dmel_CG43365	-0.331249414	6.777138145	-1.99488839	0.063409458	0.606121579	-4.905896128
gene-LOC108139345	0.670530165	5.370409321	1.994607318	0.063442891	0.606121579	-4.885937342
gene-Dmel_CG34347	1.026085081	2.279217337	1.991322534	0.063834789	0.609229098	-4.252572179
gene-Dmel_CG43772	-0.544220957	4.386276907	-1.990139242	0.0639765	0.609944879	-4.832489493
gene-Dmel_CG4178	-1.56716603	3.181665072	-1.989072839	0.064104456	0.610528166	-4.602301308
gene-Dmel_CG5133	1.32571226	0.173784111	1.988237395	0.064204861	0.610600991	-4.039361273
gene-LOC108141461	1.943336346	0.420634909	1.987869522	0.064249118	0.610600991	-4.022831967
gene-Dmel_CG6817	-0.476285577	6.411948993	-1.986932104	0.064362018	0.610600991	-4.923906521
gene-Dmel_CG18143	-0.586367679	6.003607011	-1.986789269	0.064379236	0.610600991	-4.924120377
gene-LOC108150288	0.492903594	3.289991634	1.984969131	0.064599014	0.61143686	-4.697675211
gene-Dmel_CG15825	0.348419495	10.27430541	1.984951746	0.064601116	0.61143686	-4.889669362
gene-Dmel_CG7404	-0.381832515	5.026132154	-1.983204095	0.064812786	0.612805893	-4.784261774
gene-Dmel_CG8363	0.441938127	5.55386009	1.981964562	0.064963293	0.61359441	-4.846933597
gene-LOC108140508	-0.563925603	4.165943761	-1.98122562	0.065053168	0.613809196	-4.832286726
gene-Dmel_CR42862	-0.54837673	11.10834482	-1.979062362	0.065316922	0.615662491	-4.892620635
gene-Dmel_CG10367	-0.361913852	4.591550782	-1.977394148	0.065520977	0.615885304	-4.880211686
gene-Dmel_CG17084	0.816296108	0.997885062	1.977350687	0.065526301	0.615885304	-4.213359255
gene-Dmel_CG2985	-0.567729776	11.82889037	-1.976077225	0.065682469	0.615885304	-4.894865572
gene-Dmel_CG6685	-0.971998634	1.005338685	-1.975242733	0.065784987	0.615885304	-4.213672324
gene-Dmel_CR44651	1.212930683	0.382689803	1.97496446	0.065819205	0.615885304	-4.093521524
gene-Dmel_CG32743	-0.437791565	6.276947682	-1.974846264	0.065833744	0.615885304	-4.944522455
gene-Dmel_CG8866	-0.366879458	4.063721228	-1.97482901	0.065835867	0.615885304	-4.831429471
gene-Dmel_CG4466	1.686433788	1.337658444	1.974474836	0.065879452	0.615885304	-4.281671484
gene-Dmel_CG8177	-0.511869375	4.009141962	-1.972992879	0.066062104	0.616962019	-4.815498996
gene-Dmel_CG4379	-0.549640782	7.127848401	-1.971496233	0.06624703	0.618057753	-4.94043905
gene-LOC108149594	0.477244123	3.534132179	1.970699158	0.066345708	0.618257539	-4.673577606
gene-Dmel_CG42678	-0.650342382	3.371127729	-1.970231332	0.066403686	0.618257539	-4.382612855
gene-Dmel_CG11951	-1.152605967	2.969599278	-1.968652389	0.066599705	0.619013309	-4.63770868
gene-Dmel_CG8627	0.362279999	9.365607767	1.968487004	0.066620266	0.619013309	-4.925438666
gene-Dmel_CG9703	0.565663562	3.911550169	1.96761924	0.066728247	0.619387174	-4.816552021
gene-Dmel_CG14442	-0.314205008	6.0604399	-1.96634586	0.066886987	0.61995026	-4.958768152
gene-LOC108136380	0.502820839	6.335327212	1.96604516	0.066924522	0.61995026	-4.959605568
gene-Dmel_CG11376	-0.467941022	5.34892143	-1.965081121	0.067044987	0.62023541	-4.945881786
gene-Dmel_CG4570	1.204796513	0.253962436	1.962581286	0.067358273	0.62023541	-4.09119991
gene-Dmel_CG1764	0.491593425	2.701724994	1.962505547	0.067367785	0.62023541	-4.610500747
gene-Dmel_CG13893	0.549934691	6.657442457	1.962417515	0.067378843	0.62023541	-4.958630088
gene-Dmel_CG14692	1.045621702	1.012089994	1.962065563	0.067423069	0.62023541	-4.242013173
gene-Dmel_CG5508	-0.606379036	10.15651065	-1.961995954	0.067431819	0.62023541	-4.928752491
gene-Dmel_CG10117	-0.503355815	4.921838869	-1.96161026	0.06748032	0.62023541	-4.927890964
gene-Dmel_CG12880	1.739060164	-1.715099387	1.96129113	0.067520474	0.62023541	-3.960058625
gene-Dmel_CG1318	0.49347057	6.250558725	1.960396766	0.067633122	0.62023541	-4.966658916
gene-Dmel_CG11658	-0.584875481	4.582741521	-1.960298103	0.06764556	0.62023541	-4.902834985
gene-Dmel_CG3576	0.36871816	6.157493259	1.95985443	0.067701514	0.62023541	-4.970637422
gene-Dmel_CG12306	2.496985573	-0.684755494	1.958870849	0.067825707	0.620594965	-3.969388381
gene-Dmel_CG4132	0.517148629	4.944526057	1.958408764	0.067884124	0.620594965	-4.934642568
gene-Dmel_CG33547	-0.723896868	1.824217722	-1.957815851	0.067959147	0.620594965	-4.433314026
gene-LOC108140443	3.053692032	-3.666589177	1.957396393	0.068012267	0.620594965	-4.028291498
gene-Dmel_CG1007	0.590597562	5.215683345	1.955651631	0.068233624	0.621994042	-4.943805469
gene-LOC108138925	-0.514588668	3.899974825	-1.952249027	0.068667178	0.624050314	-4.841034426
gene-Dmel_CG13117	0.913887752	4.294921924	1.950108778	0.068941154	0.624050314	-4.893752179
gene-Dmel_CG42856	-0.459405478	6.563919742	-1.950102745	0.068941927	0.624050314	-4.981553853
gene-Dmel_CG43162	-0.47511189	5.627754905	-1.948680757	0.069124503	0.624050314	-4.980160055
gene-Dmel_CG11352	-0.966107163	3.830910089	-1.948615397	0.069132905	0.624050314	-4.444777808
gene-Dmel_CG3654	-0.474827402	6.427078632	-1.948527016	0.069144268	0.624050314	-4.987517663
gene-Dmel_CG34100	-0.511092668	5.206401214	-1.947831171	0.069233793	0.624050314	-4.968312809
gene-Dmel_CG9364	-0.924429808	4.360429414	-1.947657553	0.069256146	0.624050314	-4.216649897
gene-Dmel_CG2272	-0.418491913	6.375794724	-1.947560532	0.06926864	0.624050314	-4.989608782
gene-Dmel_CG1319	-0.346649147	5.716951233	-1.946857538	0.069359231	0.624050314	-4.985618346
gene-Dmel_CG3401	0.800116283	5.511429619	1.9467453	0.069373704	0.624050314	-4.980103251
gene-Dmel_CG3168	-0.635268458	7.681545559	-1.946433099	0.069413977	0.624050314	-4.976523999
gene-Dmel_CG34358	-0.464769182	3.941523512	-1.94619221	0.069445066	0.624050314	-4.856753125
gene-Dmel_CG17347	0.53376655	3.539465884	1.945920025	0.069480208	0.624050314	-4.801458292
gene-Dmel_CG14438	-0.584223552	5.9143173	-1.945438623	0.069542403	0.624050314	-4.991711014
gene-Dmel_CG12034	-0.254370626	4.823056532	-1.944610678	0.069649485	0.624050314	-4.951405714
gene-Dmel_CG10334	0.424031356	5.499346308	1.94451894	0.069661359	0.624050314	-4.983259465
gene-Dmel_CG5972	0.588031134	5.275319692	1.943764986	0.069759016	0.624050314	-4.953390888
gene-Dmel_CG9056	-0.457239198	6.853386171	-1.94342164	0.069803529	0.624050314	-4.990334649
gene-Dmel_CG6535	-0.469277052	5.037734584	-1.943261585	0.069824289	0.624050314	-4.961843399
gene-Dmel_CG11315	0.64388819	8.837811528	1.941774291	0.070017456	0.624504196	-4.974886187
gene-Dmel_CG31211	-0.482857032	6.501762248	-1.941222605	0.07008923	0.624504196	-4.99705581
gene-Dmel_CG9135	0.434337739	3.081712636	1.940827602	0.07014066	0.624504196	-4.732462178
gene-LOC108149791	-0.368578548	5.740224442	-1.940291228	0.070210552	0.624504196	-4.996912031
gene-Dmel_CG13856	0.807943378	4.357275933	1.940215304	0.07022045	0.624504196	-4.886631812
gene-LOC108143160	-1.003409852	3.649851592	-1.939289614	0.070341233	0.624504196	-4.819305263
gene-Dmel_CG5876	0.474915678	4.405423001	1.939197963	0.070353202	0.624504196	-4.914253894
gene-Dmel_CG15096	-1.149603086	8.663806071	-1.93777634	0.070539085	0.625052749	-4.982649198
gene-Dmel_CG6415	-0.488911918	6.771708489	-1.936238874	0.070740613	0.625052749	-5.004104372
gene-Dmel_CG8613	-0.362947275	6.390950298	-1.936132071	0.070754631	0.625052749	-5.008669927
gene-LOC108138338	0.837183076	6.436622164	1.935939809	0.070779874	0.625052749	-5.005905644
gene-Dmel_CG10805	-0.521629045	4.67919533	-1.935846154	0.070792173	0.625052749	-4.952688917
gene-Dmel_CG4020	-0.555309608	8.397862631	-1.935053841	0.070896297	0.625052749	-4.990180746
gene-Dmel_CG34324	-1.210169181	0.269896672	-1.93479204	0.070930733	0.625052749	-4.132117299
gene-Dmel_CG9695	-0.507302313	6.273461132	-1.934293779	0.070996312	0.625052749	-5.011855361
gene-Dmel_CG10997	0.373446118	5.992793909	1.934024649	0.071031757	0.625052749	-5.012492116
gene-Dmel_CG5140	-0.654029504	1.326195696	-1.933359003	0.071119491	0.625052749	-4.359242568
gene-Dmel_CG4267	1.631474381	5.067040708	1.932412322	0.071244435	0.625052749	-4.927758047
gene-Dmel_CG33466	-0.654307279	2.021746808	-1.932308855	0.071258103	0.625052749	-4.523225603
gene-Dmel_CG3695	-0.495775685	4.171537303	-1.931963562	0.071303732	0.625052749	-4.913400174
gene-Dmel_CG3822	-1.581854687	4.352442735	-1.929914725	0.071575016	0.626829854	-4.92618277
gene-LOC108138004	-2.386289733	6.793476762	-1.928904134	0.071709168	0.627403751	-4.948666494
gene-Dmel_CG10671	0.392455777	7.6026267	1.926377753	0.072045522	0.628291187	-5.011495283
gene-Dmel_CG7433	-0.664559444	2.118791637	-1.926131823	0.07207834	0.628291187	-4.557718511
gene-Dmel_CG13387	-0.31158268	6.737756939	-1.925620175	0.072146659	0.628291187	-5.021006665
gene-Dmel_CG43367	-0.469217481	6.124065717	-1.925461044	0.07216792	0.628291187	-5.025727377
gene-LOC108143310	0.704556769	5.068042403	1.924967095	0.072233948	0.628291187	-4.992934807
gene-Dmel_CR45175	-0.833115258	1.653702181	-1.924597033	0.072283452	0.628291187	-4.423036151
gene-Dmel_CG1367	3.499864894	3.305546301	1.924535954	0.072291625	0.628291187	-4.588885453
gene-Dmel_CG2945	0.468444495	3.988625519	1.923522006	0.072427431	0.628748447	-4.904883683
gene-Dmel_CG43770	-0.596593264	6.629484043	-1.923116749	0.072481774	0.628748447	-5.02169108
gene-Dmel_CG10023	-0.341931741	5.696543123	-1.922085105	0.072620278	0.629352802	-5.027000497
gene-Dmel_CG4463	1.629753741	1.598981869	1.92140387	0.072711868	0.62954982	-4.379367525
gene-Dmel_CG8439	0.537396646	7.049136817	1.920583298	0.072822329	0.629909699	-5.025286902
gene-Dmel_CG3362	-0.4090425	5.713306456	-1.918839615	0.073057552	0.630442497	-5.031847931
gene-Dmel_CG8593	-0.304932158	4.447683337	-1.918385357	0.073118944	0.630442497	-4.96343877
gene-Dmel_CG12998	1.041990905	6.467456106	1.918093226	0.073158449	0.630442497	-5.027285742
gene-Dmel_CG13322	0.385657594	4.881014652	1.917875686	0.073187879	0.630442497	-4.99830214
gene-LOC108138801	1.149044833	1.662492985	1.91722453	0.073276035	0.630442497	-4.427769135
gene-Dmel_CG1681	0.423713427	8.990653956	1.917065016	0.073297646	0.630442497	-5.013819043
gene-Dmel_CG3929	-0.390770313	4.250766899	-1.915377442	0.07352662	0.630734496	-4.950218163
gene-Dmel_CG42236	-0.50727046	7.370645694	-1.914905396	0.073590783	0.630734496	-5.030460997
gene-Dmel_CG14133	0.431535156	4.065038923	1.914899724	0.073591555	0.630734496	-4.924206724
gene-Dmel_CG7009	0.453719532	3.808886983	1.914552937	0.073638724	0.630734496	-4.888627973
gene-Dmel_CG9864	-1.456392515	0.019957423	-1.913479207	0.073784943	0.630734496	-4.114793015
gene-Dmel_CG10566	1.954239662	-1.394029783	1.913269689	0.073813506	0.630734496	-4.009772981
gene-Dmel_CG6718	-0.56220754	7.811316925	-1.912703049	0.073890802	0.630734496	-5.031244115
gene-Dmel_CG5685	-0.546296264	4.825426149	-1.91248298	0.073920841	0.630734496	-4.994902196
gene-LOC108138106	0.649290963	5.94668589	1.912251393	0.073952464	0.630734496	-5.045673565
gene-Dmel_CG13008	4.844708991	-1.969161944	1.911170791	0.074100181	0.631119408	-4.015659722
gene-Dmel_CG8080	-0.37740343	5.755590743	-1.910911616	0.07413565	0.631119408	-5.047041032
gene-Dmel_CG32112	-0.365885518	4.79927515	-1.910399351	0.074205798	0.631128939	-5.0048872
gene-Dmel_CG31199	0.722183671	8.022091785	1.907340472	0.074625911	0.634112179	-5.038425631
gene-Dmel_CG12013	0.356865083	8.696959503	1.905067312	0.074939489	0.634747146	-5.036074018
gene-Dmel_CG45074	-0.661474044	3.94662488	-1.90480348	0.07497596	0.634747146	-4.925651713
gene-Dmel_CG4531	0.544925284	3.31607089	1.904704241	0.074989683	0.634747146	-4.832493867
gene-Dmel_CG4945	-0.522998131	3.312276142	-1.90435495	0.075038	0.634747146	-4.813695835
gene-Dmel_CG3608	0.41991804	4.796051985	1.90388739	0.075102721	0.634747146	-5.016864529
gene-Dmel_CG31324	-1.001404648	3.257212768	-1.903235281	0.075193071	0.634747146	-4.816660135
gene-Dmel_CG10635	0.386781735	5.213162932	1.901354854	0.07545415	0.634747146	-5.044234795
gene-Dmel_CG18530	3.762981864	-3.497404613	1.900690264	0.075546615	0.634747146	-4.073995269
gene-Dmel_CG10932	-0.323472769	8.021138285	-1.900675807	0.075548627	0.634747146	-5.04939408
gene-Dmel_CG3039	-0.446564517	7.810585751	-1.900291624	0.075602127	0.634747146	-5.051444489
gene-Dmel_CG13607	-0.589553475	8.730067254	-1.900265491	0.075605767	0.634747146	-5.043930153
gene-Dmel_CG30498	0.431910675	5.152385482	1.899945071	0.075650415	0.634747146	-5.042880809
gene-Dmel_CG1019	0.53652593	8.907601648	1.899769434	0.075674899	0.634747146	-5.042779776
gene-Dmel_CG7224	0.58962968	6.013624289	1.899355608	0.075732613	0.634747146	-5.068954581
gene-Dmel_CG5505	-0.352789698	6.985250949	-1.899288307	0.075742003	0.634747146	-5.060966699
gene-Dmel_CG6721	-0.538843077	4.052964966	-1.89873597	0.075819106	0.634811232	-4.951214168
gene-Dmel_CG32486	-0.521169054	6.580154444	-1.897733619	0.075959206	0.634811232	-5.069240054
gene-LOC108136464	1.657766849	-0.831854043	1.897269015	0.076024223	0.634811232	-4.049946685
gene-LOC108135435	-1.689698169	-1.015740556	-1.896965406	0.076066737	0.634811232	-4.040854332
gene-Dmel_CG11007	0.435668764	4.663330123	1.896615261	0.076115793	0.634811232	-5.018372535
gene-Dmel_CG1070	-0.444669864	6.619833916	-1.896026219	0.076198384	0.634811232	-5.071554208
gene-Dmel_CG1944	-0.537772763	4.036703698	-1.895760481	0.07623567	0.634811232	-4.901178706
gene-Dmel_CG8367	-0.333270952	6.047282601	-1.89457983	0.076401526	0.635315492	-5.076537734
gene-Dmel_CG1559	-0.268709765	5.969454741	-1.894340391	0.076435201	0.635315492	-5.076081323
gene-Dmel_CG14246	0.873320306	2.802177767	1.892704309	0.076665657	0.635899145	-4.704008667
gene-Dmel_CG1512	-0.332345104	6.24985955	-1.891255041	0.076870318	0.635899145	-5.081609884
gene-Dmel_CG8547	-0.33881866	8.099934774	-1.890166753	0.077024322	0.635899145	-5.065900953
gene-Dmel_CG8184	-0.522085044	8.084075991	-1.89008821	0.077035448	0.635899145	-5.066134597
gene-Dmel_CG9198	-0.36095506	4.315990825	-1.889946487	0.077055526	0.635899145	-4.997255765
gene-Dmel_CG3842	0.484670421	5.005366182	1.889762218	0.077081639	0.635899145	-5.016909595
gene-Dmel_CG6238	-0.35997162	5.614036386	-1.889628263	0.077100626	0.635899145	-5.078017974
gene-Dmel_CG8626	5.114533349	-3.240662394	1.889617866	0.0771021	0.635899145	-4.076854158
gene-Dmel_CG11892	-2.518840619	1.359389749	-1.889411405	0.077131374	0.635899145	-4.405452974
gene-Dmel_CG3714	-0.372049389	6.534427573	-1.888447944	0.077268113	0.636222253	-5.084649863
gene-Dmel_CG9451	-0.656633521	6.835761173	-1.88782888	0.077356088	0.636222253	-5.079965213
gene-Dmel_CG13531	-0.458552589	6.680682782	-1.887665489	0.077379322	0.636222253	-5.083926615
gene-Dmel_CG6401	0.425617125	2.421325253	1.885816737	0.07764265	0.637648753	-4.677540739
gene-LOC108138605	1.6562441	3.115279381	1.885432864	0.077697427	0.637648753	-4.125310765
gene-Dmel_CG9727	-0.494789242	5.919146402	-1.884980355	0.077762043	0.637648753	-5.088765778
gene-Dmel_CG6602	-3.029545049	-0.197406008	-1.884246886	0.07786688	0.637936276	-4.119697375
gene-Dmel_CG7540	0.619301354	3.274870462	1.883268042	0.078006985	0.638511967	-4.857164608
gene-Dmel_CG5366	-0.293951953	6.597508059	-1.881222587	0.078300484	0.639881973	-5.095860762
gene-Dmel_CG11387	-0.562289357	2.737147802	-1.881126256	0.078314331	0.639881973	-4.75093835
gene-Dmel_CG34394	-0.41632935	5.879522119	-1.880605234	0.078389261	0.63992233	-5.096502614
gene-Dmel_CG4721	-0.369067085	8.163529032	-1.879743142	0.078513381	0.640363817	-5.081523925
gene-Dmel_CG6531	-0.507424672	4.239372911	-1.879246875	0.07858491	0.640375967	-4.963999608
gene-Dmel_CG11650	2.467885195	-2.447213014	1.878097056	0.078750863	0.64115685	-4.062389698
gene-LOC108139064	0.510888386	11.14781259	1.876578897	0.078970457	0.641691255	-5.0595995
gene-Dmel_CG43736	-0.455899651	6.578301164	-1.875492629	0.079127914	0.641691255	-5.104920296
gene-Dmel_CG43691	4.630148938	-2.762194726	1.875316312	0.079153498	0.641691255	-4.077716255
gene-Dmel_CG10146	3.939257605	6.69700342	1.875279947	0.079158776	0.641691255	-5.099167513
gene-Dmel_CG12284	0.419264995	8.651094441	1.874219082	0.079312875	0.641691255	-5.086282132
gene-Dmel_CG4962	-1.069562225	0.152723754	-1.874009417	0.079343362	0.641691255	-4.201900193
gene-Dmel_CG8270	-0.446810743	3.92605119	-1.873864851	0.079364389	0.641691255	-4.976491459
gene-Dmel_CG5840	0.673364123	5.841645874	1.873771474	0.079377973	0.641691255	-5.061768267
gene-Dmel_CG6303	-0.505853049	7.966892575	-1.872205931	0.079606035	0.64296641	-5.095721074
gene-Dmel_CG8146	-0.367563022	6.542250138	-1.870855098	0.079803287	0.643990692	-5.111665708
gene-Dmel_CG42541	-0.55846932	2.413936437	-1.869603219	0.079986478	0.644899796	-4.705937452
gene-Dmel_CG18497	-0.68937757	7.819804004	-1.86887888	0.080092644	0.645077177	-5.102004603
gene-Dmel_CG33104	0.3400952	6.905197814	1.868490722	0.080149587	0.645077177	-5.112128668
gene-LOC108139067	3.627523575	0.207918254	1.867817565	0.080248426	0.645304621	-4.078213741
gene-Dmel_CG5847	-0.858755894	6.895591911	-1.867131359	0.080349292	0.645547956	-5.1129155
gene-LOC108146861	-0.443994739	6.536925994	-1.866482886	0.080444715	0.645732965	-5.118478678
gene-LOC108140942	-0.882687423	5.337754692	-1.865657123	0.080566373	0.645732965	-5.060067793
gene-LOC108141547	-1.785041443	8.01999362	-1.865536234	0.080584197	0.645732965	-5.104662409
gene-Dmel_CG33178	0.484965124	6.603489104	1.864308582	0.080765402	0.646618278	-5.120223455
gene-Dmel_CG3638	-0.625524026	8.390238861	-1.863065844	0.080949203	0.646773813	-5.106531311
gene-Dmel_CG12099	-0.34819169	8.19376965	-1.862851833	0.080980893	0.646773813	-5.108886318
gene-LOC108135838	-0.831328232	0.934734581	-1.862586753	0.08102016	0.646773813	-4.377278351
gene-Dmel_CG14472	-0.431773874	8.914333396	-1.862265383	0.081067788	0.646773813	-5.103059921
gene-LOC108144282	3.51446193	-3.566888389	1.861739735	0.081145745	0.646831341	-4.107179464
gene-Dmel_CG7328	0.446827776	4.595873021	1.860521866	0.081326618	0.647708424	-5.06782176
gene-Dmel_CG10139	0.396476236	3.876573013	1.859444347	0.081486946	0.648158418	-4.994196344
gene-Dmel_CG4953	-0.321822792	4.052493469	-1.859189529	0.081524902	0.648158418	-5.017709901
gene-Dmel_CG10763	0.692935518	1.890827336	1.857403254	0.081791417	0.649293938	-4.486921545
gene-Dmel_CG7092	2.812477518	-2.552788648	1.85662287	0.081908094	0.649293938	-4.079764944
gene-Dmel_CG12075	0.5403088	5.66628541	1.855847106	0.082024227	0.649293938	-5.121043078
gene-Dmel_CG11094	-0.604444516	4.948968478	-1.854879556	0.082169276	0.649293938	-5.09529722
gene-Dmel_CG1028	-1.046614717	0.736678005	-1.854277987	0.082259574	0.649293938	-4.353749143
gene-LOC108145989	-0.656658271	3.452934543	-1.853931379	0.082311641	0.649293938	-4.853457273
gene-Dmel_CG7169	-0.364526993	2.962150353	-1.852867533	0.082471635	0.649293938	-4.851862557
gene-Dmel_CG8837	-1.301523328	-0.540292277	-1.852646058	0.082504977	0.649293938	-4.138892296
gene-Dmel_CG10652	0.389785582	9.114727879	1.852113894	0.082585143	0.649293938	-5.117130846
gene-Dmel_CG2875	-0.545676024	3.25377749	-1.851999583	0.082602371	0.649293938	-4.898919713
gene-Dmel_CG6995	-0.283804449	6.601144717	-1.851246539	0.082715949	0.649293938	-5.142827015
gene-Dmel_CG17097	3.299752661	-3.042518291	1.851197169	0.0827234	0.649293938	-4.10219313
gene-Dmel_CG8050	0.467009917	9.881800637	1.851084599	0.082740392	0.649293938	-5.111243083
gene-Dmel_CG8804	0.411368067	4.727188427	1.850803529	0.082782831	0.649293938	-5.092116309
gene-Dmel_CG3441	1.962590823	-0.949928562	1.849907775	0.082918211	0.649293938	-4.110016245
gene-Dmel_CG9701	1.195760132	4.38824629	1.849145117	0.08303363	0.649293938	-5.061692658
gene-Dmel_CG1621	0.891058996	1.576988445	1.849114606	0.08303825	0.649293938	-4.543221097
gene-Dmel_CG4279	0.354706474	3.970828716	1.849049717	0.083048077	0.649293938	-5.022588764
gene-Dmel_CG3331	0.788674543	4.424544275	1.84889506	0.083071504	0.649293938	-4.978451446
gene-Dmel_CG15678	2.01866651	2.958172546	1.847479851	0.083286143	0.649293938	-4.838981677
gene-Dmel_CG11589	0.40749356	4.648020411	1.847214231	0.083326483	0.649293938	-5.093293924
gene-Dmel_CG1049	-0.38948081	8.599723464	-1.847075387	0.083347577	0.649293938	-5.130448646
gene-Dmel_CG33528	0.578180308	5.293870514	1.846770015	0.083393986	0.649293938	-5.135278655
gene-Dmel_CG6863	-0.825823588	8.170805011	-1.846565704	0.08342505	0.649293938	-5.134670369
gene-Dmel_CG7609	-0.424309474	3.789304662	-1.846201224	0.08348049	0.649293938	-5.002936965
gene-Dmel_CG6560	0.7938345	4.252559816	1.845922694	0.083522879	0.649293938	-4.976994867
gene-Dmel_CG5643	-0.35200619	8.173379834	-1.844964934	0.083668785	0.649293938	-5.137741211
gene-Dmel_CG9396	-0.542654615	5.985927191	-1.844588142	0.083726248	0.649293938	-5.151774162
gene-Dmel_CG18069	-0.432005189	5.915223338	-1.844582069	0.083727174	0.649293938	-5.15278961
gene-Dmel_CG8864	-0.384640747	7.066131641	-1.843604573	0.083876412	0.649622069	-5.148842294
gene-Dmel_CG9384	-0.358285425	6.322141887	-1.843374385	0.08391159	0.649622069	-5.156774858
gene-Dmel_CG12785	-0.576964358	4.316369714	-1.8428915	0.083985428	0.649643626	-5.069817665
gene-Dmel_CG14529	-1.249578476	5.312151223	-1.841527899	0.084194248	0.65067107	-5.131975643
gene-LOC108142250	2.115124818	0.573041781	1.841095328	0.084260587	0.65067107	-4.296612324
gene-Dmel_CG11799	-0.366868975	6.205816952	-1.839723676	0.084471251	0.65166505	-5.164130075
gene-Dmel_CG1794	0.719219842	2.801534968	1.839329639	0.084531855	0.65166505	-4.826618716
gene-Dmel_CG10516	1.150068873	7.480246111	1.838275867	0.084694118	0.652365895	-5.155218896
gene-Dmel_CG6429	1.119595966	3.040834694	1.837567411	0.084803363	0.652657529	-4.504882489
gene-Dmel_CG14869	-0.536461335	7.077777691	-1.836697239	0.084937715	0.652666975	-5.161258169
gene-Dmel_CG2658	-0.26943046	5.604984445	-1.836353736	0.084990803	0.652666975	-5.162893004
gene-Dmel_CG7129	0.398041605	5.686674396	1.836173029	0.085018743	0.652666975	-5.166174533
gene-Dmel_CG9165	-0.701604751	8.039335116	-1.835334095	0.085148561	0.652776069	-5.15393079
gene-Dmel_CG32056	0.476823734	5.577131614	1.835158553	0.085175746	0.652776069	-5.150071523
gene-Dmel_CG9280	-0.491558925	8.650973824	-1.832720895	0.085554056	0.655036562	-5.152769468
gene-Dmel_CG1981	-0.50908783	5.991451833	-1.832335598	0.085613988	0.655036562	-5.175304639
gene-Dmel_CG8529	-0.43653925	5.094911586	-1.831038981	0.085815946	0.655510383	-5.147877657
gene-Dmel_CG1112	-0.697508979	7.915033723	-1.83101742	0.085819307	0.655510383	-5.161567157
gene-Dmel_CG6121	-0.352536794	3.562727683	-1.829111378	0.086116963	0.657234888	-4.987258896
gene-Dmel_CG7734	-0.570027643	6.707336178	-1.827988899	0.086292682	0.658026679	-5.177685062
gene-Dmel_CG17843	4.053042792	-2.983403026	1.824786889	0.086795684	0.661310782	-4.1305483
gene-Dmel_CG5789	0.438901505	7.25022155	1.823412496	0.087012381	0.661687502	-5.178930571
gene-Dmel_CG8464	0.485173227	3.106261346	1.823321879	0.087026685	0.661687502	-4.920691787
gene-Dmel_CG6889	-0.518213722	5.711575138	-1.822972921	0.087081788	0.661687502	-5.183363165
gene-Dmel_CG9143	-0.538037925	4.223189715	-1.822638587	0.087134611	0.661687502	-5.090886636
gene-Dmel_CG45071	-0.873604453	1.082139128	-1.822099064	0.087219913	0.661785614	-4.408049862
gene-Dmel_CG3158	-1.789135846	-0.359903914	-1.821205353	0.087361376	0.662309338	-4.132800851
gene-Dmel_CG8782	1.043820754	6.730393588	1.820392591	0.087490202	0.662736468	-5.188770715
gene-Dmel_CG1888	0.510096427	2.864621896	1.819464914	0.087637447	0.662763191	-4.82918555
gene-Dmel_CG30281	0.980910236	4.51833563	1.819456985	0.087638707	0.662763191	-5.082277056
gene-Dmel_CG5645	-0.516862745	4.166793861	-1.816633122	0.088088279	0.665109551	-5.097280955
gene-Dmel_CG16969	0.77213514	1.687822636	1.815905717	0.088204414	0.665109551	-4.594513294
gene-Dmel_CG7510	0.498872075	5.562749834	1.815698061	0.088237593	0.665109551	-5.192943861
gene-LOC108142467	2.397879203	-2.510185424	1.814888036	0.088367121	0.665109551	-4.123721413
gene-Dmel_CG3723	2.01342682	2.366302539	1.81464187	0.088406518	0.665109551	-4.652758561
gene-Dmel_CG2179	-0.319303933	6.658941433	-1.813969123	0.088514265	0.665109551	-5.200711798
gene-Dmel_CG7099	-0.389894752	4.994623737	-1.813875082	0.088529336	0.665109551	-5.172281272
gene-Dmel_CG15766	1.106035241	1.454119933	1.813865116	0.088530933	0.665109551	-4.564196451
gene-LOC108137079	0.485124832	3.538225461	1.812409814	0.088764449	0.665237659	-5.015693299
gene-Dmel_CG31937	-0.479602337	7.690502011	-1.812385476	0.088768359	0.665237659	-5.192581279
gene-Dmel_CG8315	0.379115864	4.638870535	1.812144337	0.088807106	0.665237659	-5.151692312
gene-Dmel_CG7000	-0.522540171	3.570701538	-1.811317071	0.088940147	0.665237659	-5.014118277
gene-Dmel_CG15442	0.354124882	9.886774083	1.811303717	0.088942296	0.665237659	-5.174071665
gene-Dmel_CG30425	0.456774043	9.450514183	1.810958378	0.088997886	0.665237659	-5.178877719
gene-Dmel_CG7478	-0.688728086	6.288497246	-1.8105895	0.0890573	0.665237659	-5.122085317
gene-Dmel_CG4220	0.434359579	4.662380849	1.808909681	0.089328304	0.66623244	-5.152778746
gene-Dmel_CG14307	-0.643310415	2.412831706	-1.80886074	0.08933621	0.66623244	-4.804358673
gene-Dmel_CG2086	-0.389829384	7.487197544	-1.807041993	0.08963047	0.666937051	-5.201709669
gene-Dmel_CG1710	-0.317974102	5.245112541	-1.806964574	0.089643015	0.666937051	-5.187445395
gene-Dmel_CG8310	0.491947272	3.737868918	1.806924384	0.089649528	0.666937051	-5.022948457
gene-Dmel_CG12158	-1.736034561	-1.275732223	-1.804937694	0.089971997	0.668791843	-4.127167177
gene-Dmel_CG33207	0.5748553	2.919737452	1.80411527	0.090105787	0.668805856	-4.917418311
gene-LOC108146336	0.471747028	3.890805678	1.803871162	0.090145532	0.668805856	-5.083745494
gene-LOC108136181	-0.513449841	8.306668916	-1.803430126	0.090217379	0.668805856	-5.20217132
gene-Dmel_CG6667	0.400869624	6.163809215	1.803128898	0.09026648	0.668805856	-5.221361248
gene-Dmel_CG42677	-0.590130743	2.339195853	-1.802143958	0.090427191	0.669118458	-4.798002945
gene-Dmel_CG3691	0.539819947	3.372544939	1.80197345	0.090455038	0.669118458	-4.999975349
gene-Dmel_CG8062	-0.417646709	5.125063497	-1.799517468	0.090856985	0.671414334	-5.192198218
gene-Dmel_CG10289	-0.362950052	6.051939179	-1.79880691	0.090973568	0.671414334	-5.22920755
gene-Dmel_CG13318	2.56197823	-1.60541131	1.798732944	0.090985711	0.671414334	-4.138394247
gene-Dmel_CG2674	-0.468936597	9.642992333	-1.797926793	0.091118154	0.67184942	-5.197327066
gene-Dmel_CG3920	-0.398331105	4.758876334	-1.796169686	0.091407417	0.672257514	-5.184482203
gene-Dmel_CG10445	0.972551491	1.451935097	1.796116638	0.091416163	0.672257514	-4.34078045
gene-Dmel_CG14215	-0.388869538	4.483442668	-1.796099966	0.091418912	0.672257514	-5.161364866
gene-Dmel_CG7776	-0.449014296	6.03740386	-1.795804673	0.091467609	0.672257514	-5.233036362
gene-Dmel_CG31808	0.819149756	5.257861796	1.794752037	0.091641387	0.672993733	-5.21643426
gene-Dmel_CG17646	-0.527744424	9.116742795	-1.793695199	0.09181615	0.673662734	-5.209220322
gene-Dmel_CG7874	-2.206596631	4.894695265	-1.792892195	0.091949135	0.673662734	-5.182967768
gene-Dmel_CG16974	-0.424076594	7.695518501	-1.792865693	0.091953526	0.673662734	-5.22365515
gene-Dmel_CG8166	0.509286508	2.587652878	1.792413592	0.092028476	0.673672023	-4.862039799
gene-Dmel_CG42322	-0.556112723	1.838915089	-1.79167526	0.092150993	0.674029223	-4.694748464
gene-Dmel_CG30496	0.452795188	3.096745012	1.788276653	0.092716801	0.676372903	-4.977571765
gene-Dmel_CG6906	-0.655620517	6.014690205	-1.787994669	0.092763883	0.676372903	-5.23580988
gene-Dmel_CG12262	-0.593929992	5.509668885	-1.787616513	0.092827056	0.676372903	-4.852643362
gene-Dmel_CG42268	-0.48638578	3.444857993	-1.78748709	0.092848685	0.676372903	-5.040029961
gene-Dmel_CG31198	-2.742178662	-1.111589335	-1.787418311	0.092860182	0.676372903	-4.169850835
gene-Dmel_CG1455	-0.462104412	4.22187776	-1.78682756	0.092958976	0.676372903	-5.144054356
gene-Dmel_CG11084	0.489082976	4.032299247	1.786045414	0.093089921	0.676372903	-5.124412596
gene-Dmel_CG10811	-0.458264676	7.87726814	-1.78604103	0.093090656	0.676372903	-5.232409002
gene-Dmel_CG1483	-0.559214795	5.682110127	-1.78576321	0.093137207	0.676372903	-5.226331386
gene-Dmel_CG10336	-0.626368902	1.578629212	-1.783694173	0.093484537	0.677349028	-4.618761423
gene-Dmel_CG18285	0.623849031	1.866006238	1.783624917	0.093496183	0.677349028	-4.703918255
gene-Dmel_CG7104	0.644925359	2.140057697	1.783623094	0.09349649	0.677349028	-4.773558588
gene-Dmel_CG1275	0.361951446	5.7477801	1.783198255	0.093567956	0.677349028	-5.23726215
gene-Dmel_CG17544	0.729218712	2.959982956	1.78134787	0.093879789	0.679068759	-4.935806381
gene-Dmel_CG13363	-0.53251655	6.418133694	-1.780712214	0.093987122	0.679307715	-5.254700965
gene-Dmel_CG2916	0.507626591	2.23614896	1.779714163	0.094155865	0.679989789	-4.810159791
gene-Dmel_CG15529	0.968938983	0.462585577	1.778795305	0.094311453	0.680299493	-4.397063728
gene-Dmel_CG10888	-0.81586046	1.27953018	-1.778518906	0.0943583	0.680299493	-4.591570949
gene-Dmel_CG43227	-0.301739199	7.239761273	-1.778143446	0.094421968	0.680299493	-5.249322117
gene-Dmel_CG2807	-0.461723602	5.843165943	-1.777466815	0.094536803	0.680590547	-5.260079797
gene-Dmel_CG13993	0.591946655	4.684432008	1.776040714	0.094779237	0.681436139	-5.208949364
gene-Dmel_CG42347	-0.467929211	4.454633221	-1.775326982	0.094900774	0.681436139	-5.186430457
gene-Dmel_CG7020	-0.366342551	5.962309351	-1.774283275	0.095078747	0.681436139	-5.266827814
gene-Dmel_CG8637	-0.240187142	6.023859175	-1.774073944	0.095114478	0.681436139	-5.26770999
gene-Dmel_CG9964	-0.671824245	8.161943103	-1.773741591	0.095171231	0.681436139	-5.248757167
gene-Dmel_CG32446	0.333690189	5.817756314	1.773499229	0.095212636	0.681436139	-5.264305735
gene-Dmel_CG7219	0.462836288	7.335665421	1.773280774	0.09524997	0.681436139	-5.256785862
gene-Dmel_CG2956	0.64600871	1.427135506	1.772865711	0.09532094	0.681436139	-4.605111087
gene-Dmel_CG6106	-1.183043473	0.082091489	-1.772739415	0.095342544	0.681436139	-4.318157907
gene-Dmel_CG17249	-0.349018117	3.659699707	-1.772406169	0.095399569	0.681436139	-5.096496327
gene-LOC108145858	2.029997453	-0.367046974	1.770488719	0.095728266	0.682886795	-4.262899006
gene-LOC108134560	-1.028170295	6.977028711	-1.770291135	0.095762193	0.682886795	-5.257020274
gene-Dmel_CG3153	0.586224799	5.341811363	1.769888193	0.095831414	0.682886795	-5.245295678
gene-Dmel_CG3605	-0.336453255	4.889272346	-1.769480971	0.095901416	0.682886795	-5.235124455
gene-Dmel_CG13957	-0.316171819	4.883250202	-1.768574015	0.096057482	0.683319672	-5.234353479
gene-Dmel_CG5867	0.500418372	7.341258557	1.767804512	0.096190071	0.683319672	-5.265902038
gene-Dmel_CG8827	-0.611937266	8.285269043	-1.767461113	0.096249292	0.683319672	-5.25774897
gene-Dmel_CG11122	-0.448401914	5.554786457	-1.7670611	0.096318316	0.683319672	-5.269448135
gene-Dmel_CG12140	-0.367151145	8.136463939	-1.766959289	0.096335892	0.683319672	-5.260353927
gene-Dmel_CG5491	0.522085397	3.412897505	1.765487732	0.096590231	0.684592624	-5.067405366
gene-Dmel_CG9753	-0.559233698	2.861502837	-1.76504127	0.096667513	0.684609659	-4.934643139
gene-Dmel_CG7175	-0.355520958	4.49214988	-1.762245919	0.097152614	0.685531007	-5.215487935
gene-Dmel_CG7576	-0.600120166	2.545684715	-1.762220515	0.097157032	0.685531007	-4.898731478
gene-Dmel_CG12014	-0.888678808	3.372790433	-1.76217853	0.097164334	0.685531007	-4.983990203
gene-Dmel_CG9195	-0.285552188	6.469108766	-1.762139171	0.097171181	0.685531007	-5.283554875
gene-Dmel_CG4317	-0.441403381	2.850600627	-1.762131576	0.097172502	0.685531007	-4.959649838
gene-Dmel_CG31320	-0.960089158	2.023238662	-1.760635235	0.097433096	0.686734984	-4.771634506
gene-Dmel_CG30438	1.726945793	-0.301824889	1.759914268	0.097558874	0.686734984	-4.243743051
gene-Dmel_CG4272	-0.410507387	4.903082464	-1.759534578	0.097625171	0.686734984	-5.249439382
gene-Dmel_CG9886	-0.413337288	7.691104135	-1.759062807	0.097707601	0.686734984	-5.275845313
gene-Dmel_CG33950	0.594633113	7.994318192	1.758855455	0.097743849	0.686734984	-5.273155332
gene-LOC108135545	3.960076319	-2.881534453	1.758569688	0.097793826	0.686734984	-4.183501139
gene-Dmel_CG8196	0.814286276	8.236415845	1.756958737	0.098075975	0.687789367	-5.274203192
gene-Dmel_CG5412	0.416299788	4.620635976	1.756544573	0.098148628	0.687789367	-5.234174901
gene-Dmel_CG42575	0.448691844	2.773713093	1.756244349	0.098201324	0.687789367	-4.954432687
gene-Dmel_CG4266	-0.343239727	6.575286589	-1.755996315	0.098244877	0.687789367	-5.293238803
gene-Dmel_CG17520	1.773246213	1.355111795	1.754646169	0.098482253	0.68822676	-4.198880592
gene-Dmel_CG2669	-0.440219522	2.724981734	-1.754566786	0.098496225	0.68822676	-4.955521714
gene-Dmel_CG12194	0.790189688	5.603306815	1.7543569	0.098533176	0.68822676	-5.283293754
gene-Dmel_CG31381	-0.664473936	3.665121024	-1.75324841	0.098728529	0.688323527	-5.106875626
gene-Dmel_CG32575	-0.430869886	5.969899453	-1.753180947	0.098740429	0.688323527	-5.299536882
gene-Dmel_CG31183	-0.495009007	7.016805628	-1.752807851	0.098806263	0.688323527	-5.291419878
gene-Dmel_CG3696	-0.490564021	7.866566778	-1.752570491	0.098848167	0.688323527	-5.284353961
gene-Dmel_CG2201	0.399610181	5.315650314	1.750622104	0.099192722	0.688913226	-5.284790403
gene-Dmel_CG6464	-0.684929992	5.024026059	-1.750455932	0.099222157	0.688913226	-5.270961395
gene-Dmel_CG3402	0.596120326	3.417902655	1.750397781	0.099232459	0.688913226	-5.057936722
gene-LOC108147752	-0.43513411	7.207818121	-1.75038769	0.099234247	0.688913226	-5.292040214
gene-Dmel_CG4067	-0.563405701	10.57369018	-1.748788195	0.099517991	0.689983011	-5.265157252
gene-Dmel_CG4928	-0.853765073	4.698383319	-1.748573319	0.099556164	0.689983011	-5.243916429
gene-Dmel_CG14741	-0.526775136	4.647756451	-1.747866064	0.099681896	0.689983011	-5.246500903
gene-Dmel_CG11970	-0.309584577	4.867103568	-1.747665901	0.099717506	0.689983011	-5.267265654
gene-Dmel_CG4019	-0.420770642	8.823453766	-1.74739525	0.099765672	0.689983011	-5.283927179
gene-Dmel_CG7554	0.638573097	5.319809125	1.746505409	0.099924177	0.690352673	-5.288637109
gene-Dmel_CG3244	0.461184136	8.666261959	1.745864656	0.100038449	0.690352673	-5.287803239
gene-Dmel_CG13813	-2.529678805	-0.690139634	-1.745824354	0.100045641	0.690352673	-4.228905605
gene-Dmel_CG33144	-0.381126831	5.737554987	-1.745139132	0.100167977	0.690675577	-5.306080684
gene-Dmel_CG8229	-0.52681443	3.642656208	-1.743816917	0.100404409	0.691664691	-5.133798631
gene-Dmel_CG32810	-0.272114317	6.255892069	-1.742868554	0.10057429	0.691664691	-5.315499964
gene-Dmel_CG4070	-0.531093602	6.517657573	-1.742785371	0.100589203	0.691664691	-5.312926189
gene-Dmel_CG12070	-0.360348243	11.38826181	-1.742233507	0.100688187	0.691664691	-5.268510394
gene-Dmel_CG11852	-1.066995688	1.93557337	-1.742225212	0.100689676	0.691664691	-4.730770833
gene-LOC108145723	4.232101214	-3.233311443	1.740740618	0.100956383	0.692911092	-4.204705929
gene-Dmel_CG32666	0.264619503	6.627846962	1.740372042	0.101022693	0.692911092	-5.316290657
gene-Dmel_CG7036	-0.499778062	5.90498483	-1.739689878	0.101145521	0.693233509	-5.319530736
gene-Dmel_CG5414	-0.423444269	3.902370117	-1.738907204	0.101286607	0.693680485	-5.185086086
gene-Dmel_CG2611	0.474760436	3.639186838	1.737785228	0.101489155	0.694244675	-5.143194789
gene-Dmel_CG10689	0.77544985	3.713910401	1.737609839	0.10152085	0.694244675	-5.144845696
gene-Dmel_CG8116	-0.412718041	4.829416262	-1.735698172	0.101866868	0.695225275	-5.28371732
gene-Dmel_CG13919	0.537845878	2.341826684	1.735618503	0.10188131	0.695225275	-4.885956912
gene-Dmel_CG14716	-0.502193049	5.460004902	-1.735476799	0.101907003	0.695225275	-5.309736526
gene-Dmel_CG4935	0.691720922	1.252306453	1.735138296	0.101968401	0.695225275	-4.647722026
gene-Dmel_CG6297	-0.296586701	6.16172068	-1.733998868	0.10217531	0.695848345	-5.326780728
gene-LOC108137253	1.120029869	4.126060322	1.733530858	0.102260402	0.695848345	-5.172027152
gene-Dmel_CG12499	-0.437902217	4.889056487	-1.733249597	0.102311569	0.695848345	-5.289558465
gene-Dmel_CG7729	-0.629826522	2.996586308	-1.732135508	0.102514466	0.695848345	-5.025719827
gene-Dmel_CG3421	0.545350185	3.954583632	1.732121402	0.102517037	0.695848345	-5.200195522
gene-Dmel_CG33120	-0.61344375	6.831920737	-1.73205025	0.102530007	0.695848345	-5.325925177
gene-Dmel_CG5096	-1.515403969	-0.394937995	-1.731707335	0.102592537	0.695848345	-4.311893483
gene-Dmel_CG3823	-2.816136429	-0.759543356	-1.731043362	0.102713706	0.695975366	-4.263645651
gene-Dmel_CG2794	-0.436763497	4.857842247	-1.730770666	0.102763507	0.695975366	-5.278202198
gene-Dmel_CG6174	0.336894163	6.432349309	1.729855568	0.102930779	0.696337346	-5.33482208
gene-Dmel_CG5958	-0.350628067	9.124943423	-1.729645144	0.102969276	0.696337346	-5.307958389
gene-Dmel_CG17818	-0.419515653	3.920867962	-1.728793382	0.103125235	0.696876585	-5.202242239
gene-Dmel_CG3771	-0.433951944	3.589558751	-1.727470541	0.103367856	0.69765353	-5.151206311
gene-Dmel_CG1815	-0.428346654	5.670624498	-1.726767457	0.10349701	0.69765353	-5.334991793
gene-Dmel_CG8070	-0.456436808	5.5113036	-1.725532998	0.103724117	0.69765353	-5.326691071
gene-Dmel_CG13422	2.626935344	5.58162027	1.725321034	0.103763156	0.69765353	-5.31635879
gene-Dmel_CG12149	-0.263241421	6.533198283	-1.724787528	0.103861473	0.69765353	-5.340875491
gene-Dmel_CG3679	0.698409865	1.169158486	1.72472807	0.103872435	0.69765353	-4.56330714
gene-Dmel_CG12405	-0.435229083	6.842159902	-1.724411111	0.103930889	0.69765353	-5.328833089
gene-Dmel_CG9088	-0.378416158	6.501577097	-1.724329685	0.10394591	0.69765353	-5.342142825
gene-Dmel_CG7107	-0.485837066	9.530519879	-1.724148529	0.103979337	0.69765353	-5.312154407
gene-Dmel_CG9029	5.00898225	-3.042318692	1.724018932	0.104003255	0.69765353	-4.215919812
gene-Dmel_CG12010	-0.449472848	3.023183399	-1.722280072	0.104324644	0.699031224	-5.062601113
gene-Dmel_CG9782	0.605740899	5.23515463	1.721993346	0.104377722	0.699031224	-5.324935957
gene-Dmel_CG8789	-0.382807158	4.90380009	-1.721667863	0.104438002	0.699031224	-5.307431245
gene-Dmel_CG5274	-0.461289456	2.878552054	-1.721066447	0.104549466	0.699265378	-5.036856714
gene-Dmel_CG10889	-0.409402545	2.579319426	-1.719839954	0.104777101	0.699924184	-4.978217471
gene-Dmel_CG5144	3.162512546	-0.847403682	1.719710928	0.104801073	0.699924184	-4.25490747
gene-Dmel_CG14445	2.585939656	0.190832093	1.717910374	0.105136099	0.701152849	-4.396200693
gene-Dmel_CG32179	0.532676726	2.845418212	1.717897928	0.105138418	0.701152849	-5.034817519
gene-Dmel_CG6370	0.405523065	7.484065349	1.71680111	0.105342961	0.702004879	-5.341887356
gene-Dmel_CG5435	2.31914087	-1.869181149	1.715240501	0.105634592	0.703435596	-4.222112846
gene-Dmel_CG33329	0.624333074	6.571545834	1.714346264	0.105802014	0.703907882	-5.357145204
gene-Dmel_CG3174	-0.59241538	6.036629528	-1.714039543	0.105859492	0.703907882	-5.3377389
gene-Dmel_CG7971	-0.319027135	6.318639981	-1.713561104	0.105949204	0.703950552	-5.360395923
gene-Dmel_CG4452	-0.257758342	5.124735277	-1.712879516	0.106077122	0.703950552	-5.33385999
gene-Dmel_CG9994	-0.33513137	5.880177113	-1.712129843	0.106217973	0.703950552	-5.359844258
gene-Dmel_CG8986	-1.269367886	0.268690521	-1.711938266	0.106253994	0.703950552	-4.442469409
gene-Dmel_CG1954	-0.438075325	5.799033242	-1.711166815	0.106399149	0.703950552	-5.360083203
gene-Dmel_CG1121	-1.02825136	3.552477364	-1.710987872	0.106432843	0.703950552	-4.96689975
gene-Dmel_CG43442	-0.329530183	5.955659213	-1.710958359	0.106438401	0.703950552	-5.359392225
gene-Dmel_CG1832	-0.290436407	5.403395277	-1.710670001	0.10649272	0.703950552	-5.351633892
gene-Dmel_CG9936	-0.41824193	5.674890234	-1.709354729	0.106740786	0.703950552	-5.354880951
gene-Dmel_CG10379	-0.463494918	7.413039374	-1.709227045	0.106764894	0.703950552	-5.353562958
gene-Dmel_CG30377	-1.27136504	0.474019011	-1.70910401	0.106788129	0.703950552	-4.498175856
gene-Dmel_CG13506	0.327037154	6.520004632	1.708941113	0.106818899	0.703950552	-5.362984156
gene-Dmel_CG14048	0.431764142	4.399564281	1.708687481	0.106866823	0.703950552	-5.288712208
gene-Dmel_CG32380	0.606999603	5.028999992	1.708035733	0.106990058	0.703956978	-5.319263573
gene-Dmel_CG12237	0.313722738	5.654439417	1.707868032	0.107021787	0.703956978	-5.364278642
gene-LOC108150421	1.670259909	1.115427731	1.707170374	0.107153873	0.704078011	-4.612689128
gene-Dmel_CG7558	0.316783035	4.737032155	1.706957509	0.107194202	0.704078011	-5.278816863
gene-Dmel_CG17361	0.516420756	1.962916059	1.705736398	0.107425809	0.704322889	-4.843171609
gene-Dmel_CG43154	-0.475844498	7.843789459	-1.705654058	0.107441441	0.704322889	-5.3559731
gene-Dmel_CG6741	-0.464831346	6.177516277	-1.7055427	0.107462587	0.704322889	-5.366477109
gene-Dmel_CG6601	0.303753513	6.589825989	1.703694145	0.10781413	0.706120764	-5.372641118
gene-Dmel_CG44746	-0.871085562	1.432709231	-1.702972117	0.107951709	0.706130659	-4.713949471
gene-Dmel_CG10510	3.096000691	-2.570149731	1.702666108	0.108010064	0.706130659	-4.227836458
gene-Dmel_CG2675	0.38413327	3.909194257	1.701759693	0.108183075	0.706130659	-5.240264206
gene-Dmel_CG8862	0.410883838	4.569441014	1.701577236	0.10821793	0.706130659	-5.31092565
gene-Dmel_CG30035	0.403257696	10.09663557	1.701341532	0.108262972	0.706130659	-5.341426757
gene-Dmel_CG12031	-0.292017174	5.828291103	-1.701076523	0.108313633	0.706130659	-5.375572311
gene-Dmel_CG12084	-0.351899204	5.274893404	-1.700853606	0.108356263	0.706130659	-5.360913287
gene-Dmel_CG4314	-1.790307679	-0.626822559	-1.699460684	0.108622973	0.707157265	-4.325401772
gene-LOC108141388	-0.665641017	5.821428321	-1.69922329	0.108668485	0.707157265	-5.33785571
gene-Dmel_CG5321	0.520115103	7.254095355	1.69860499	0.108787099	0.707425637	-5.371560952
gene-Dmel_CG6330	-0.520059174	7.308987642	-1.698136672	0.108877016	0.707507145	-5.371041312
gene-Dmel_CG4905	-0.497824988	2.289516996	-1.697164594	0.109063859	0.708217942	-4.933838363
gene-Dmel_CG10118	-1.220276039	6.896447415	-1.695532323	0.109378223	0.709540473	-5.37842524
gene-Dmel_CG8156	0.354193876	6.273255769	1.695281796	0.109426542	0.709540473	-5.386918946
gene-Dmel_CG43749	-0.900943288	0.972567023	-1.693887643	0.109695771	0.709540473	-4.637986994
gene-Dmel_CG9673	2.475028908	-2.418529623	1.693253965	0.109818331	0.709540473	-4.236103855
gene-Dmel_CG7029	-0.39861135	7.733770156	-1.692392836	0.109985073	0.709540473	-5.376715935
gene-Dmel_CG32147	0.368305462	3.357053892	1.691813041	0.110097464	0.709540473	-5.164154708
gene-Dmel_CG8201	-0.227021082	8.218790327	-1.69123409	0.110209789	0.709540473	-5.374933075
gene-Dmel_CG3857	-0.327733291	3.381488429	-1.690831795	0.1102879	0.709540473	-5.171976401
gene-Dmel_CG4049	-0.46465814	3.954070385	-1.690513758	0.110349684	0.709540473	-5.265200146
gene-Dmel_CG2092	0.369656436	4.360271944	1.690499759	0.110352404	0.709540473	-5.308551927
gene-Dmel_CG9204	-0.419603041	5.810100242	-1.690242007	0.1104025	0.709540473	-5.387145598
gene-Dmel_CG10237	0.398541031	8.407701648	1.690109313	0.110428298	0.709540473	-5.374332561
gene-Dmel_CG3948	0.386240668	6.02360038	1.689028434	0.110638631	0.709540473	-5.397000526
gene-Dmel_CG9486	0.624621006	5.833728672	1.688880794	0.110667388	0.709540473	-5.392229833
gene-Dmel_CG8766	-0.515950967	5.852975275	-1.688611844	0.11071979	0.709540473	-5.394960864
gene-Dmel_CG8771	-0.371749979	4.028158748	-1.688417937	0.110757584	0.709540473	-5.277754217
gene-Dmel_CG15087	-0.250148776	4.649136473	-1.687849522	0.110868437	0.709540473	-5.341848593
gene-Dmel_CG11130	-0.647688669	3.145293645	-1.687672257	0.110903027	0.709540473	-5.090206338
gene-Dmel_CG8877	-0.306386668	7.071908264	-1.687313946	0.110972973	0.709540473	-5.389747931
gene-LOC108144117	4.291638418	-3.04007489	1.687189209	0.110997332	0.709540473	-4.246884323
gene-Dmel_CG6222	-0.471559529	5.040349697	-1.686873909	0.111058925	0.709540473	-5.370006279
gene-Dmel_CG12878	-0.274379652	6.120109939	-1.686657145	0.111101287	0.709540473	-5.401136612
gene-Dmel_CG12163	-0.365190789	9.659956319	-1.686552815	0.11112168	0.709540473	-5.367627746
gene-Dmel_CG43388	-0.445666461	2.906273937	-1.68567012	0.111294355	0.709540473	-5.082071097
gene-Dmel_CG16789	-0.455472912	3.700642753	-1.685594986	0.111309063	0.709540473	-5.235398277
gene-Dmel_CG17531	-1.341034758	-0.531976492	-1.685510171	0.111325669	0.709540473	-4.333637512
gene-Dmel_CG8386	0.479553931	6.435003266	1.684476004	0.111528319	0.709540473	-5.402025526
gene-Dmel_CG16785	-0.6857107	3.043070544	-1.684362449	0.11155059	0.709540473	-5.121697026
gene-Dmel_CG10778	0.387560974	4.260696498	1.684110634	0.111599991	0.709540473	-5.307963561
gene-Dmel_CG4698	-1.647251798	-0.764577195	-1.683681655	0.111684192	0.709540473	-4.312348034
gene-LOC108149827	-0.421785108	6.184166056	-1.682801228	0.111857175	0.709540473	-5.385276028
gene-Dmel_CG17593	1.232096365	3.566567763	1.682605513	0.11189566	0.709540473	-4.390843058
gene-Dmel_CG2986	0.358836973	8.232554789	1.682398288	0.111936421	0.709540473	-5.388013494
gene-Dmel_CG10185	1.466182265	-0.435892156	1.682186971	0.111977999	0.709540473	-4.365064386
gene-LOC108140641	-0.724048525	1.788582062	-1.681618527	0.112089913	0.709540473	-4.84885722
gene-Dmel_CG31094	0.559133764	7.820360152	1.681416592	0.112129692	0.709540473	-5.393446907
gene-Dmel_CG7326	-0.374585087	3.167491303	-1.681369848	0.112138902	0.709540473	-5.136974906
gene-Dmel_CG15456	-0.9571843	0.976954001	-1.680602969	0.112290093	0.709566466	-4.58962502
gene-Dmel_CG11533	-0.339705488	4.60768389	-1.680413764	0.112327422	0.709566466	-5.337035125
gene-Dmel_CG43128	-0.638623741	3.405222922	-1.679862955	0.112436154	0.709566466	-5.165900841
gene-LOC108145329	0.537596589	5.694360507	1.679775429	0.112453441	0.709566466	-5.404777171
gene-Dmel_CG16786	1.911473391	0.591002645	1.678749781	0.112656178	0.710108086	-4.548155791
gene-Dmel_CG3869	-0.416107072	8.455380554	-1.678555523	0.112694612	0.710108086	-5.391927258
gene-Dmel_CG1970	-0.321488872	7.85415834	-1.678111803	0.112782444	0.71013797	-5.397220125
gene-LOC108135738	-3.618450985	-2.012341394	-1.677747026	0.112854694	0.71013797	-4.255910653
gene-Dmel_CG10753	0.570989603	3.71887917	1.676591287	0.113083872	0.710352619	-5.23879595
gene-Dmel_CG18111	-0.476862791	8.668473861	-1.67646347	0.113109242	0.710352619	-5.391362233
gene-Dmel_CG3466	0.431024707	6.058727502	1.676161994	0.113169101	0.710352619	-5.410109782
gene-Dmel_CG13641	0.932172265	6.322523935	1.675498696	0.113300897	0.710352619	-5.405140617
gene-Dmel_CG11033	-0.371382098	4.904553976	-1.675448321	0.113310912	0.710352619	-5.378877774
gene-Dmel_CG46385	-0.566655419	8.533413679	-1.675226763	0.113354968	0.710352619	-5.395962942
gene-Dmel_CG2093	-0.42847643	8.281810135	-1.673775883	0.113643836	0.711248726	-5.400214072
gene-Dmel_CG6802	-0.564255798	3.218678382	-1.673669401	0.113665061	0.711248726	-5.152609872
gene-Dmel_CG6189	-0.576133302	3.994015794	-1.673318062	0.113735118	0.711248726	-5.290325266
gene-LOC108147600	-0.558392087	1.546371042	-1.672699356	0.11385858	0.711248726	-4.805503463
gene-Dmel_CG7853	-0.412538621	5.664737376	-1.672557405	0.113886923	0.711248726	-5.414159274
gene-Dmel_CG7664	-0.425994856	5.701213257	-1.671878099	0.114022639	0.711488287	-5.417512585
gene-Dmel_CG8831	0.297232606	4.146101439	1.671263051	0.114145638	0.711488287	-5.318581514
gene-Dmel_CG32069	0.502643094	3.609800301	1.671197594	0.114158735	0.711488287	-5.24104936
gene-Dmel_CG2358	0.434734648	6.361324896	1.670030521	0.114392468	0.712459353	-5.424788715
gene-LOC108143582	0.413201419	5.555879543	1.669527143	0.114493407	0.712602603	-5.418267711
gene-Dmel_CG9425	-0.458142496	5.927730763	-1.668356441	0.11472846	0.713385845	-5.421919383
gene-Dmel_CG3019	-0.400561153	7.788576138	-1.667504795	0.114899713	0.713385845	-5.413248956
gene-Dmel_CG2091	0.396328912	3.797742084	1.667459827	0.114908762	0.713385845	-5.276765939
gene-Dmel_CG10444	0.328675609	5.363593119	1.666762283	0.115049201	0.713385845	-5.415829565
gene-Dmel_CG32555	-0.369580784	6.012349278	-1.666659909	0.115069825	0.713385845	-5.429405278
gene-Dmel_CG11833	-1.311334398	2.251699787	-1.666572669	0.115087403	0.713385845	-4.955573786
gene-LOC108144065	0.635915296	2.507027032	1.66513281	0.115377846	0.714701659	-5.039093146
gene-Dmel_CG32137	0.449401361	4.682057027	1.664029539	0.115600822	0.715388436	-5.372070295
gene-Dmel_CG14670	-0.348838084	4.928876725	-1.663446394	0.115718827	0.715388436	-5.398778727
gene-Dmel_CG1233	-0.38229978	5.449070765	-1.663423565	0.115723449	0.715388436	-5.423731791
gene-Dmel_CG17266	0.645151376	1.396273589	1.662157075	0.115980103	0.716490598	-4.740505739
gene-Dmel_CG11984	-0.294077519	6.986126066	-1.661511141	0.116111191	0.716816081	-5.42948124
gene-Dmel_CG2082	-0.626352904	3.944848924	-1.660733672	0.116269141	0.717079745	-5.288711978
gene-Dmel_CG15011	0.343262312	3.768139225	1.659476434	0.116524952	0.717079745	-5.281937972
gene-Dmel_CG4261	-0.350905124	6.105250633	-1.659385238	0.116543527	0.717079745	-5.440865296
gene-Dmel_CG15085	-0.529502676	5.699087235	-1.659354	0.11654989	0.717079745	-5.434263079
gene-Dmel_CG2845	-0.291181386	4.891247567	-1.659052932	0.116611231	0.717079745	-5.401931094
gene-Dmel_CG11192	-2.957912897	-3.51769143	-1.658987947	0.116624476	0.717079745	-4.274641356
gene-Dmel_CG3564	0.337593317	6.870453885	1.658526803	0.116718495	0.717175538	-5.436073386
gene-Dmel_CG2076	-0.409096605	6.063102239	-1.658020667	0.116821763	0.717327993	-5.427370865
gene-Dmel_CG10086	-2.45940067	-1.122378384	-1.657153889	0.116998796	0.717447416	-4.326743201
gene-Dmel_CG15353	-0.580873624	4.736197523	-1.657142001	0.117001226	0.717447416	-5.393771057
gene-Dmel_CG12295	-0.410687973	2.825554962	-1.65627743	0.117178041	0.717447416	-5.118540531
gene-Dmel_CG9792	-1.402572896	3.323214174	-1.655692702	0.117297755	0.717447416	-4.867085548
gene-Dmel_CG10431	-0.536842147	2.461239692	-1.654135981	0.117616983	0.717447416	-5.04553465
gene-Dmel_CG13185	-0.647250137	4.948107977	-1.653881675	0.117669203	0.717447416	-5.407923617
gene-LOC108138666	-2.522212894	-1.710143861	-1.653629616	0.117720981	0.717447416	-4.290872119
gene-Dmel_CG2135	-0.271094672	6.212102802	-1.653427505	0.117762513	0.717447416	-5.450290541
gene-Dmel_CG12052	-0.392059058	7.666349257	-1.653097978	0.117830255	0.717447416	-5.435397799
gene-Dmel_CG14685	-0.530516763	3.681466516	-1.652839306	0.117883454	0.717447416	-5.278948543
gene-Dmel_CG1044	0.347920105	4.783317256	1.652724338	0.117907106	0.717447416	-5.404340128
gene-Dmel_CG8470	-0.263030769	5.991044065	-1.652628181	0.11792689	0.717447416	-5.450877738
gene-Dmel_CG7590	0.447821747	7.628693507	1.652468839	0.117959682	0.717447416	-5.437659962
gene-Dmel_CG6750	0.336799123	6.809190865	1.65228243	0.117998054	0.717447416	-5.445626981
gene-Dmel_CG10693	-0.427635642	4.94087058	-1.651636299	0.118131141	0.717447416	-5.414126586
gene-Dmel_CG15721	-4.323594443	-2.808994165	-1.651321783	0.11819597	0.717447416	-4.276492923
gene-Dmel_CG18262	0.364592277	3.282375511	1.650873711	0.118288381	0.717447416	-5.211503583
gene-Dmel_CG9090	-0.49208567	7.390477075	-1.650766061	0.118310592	0.717447416	-5.44174011
gene-Dmel_CG1210	-0.374129634	6.47118326	-1.650661668	0.118332134	0.717447416	-5.452501833
gene-Dmel_CG1401	-0.296344296	5.246194681	-1.649317251	0.11860987	0.71778384	-5.436773476
gene-Dmel_CG3663	0.506911712	6.534863059	1.649253527	0.118623048	0.71778384	-5.442550204
gene-Dmel_CG6217	1.021996274	1.459403639	1.649197023	0.118634734	0.71778384	-4.763019373
gene-Dmel_CG9023	-0.515973785	3.151704782	-1.648538135	0.118771079	0.71778384	-5.194569153
gene-Dmel_CG45051	-0.468198435	8.519283429	-1.648494301	0.118780154	0.71778384	-5.43549933
gene-LOC108136272	0.415640176	3.90020907	1.647487136	0.118988842	0.718002439	-5.321862906
gene-LOC108145299	-0.359174235	5.623586566	-1.647192456	0.11904996	0.718002439	-5.452483101
gene-Dmel_CG32687	-0.28434534	9.903694213	-1.646988852	0.119092205	0.718002439	-5.423925175
gene-Dmel_CG2781	0.429035345	6.439346109	1.646804578	0.11913045	0.718002439	-5.455700916
gene-Dmel_CG4618	0.506017864	4.635197264	1.645311211	0.119440776	0.719398562	-5.395068671
gene-Dmel_CG5501	-0.383024446	4.377211269	-1.644914763	0.119523276	0.719421535	-5.378611284
gene-Dmel_CG1109	-0.307264954	5.184701667	-1.644102739	0.119692409	0.719965587	-5.441321826
gene-Dmel_CG9765	-0.402737643	5.938276286	-1.643250555	0.119870127	0.720405698	-5.464730416
gene-Dmel_CG13488	2.192770143	-0.129374844	1.642996452	0.119923162	0.720405698	-4.454450558
gene-Dmel_CG13855	2.80415106	-2.275230658	1.6425982	0.120006325	0.720431927	-4.286093255
gene-LOC108149517	-1.796365488	0.467703255	-1.641651008	0.120204314	0.720577434	-4.577875493
gene-Dmel_CG7886	2.658504958	1.231731896	1.640501889	0.120444889	0.720577434	-4.582114072
gene-Dmel_CG1063	-0.403675879	8.209501549	-1.63992193	0.120566463	0.720577434	-5.451284697
gene-Dmel_CG31195	0.311224842	5.660030552	1.63991242	0.120568457	0.720577434	-5.462174699
gene-Dmel_CG8998	0.47361732	2.627578478	1.639416301	0.120672542	0.720577434	-5.08692758
gene-Dmel_CG4341	-0.843367097	0.536947497	-1.638424881	0.120880769	0.720577434	-4.611615061
gene-Dmel_CG33970	0.449243039	4.23149215	1.638007759	0.120968469	0.720577434	-5.359661208
gene-Dmel_CG3947	0.380686393	5.643701509	1.637899244	0.120991294	0.720577434	-5.466737712
gene-Dmel_CG45070	-0.36274484	5.689588546	-1.637825838	0.121006735	0.720577434	-5.464135517
gene-Dmel_CG15626	-0.391920837	7.106603356	-1.637713955	0.121030274	0.720577434	-5.462616426
gene-Dmel_CG9741	0.388063529	3.907170067	1.637503013	0.121074665	0.720577434	-5.33423667
gene-Dmel_CG44239	0.401102484	4.395682503	1.637314861	0.121114272	0.720577434	-5.39393427
gene-Dmel_CG10233	-1.186743917	1.600070108	-1.637290919	0.121119313	0.720577434	-4.842066684
gene-Dmel_CG4670	-0.385224552	7.340195258	-1.637221498	0.121133929	0.720577434	-5.46115818
gene-Dmel_CG2146	0.757267281	4.043924196	1.636762751	0.121230557	0.720683345	-5.353427479
gene-Dmel_CG5482	-0.736437348	4.197635236	-1.635662764	0.121462521	0.721268999	-4.656753461
gene-Dmel_CG3703	-1.416573959	-0.004437803	-1.635196845	0.121560888	0.721268999	-4.443452278
gene-Dmel_CG8985	-1.685193087	-1.519052807	-1.635000861	0.121602286	0.721268999	-4.309897599
gene-Dmel_CG1618	-0.528698658	1.614502051	-1.634689343	0.121668112	0.721268999	-4.862527427
gene-Dmel_CG10732	-0.320746597	6.14300419	-1.633989186	0.121816173	0.721268999	-5.47583139
gene-Dmel_CG10806	-1.671324489	-0.620217022	-1.633822533	0.121851437	0.721268999	-4.366986873
gene-LOC108147177	-0.337679496	8.714178822	-1.633648809	0.121888207	0.721268999	-5.455273924
gene-Dmel_CG2890	0.273653262	5.247086712	1.632579474	0.122114749	0.721268999	-5.46129544
gene-Dmel_CG8594	-0.293766741	5.405404285	-1.632421681	0.122148209	0.721268999	-5.466064289
gene-Dmel_CG2822	-1.030958522	0.591051787	-1.632286001	0.122176986	0.721268999	-4.487161644
gene-Dmel_CG34350	2.424239813	-2.529496507	1.631880064	0.122263117	0.721268999	-4.292604284
gene-Dmel_CG7560	0.545250901	5.548396865	1.631801587	0.122279774	0.721268999	-5.472725136
gene-Dmel_CG9427	2.643934939	-2.479251401	1.631353992	0.122374815	0.721268999	-4.294204582
gene-Dmel_CG1104	-0.405718511	6.056534684	-1.631022407	0.122445264	0.721268999	-5.483477915
gene-Dmel_CG4123	-0.27766842	6.701421647	-1.630706626	0.122512387	0.721268999	-5.479643493
gene-Dmel_CG4337	-0.361870291	3.428975362	-1.628851442	0.122907367	0.722105595	-5.274073875
gene-Dmel_CG17150	1.989650646	-0.049076207	1.628776631	0.122923317	0.722105595	-4.428122838
gene-Dmel_CG9815	1.043886025	2.040259856	1.628333413	0.123017853	0.722105595	-4.872657656
gene-LOC108140430	0.405512922	10.17042575	1.628245517	0.123036608	0.722105595	-5.448954477
gene-LOC108134705	-1.338452405	0.906558638	-1.628185648	0.123049384	0.722105595	-4.430753839
gene-Dmel_CG3616	-0.805415629	0.950744448	-1.627706895	0.123151591	0.722241818	-4.71896115
gene-Dmel_CG14223	-0.656515018	1.073454503	-1.627136691	0.123273416	0.722492848	-4.737761346
gene-Dmel_CG10163	2.504068667	-0.758657199	1.625667996	0.123587681	0.7238707	-4.309586618
gene-Dmel_CG17928	0.473197101	5.789694834	1.625010292	0.123728635	0.724232337	-5.481701207
gene-Dmel_CG14517	0.369753194	3.508198367	1.624115369	0.123920649	0.724892191	-5.295605493
gene-Dmel_CG9144	-0.35514044	4.168730085	-1.62296239	0.124168407	0.725877076	-5.388387667
gene-Dmel_CG11095	0.389551283	3.553594398	1.622490895	0.124269846	0.726005881	-5.305292718
gene-Dmel_CG12117	0.337840017	4.647768089	1.621662189	0.124448309	0.726584219	-5.431311434
gene-Dmel_CG11594	-1.243039859	4.759315399	-1.620781586	0.124638187	0.726597531	-4.671775246
gene-Dmel_CG42329	0.784205191	3.705795906	1.620122043	0.124780562	0.726597531	-5.282946918
gene-Dmel_CG6235	-0.349654325	6.888922249	-1.619276957	0.124963193	0.726597531	-5.493559044
gene-Dmel_CG18766	-0.372692118	4.754100726	-1.619016806	0.12501946	0.726597531	-5.446753244
gene-Dmel_CG43313	-0.509000379	5.712004438	-1.618749107	0.125077382	0.726597531	-5.496652793
gene-Dmel_CG7808	0.324328074	10.31850713	1.618648926	0.125099064	0.726597531	-5.461615849
gene-Dmel_CG15879	0.527495657	6.084694484	1.618354939	0.12516271	0.726597531	-5.502397294
gene-Dmel_CG9257	-0.315054606	5.350162309	-1.61833125	0.12516784	0.726597531	-5.484953541
gene-Dmel_CG7586	0.335336552	5.943915724	1.61800445	0.125238624	0.726597531	-5.499766947
gene-Dmel_CG17299	-0.289248689	7.852351306	-1.617775219	0.125288296	0.726597531	-5.486145359
gene-Dmel_CG11141	0.459973908	3.465697542	1.617606976	0.125324763	0.726597531	-5.297579494
gene-Dmel_CG5304	0.572414856	3.012807459	1.616855643	0.125487726	0.727081292	-5.215134878
gene-Dmel_CG10001	-0.878364978	-0.021750472	-1.615814206	0.125713912	0.727876801	-4.515511569
gene-Dmel_CG9324	0.371804228	6.157575644	1.615490695	0.125784244	0.727876801	-5.498364388
gene-Dmel_CG1960	-0.415535895	2.45274657	-1.614990839	0.125892982	0.728045244	-5.053404774
gene-Dmel_CG12085	-0.339752257	6.692513711	-1.612925195	0.126343187	0.729771389	-5.504109567
gene-Dmel_CG9676	-0.834341926	0.740092441	-1.612888941	0.1263511	0.729771389	-4.695111803
gene-Dmel_CG10423	0.316368313	8.873201946	1.611425576	0.126670887	0.731156514	-5.486256519
gene-Dmel_CG17352	-0.960768247	0.447069213	-1.610575833	0.126856896	0.731391357	-4.55979484
gene-Dmel_CG18290	-0.690085596	8.706573897	-1.609782033	0.12703087	0.731391357	-5.490526752
gene-Dmel_CG12737	-0.365669218	6.824658206	-1.609116914	0.127176798	0.731391357	-5.50851629
gene-Dmel_CG3328	0.406858028	6.683178	1.60892554	0.127218812	0.731391357	-5.51018511
gene-Dmel_CG34056	0.668191945	2.081216306	1.608501932	0.127311853	0.731391357	-5.019991998
gene-Dmel_CG32169	-0.384230919	3.66685972	-1.608349349	0.12734538	0.731391357	-5.340336951
gene-Dmel_CG31675	-0.571578296	1.518474733	-1.607965982	0.127429651	0.731391357	-4.882496089
gene-Dmel_CG11722	-0.364854797	3.443491805	-1.607856594	0.127453706	0.731391357	-5.307769039
gene-Dmel_CG6094	0.341230385	3.669309286	1.607639896	0.127501368	0.731391357	-5.339970606
gene-Dmel_CG9995	-0.284834345	6.645288796	-1.606675358	0.127713704	0.731391357	-5.514677415
gene-LOC108148316	-0.619098982	4.102949119	-1.606425723	0.127768708	0.731391357	-5.353713949
gene-LOC108135604	-1.53485449	2.919639752	-1.605853486	0.12789487	0.731391357	-5.181439028
gene-Dmel_CG15101	-0.472837633	6.356551241	-1.605740184	0.127919862	0.731391357	-5.507045432
gene-Dmel_CG4867	-0.306993666	4.386516953	-1.605597825	0.12795127	0.731391357	-5.439334252
gene-Dmel_CG4360	-0.405354287	6.271269092	-1.605546211	0.127962659	0.731391357	-5.52010893
gene-Dmel_CG5322	-0.466285676	6.124832843	-1.605415579	0.127991488	0.731391357	-5.517764861
gene-Dmel_CG31753	0.525033332	2.509089391	1.604799088	0.128127613	0.731711906	-5.118508829
gene-Dmel_CG33090	0.461984222	2.988170629	1.603576225	0.128397993	0.732798286	-5.213864935
gene-Dmel_CG4842	0.771277984	4.991325411	1.602252567	0.128691208	0.734013544	-5.491594033
gene-Dmel_CG9239	-0.347073153	5.908463103	-1.601447553	0.128869811	0.734141999	-5.524604292
gene-Dmel_CG4464	0.311906005	9.737000301	1.601291202	0.128904525	0.734141999	-5.492181005
gene-LOC108144031	0.575735693	7.551834334	1.601065651	0.128954616	0.734141999	-5.512709609
gene-Dmel_CG3061	0.247124729	6.996430931	1.60011279	0.129166413	0.734398118	-5.519980613
gene-Dmel_CG14507	-2.400547883	-1.42427165	-1.599961371	0.129200097	0.734398118	-4.328484539
gene-Dmel_CG11555	0.464977268	2.95865387	1.599779455	0.129240574	0.734398118	-5.228795304
gene-Dmel_CG10462	-0.309231618	4.046594396	-1.598153312	0.129602885	0.735999492	-5.411431897
gene-Dmel_CG5835	0.454187096	4.998211467	1.597746288	0.129693707	0.736058079	-5.479724121
gene-Dmel_CG5940	2.238097286	0.436968567	1.596971659	0.129866704	0.736582678	-4.503838114
gene-LOC108135584	-1.028973892	0.99133873	-1.596161056	0.130047945	0.73659498	-4.631946135
gene-Dmel_CG5023	-0.399935235	6.73778275	-1.595916545	0.130102657	0.73659498	-5.528952297
gene-Dmel_CG12118	-0.309724613	4.411481817	-1.595881213	0.130110565	0.73659498	-5.455869683
gene-Dmel_CG4133	-0.871781671	2.068514522	-1.595373556	0.130224227	0.73675823	-5.019828476
gene-Dmel_CG12369	0.45472678	6.048937529	1.594816635	0.130349016	0.73675823	-5.536454251
gene-Dmel_CG4917	-0.441183807	3.914756784	-1.594408976	0.130440424	0.73675823	-5.399880553
gene-Dmel_CG2493	-0.411434126	8.484105586	-1.594306563	0.130463397	0.73675823	-5.514945287
gene-Dmel_CG33558	-0.40168931	5.407593936	-1.59321274	0.130708968	0.73675823	-5.432877468
gene-Dmel_CG7888	0.520636727	2.168034038	1.593190802	0.130713897	0.73675823	-5.05845025
gene-Dmel_CG1362	0.442539579	1.908863111	1.592894594	0.130780468	0.73675823	-5.005265956
gene-Dmel_CG9127	-0.60682588	9.133083703	-1.592878641	0.130784054	0.73675823	-5.510402771
gene-Dmel_CG33106	-0.4682814	7.936594924	-1.591817431	0.131022795	0.737648657	-5.523126028
gene-Dmel_CG7904	-0.297840684	5.962245304	-1.590785378	0.131255332	0.737718666	-5.540029877
gene-Dmel_CG6866	0.29855571	6.120842262	1.590536529	0.131311454	0.737718666	-5.54275456
gene-Dmel_CG7910	0.415400073	10.62442746	1.590377443	0.131347343	0.737718666	-5.499834991
gene-Dmel_CG31469	0.655447849	3.732228871	1.590330309	0.131357977	0.737718666	-5.375648177
gene-Dmel_CG10343	0.384947876	4.755202764	1.58899801	0.131658882	0.738954672	-5.494469479
gene-Dmel_CG8484	1.350641207	-0.178507544	1.588408221	0.131792275	0.739249553	-4.509138752
gene-Dmel_CG31104	1.81495878	-0.592179708	1.587033941	0.132103542	0.74054119	-4.461899439
gene-Dmel_CG42276	-0.405364995	5.457453443	-1.585967651	0.13234548	0.741334402	-5.535532302
gene-Dmel_CG6147	-0.269219539	5.998985332	-1.585594639	0.132430204	0.741334402	-5.549382039
gene-Dmel_CG10988	0.417327921	2.771567618	1.584932837	0.132580636	0.741334402	-5.2089785
gene-Dmel_CG8210	0.334831266	5.830579539	1.584625317	0.132650587	0.741334402	-5.548357383
gene-Dmel_CG34327	1.276544516	6.585093824	1.584314866	0.132721236	0.741334402	-5.543066
gene-Dmel_CG18278	0.266239716	4.696271225	1.584013019	0.132789957	0.741334402	-5.493448316
gene-Dmel_CG8712	1.339254509	0.971080946	1.583913523	0.132812616	0.741334402	-4.749756806
gene-Dmel_CG9828	0.402354395	3.567112568	1.583160863	0.132984131	0.741412175	-5.336681187
gene-Dmel_CG9351	-0.249704276	7.561267196	-1.583140689	0.132988731	0.741412175	-5.53783722
gene-Dmel_CG17035	-0.22826581	5.049717523	-1.582315952	0.133176891	0.74178439	-5.510659843
gene-LOC108135658	-0.307383456	4.708949337	-1.5820273	0.1332428	0.74178439	-5.502040963
gene-Dmel_CG14526	-0.450205686	8.899266317	-1.581450365	0.133374615	0.74178439	-5.528958069
gene-Dmel_CG2371	0.508391892	3.6615409	1.58142671	0.133380022	0.74178439	-5.343944261
gene-Dmel_CG14430	0.474790127	4.850335175	1.580706612	0.133544706	0.742248785	-5.506115977
gene-Dmel_CG10624	0.45845432	4.797788217	1.579230159	0.133882907	0.743660512	-5.505055697
gene-Dmel_CG1708	-0.428648988	3.032928682	-1.578888045	0.133961376	0.743660512	-5.274003251
gene-Dmel_CG15287	2.566120105	-0.148616517	1.578061293	0.134151165	0.743997848	-4.439695061
gene-Dmel_CG10513	-1.829488266	0.836378084	-1.577914486	0.13418489	0.743997848	-4.743163881
gene-Dmel_CG2960	0.296378713	9.649408183	1.577274607	0.134331969	0.744074134	-5.527508612
gene-Dmel_CG10897	-0.497752921	5.367120968	-1.576587185	0.134490127	0.744074134	-5.542331113
gene-Dmel_CG4435	0.504274838	4.198074584	1.575821662	0.13466644	0.744074134	-5.42279506
gene-Dmel_CG9008	-0.425379832	7.956246845	-1.575571332	0.134724138	0.744074134	-5.545955523
gene-Dmel_CG9282	0.343739419	9.647278734	1.575250406	0.134798138	0.744074134	-5.530406645
gene-Dmel_CG4759	0.300045066	9.578338932	1.575042053	0.134846199	0.744074134	-5.531401058
gene-Dmel_CG30122	-0.308570186	6.913740261	-1.574956979	0.134865827	0.744074134	-5.556203682
gene-Dmel_CG13024	-0.713922299	3.40709826	-1.574906406	0.134877496	0.744074134	-5.302354009
gene-Dmel_CG6870	-0.549119668	2.533392376	-1.574510497	0.134968879	0.744074134	-5.137087627
gene-Dmel_CG12283	-0.796957017	2.169077625	-1.574321732	0.135012467	0.744074134	-4.922008497
gene-LOC108150324	0.497687969	3.394390872	1.573602547	0.135178647	0.74416352	-5.335451413
gene-Dmel_CG11073	0.454638856	5.96073004	1.573455009	0.135212759	0.74416352	-5.311738297
gene-Dmel_CG4907	2.190455041	-0.849644653	1.573195141	0.135272861	0.74416352	-4.426906536
gene-Dmel_CG16752	1.239688148	-0.528121025	1.572696908	0.135388156	0.744349915	-4.447156894
gene-Dmel_CG8654	-1.290848685	4.117572492	-1.571728878	0.135612402	0.745134732	-5.41408463
gene-Dmel_CG5489	-0.317725922	4.479967247	-1.57117587	0.135740649	0.745391442	-5.495729097
gene-Dmel_CG10071	0.333548537	8.551331698	1.568654626	0.136326644	0.74787616	-5.550979506
gene-Dmel_CG2854	1.944530828	-1.306112627	1.568525441	0.136356727	0.74787616	-4.408891851
gene-Dmel_CR43459	-0.683750521	0.782447688	-1.567568011	0.136579858	0.748650862	-4.762103892
gene-Dmel_CG8152	-0.576166667	1.570201452	-1.567158224	0.136675453	0.748725986	-4.920405298
gene-Dmel_CG7380	0.449339046	4.296312117	1.566097773	0.136923099	0.749316264	-5.485143595
gene-Dmel_CG6349	-0.485719899	3.727197547	-1.565891871	0.136971227	0.749316264	-5.403658981
gene-Dmel_CG5081	-0.31066891	6.675153904	-1.565614989	0.137035969	0.749316264	-5.571883792
gene-Dmel_CG9222	3.133700254	-0.861696102	1.565294131	0.137111026	0.749316264	-4.410722839
gene-Dmel_CG7446	1.741474233	0.846092101	1.564341453	0.137334086	0.750066298	-4.600853111
gene-Dmel_CG10971	-0.510416836	4.467748806	-1.563653038	0.137495461	0.750066298	-5.495505906
gene-Dmel_CG3074	-0.402864315	5.058349195	-1.563325947	0.137572193	0.750066298	-5.543345963
gene-Dmel_CG10514	-1.885347014	-0.295862116	-1.563307945	0.137576417	0.750066298	-4.518843935
gene-Dmel_CG5044	-0.296373062	7.75464088	-1.562718191	0.137714862	0.750267141	-5.56583125
gene-Dmel_CG17104	1.548956293	1.963148673	1.562452061	0.137777374	0.750267141	-5.04334283
gene-LOC108140453	3.746541765	-2.777532571	1.562035526	0.137875264	0.750353295	-4.351618342
gene-Dmel_CG14745	3.20209994	1.905747853	1.561505811	0.137999837	0.750584477	-5.017080391
gene-Dmel_CG31200	0.546546203	8.100358661	1.55991464	0.138374604	0.751931952	-5.567369197
gene-Dmel_CG5611	1.192263746	0.250388283	1.559755804	0.138412061	0.751931952	-4.417996428
gene-Dmel_CG9730	0.516678444	5.281470048	1.55901215	0.138587548	0.751971306	-5.567693521
gene-Dmel_CG4065	-0.298272075	4.548675114	-1.558684457	0.138664936	0.751971306	-5.52270993
gene-Dmel_CG11172	-0.382798482	5.529978066	-1.558679774	0.138666042	0.751971306	-5.576873063
gene-Dmel_CG42533	-0.333676166	5.480035953	-1.557584966	0.138924859	0.752527953	-5.575032367
gene-Dmel_CG2017	-0.403746862	4.842316553	-1.557538941	0.138935748	0.752527953	-5.541555136
gene-Dmel_CG10600	-0.346819812	6.408422333	-1.557201495	0.139015609	0.752527953	-5.588617153
gene-Dmel_CG42275	-0.30899775	6.025816513	-1.55661698	0.139154034	0.752831556	-5.590494823
gene-LOC108142642	2.516417996	-3.595145207	1.554831711	0.13957754	0.753823255	-4.356295228
gene-LOC108142301	-1.147878914	0.173825421	-1.554466417	0.13966433	0.753823255	-4.56626635
gene-Dmel_CG15803	-0.624823471	1.261194844	-1.554462773	0.139665196	0.753823255	-4.86203116
gene-Dmel_CG9493	-0.36122961	4.383955751	-1.554376666	0.139685661	0.753823255	-5.512999055
gene-Dmel_CG31037	-0.359874946	6.219628285	-1.554107788	0.139749581	0.753823255	-5.593152153
gene-Dmel_CG14696	0.739492421	2.730805354	1.552930276	0.140029799	0.754631334	-5.234283307
gene-Dmel_CG3632	-0.343772746	5.969007978	-1.552012897	0.14024844	0.754631334	-5.594986516
gene-Dmel_CG8068	-0.281360916	5.365496775	-1.551818947	0.140294701	0.754631334	-5.582751671
gene-Dmel_CG15112	0.501738685	3.000061636	1.551786718	0.14030239	0.754631334	-5.220109726
gene-Dmel_CG3056	-0.257829257	6.457551556	-1.551746137	0.140312071	0.754631334	-5.596211179
gene-Dmel_CG8821	0.465111207	2.451447703	1.551167492	0.140450182	0.754930048	-5.18547928
gene-Dmel_CG1544	-0.335667501	4.629723647	-1.550681708	0.140566217	0.755074664	-5.529664675
gene-Dmel_CG18817	0.376306371	5.249340095	1.550363548	0.140642257	0.755074664	-5.578633427
gene-Dmel_CG31322	-0.350343183	3.115887171	-1.549943978	0.140742586	0.755169874	-5.323727731
gene-Dmel_CG8028	-2.226839169	-1.060885944	-1.548847775	0.141005	0.755656297	-4.449346547
gene-Dmel_CG6385	-0.73756048	6.102476954	-1.548059963	0.141193845	0.755656297	-5.588690166
gene-Dmel_CG6218	-0.455442762	4.18036619	-1.548059706	0.141193906	0.755656297	-5.497790263
gene-Dmel_CG15406	-2.408197804	0.959739515	-1.547701268	0.141279897	0.755656297	-4.782597115
gene-Dmel_CG7744	0.465848755	2.797774219	1.547552676	0.141315558	0.755656297	-5.265876796
gene-Dmel_CG10698	0.56841307	7.289987222	1.547496117	0.141329134	0.755656297	-5.592770784
gene-Dmel_CG6841	-0.267350679	4.491741699	-1.547146748	0.141413016	0.755662888	-5.532164095
gene-Dmel_CG1845	-0.296709928	4.276257528	-1.545633716	0.141776773	0.756772759	-5.513421883
gene-Dmel_CG5701	-0.439957871	6.530072548	-1.545594315	0.141786256	0.756772759	-5.602781399
gene-Dmel_CG1475	0.323516335	10.08946397	1.544756757	0.141987968	0.756924897	-5.569343367
gene-Dmel_CG14749	-0.305134917	3.038909008	-1.54472607	0.141995363	0.756924897	-5.323378495
gene-Dmel_CG6632	0.245668306	4.196306685	1.543824088	0.14221287	0.756924897	-5.491435474
gene-Dmel_CG3268	-0.336060046	4.670445043	-1.543678182	0.14224808	0.756924897	-5.549279167
gene-Dmel_CG13852	-0.269687723	5.17839655	-1.543594436	0.142268293	0.756924897	-5.584286911
gene-Dmel_CG14742	-0.806611557	2.012925223	-1.543415526	0.142311484	0.756924897	-5.063026144
gene-Dmel_CG42663	-0.467732687	4.951223438	-1.542094269	0.142630788	0.757596459	-5.573426164
gene-Dmel_CG1883	0.289549517	10.48050157	1.541904623	0.142676669	0.757596459	-5.569824406
gene-Dmel_CG15582	-0.729259305	3.318163223	-1.541864702	0.142686329	0.757596459	-5.354751915
gene-Dmel_CG3284	0.4061851	4.255602692	1.540150111	0.143101723	0.758942862	-5.497456637
gene-LOC108135361	2.002709281	-2.300484437	1.540132777	0.143105927	0.758942862	-4.374309645
gene-Dmel_CG18067	0.54349405	11.58687717	1.538930419	0.143397836	0.759780735	-5.565132508
gene-Dmel_CG6656	0.379269426	4.87096925	1.538429854	0.143519511	0.759780735	-5.557209098
gene-Dmel_CG6027	-0.467473945	5.185794577	-1.538424086	0.143520914	0.759780735	-5.592287485
gene-Dmel_CG32808	-0.720954745	0.678506921	-1.538114068	0.143596315	0.759780735	-4.714955383
gene-Dmel_CG8323	-0.23901725	4.956208918	-1.536819527	0.143911529	0.760728047	-5.583095419
gene-Dmel_CG8332	0.345588662	9.799343974	1.536631086	0.143957462	0.760728047	-5.583493258
gene-Dmel_CG4353	-0.413110903	6.422009654	-1.536354249	0.144024964	0.760728047	-5.616704489
gene-Dmel_CG7052	-0.84644924	9.954305434	-1.534991941	0.144357527	0.762044382	-5.584779946
gene-Dmel_CG6827	0.294277912	6.376076702	1.533867784	0.144632438	0.762733485	-5.61982443
gene-Dmel_CG8922	0.262360053	10.18118715	1.533654726	0.144684591	0.762733485	-5.584047956
gene-Dmel_CG16896	0.449491601	2.408752181	1.533435234	0.144738335	0.762733485	-5.207857487
gene-Dmel_CR34590	0.482799433	2.795418794	1.53302329	0.144839247	0.762825598	-5.284896549
gene-Dmel_CG1966	0.393586941	3.712603807	1.532084018	0.145069558	0.763598716	-5.458547877
gene-Dmel_CG6719	0.38649748	5.148479091	1.531412666	0.145234363	0.764026341	-5.600250335
gene-Dmel_CG30371	-2.170673	-1.016863661	-1.530721689	0.145404149	0.764365691	-4.469300934
gene-Dmel_CG17556	0.38362571	6.597198194	1.530242834	0.145521911	0.764365691	-5.619509602
gene-Dmel_CG7600	-0.254595181	5.350448881	-1.529627755	0.14567329	0.764365691	-5.613278801
gene-Dmel_CG2747	-0.316218392	6.970634682	-1.529511682	0.145701872	0.764365691	-5.621561842
gene-Dmel_CG2714	-0.36812594	3.910388377	-1.529245722	0.145767381	0.764365691	-5.491795952
gene-Dmel_CG10520	-0.240103252	5.947763915	-1.529111388	0.145800477	0.764365691	-5.628998315
gene-Dmel_CG5325	0.313395858	7.66183764	1.528750486	0.145889427	0.764393714	-5.614508242
gene-Dmel_CG1433	-0.255251593	4.850182428	-1.5281724	0.146032	0.764702505	-5.587267083
gene-Dmel_CG7422	0.728899012	3.446066233	1.527581974	0.146177736	0.7650275	-5.37571839
gene-Dmel_CG5557	-0.712981432	1.089941047	-1.527198607	0.146272429	0.765085138	-4.882963677
gene-Dmel_CG3493	-0.294563323	6.653469589	-1.525672744	0.146649832	0.766463573	-5.629567501
gene-Dmel_CG14299	-0.361799968	7.085276743	-1.525125613	0.146785356	0.766463573	-5.625043357
gene-Dmel_CG6213	0.323656587	7.591121815	1.525117138	0.146787457	0.766463573	-5.619882452
gene-Dmel_CG5455	-0.304567219	7.122187098	-1.524243606	0.147004051	0.766721053	-5.626207162
gene-Dmel_CG14483	0.406052351	6.059657804	1.524241857	0.147004485	0.766721053	-5.635004912
gene-Dmel_CG3578	0.656380902	0.688362692	1.522202685	0.147511146	0.768383857	-4.801244749
gene-Dmel_CG8331	0.236385707	8.150299288	1.522043404	0.147550783	0.768383857	-5.620218301
gene-LOC108143391	1.165053307	0.981775649	1.521667318	0.147644407	0.768383857	-4.750818184
gene-Dmel_CG13097	-0.440994833	4.843170212	-1.521560118	0.147671103	0.768383857	-5.594090807
gene-Dmel_CG12846	0.336557506	6.715047483	1.521179624	0.14776589	0.768383857	-5.635374983
gene-Dmel_CG46304	1.078889222	0.652484007	1.520513129	0.147932047	0.768383857	-4.787699245
gene-Dmel_CG9214	-0.450959174	5.073094829	-1.520373107	0.147966974	0.768383857	-5.611331738
gene-Dmel_CG8616	0.324551138	3.20423493	1.520151455	0.148022277	0.768383857	-5.38784932
gene-Dmel_CG3998	-0.288382421	5.159889389	-1.519921531	0.148079663	0.768383857	-5.617475011
gene-Dmel_CG9336	0.452038534	6.495732988	1.518495558	0.148435979	0.769795892	-5.641331428
gene-Dmel_CG7180	-0.436239562	3.384890174	-1.518011889	0.148556999	0.769872808	-5.414071189
gene-Dmel_CR32218	-0.580287222	2.109579122	-1.517763356	0.148619218	0.769872808	-5.158336516
gene-Dmel_CG30170	1.68286574	-1.805183655	1.516565488	0.1489194	0.770631486	-4.430707368
gene-Dmel_CG17262	0.549925298	1.277627159	1.516506287	0.148934249	0.770631486	-4.953182851
gene-Dmel_CG9220	-0.433924216	4.464698675	-1.515810497	0.149108859	0.770959218	-5.56318231
gene-Dmel_CG10270	-0.276027381	4.522578518	-1.515582025	0.149166232	0.770959218	-5.579857536
gene-Dmel_CG4821	-0.392280898	11.23677541	-1.514988864	0.14931527	0.771092788	-5.601154753
gene-Dmel_CG7791	-0.190088579	5.765816913	-1.51480796	0.149360749	0.771092788	-5.645883972
gene-Dmel_CG10363	0.398602663	11.20110554	1.514351208	0.149475627	0.771250372	-5.602343875
gene-Dmel_CG12109	-0.399304845	3.128033429	-1.513981864	0.149568575	0.771294689	-5.377346162
gene-Dmel_CG3309	-0.297594857	4.096277657	-1.51305298	0.149802549	0.771587366	-5.536040772
gene-Dmel_CG1633	0.335623534	8.074176937	1.513023266	0.149810039	0.771587366	-5.63286295
gene-Dmel_CG6329	-0.692756806	4.568244816	-1.512751698	0.149878504	0.771587366	-5.582981767
gene-Dmel_CG1725	-0.261606025	7.067466315	-1.51208713	0.150046159	0.772015773	-5.642703447
gene-Dmel_CG5196	-0.226859341	5.464691667	-1.511348276	0.150232738	0.772458579	-5.642465332
gene-Dmel_CG34220	-0.816553815	0.487228982	-1.511058131	0.15030606	0.772458579	-4.766317633
gene-Dmel_CG17343	0.502993239	2.084405781	1.510743198	0.15038568	0.772458579	-5.151334435
gene-Dmel_CG3525	-0.363274482	8.020466749	-1.5094365	0.150716409	0.77346667	-5.638550479
gene-Dmel_CG5355	-0.316791518	6.908440261	-1.509299448	0.150751133	0.77346667	-5.649239129
gene-Dmel_CG33967	-0.302134173	5.442015264	-1.508865984	0.150860999	0.773596252	-5.644585613
gene-Dmel_CG32425	-0.554232347	7.852401537	-1.507377232	0.15123885	0.775099105	-5.642578062
gene-Dmel_CG6972	-0.545688739	3.8827268	-1.506830861	0.151377719	0.77537618	-5.511595011
gene-LOC108139372	0.324707649	8.546421451	1.505567644	0.151699193	0.776172348	-5.639138018
gene-Dmel_CG11902	-0.381614825	3.982980555	-1.505490502	0.151718843	0.776172348	-5.532510284
gene-Dmel_CG11940	0.488460505	4.062725728	1.505219729	0.151787833	0.776172348	-5.542025963
gene-LOC108142569	2.7063097	-3.118751454	1.504277387	0.152028136	0.776915688	-4.396111449
gene-Dmel_CG1886	0.23666015	6.996009089	1.503983485	0.152103148	0.776915688	-5.655183734
gene-Dmel_CG6502	-0.30869009	4.195102347	-1.502843873	0.1523943	0.777090802	-5.556947666
gene-Dmel_CG1490	-0.248948896	7.259829822	-1.502019079	0.15260531	0.777090802	-5.654403297
gene-Dmel_CG5800	-0.363377843	3.962246035	-1.501150457	0.152827797	0.777090802	-5.533637269
gene-Dmel_CG42807	1.713759646	5.794714318	1.500827305	0.152910638	0.777090802	-5.659804721
gene-Dmel_CG17116	-0.600751434	4.371915608	-1.500650447	0.152955991	0.777090802	-5.460229693
gene-Dmel_CG9686	2.574308079	1.283980292	1.500329035	0.153038443	0.777090802	-4.77550556
gene-Dmel_CG13482	1.173242482	1.074345413	1.500058874	0.153107776	0.777090802	-4.91803436
gene-Dmel_CG1420	-0.300740545	4.328131728	-1.500016378	0.153118685	0.777090802	-5.582896396
gene-Dmel_CG18811	-0.247118695	6.883987825	-1.499452096	0.153263593	0.777090802	-5.662652191
gene-Dmel_CG32113	-0.350026066	5.073090184	-1.498608179	0.153480525	0.777090802	-5.642841065
gene-Dmel_CG1965	-0.21159992	4.821164056	-1.498511359	0.153505429	0.777090802	-5.627511843
gene-Dmel_CG43129	-0.583985156	1.936394517	-1.498461984	0.153518131	0.777090802	-5.143824435
gene-Dmel_CG12749	-0.266469251	7.10624984	-1.497803704	0.153687556	0.777090802	-5.661603424
gene-Dmel_CG16972	0.779641076	4.547249609	1.497384145	0.153795622	0.777090802	-5.60438918
gene-Dmel_CG42676	-0.280502703	4.5117362	-1.496791678	0.153948331	0.777090802	-5.60277203
gene-Dmel_CG16727	-2.077231957	-0.986749021	-1.496677715	0.153977719	0.777090802	-4.518857629
gene-Dmel_CG10067	-0.595057154	10.69739498	-1.49601629	0.154148379	0.777090802	-5.631699913
gene-Dmel_CG6474	0.336537313	4.226305494	1.4957297	0.154222373	0.777090802	-5.573350159
gene-Dmel_CG10550	0.665908279	4.263103849	1.495172749	0.154366256	0.777090802	-5.404310916
gene-Dmel_CG1299	0.488482482	7.657790806	1.494924134	0.154430519	0.777090802	-5.6618085
gene-Dmel_CG14032	2.252790529	2.110188386	1.494812924	0.154459273	0.777090802	-4.6326358
gene-Dmel_CG16700	0.682345251	2.836613418	1.494765185	0.154471617	0.777090802	-5.295277481
gene-Dmel_CG7354	0.352365662	4.703669666	1.494104368	0.154642574	0.777090802	-5.616297506
gene-Dmel_CG10504	-0.265669213	5.49849532	-1.494068281	0.154651915	0.777090802	-5.664490041
gene-Dmel_CG14815	0.313693639	6.520558215	1.493408567	0.154822753	0.777090802	-5.67585837
gene-LOC108144812	1.242893325	0.895946393	1.493365083	0.154834019	0.777090802	-4.885474542
gene-Dmel_CG6042	-0.44993483	6.137487364	-1.493162243	0.154886581	0.777090802	-5.675088792
gene-Dmel_CG6345	0.39518096	3.06440024	1.492836721	0.154970964	0.777090802	-5.394179724
gene-Dmel_CG4604	0.779627974	2.600367039	1.492577005	0.155038316	0.777090802	-5.010356996
gene-Dmel_CG7065	-0.360295886	3.685590341	-1.492270537	0.155117824	0.777090802	-5.504601067
gene-Dmel_CG17762	-0.331340211	5.614155263	-1.492207554	0.155134168	0.777090802	-5.671247829
gene-Dmel_CG32344	-0.305696282	5.061585713	-1.492067334	0.155170559	0.777090802	-5.650857103
gene-Dmel_CG1665	-0.386533786	4.850495556	-1.491970973	0.155195573	0.777090802	-5.6204956
gene-Dmel_CG4897	0.304094083	10.49479956	1.491965085	0.155197101	0.777090802	-5.638944895
gene-Dmel_CG33140	2.71684366	-3.054134075	1.491518752	0.155313004	0.777090802	-4.405643347
gene-Dmel_CG14548	0.622341572	2.081018163	1.491229039	0.155388275	0.777090802	-5.151852226
gene-Dmel_CG3458	0.30762423	4.292187839	1.490690063	0.155528388	0.777090802	-5.566200386
gene-Dmel_CG8730	-0.308332788	4.991832011	-1.490451096	0.155590543	0.777090802	-5.649164057
gene-Dmel_CG3905	-0.775553639	2.977805408	-1.49036444	0.155613088	0.777090802	-5.011515208
gene-Dmel_CG14882	-0.421887914	2.601182987	-1.490361587	0.15561383	0.777090802	-5.296732349
gene-Dmel_CG14021	-0.328345921	7.623926743	-1.488678417	0.156052265	0.777090802	-5.669815364
gene-Dmel_CG16940	-0.284360666	5.115200772	-1.488548798	0.156086071	0.777090802	-5.658960829
gene-Dmel_CG14935	-0.344468153	9.737996314	-1.488337653	0.156141153	0.777090802	-5.650953509
gene-Dmel_CG6713	1.599874625	1.457619361	1.487972935	0.156236336	0.777090802	-4.887427704
gene-Dmel_CG8677	-0.391445882	5.572955925	-1.487928579	0.156247915	0.777090802	-5.678032406
gene-Dmel_CG16713	0.722250124	5.071823959	1.487757232	0.156292652	0.777090802	-5.605698595
gene-Dmel_CG17509	-0.25261863	5.662839055	-1.487673734	0.156314456	0.777090802	-5.681047539
gene-Dmel_CG9990	-0.317652436	7.181063424	-1.486801209	0.156542455	0.777090802	-5.675659927
gene-Dmel_CG9637	0.646864703	0.791775436	1.486620565	0.156589693	0.777090802	-4.856841446
gene-Dmel_CG1333	0.338225994	5.128783992	1.486595717	0.156596192	0.777090802	-5.66219985
gene-Dmel_CG4320	-0.360907322	5.486640551	-1.485876509	0.156784388	0.777090802	-5.67816373
gene-Dmel_CG14648	-0.240427264	9.554716863	-1.485714136	0.156826903	0.777090802	-5.656297806
gene-Dmel_CG3159	-0.590983952	3.053838037	-1.485171123	0.156969151	0.777090802	-5.333454951
gene-Dmel_CG5405	-0.296634163	5.097220102	-1.485110898	0.156984934	0.777090802	-5.657617016
gene-Dmel_CG1943	0.584128929	4.573142896	1.48496388	0.157023469	0.777090802	-5.622901847
gene-Dmel_CG16926	0.348211768	10.11311382	1.484774116	0.157073219	0.777090802	-5.652193016
gene-Dmel_CG17330	1.894255491	-0.706193582	1.484597339	0.157119576	0.777090802	-4.527863581
gene-Dmel_CG14945	-0.379298502	6.525277234	-1.484081232	0.157254982	0.777090802	-5.68977955
gene-Dmel_CG32365	-0.722590632	1.223978874	-1.482865523	0.157574321	0.777090802	-4.981167693
gene-Dmel_CG42799	-0.458162482	6.02427284	-1.482760563	0.157601916	0.777090802	-5.693288305
gene-Dmel_CG43658	-0.368680111	6.344530001	-1.482348524	0.157710287	0.777090802	-5.691916292
gene-Dmel_CG7399	0.335766108	8.687080203	1.481897113	0.157829084	0.777090802	-5.670230897
gene-Dmel_CG16973	-0.305335594	8.046952267	-1.481364072	0.157969459	0.777090802	-5.676753655
gene-Dmel_CG9392	3.480908896	-2.899316334	1.481358671	0.157970882	0.777090802	-4.417636661
gene-Dmel_CG6440	1.071339336	2.096437743	1.481205525	0.158011232	0.777090802	-5.101461673
gene-Dmel_CG31151	-0.28326956	6.099209215	-1.480850345	0.158104846	0.777090802	-5.696504231
gene-Dmel_CG8086	-0.401186559	6.156464463	-1.480450814	0.158210205	0.777090802	-5.696025506
gene-Dmel_CG9310	-0.278856986	8.155945827	-1.480350519	0.158236662	0.777090802	-5.677506903
gene-Dmel_CG42734	-0.811629333	2.204368412	-1.48022851	0.158268853	0.777090802	-4.741538273
gene-Dmel_CG7622	0.348908037	9.518995099	1.48003765	0.158319219	0.777090802	-5.664415919
gene-Dmel_CG7825	0.644098643	1.056717321	1.479934021	0.158346572	0.777090802	-4.933489765
gene-Dmel_CR45525	-0.590448011	1.480298503	-1.479644845	0.15842292	0.777090802	-5.055446128
gene-Dmel_CG11987	-0.360389531	5.366682151	-1.479633538	0.158425906	0.777090802	-5.681672129
gene-Dmel_CG10913	0.484662599	3.927162831	1.479629729	0.158426912	0.777090802	-5.55578193
gene-Dmel_CG5655	-0.298982418	4.512613447	-1.478493702	0.158727147	0.778146007	-5.62420486
gene-Dmel_CG34414	-0.382298548	6.236785097	-1.477911933	0.158881082	0.778483244	-5.698915833
gene-Dmel_CG5594	-0.359510175	5.247876405	-1.477457277	0.15900147	0.77856671	-5.67614726
gene-Dmel_CG11069	0.383723189	3.178396971	1.476668629	0.159210474	0.77856671	-5.427778099
gene-Dmel_CG12512	0.553313608	6.936323423	1.476083694	0.159365638	0.77856671	-5.687473826
gene-Dmel_CG14715	0.450500683	4.900508627	1.475777713	0.159446855	0.77856671	-5.659483773
gene-Dmel_CG32447	1.051856132	-0.555952617	1.475526434	0.159513578	0.77856671	-4.570576419
gene-Dmel_CG8376	-0.474094407	5.78961283	-1.474647754	0.159747078	0.77856671	-5.698046037
gene-Dmel_CG32434	-0.299677009	6.789829185	-1.474459621	0.159797109	0.77856671	-5.697735894
gene-Dmel_CG10491	-0.539456672	1.555459699	-1.474371401	0.159820574	0.77856671	-5.027259851
gene-Dmel_CG6454	-0.266685928	6.238505601	-1.474301801	0.159839089	0.77856671	-5.705332358
gene-Dmel_CG10221	-0.314152638	6.183247564	-1.473666546	0.160008158	0.77856671	-5.705643797
gene-Dmel_CG17256	-1.050594402	-0.240297162	-1.47354416	0.160040748	0.77856671	-4.641395804
gene-Dmel_CG15088	0.436866432	4.91306801	1.473426993	0.160071953	0.77856671	-5.662929971
gene-Dmel_CG10328	-0.237629904	5.621941569	-1.473403473	0.160078217	0.77856671	-5.699487451
gene-Dmel_CG18273	-0.339633148	4.974254349	-1.473358192	0.160090278	0.77856671	-5.668929548
gene-Dmel_CG3780	-0.320035436	3.89400234	-1.471796886	0.160506617	0.779744353	-5.565911635
gene-Dmel_CG2698	-0.244254402	6.424852117	-1.470780168	0.160778218	0.779744353	-5.707602001
gene-Dmel_CG7524	-0.626493242	3.836897007	-1.470761404	0.160783234	0.779744353	-5.429507568
gene-Dmel_CG44250	0.884134704	1.915149383	1.470671972	0.160807143	0.779744353	-5.080207739
gene-Dmel_CG14514	-0.25969494	4.038628138	-1.470598048	0.160826908	0.779744353	-5.588356066
gene-Dmel_CG10944	0.270537734	10.30200193	1.470354781	0.160891966	0.779744353	-5.67007793
gene-Dmel_CG3713	-1.137584315	0.288800822	-1.469635129	0.161084552	0.779744353	-4.743671578
gene-Dmel_CG4523	-0.244511893	7.483391905	-1.469378984	0.161153145	0.779744353	-5.696808099
gene-Dmel_CG14489	-0.351897032	7.295728723	-1.469354733	0.161159641	0.779744353	-5.697729617
gene-Dmel_CG30108	0.712114397	0.889017099	1.469002669	0.161253963	0.779744353	-4.905069217
gene-Dmel_CG6024	-0.457130614	7.804791707	-1.468593064	0.161363758	0.779744353	-5.697627644
gene-Dmel_CG5707	-0.323299548	6.669511929	-1.468499174	0.161388934	0.779744353	-5.708960368
gene-Dmel_CG10605	-0.666621338	0.771423759	-1.468015698	0.161518627	0.779744353	-4.895661052
gene-Dmel_CG6449	0.342659801	4.77707231	1.467827896	0.161569028	0.779744353	-5.664965447
gene-Dmel_CG32315	-0.341478403	2.838677291	-1.467378106	0.161689793	0.779744353	-5.384122521
gene-Dmel_CG31030	0.6892694	1.010067854	1.467351427	0.161696959	0.779744353	-4.923386712
gene-Dmel_CG14217	-0.297162175	6.667343229	-1.466969261	0.16179963	0.779828157	-5.709986346
gene-Dmel_CG4495	-0.221099953	5.965893508	-1.465880367	0.162092462	0.780131688	-5.715149834
gene-Dmel_CG4200	-0.378103084	5.090832642	-1.465802484	0.162113424	0.780131688	-5.687058463
gene-Dmel_CG32602	-2.25996586	-1.874840793	-1.465466544	0.162203866	0.780131688	-4.465134997
gene-Dmel_CG30084	-0.401688377	9.072098388	-1.46523216	0.162266991	0.780131688	-5.689052463
gene-Dmel_CG10244	0.479322519	4.798525455	1.465149588	0.162289235	0.780131688	-5.660995715
gene-Dmel_CG10954	0.294935058	6.006170599	1.463725077	0.16267337	0.781567329	-5.718735396
gene-Dmel_CG11622	-0.440585335	3.484214539	-1.462683106	0.162954826	0.782508389	-5.513576751
gene-Dmel_CG7207	-0.269381444	5.771347221	-1.461486813	0.163278462	0.782805892	-5.716822023
gene-Dmel_CG42672	-0.442194085	5.087516193	-1.46148007	0.163280288	0.782805892	-5.421896033
gene-Dmel_CG14865	0.554747349	4.703365519	1.461439558	0.163291257	0.782805892	-5.667613591
gene-Dmel_CG8279	-0.422901423	5.730985735	-1.460020097	0.163675981	0.782805892	-5.719905789
gene-Dmel_CG4786	-1.331569983	0.052342865	-1.459982932	0.163686064	0.782805892	-4.628727927
gene-Dmel_CG4140	0.411774024	3.866646037	1.459449142	0.163830941	0.782805892	-5.579299935
gene-Dmel_CG5098	-0.385851333	4.318858968	-1.458793171	0.164009124	0.782805892	-5.637799163
gene-Dmel_CG7038	0.404285363	3.855416562	1.458605446	0.164060146	0.782805892	-5.554345075
gene-Dmel_CG42271	-0.3055579	7.28464395	-1.458299779	0.164143251	0.782805892	-5.713462715
gene-Dmel_CG6199	0.391088924	7.28443644	1.458122724	0.164191405	0.782805892	-5.714646903
gene-Dmel_CG3655	0.304387056	4.104159534	1.457736901	0.164296378	0.782805892	-5.608576477
gene-Dmel_CG4252	-0.375495173	2.916193581	-1.457718413	0.16430141	0.782805892	-5.405354173
gene-Dmel_CG3903	0.375469901	4.421368909	1.457669983	0.164314591	0.782805892	-5.566824867
gene-Dmel_CG30360	1.934365239	1.903063595	1.45743563	0.164378385	0.782805892	-5.169005724
gene-LOC108138169	-0.362764254	8.0117685	-1.45727489	0.164422153	0.782805892	-5.709892729
gene-Dmel_CG6311	-0.451267733	4.754791813	-1.457137134	0.16445967	0.782805892	-5.676664933
gene-Dmel_CG10084	-0.237873368	6.373538586	-1.457090815	0.164472287	0.782805892	-5.727752033
gene-Dmel_CG9149	0.481287862	3.387176545	1.455633234	0.16486971	0.783777279	-5.508709376
gene-LOC108144151	2.662432629	-3.750586327	1.455310174	0.164957902	0.783777279	-4.430275001
gene-Dmel_CG1866	-0.345192428	6.126059972	-1.455109969	0.165012576	0.783777279	-5.729717848
gene-Dmel_CG8366	0.636197085	1.24680716	1.45508543	0.165019278	0.783777279	-5.028832401
gene-Dmel_CG32843	-0.650638366	2.363840049	-1.454293057	0.16523582	0.783880155	-5.270835735
gene-Dmel_CG44244	-0.418137222	8.105572394	-1.45394465	0.165331108	0.783880155	-5.713420708
gene-Dmel_CG6773	0.339205486	7.372968582	1.453907613	0.16534124	0.783880155	-5.719069185
gene-Dmel_CG2852	0.329513489	8.776658873	1.453751767	0.16538388	0.783880155	-5.707698097
gene-Dmel_CG9691	0.472089117	9.617586882	1.452908044	0.165614883	0.784568331	-5.700146242
gene-Dmel_CG12772	-0.571992359	5.915342176	-1.452211057	0.165805912	0.785050046	-5.707774878
gene-Dmel_CG7113	-0.456208677	9.056325465	-1.451910677	0.165888296	0.785050046	-5.707200833
gene-Dmel_CG11303	-0.884092566	0.470779894	-1.45122134	0.166077484	0.785538766	-4.791814549
gene-Dmel_CG14998	-0.243008335	8.439307139	-1.449039985	0.166677327	0.787737647	-5.717431842
gene-Dmel_CG3319	-0.490204271	2.498178387	-1.448740699	0.166759766	0.787737647	-5.340131227
gene-Dmel_CG15693	0.325680145	9.222237623	1.448398737	0.166854001	0.787737647	-5.710154738
gene-Dmel_CG31390	0.332097145	4.286658175	1.448033943	0.166954576	0.787737647	-5.647024286
gene-Dmel_CG31751	0.30965089	5.460545502	1.447565475	0.167083808	0.787737647	-5.727459499
gene-Dmel_CG30421	-0.245593792	5.212148415	-1.447094011	0.167213949	0.787737647	-5.719513391
gene-Dmel_CG7255	-0.630111739	4.179835181	-1.447088748	0.167215402	0.787737647	-5.629840957
gene-Dmel_CG3114	-0.326725888	5.205295241	-1.446968936	0.167248488	0.787737647	-5.717745129
gene-Dmel_CG1451	-0.452201089	5.601396412	-1.44669586	0.167323918	0.787737647	-5.734483373
gene-Dmel_CG2297	1.615786748	1.414984987	1.446252259	0.167446511	0.787737647	-5.013975419
gene-Dmel_CG3647	-0.229576616	5.557764868	-1.446094595	0.1674901	0.787737647	-5.734386199
gene-Dmel_CG15784	-0.884457	4.635389755	-1.445233272	0.167728396	0.787983799	-5.633613102
gene-Dmel_CG5343	0.682035486	2.986259997	1.444513331	0.16792779	0.787983799	-5.444611474
gene-Dmel_CG32681	3.191204974	-3.50430863	1.444394718	0.16796066	0.787983799	-4.439431078
gene-Dmel_CG1571	3.287131291	-3.010365793	1.443721087	0.168147435	0.787983799	-4.44209058
gene-Dmel_CG42382	0.40948606	2.648527938	1.443528879	0.168200759	0.787983799	-5.377478775
gene-Dmel_CG14275	0.511767689	5.829938135	1.443354788	0.168249069	0.787983799	-5.743140286
gene-Dmel_CG9812	0.317908892	6.501892157	1.443351263	0.168250047	0.787983799	-5.740988032
gene-Dmel_CG15736	0.399957165	2.571863256	1.443104421	0.168318565	0.787983799	-5.355987037
gene-Dmel_CG9932	-0.349835618	9.109807867	-1.442297118	0.168542815	0.787983799	-5.719516907
gene-Dmel_CG42450	-0.520277944	3.085097515	-1.442123109	0.168591183	0.787983799	-5.468299082
gene-Dmel_CG9943	-0.428093606	2.863087955	-1.442073118	0.168605081	0.787983799	-5.288537431
gene-Dmel_CG14285	0.579048617	1.209297147	1.442001531	0.168624984	0.787983799	-5.027873418
gene-Dmel_CG7986	-0.261519979	6.630421917	-1.441449107	0.168778638	0.787983799	-5.744564762
gene-Dmel_CG6131	2.791396598	0.24273816	1.44131386	0.168816274	0.787983799	-4.757307867
gene-Dmel_CG3097	-0.290818146	6.923455635	-1.440988493	0.168906843	0.787983799	-5.742071601
gene-Dmel_CG31950	0.405016013	4.303127258	1.440377093	0.169077141	0.787983799	-5.651031241
gene-Dmel_CG4879	-0.330107802	4.573395814	-1.440109063	0.169151843	0.787983799	-5.687200461
gene-Dmel_CG1814	-0.282289876	5.066326673	-1.439566649	0.169303098	0.787983799	-5.716699572
gene-Dmel_CG8591	-0.238273857	4.860759113	-1.43941174	0.169346316	0.787983799	-5.708022563
gene-Dmel_CG10472	-1.392078132	-0.1179263	-1.439177824	0.169411593	0.787983799	-4.709046074
gene-Dmel_CG5192	-0.808913189	0.395674538	-1.439153018	0.169418517	0.787983799	-4.832222556
gene-Dmel_CG5485	0.289051879	4.919690296	1.43881052	0.169514136	0.787983799	-5.713570102
gene-Dmel_CG10321	-0.256083972	6.126903271	-1.438772767	0.169524678	0.787983799	-5.751584452
gene-Dmel_CG5072	0.386675845	4.312071409	1.437521041	0.169874531	0.788557909	-5.659737084
gene-Dmel_CG2684	0.353781995	2.875918505	1.437374303	0.169915582	0.788557909	-5.432142067
gene-Dmel_CG3567	1.030887563	1.205898731	1.437149792	0.169978407	0.788557909	-4.603082789
gene-Dmel_CG8186	0.219875924	6.434510641	1.43666532	0.170114042	0.788557909	-5.754266643
gene-Dmel_CG9286	-0.402220408	3.936561514	-1.436502663	0.170159601	0.788557909	-5.61871489
gene-Dmel_CG10159	0.377151441	4.923964949	1.436480983	0.170165674	0.788557909	-5.717221529
gene-Dmel_CG34157	-0.425813945	7.643965384	-1.434373898	0.170756765	0.790234755	-5.743004898
gene-Dmel_CG4103	0.375678733	2.700449478	1.43433413	0.170767937	0.790234755	-5.393363742
gene-Dmel_CG1488	-0.467218513	4.367184479	-1.434266927	0.170786818	0.790234755	-5.668124175
gene-Dmel_CG1221	-0.880729003	0.169548792	-1.433807453	0.170915954	0.790425729	-4.732928022
gene-Dmel_CG14795	-0.916292968	0.053048515	-1.433505031	0.171000994	0.790425729	-4.755167459
gene-Dmel_CG15319	-0.372095392	7.00833112	-1.43310067	0.171114754	0.790551892	-5.751289954
gene-Dmel_CG7896	0.938226115	2.778889588	1.432309841	0.171337418	0.791122544	-5.393658445
gene-Dmel_CG8257	0.26901042	5.269720696	1.431052942	0.171691798	0.791122544	-5.739591648
gene-Dmel_CG10539	-0.324294802	7.373136483	-1.430912482	0.171731437	0.791122544	-5.749934309
gene-Dmel_CG1143	0.361957423	4.863122892	1.43088609	0.171738886	0.791122544	-5.705407036
gene-Dmel_CG10225	0.308889559	5.779211628	1.430822553	0.17175682	0.791122544	-5.759764614
gene-Dmel_CG31010	2.58682847	-3.619569579	1.430820367	0.171757437	0.791122544	-4.448264847
gene-Dmel_CG2906	-0.328707807	3.139021029	-1.430260284	0.171915594	0.791452306	-5.497912302
gene-Dmel_CG18011	-0.374779201	4.257442384	-1.429609448	0.172099528	0.791565076	-5.670256381
gene-Dmel_CG14637	0.290005103	4.054491907	1.429560946	0.172113242	0.791565076	-5.643063431
gene-Dmel_CG5933	0.370989005	2.985548457	1.428984722	0.172276235	0.791571735	-5.467132153
gene-Dmel_CG9640	-0.916990549	0.602953888	-1.4289437	0.172287843	0.791571735	-4.882656748
gene-Dmel_CG32638	0.393822276	5.97725235	1.427996649	0.17255602	0.79203067	-5.766877843
gene-Dmel_CG8602	-0.263312157	8.196988127	-1.427758957	0.17262338	0.79203067	-5.747957982
gene-Dmel_CG31826	0.454413966	3.029091049	1.427673468	0.172647613	0.79203067	-5.473541045
gene-Dmel_CG7358	-0.227491331	5.879895296	-1.427230831	0.172773126	0.792208973	-5.766125712
gene-Dmel_CG12217	0.224614402	4.172345372	1.426422308	0.173002582	0.792252832	-5.663667865
gene-Dmel_CG42314	-0.301811225	7.895869885	-1.426287956	0.173040735	0.792252832	-5.752125932
gene-Dmel_CG6745	-0.583728375	3.077460188	-1.426281229	0.173042645	0.792252832	-5.478214261
gene-Dmel_CG4027	0.213040537	9.646622703	1.424925986	0.173427891	0.793181122	-5.737079301
gene-Dmel_CG33119	0.640916645	6.765830453	1.424867873	0.173444426	0.793181122	-5.7669784
[truncated: 7,144 more rows]
