# Supplementary material for: Regulatory changes in the fatty acid elongase eloF underlie the evolution of sex-specific pheromone profiles in Drosophila prolongata
Source: BMC Biol. 2025 Apr 30;23:117. doi: 10.1186/s12915-025-02220-z (PMC12044895; doi:10.1186/s12915-025-02220-z)
Supplement: Supplementary file 27 — Additional file 27: Data File 6. Three one-way comparisons used to identify candidate genes for sex-specific pheromone divergence, showing gene names ordered by union P values. [file 12915_2025_2220_MOESM27_ESM.csv]

Gene_original	adjP_DproM_DproF	adjP_DproM_DcarM	adjP_DproMF_DcarMF	adjP_union
gene-Dmel_CG8534	7.83e-12	1.99e-12	7.29407e-10	7.29407e-10
gene-Dmel_CG34348	4.1e-07	2.14e-07	0.000141214	0.000141214
gene-Dmel_CG9519	0.000249438	1.83e-06	0.000141214	0.000249438
gene-Dmel_CG3301	1.79e-08	7.74e-06	0.00033727	0.00033727
gene-LOC108137271	0.000417355	1.41e-08	0.000141214	0.000417355
gene-Dmel_CG7777	1.16e-05	8.87e-09	0.000515519	0.000515519
gene-Dmel_CG17562	0.000288076	1.14e-08	0.000923558	0.000923558
gene-Dmel_CG4746	1.04e-06	8.78e-08	0.000967746	0.000967746
gene-LOC108135034	1.14e-05	5.29e-07	0.001061685	0.001061685
gene-Dmel_CG42331	0.000185748	2.42e-05	0.002085257	0.002085257
gene-Dmel_CG7447	1.91e-05	3.41e-05	0.004746599	0.004746599
gene-Dmel_CG1787	0.002671891	0.000158682	0.007105055	0.007105055
gene-Dmel_CG11956	9.72e-05	1.86e-08	0.007710166	0.007710166
gene-LOC108146981	0.000131951	0.000170501	0.00848808	0.00848808
gene-Dmel_CG8596	8.93e-05	0.000360572	0.008891143	0.008891143
gene-Dmel_CG33174	1.38e-08	0.000771044	0.009751478	0.009751478
gene-Dmel_CG30197	2.19e-05	0.003535266	0.011074759	0.011074759
gene-Dmel_CG16904	0.000128311	0.01206606	0.001393487	0.01206606
gene-Dmel_CG17560	5.6e-05	2.63e-11	0.012399184	0.012399184
gene-Dmel_CG4766	5.28e-06	3.41e-07	0.012974194	0.012974194
gene-Dmel_CG31974	0.000456377	0.000181253	0.012974194	0.012974194
gene-Dmel_CG3779	0.000454334	0.014578987	0.006070414	0.014578987
gene-Dmel_CG1597	0.000185748	1.24e-07	0.016659255	0.016659255
gene-Dmel_CG12119	0.000554745	0.01782581	0.012974194	0.01782581
gene-Dmel_CG11147	0.018800892	0.009229688	0.011188592	0.018800892
gene-Dmel_CG7365	4.1e-07	0.000507455	0.020369092	0.020369092
gene-Dmel_CG9522	5.28e-06	0.020867909	0.001393487	0.020867909
gene-Dmel_CG4444	0.005295165	7.17e-11	0.021974181	0.021974181
gene-Dmel_CG9850	0.001673398	0.000288951	0.022809509	0.022809509
gene-Dmel_CG4162	0.000257185	0.012474707	0.022840421	0.022840421
gene-LOC108134735	0.002581257	1.68e-07	0.022840421	0.022840421
gene-Dmel_CG11378	1.72e-06	1e-09	0.023571915	0.023571915
gene-Dmel_CG13377	0.003943463	0.000918936	0.023571915	0.023571915
gene-Dmel_CG4335	1.91e-05	3.07e-05	0.024624364	0.024624364
gene-Dmel_CG6067	0.000257185	1.89e-10	0.024624364	0.024624364
gene-Dmel_CG8306	0.000288076	0.002232584	0.024624364	0.024624364
gene-Dmel_CG32698	0.007622814	0.00393917	0.024624364	0.024624364
gene-Dmel_CG9372	0.01024517	0.020952467	0.024624364	0.024624364
gene-Dmel_CG6622	0.026743598	1.74e-05	0.023571915	0.026743598
gene-Dmel_CG12539	0.000549552	5.32e-05	0.026767121	0.026767121
gene-Dmel_CG10755	0.029177479	3.02e-05	0.001850846	0.029177479
gene-Dmel_CG2736	0.000195471	0.031327946	0.000749511	0.031327946
gene-Dmel_CG11326	0.000264287	0.013266974	0.032033206	0.032033206
gene-Dmel_CG18023	0.002383997	0.008061527	0.035296258	0.035296258
gene-Dmel_CG6898	0.004273043	5.44e-06	0.035296258	0.035296258
gene-Dmel_CG11218	4.13e-06	0.035597009	0.000515519	0.035597009
gene-Dmel_CG16844	0.014733409	0.035940448	0.024624364	0.035940448
gene-Dmel_CG43934	3.14e-05	2.42e-06	0.037603626	0.037603626
gene-Dmel_CG18778	4.13e-06	0.038555828	0.001216041	0.038555828
gene-Dmel_CG6281	0.000486849	1.67e-09	0.04313299	0.04313299
gene-Dmel_CG5065	2.06e-07	0.043806608	0.000257129	0.043806608
gene-Dmel_CG9458	2.18e-05	5.36e-06	0.046013873	0.046013873
gene-Dmel_CG8303	0.00016999	0.000106955	0.046013873	0.046013873
gene-Dmel_CG8492	0.014429735	0.050854897	0.046335284	0.050854897
gene-Dmel_CG30427	0.001964203	0.005005575	0.052748457	0.052748457
gene-Dmel_CG12908	3.01e-05	0.053578677	0.004746599	0.053578677
gene-Dmel_CG2056	0.005604026	0.054279202	0.049888209	0.054279202
gene-Dmel_CG30022	0.003946562	0.04030964	0.056714608	0.056714608
gene-Dmel_CG6664	0.000205725	3.13e-06	0.057193165	0.057193165
gene-Dmel_CG3743	0.000131951	7.94e-05	0.057639124	0.057639124
gene-Dmel_CG32091	0.000541383	9.52e-07	0.057639124	0.057639124
gene-Dmel_CG18473	0.000626241	0.001837177	0.057639124	0.057639124
gene-Dmel_CG2194	0.000949104	0.04744608	0.058097211	0.058097211
gene-Dmel_CG17723	0.013609553	0.000727744	0.060284662	0.060284662
gene-LOC108140933	3.37e-05	0.060734557	0.037603626	0.060734557
gene-Dmel_CG3656	2e-07	9.12e-10	0.062888476	0.062888476
gene-Dmel_CG4257	0.000531927	0.040918498	0.065221547	0.065221547
gene-Dmel_CG31380	0.031890492	1.36e-05	0.065221547	0.065221547
gene-LOC108147863	0.002862517	0.012013019	0.065950562	0.065950562
gene-Dmel_CG1594	0.001351522	0.001879878	0.066930261	0.066930261
gene-Dmel_CG11133	0.069829474	0.001294441	0.012692255	0.069829474
gene-Dmel_CG8502	0.001743394	0.002104568	0.071659748	0.071659748
gene-Dmel_CG6805	0.018548775	0.001034407	0.071817796	0.071817796
gene-Dmel_CG15247	0.012296208	0.0741228	0.017402534	0.0741228
gene-Dmel_CG12023	0.074442501	4.13e-08	0.004746599	0.074442501
gene-Dmel_CG7966	0.008055269	4.12e-08	0.075580446	0.075580446
gene-Dmel_CG18549	0.015428788	0.000254846	0.076352191	0.076352191
gene-Dmel_CG42280	0.019537354	0.006376606	0.079930518	0.079930518
gene-Dmel_CG16724	0.002480318	0.000114255	0.081078929	0.081078929
gene-Dmel_CG2679	0.000539596	0.0848953	0.065667545	0.0848953
gene-Dmel_CG7577	0.000192229	0.08736924	0.032033206	0.08736924
gene-Dmel_CG5873	0.000686252	0.000180292	0.088075347	0.088075347
gene-Dmel_CG14615	5.93e-05	2.92e-07	0.089216422	0.089216422
gene-Dmel_CG6953	0.001895031	0.026074227	0.089216422	0.089216422
gene-LOC108145515	0.077226438	0.000147299	0.093110509	0.093110509
gene-Dmel_CG13758	5.26e-06	0.09511829	0.075580446	0.09511829
gene-Dmel_CG43946	0.051038463	0.1024246	0.071817796	0.1024246
gene-Dmel_CG42341	0.000288076	0.0996502	0.102690059	0.102690059
gene-Dmel_CG34227	0.004361471	0.002869288	0.106385831	0.106385831
gene-Dmel_CG14591	0.109889813	0.010599368	0.113081092	0.113081092
gene-Dmel_CG8745	0.000518066	0.000232853	0.113172029	0.113172029
gene-Dmel_CG33056	0.002943966	0.000353692	0.113172029	0.113172029
gene-Dmel_CG12972	0.002400211	2.84e-05	0.115358143	0.115358143
gene-Dmel_CG34389	0.000518066	0.1179294	0.024624364	0.1179294
gene-Dmel_CG33523	0.002212233	0.022602187	0.117946574	0.117946574
gene-Dmel_CG9459	0.001159596	7.16e-05	0.121663271	0.121663271
gene-Dmel_CG6231	0.123923639	0.003919728	0.100657629	0.123923639
gene-LOC108149267	0.003552854	0.000306412	0.124434179	0.124434179
gene-Dmel_CG10810	0.109765187	0.013730263	0.124434179	0.124434179
gene-Dmel_CG30483	0.00137072	0.1245122	0.100039409	0.1245122
gene-Dmel_CG3297	0.111655538	0.050956125	0.124925754	0.124925754
gene-Dmel_CG3979	0.116623107	2.63e-11	0.130354492	0.130354492
gene-Dmel_CG34375	0.008904962	0.034308725	0.132413256	0.132413256
gene-Dmel_CG1505	0.029293997	6.08e-05	0.132453867	0.132453867
gene-Dmel_CG10176	0.132861732	0.09130332	0.043992115	0.132861732
gene-Dmel_CG2060	0.021480084	1.82e-05	0.134516687	0.134516687
gene-Dmel_CG4551	0.054385641	0.002090702	0.134516687	0.134516687
gene-Dmel_CG5599	0.00111503	0.1350085	0.010925715	0.1350085
gene-Dmel_CG6435	0.026479322	7.28e-05	0.135202428	0.135202428
gene-Dmel_CG7144	0.135748815	0.025710988	0.135202428	0.135748815
gene-Dmel_CG2049	5.28e-06	0.1396187	0.032143622	0.1396187
gene-Dmel_CG10596	0.059902471	0.00024371	0.139686053	0.139686053
gene-LOC108144017	0.025403022	0.000875766	0.141104438	0.141104438
gene-LOC108139344	0.042587643	0.018079987	0.141104438	0.141104438
gene-LOC108136209	5.6e-05	1.94e-06	0.142097388	0.142097388
gene-Dmel_CG11825	0.076996289	0.001871587	0.145473555	0.145473555
gene-Dmel_CG3726	0.004498368	0.023860648	0.147137744	0.147137744
gene-Dmel_CG31087	0.000483479	1.09e-05	0.149232028	0.149232028
gene-Dmel_CG34368	0.003997252	0.1529467	0.064426829	0.1529467
gene-Dmel_CG7431	0.005976397	0.06369281	0.156288227	0.156288227
gene-Dmel_CG6638	0.008904962	0.000112627	0.156288227	0.156288227
gene-Dmel_CG11765	0.153195651	0.07847501	0.156288227	0.156288227
gene-Dmel_CG42342	0.002146125	0.000259456	0.158823731	0.158823731
gene-Dmel_CG15673	0.017417969	0.1590421	0.03242007	0.1590421
gene-Dmel_CG6492	0.010696989	0.009270627	0.161227089	0.161227089
gene-LOC108141813	0.162436542	0.010625972	0.037603626	0.162436542
gene-LOC108147816	0.119784291	5.08e-07	0.162766688	0.162766688
gene-Dmel_CG4761	0.000694123	0.1630679	0.024624364	0.1630679
gene-Dmel_CG14106	0.010696989	0.002156435	0.165062917	0.165062917
gene-Dmel_CG4678	0.000185748	0.1687413	0.0007716	0.1687413
gene-Dmel_CG2118	0.009741514	0.1687528	0.048844506	0.1687528
gene-Dmel_CG11529	8.92e-06	0.002494114	0.170831498	0.170831498
gene-Dmel_CG12068	0.173541261	0.06514383	0.156288227	0.173541261
gene-Dmel_CG32404	0.091979016	0.005440722	0.175013621	0.175013621
gene-Dmel_CG3992	0.055083825	0.017219138	0.176750799	0.176750799
gene-Dmel_CG13077	0.017417969	0.000942624	0.177875485	0.177875485
gene-Dmel_CG6125	3.61e-05	1.36e-07	0.177992501	0.177992501
gene-Dmel_CG9081	0.001418198	0.003020295	0.177992501	0.177992501
gene-Dmel_CG1411	0.178978531	0.1213794	0.122579609	0.178978531
gene-Dmel_CG7772	0.002412293	0.1213794	0.184887837	0.184887837
gene-Dmel_CG7331	0.038194549	0.166432	0.184887837	0.184887837
gene-Dmel_CG12120	0.185427257	0.01623921	0.000242348	0.185427257
gene-Dmel_CG17907	0.000518066	8.66e-05	0.185593477	0.185593477
gene-Dmel_CG4944	0.186000292	0.042711476	0.13149467	0.186000292
gene-Dmel_CG3424	0.163998996	0.08068029	0.186318441	0.186318441
gene-LOC108145999	0.014412449	0.014256832	0.18790479	0.18790479
gene-Dmel_CG18279	0.059376497	0.004627348	0.18790479	0.18790479
gene-Dmel_CG31100	0.026173832	0.1920238	0.113172029	0.1920238
gene-Dmel_CG11334	0.000128311	0.006456119	0.193597111	0.193597111
gene-Dmel_CG14893	0.000880955	1.05e-06	0.193597111	0.193597111
gene-Dmel_CG31414	0.195276818	0.192809	0.185593477	0.195276818
gene-Dmel_CG5473	0.013005759	0.20059	0.088075347	0.20059
gene-Dmel_CG15231	0.200645473	0.004482908	0.194050214	0.200645473
gene-Dmel_CG33087	0.045503242	0.009340544	0.205832987	0.205832987
gene-Dmel_CG4357	0.00049361	0.004627348	0.20639352	0.20639352
gene-LOC108143891	0.008322545	1.43e-06	0.21140615	0.21140615
gene-Dmel_CG18135	0.021866474	0.038434874	0.21140615	0.21140615
gene-Dmel_CG8083	0.01242429	1.13e-05	0.212359539	0.212359539
gene-Dmel_CG3540	0.157623655	0.2184855	0.205832987	0.2184855
gene-Dmel_CG1747	1.64e-05	1.78e-06	0.219559085	0.219559085
gene-Dmel_CG10365	0.014429735	0.2124956	0.219559085	0.219559085
gene-Dmel_CG5760	0.066265515	0.1735732	0.219559085	0.219559085
gene-Dmel_CG4860	5.77e-08	0.2204653	6.50273e-05	0.2204653
gene-Dmel_CG6992	0.001933109	0.000598545	0.224703367	0.224703367
gene-Dmel_CG5191	0.016881837	0.2253538	0.154531325	0.2253538
gene-Dmel_CG44015	0.009065689	0.017359265	0.226058238	0.226058238
gene-Dmel_CG4623	0.086195939	0.1585841	0.226311556	0.226311556
gene-Dmel_CG4804	0.227570631	0.003025592	0.193597111	0.227570631
gene-Dmel_CG6331	0.227898789	1.46e-05	0.20639352	0.227898789
gene-Dmel_CG16987	0.018325193	0.1675471	0.228151169	0.228151169
gene-Dmel_CG8127	0.094708371	0.1032788	0.228333962	0.228333962
gene-Dmel_CG7103	0.196177113	0.028117633	0.228668225	0.228668225
gene-Dmel_CG12073	0.131075134	0.012362993	0.230560002	0.230560002
gene-Dmel_CG10990	0.000400601	0.2311756	0.171502382	0.2311756
gene-Dmel_CG15630	0.198253648	4.1e-05	0.236002769	0.236002769
gene-Dmel_CG6921	0.003070185	7.4e-09	0.239869047	0.239869047
gene-Dmel_CG8468	0.135433811	0.004922699	0.24105137	0.24105137
gene-Dmel_CG2155	0.001933839	0.046951846	0.241848909	0.241848909
gene-Dmel_CG1743	0.021529268	0.00828373	0.243966141	0.243966141
gene-Dmel_CG11142	0.169383397	0.02669648	0.243966141	0.243966141
gene-Dmel_CG17664	0.246805799	0.08933858	0.250105172	0.250105172
gene-Dmel_CG42788	0.033916826	0.00417131	0.251369674	0.251369674
gene-LOC108145680	0.017936592	0.000528055	0.25243035	0.25243035
gene-Dmel_CG4501	0.009457372	0.2543951	0.251369674	0.2543951
gene-Dmel_CG44098	0.154258912	0.2547054	0.126524531	0.2547054
gene-Dmel_CG42675	0.036228941	0.000414309	0.260224209	0.260224209
gene-LOC108141374	0.000231441	1.8e-05	0.26252597	0.26252597
gene-Dmel_CG17211	0.244097727	0.003020295	0.265410931	0.265410931
gene-Dmel_CG5945	0.26916516	0.012014255	0.184391892	0.26916516
gene-Dmel_CG1765	0.001620836	0.140111	0.270936869	0.270936869
gene-Dmel_CG3835	0.27204663	0.000485824	0.184887837	0.27204663
gene-Dmel_CG5178	1.72e-06	6.25e-05	0.273852248	0.273852248
gene-Dmel_CG2444	0.021974548	0.000652316	0.27615374	0.27615374
gene-Dmel_CG13841	0.276957888	0.001783856	0.193597111	0.276957888
gene-Dmel_CG42667	0.279980357	2.42e-06	0.199939062	0.279980357
gene-Dmel_CG10079	0.000949104	0.2811728	0.090217857	0.2811728
gene-Dmel_CG5613	0.031049963	0.2346085	0.283349171	0.283349171
gene-Dmel_CG30005	0.019428585	0.02096927	0.283484981	0.283484981
gene-Dmel_CG4141	0.070291944	0.0837572	0.286342266	0.286342266
gene-Dmel_CG3746	0.082521809	0.009801744	0.287836748	0.287836748
gene-Dmel_CG1470	0.010461196	0.2894749	0.124629393	0.2894749
gene-Dmel_CG8839	0.0608784	0.2095045	0.294002151	0.294002151
gene-Dmel_CG32239	0.073515651	0.2949254	0.21140615	0.2949254
gene-Dmel_CG14516	0.001603006	0.3023477	0.026031268	0.3023477
gene-Dmel_CG10126	0.084860621	0.3023477	0.087593143	0.3023477
gene-Dmel_CG6521	0.153195651	0.3027444	0.26986387	0.3027444
gene-Dmel_CG12268	0.102470516	0.1354753	0.303044476	0.303044476
gene-Dmel_CG17834	0.004882092	0.004230302	0.304780315	0.304780315
gene-Dmel_CG5912	0.027964743	0.1699403	0.304780315	0.304780315
gene-Dmel_CG4511	0.290623856	0.3053885	0.164300951	0.3053885
gene-Dmel_CG7480	0.059364502	0.011408856	0.30570095	0.30570095
gene-Dmel_CG9470	0.310559276	0.015681928	0.191558058	0.310559276
gene-Dmel_CG4268	0.050794783	0.3125098	0.239222434	0.3125098
gene-Dmel_CG34148	0.313321148	0.1808227	0.187524808	0.313321148
gene-Dmel_CG4122	0.08391011	0.3137056	0.12844708	0.3137056
gene-Dmel_CG9116	6.05e-05	0.017366652	0.319586172	0.319586172
gene-Dmel_CG10939	0.019523274	0.3099859	0.319586172	0.319586172
gene-Dmel_CG9503	0.038685052	0.002058405	0.319586172	0.319586172
gene-Dmel_CG11628	0.04546731	2.29e-05	0.319586172	0.319586172
gene-Dmel_CG12225	0.058943831	0.115375	0.319586172	0.319586172
gene-Dmel_CG4221	0.065810524	0.1170033	0.319586172	0.319586172
gene-Dmel_CG34341	0.082567319	0.08868664	0.319586172	0.319586172
gene-Dmel_CG4215	0.254194125	0.00034693	0.319586172	0.319586172
gene-Dmel_CG32675	0.113502062	0.3230489	0.231441612	0.3230489
gene-Dmel_CG9705	0.194804775	1.76e-06	0.326319335	0.326319335
gene-Dmel_CG3408	0.326456274	0.002361115	0.241848909	0.326456274
gene-Dmel_CG17230	0.018970506	0.022015799	0.328617066	0.328617066
gene-Dmel_CG1583	0.002093501	0.000576781	0.328925587	0.328925587
gene-Dmel_CG44252	0.002194769	0.3309413	0.063226948	0.3309413
gene-Dmel_CG14109	0.095931102	0.000111618	0.335225564	0.335225564
gene-Dmel_CG18003	0.031890492	0.08414886	0.335349113	0.335349113
gene-Dmel_CG11880	0.053737305	0.3361358	0.145473555	0.3361358
gene-Dmel_CG3461	0.009868607	0.3366497	0.100039409	0.3366497
gene-Dmel_CG6579	0.258643825	0.09214394	0.337128592	0.337128592
gene-Dmel_CG31911	0.137396716	0.3381361	0.093110509	0.3381361
gene-Dmel_CG31886	0.004489123	4.58e-05	0.340222121	0.340222121
gene-Dmel_CG34446	0.149491378	0.09255222	0.340222121	0.340222121
gene-Dmel_CG7778	0.341859108	0.2761494	0.320316727	0.341859108
gene-Dmel_CG33304	0.343345862	0.020886191	0.343426615	0.343426615
gene-Dmel_CG8339	0.0099161	0.3443625	0.186318441	0.3443625
gene-LOC108139065	0.046957425	4.42e-06	0.345490735	0.345490735
gene-Dmel_CG13214	0.349193232	0.000135947	0.082290457	0.349193232
gene-Dmel_CG42803	0.035553974	0.3509941	0.156288227	0.3509941
gene-Dmel_CG8462	0.003989597	0.06414738	0.352608375	0.352608375
gene-Dmel_CG5273	0.353801065	0.3262076	0.212359539	0.353801065
gene-Dmel_CG6556	0.355352843	5.22e-05	0.288118038	0.355352843
gene-Dmel_CG17952	0.134930729	0.00571791	0.355509756	0.355509756
gene-Dmel_CG3082	0.016680041	0.002090702	0.355699712	0.355699712
gene-Dmel_CG9509	0.356400077	0.090307	0.330966181	0.356400077
gene-Dmel_CG5909	0.182027287	0.3580613	0.212359539	0.3580613
gene-Dmel_CG13933	0.358954328	0.002450899	0.286342266	0.358954328
gene-Dmel_CR43463	0.001372396	0.036793599	0.363158236	0.363158236
gene-Dmel_CG14762	0.06672029	0.057846201	0.36775422	0.36775422
gene-Dmel_CG32066	0.154078416	0.000122078	0.369169849	0.369169849
gene-Dmel_CG4654	0.071324882	0.023183382	0.369849038	0.369849038
gene-Dmel_CG15210	0.370375563	0.05812871	0.027017466	0.370375563
gene-Dmel_CG17839	0.08391011	0.007234945	0.371791434	0.371791434
gene-Dmel_CG30183	0.007567729	0.294046	0.375152323	0.375152323
gene-Dmel_CG30062	0.282792113	0.07996964	0.375203439	0.375203439
gene-Dmel_CG6836	0.375245463	0.005336243	0.270936869	0.375245463
gene-Dmel_CG12582	0.377939112	1.11e-05	0.289382634	0.377939112
gene-Dmel_CG43163	0.34702476	0.3631977	0.380180731	0.380180731
gene-Dmel_CG44122	0.186000292	0.3830403	0.221144432	0.3830403
gene-Dmel_CG12845	0.272537914	0.3852714	0.36775422	0.3852714
gene-Dmel_CG7675	0.192765208	0.1671262	0.385540469	0.385540469
gene-Dmel_CG6762	0.001461535	0.09103425	0.386215006	0.386215006
gene-Dmel_CG11661	0.386340819	0.3621926	0.059116456	0.386340819
gene-Dmel_CG14233	0.141360569	0.2606169	0.386606633	0.386606633
gene-Dmel_CG32703	0.045503242	0.007214884	0.387384525	0.387384525
gene-Dmel_CG5992	0.000159831	0.021171676	0.38748024	0.38748024
gene-Dmel_CG5130	0.232981254	0.044330917	0.38748024	0.38748024
gene-Dmel_CG14181	0.263842867	0.1471342	0.38748024	0.38748024
gene-Dmel_CG5526	0.100704166	0.09392291	0.388404506	0.388404506
gene-Dmel_CG10601	0.096370923	0.3889445	0.065950562	0.3889445
gene-Dmel_CG9554	0.172572954	0.3899503	0.234249758	0.3899503
gene-Dmel_CG3879	0.391587304	0.016371441	0.156288227	0.391587304
gene-Dmel_CG1128	0.391587304	0.1131657	0.230560002	0.391587304
gene-Dmel_CG10619	0.392438889	2.46e-05	0.213294361	0.392438889
gene-Dmel_CG6287	0.106650755	0.3949096	0.228390503	0.3949096
gene-Dmel_CG8051	0.171658701	0.1751077	0.395369687	0.395369687
gene-Dmel_CG10534	0.003090314	4.62e-05	0.395745153	0.395745153
gene-LOC108136394	0.003956137	0.2082638	0.395745153	0.395745153
gene-Dmel_CG1429	0.27204663	0.036479577	0.395745153	0.395745153
gene-Dmel_CG7231	0.066910738	0.000651361	0.397251428	0.397251428
gene-Dmel_CG11241	0.379446045	0.3707312	0.397324222	0.397324222
gene-Dmel_CG6045	0.015411833	0.000207998	0.398512808	0.398512808
gene-Dmel_CG11335	0.015434356	0.2954872	0.398512808	0.398512808
gene-Dmel_CG8956	0.035811842	0.000118139	0.398512808	0.398512808
gene-Dmel_CG8947	0.106140337	0.000968775	0.398923699	0.398923699
gene-Dmel_CG30109	0.19853527	0.000265977	0.399618346	0.399618346
gene-LOC108150425	0.400247766	0.2547692	0.254362139	0.400247766
gene-Dmel_CG6495	0.400924304	0.001371722	0.395369687	0.400924304
gene-Dmel_CG3936	0.372926527	0.06438777	0.401887947	0.401887947
gene-Dmel_CG17746	0.2699854	0.1280779	0.403351311	0.403351311
gene-Dmel_CG6398	0.326456274	0.4051435	0.271681896	0.4051435
gene-Dmel_CG30116	0.308187074	1.65e-05	0.407179996	0.407179996
gene-Dmel_CG17223	0.407234006	0.000361086	0.375450676	0.407234006
gene-Dmel_CG9628	0.407528652	0.00065041	0.228052005	0.407528652
gene-Dmel_CG15848	0.001752027	0.030191132	0.407964348	0.407964348
gene-Dmel_CG15817	0.017417969	0.2225512	0.407964348	0.407964348
gene-Dmel_CG2467	0.30673089	0.01688921	0.407964348	0.407964348
gene-Dmel_CG13155	0.411574046	0.09582253	0.156288227	0.411574046
gene-Dmel_CG12843	0.020465368	0.4128097	0.185593477	0.4128097
gene-Dmel_CG9196	0.288740002	0.001333799	0.413169569	0.413169569
gene-LOC108135601	0.413832872	0.000859693	0.292352621	0.413832872
gene-Dmel_CG7890	0.415254113	6.25e-05	0.156288227	0.415254113
gene-Dmel_CG6730	4.13e-06	8.62e-05	0.416288114	0.416288114
gene-Dmel_CG1516	0.336727847	0.1376785	0.416288114	0.416288114
gene-Dmel_CG5791	0.41681884	0.000247907	0.162766688	0.41681884
gene-Dmel_CG31344	0.417232505	0.001141873	0.175840829	0.417232505
gene-Dmel_CR46194	0.419483296	0.013031826	0.375152323	0.419483296
gene-Dmel_CG34449	0.111276554	0.1821559	0.419496647	0.419496647
gene-Dmel_CG8552	0.419572346	0.1408075	0.388404506	0.419572346
gene-Dmel_CG5659	0.109765187	0.4207523	0.178568315	0.4207523
gene-Dmel_CG2813	0.421402945	0.1843703	0.416004411	0.421402945
gene-Dmel_CG32647	0.422822758	1.23e-05	0.25243035	0.422822758
gene-Dmel_CG34361	0.129977759	0.007540742	0.422917007	0.422917007
gene-Dmel_CG6551	0.11943557	0.023436111	0.423815436	0.423815436
gene-Dmel_CG9521	0.417620245	0.4249949	0.023571915	0.4249949
gene-Dmel_CG8630	0.425643277	1.45e-05	0.007999315	0.425643277
gene-Dmel_CG31999	0.415254113	0.002977274	0.426026437	0.426026437
gene-Dmel_CG14787	3.68e-05	1.67e-05	0.42989766	0.42989766
gene-Dmel_CG6472	0.231804771	0.00342922	0.42989766	0.42989766
gene-Dmel_CG1673	0.430274259	0.199594	0.126524531	0.430274259
gene-Dmel_CG33110	2.06e-07	0.000871786	0.431287999	0.431287999
gene-Dmel_CG10145	0.093318805	0.040230014	0.431287999	0.431287999
gene-Dmel_CG31628	0.110725267	0.002073555	0.431287999	0.431287999
gene-Dmel_CG44402	0.142368371	0.208036	0.431287999	0.431287999
gene-Dmel_CG31272	0.285379054	0.009121795	0.431287999	0.431287999
gene-Dmel_CG9264	0.385544187	0.016286012	0.431287999	0.431287999
gene-Dmel_CG14959	0.431800679	0.002249328	0.380857704	0.431800679
gene-Dmel_CG42588	0.432824401	0.3662713	0.239869047	0.432824401
gene-Dmel_CG8199	0.011459819	0.4342376	0.117946574	0.4342376
gene-Dmel_CG30152	0.042020404	0.001183235	0.434572406	0.434572406
gene-Dmel_CG7952	0.390302907	0.3720276	0.434572406	0.434572406
gene-Dmel_CG9238	0.04556907	0.024373227	0.435077189	0.435077189
gene-Dmel_CG30456	0.08460048	0.016539552	0.435077189	0.435077189
gene-Dmel_CG17075	0.172703714	0.2713378	0.435077189	0.435077189
gene-Dmel_CG5270	0.226220425	0.3615166	0.435077189	0.435077189
gene-Dmel_CG30163	0.231050405	0.001565866	0.435077189	0.435077189
gene-Dmel_CG1511	0.190865692	0.4356495	0.251233965	0.4356495
gene-Dmel_CG15824	0.075928662	0.035034521	0.438461496	0.438461496
gene-LOC108134696	0.43873404	0.1376785	0.36775422	0.43873404
gene-Dmel_CG3505	0.439376141	0.06716212	0.435077189	0.439376141
gene-Dmel_CG15186	5e-05	1.36e-07	0.440266099	0.440266099
gene-Dmel_CG34397	0.068043258	0.022519532	0.440266099	0.440266099
gene-Dmel_CG13432	0.301900776	0.3730803	0.440266099	0.440266099
gene-Dmel_CG9896	0.442098519	7.48e-09	0.112951358	0.442098519
gene-Dmel_CG11086	0.138898206	0.1350085	0.44328057	0.44328057
gene-LOC108147858	0.443474184	0.1066959	0.345009133	0.443474184
gene-Dmel_CG11280	0.443474184	4.41e-05	0.097819137	0.443474184
gene-Dmel_CG6315	0.390986405	0.4435536	0.402136931	0.4435536
gene-Dmel_CG14650	0.248180105	0.06949417	0.443903607	0.443903607
gene-Dmel_CG13183	0.052578138	0.018698556	0.44415797	0.44415797
gene-Dmel_CG32464	0.000345779	0.4457194	0.046335284	0.4457194
gene-Dmel_CG11136	0.003394768	0.010300237	0.447400538	0.447400538
gene-Dmel_CG15669	0.009868607	0.1169069	0.447460344	0.447460344
gene-Dmel_CG5224	0.448513547	1.99e-09	0.431287999	0.448513547
gene-Dmel_CG32296	0.059611556	0.036458534	0.449344483	0.449344483
gene-Dmel_CG5695	0.353486439	0.027386258	0.450591884	0.450591884
gene-Dmel_CG44012	0.064557539	0.002753719	0.451314857	0.451314857
gene-Dmel_CG7460	9.56e-05	0.4528171	0.054351571	0.4528171
gene-Dmel_CG3981	0.028508045	0.001724164	0.453282145	0.453282145
gene-Dmel_CG11111	0.45498235	0.000390231	0.321202397	0.45498235
gene-LOC108143322	0.000987961	0.2169999	0.45588986	0.45588986
gene-Dmel_CG13870	0.242511569	0.07682557	0.45588986	0.45588986
gene-Dmel_CG2662	0.456222625	0.2234947	0.440266099	0.456222625
gene-Dmel_CG15385	0.395120835	0.266708	0.456871579	0.456871579
gene-Dmel_CG14880	0.018939473	0.012885605	0.457411387	0.457411387
gene-Dmel_CG15097	0.084690273	0.000320393	0.457486416	0.457486416
gene-Dmel_CG1890	0.323941661	0.262506	0.457486416	0.457486416
gene-Dmel_CG7702	0.001743394	0.4584463	0.234249758	0.4584463
gene-Dmel_CG9739	0.458746636	0.000137226	0.090217857	0.458746636
gene-Dmel_CG12918	0.460815741	8.72e-09	0.156288227	0.460815741
gene-Dmel_CG18507	0.041056229	0.4620967	0.220006566	0.4620967
gene-Dmel_CG17639	7.31e-06	0.4646344	0.021974181	0.4646344
gene-Dmel_CG11897	0.000389279	0.09488139	0.46523219	0.46523219
gene-Dmel_CG6126	0.003946562	3.49e-05	0.46523219	0.46523219
gene-Dmel_CG31201	0.397601923	0.2905919	0.46523219	0.46523219
gene-Dmel_CG8892	0.42170204	0.000446777	0.46523219	0.46523219
gene-Dmel_CG32597	0.465847161	0.000163571	0.000709138	0.465847161
gene-Dmel_CG11266	0.015690651	0.2985292	0.466374499	0.466374499
gene-Dmel_CG4920	0.08669396	2.35e-05	0.466374499	0.466374499
gene-Dmel_CG6409	0.359122765	0.1789944	0.466374499	0.466374499
gene-Dmel_CG14666	0.025403022	0.1132086	0.466576714	0.466576714
gene-LOC108137823	0.054350655	0.009878617	0.466576714	0.466576714
gene-LOC108135201	0.220248248	0.2653064	0.466576714	0.466576714
gene-Dmel_CG3552	0.015615051	0.000440137	0.466884892	0.466884892
gene-Dmel_CG3829	0.226874595	0.07614258	0.467065844	0.467065844
gene-Dmel_CG11138	0.021974548	0.3996829	0.467800105	0.467800105
gene-Dmel_CG14105	0.257916645	0.004302541	0.468458887	0.468458887
gene-Dmel_CG10107	0.468627537	0.2675168	0.36775422	0.468627537
gene-Dmel_CG32407	0.469194498	0.1213794	0.074614524	0.469194498
gene-Dmel_CG10184	0.439377046	6.3e-07	0.469206124	0.469206124
gene-Dmel_CG4482	0.46994033	0.08683603	0.065950562	0.46994033
gene-Dmel_CG6038	0.471896776	0.1484705	0.435077189	0.471896776
gene-Dmel_CG10864	0.47557551	0.016016082	0.271681896	0.47557551
gene-Dmel_CG33503	0.017936592	0.00084763	0.477173431	0.477173431
gene-Dmel_CG31706	0.442388509	0.1433441	0.477197801	0.477197801
gene-Dmel_CG9363	0.478295296	0.2743633	0.184391892	0.478295296
gene-Dmel_CG34362	0.430179965	0.024127443	0.478823029	0.478823029
gene-Dmel_CG1553	0.05239392	0.047149432	0.479662321	0.479662321
gene-Dmel_CG4165	0.000794955	0.06494077	0.481893726	0.481893726
gene-Dmel_CG2278	0.123146438	0.2021703	0.481893726	0.481893726
gene-Dmel_CG8346	0.258940207	0.1271927	0.481893726	0.481893726
gene-LOC108147167	0.34737791	0.000180925	0.483882608	0.483882608
gene-Dmel_CG1646	0.484506964	0.4762108	0.477173431	0.484506964
gene-Dmel_CG8522	0.359360179	0.059313219	0.48605084	0.48605084
gene-Dmel_CG7314	0.439376141	7.91e-06	0.488314124	0.488314124
gene-Dmel_CG31357	0.460492172	0.3719643	0.488337636	0.488337636
gene-Dmel_CG10091	0.034188823	2.21e-05	0.490748646	0.490748646
gene-Dmel_CG4262	0.043234249	0.3450539	0.490748646	0.490748646
gene-Dmel_CG31116	0.0608784	0.09781263	0.490748646	0.490748646
gene-Dmel_CG4433	0.249251231	0.2865399	0.490748646	0.490748646
gene-Dmel_CG10915	0.444026726	0.1958533	0.490748646	0.490748646
gene-Dmel_CG42335	0.118899702	0.4908344	0.466374499	0.4908344
gene-Dmel_CG5803	0.492172814	0.4596357	0.220267076	0.492172814
gene-Dmel_CG12403	0.492172814	0.0877999	0.314066644	0.492172814
gene-Dmel_CG31036	0.093537619	0.493362	0.431287999	0.493362
gene-Dmel_CG32096	0.047804066	0.2041268	0.495284592	0.495284592
gene-Dmel_CG31145	0.395120835	0.4961742	0.398923699	0.4961742
gene-LOC108144201	0.003316164	0.2885222	0.496264041	0.496264041
gene-Dmel_CG15822	0.111166661	0.4968293	0.453282145	0.4968293
gene-Dmel_CG1317	0.489776402	0.2916563	0.499344937	0.499344937
gene-Dmel_CG11125	0.067350106	0.026649833	0.500022047	0.500022047
gene-Dmel_CG9245	0.270823542	0.000720978	0.500022047	0.500022047
gene-Dmel_CG11734	0.19853527	0.4640629	0.500494939	0.500494939
gene-Dmel_CG17036	0.003070185	0.5010683	0.156288227	0.5010683
gene-Dmel_CG7611	7.61e-06	0.1817852	0.501268543	0.501268543
gene-Dmel_CG31721	0.00017851	0.015153539	0.501268543	0.501268543
gene-Dmel_CG6070	0.014282039	0.06600116	0.501268543	0.501268543
gene-Dmel_CG34141	0.037449877	0.09160226	0.501268543	0.501268543
gene-Dmel_CG8740	0.08633673	0.1804288	0.501268543	0.501268543
gene-Dmel_CG9655	0.102237187	0.003919728	0.501268543	0.501268543
gene-Dmel_CG31248	0.2699854	0.07852511	0.505305672	0.505305672
gene-Dmel_CG31868	0.418689343	0.3265495	0.505305672	0.505305672
gene-Dmel_CG42311	0.105247148	0.5056258	0.175013621	0.5056258
gene-Dmel_CG3626	0.016680041	0.4189753	0.505924869	0.505924869
gene-Dmel_CG34120	0.05619333	0.5075884	0.496456211	0.5075884
gene-Dmel_CG33181	0.231804771	0.008208957	0.508215025	0.508215025
gene-Dmel_CG9837	0.239834638	0.5085852	0.431287999	0.5085852
gene-Dmel_CG9629	0.427108479	0.009898031	0.50985516	0.50985516
gene-Dmel_CG1667	0.002792023	0.08524799	0.510742158	0.510742158
gene-Dmel_CG7395	0.007915366	0.057957247	0.510742158	0.510742158
gene-LOC108148457	0.035811842	0.003230531	0.510742158	0.510742158
gene-Dmel_CG1657	0.205870913	0.032137977	0.510742158	0.510742158
gene-Dmel_CG12264	0.467192622	0.08935377	0.510742158	0.510742158
gene-Dmel_CG11390	0.000856701	3.58e-05	0.511593064	0.511593064
gene-Dmel_CG7820	0.031768211	0.060774538	0.511593064	0.511593064
gene-Dmel_CG5721	0.050145809	0.001473361	0.511593064	0.511593064
gene-Dmel_CG34376	0.016313744	0.5116728	0.242887315	0.5116728
gene-Dmel_CG10492	0.443474184	0.4978378	0.515846545	0.515846545
gene-Dmel_CG3690	0.516059829	0.001107326	0.254362139	0.516059829
gene-Dmel_CG3759	0.006987581	0.5165199	0.401141063	0.5165199
gene-Dmel_CG14023	0.4992095	0.516887	0.488337636	0.516887
gene-LOC108137401	0.169383397	0.07976181	0.517199674	0.517199674
gene-LOC108147315	0.463052295	0.020079108	0.517199674	0.517199674
gene-Dmel_CG42665	0.082565188	0.08332691	0.517258189	0.517258189
gene-Dmel_CG43222	0.076456101	0.08807254	0.517528538	0.517528538
gene-Dmel_CG8095	0.517988575	0.4332771	0.113172029	0.517988575
gene-Dmel_CG2065	0.062958662	4.98e-06	0.519011169	0.519011169
gene-Dmel_CG11151	0.351574885	0.3617711	0.519011169	0.519011169
gene-Dmel_CG3694	0.380937186	0.007738426	0.519011169	0.519011169
gene-Dmel_CG4753	0.441168084	0.5209087	0.164300951	0.5209087
gene-LOC108140774	0.520939288	0.013057772	0.491964155	0.520939288
gene-Dmel_CG13282	0.107155656	0.3549467	0.521109496	0.521109496
gene-Dmel_CG6816	0.000250626	5.22e-05	0.521663909	0.521663909
gene-Dmel_CG14823	0.007939714	0.002880206	0.525458774	0.525458774
gene-Dmel_CG3267	0.08460048	0.00136137	0.525458774	0.525458774
gene-Dmel_CG1368	0.184322645	0.005473253	0.525458774	0.525458774
gene-Dmel_CR31621	0.186780767	0.09955913	0.525458774	0.525458774
gene-Dmel_CG11128	0.272215262	0.015874685	0.525458774	0.525458774
gene-Dmel_CG12210	0.334047033	0.2139718	0.525458774	0.525458774
gene-Dmel_CG31671	0.402374693	0.4943738	0.527357591	0.527357591
gene-Dmel_CG6014	0.20402602	0.014355507	0.527964774	0.527964774
gene-Dmel_CG10623	0.345500047	0.00143108	0.527964774	0.527964774
gene-Dmel_CG31122	0.351121397	0.006846081	0.527964774	0.527964774
gene-Dmel_CG42701	0.432261204	0.00053568	0.527964774	0.527964774
gene-Dmel_CG7334	0.476348604	6.86e-06	0.527964774	0.527964774
gene-Dmel_CG32626	0.193429486	9.25e-05	0.528045046	0.528045046
gene-Dmel_CG5583	0.093284352	0.3505484	0.52863646	0.52863646
gene-Dmel_CG17146	0.249251231	0.3760944	0.52863646	0.52863646
gene-Dmel_CG13283	0.15601703	0.032153698	0.530556511	0.530556511
gene-Dmel_CG45263	0.069386142	0.5306138	0.254362139	0.5306138
gene-LOC108138081	0.15601703	0.1958533	0.530662637	0.530662637
gene-Dmel_CG4553	0.186780767	0.213002	0.530662637	0.530662637
gene-Dmel_CG1140	0.353564333	0.038026457	0.530662637	0.530662637
gene-Dmel_CG11686	0.518521048	0.009351184	0.530662637	0.530662637
gene-Dmel_CG10121	0.001230129	0.1556664	0.531928589	0.531928589
gene-Dmel_CG7352	0.079322405	0.031801978	0.532909484	0.532909484
gene-Dmel_CG13920	0.186000292	0.00342922	0.532909484	0.532909484
gene-Dmel_CG14252	0.25687104	0.3977652	0.532909484	0.532909484
gene-Dmel_CG10730	0.274293912	0.0888795	0.532909484	0.532909484
gene-Dmel_CG31992	0.487864379	0.2248387	0.532909484	0.532909484
gene-Dmel_CG11160	0.035330213	0.1349679	0.533924353	0.533924353
gene-LOC108143261	0.050387891	0.008467551	0.533924353	0.533924353
gene-Dmel_CG33158	0.386340819	0.2928108	0.533924353	0.533924353
gene-Dmel_CG43783	0.209659472	0.5340906	0.317542278	0.5340906
gene-Dmel_CG17828	0.330139359	0.1909344	0.534420211	0.534420211
gene-LOC108136710	0.000462731	7.75e-05	0.535317014	0.535317014
gene-Dmel_CG33481	0.16269595	4.9e-05	0.538460347	0.538460347
gene-Dmel_CG42233	0.493312354	2.42e-05	0.538460347	0.538460347
gene-Dmel_CG5934	0.521590063	0.1672482	0.538460347	0.538460347
gene-LOC108142109	0.107599768	0.5387542	0.363158236	0.5387542
gene-Dmel_CG17324	0.30673089	0.008208957	0.53930792	0.53930792
gene-Dmel_CG3348	0.538727594	0.1666437	0.53930792	0.53930792
gene-Dmel_CG8524	0.029177479	0.5304065	0.539725228	0.539725228
gene-LOC108145375	0.192765208	0.229911	0.539725228	0.539725228
gene-Dmel_CG14830	0.005295165	0.5413685	0.110880544	0.5413685
gene-Dmel_CG34040	0.215328825	0.012591496	0.543013315	0.543013315
gene-Dmel_CG10228	0.413772631	0.2376545	0.543661817	0.543661817
gene-Dmel_CG31998	0.441083658	0.1760249	0.543661817	0.543661817
gene-Dmel_CR43452	0.528941974	0.000383505	0.543661817	0.543661817
gene-Dmel_CG2009	0.422467209	0.5442389	0.541430298	0.5442389
gene-Dmel_CG11255	0.293991006	0.166432	0.545208071	0.545208071
gene-Dmel_CG10325	0.021249358	0.5457915	0.319586172	0.5457915
gene-Dmel_CG8180	0.181017638	0.269955	0.545927103	0.545927103
gene-Dmel_CG6967	0.030256191	0.4763399	0.546211817	0.546211817
gene-LOC108137777	0.046368164	0.008704323	0.546211817	0.546211817
gene-Dmel_CG4451	0.054528543	0.002406025	0.546211817	0.546211817
gene-Dmel_CG7928	0.506197168	0.06551276	0.546211817	0.546211817
gene-Dmel_CR44119	0.546260518	0.1259232	0.523628327	0.546260518
gene-Dmel_CG8362	0.045052402	0.5469424	0.537061283	0.5469424
gene-Dmel_CG8384	0.055314942	0.3830466	0.548511375	0.548511375
gene-Dmel_CG12851	0.007232011	5.8e-05	0.548690487	0.548690487
gene-LOC108147928	0.005237098	0.050289729	0.550970974	0.550970974
gene-Dmel_CG9476	0.30673089	0.3849653	0.550970974	0.550970974
gene-Dmel_CG1124	0.00015701	0.08507591	0.551426031	0.551426031
gene-Dmel_CG4005	0.110827848	0.4970703	0.551426031	0.551426031
gene-Dmel_CG10738	0.456069551	0.1968697	0.551426031	0.551426031
gene-Dmel_CG17272	0.384758252	0.1228012	0.55276876	0.55276876
gene-Dmel_CG33301	0.010696989	0.4329092	0.5531221	0.5531221
gene-Dmel_CG17941	0.045964634	0.4799062	0.553342369	0.553342369
gene-Dmel_CG5861	0.334047033	0.4646344	0.553496915	0.553496915
gene-Dmel_CG33991	0.385067346	0.117342	0.553659639	0.553659639
gene-Dmel_CG4825	0.348220971	0.004641913	0.553693902	0.553693902
gene-Dmel_CG42699	0.554004	0.003527532	0.426026437	0.554004
gene-Dmel_CG6700	0.487864379	0.5541469	0.466374499	0.5541469
gene-Dmel_CG42817	0.316513482	0.00176793	0.554146998	0.554146998
gene-Dmel_CG7438	0.354802985	0.5542059	0.407418819	0.5542059
gene-Dmel_CG9723	0.07299801	0.006321913	0.555348887	0.555348887
gene-Dmel_CG30023	0.244817425	0.2258033	0.556460104	0.556460104
gene-Dmel_CG31666	0.276957888	0.3386642	0.556460104	0.556460104
gene-Dmel_CG30389	0.389599269	0.017338214	0.556460104	0.556460104
gene-LOC108148555	0.057287155	0.010312284	0.557211893	0.557211893
gene-Dmel_CG8815	0.316513482	0.3987566	0.557211893	0.557211893
gene-Dmel_CG12765	0.380937186	0.016875562	0.557211893	0.557211893
gene-Dmel_CG17387	0.140442526	0.03851819	0.557720129	0.557720129
gene-Dmel_CG17029	0.558686822	0.1560709	0.213907198	0.558686822
gene-Dmel_CG11148	0.374846085	0.002494114	0.55965286	0.55965286
gene-Dmel_CG11261	0.508803711	0.4497285	0.55965286	0.55965286
gene-Dmel_CG2621	0.016721602	0.5610221	0.517199674	0.5610221
gene-Dmel_CG12234	0.12480323	0.1920238	0.56104546	0.56104546
gene-Dmel_CG3342	0.561148426	0.012906722	0.497398154	0.561148426
gene-Dmel_CG3897	0.004730686	0.561257	0.45940865	0.561257
gene-Dmel_CG8505	0.55765385	0.001683778	0.562368226	0.562368226
gene-Dmel_CG2893	0.382640605	0.001840535	0.564117808	0.564117808
gene-Dmel_CG5516	0.5650977	0.012058886	0.431287999	0.5650977
gene-Dmel_CG14616	0.5653467	0.1660653	0.212359539	0.5653467
gene-Dmel_CG43444	0.487864379	0.5217278	0.565698699	0.565698699
gene-Dmel_CG1347	0.5671398	2.96e-05	0.431147572	0.5671398
gene-Dmel_CG31012	0.042523666	0.5245693	0.568100496	0.568100496
gene-Dmel_CG14704	0.061369348	0.08843733	0.569297721	0.569297721
gene-Dmel_CG42235	0.490974861	0.4389371	0.569297721	0.569297721
gene-Dmel_CG34407	0.5668428	0.5528572	0.569297721	0.569297721
gene-Dmel_CG1554	0.5698522	0.006543107	0.532909484	0.5698522
gene-Dmel_CG1315	0.000288076	0.5699144	0.003955907	0.5699144
gene-Dmel_CG5490	0.038642955	0.5699971	0.508215025	0.5699971
gene-Dmel_CG33522	0.5717962	0.2710382	0.564117808	0.5717962
gene-Dmel_CG6582	0.351121397	0.059365602	0.57200345	0.57200345
gene-Dmel_CG7001	0.059611556	0.07118101	0.573765921	0.573765921
gene-Dmel_CG33208	0.189208902	0.5016741	0.573765921	0.573765921
gene-Dmel_CG15343	0.216860542	9.57e-05	0.573765921	0.573765921
gene-Dmel_CG17032	0.451743538	0.2211553	0.573765921	0.573765921
gene-Dmel_CG7471	0.017417969	3.67e-08	0.573769215	0.573769215
gene-Dmel_CG9733	0.472744326	0.003437192	0.573769215	0.573769215
gene-Dmel_CG9366	0.389599269	0.00853591	0.57509844	0.57509844
gene-Dmel_CG4665	0.5753327	0.1698814	0.36267118	0.5753327
gene-Dmel_CG14879	0.5756381	0.2251679	0.301981695	0.5756381
gene-Dmel_CG7737	0.069193213	0.005029529	0.576175908	0.576175908
gene-Dmel_CG42324	0.376130474	0.07980142	0.576175908	0.576175908
gene-Dmel_CG3733	0.391587304	0.293806	0.576175908	0.576175908
gene-Dmel_CG3725	0.068572513	0.224676	0.576793494	0.576793494
gene-Dmel_CG9089	0.140442526	0.019747546	0.576793494	0.576793494
gene-Dmel_CG12238	0.151031672	0.3102529	0.576793494	0.576793494
gene-Dmel_CG11271	0.196314602	0.02538271	0.576793494	0.576793494
gene-Dmel_CG9918	0.27204663	0.009480169	0.576793494	0.576793494
gene-Dmel_CG14646	0.316372791	0.021279787	0.576793494	0.576793494
gene-Dmel_CG30359	0.5785225	0.001987161	0.156288227	0.5785225
gene-Dmel_CG4535	0.122268771	0.00028602	0.580847847	0.580847847
gene-Dmel_CG3735	0.434791833	0.4482816	0.580847847	0.580847847
gene-Dmel_CG13698	0.5808595	0.009298657	0.495284592	0.5808595
gene-Dmel_CG8727	0.340806823	0.08638198	0.581167511	0.581167511
gene-Dmel_CG30037	0.503305989	0.001565866	0.581558538	0.581558538
gene-Dmel_CG34422	0.102251942	0.5837024	0.573765921	0.5837024
gene-Dmel_CG12290	0.052777133	0.1554775	0.584704947	0.584704947
gene-Dmel_CG18617	0.204112812	0.5847663	0.44415797	0.5847663
gene-LOC108138562	0.067928683	5.37e-06	0.585140838	0.585140838
gene-Dmel_CG3856	0.00068453	0.4449678	0.585818176	0.585818176
gene-Dmel_CG6975	0.5645587	0.5871882	0.443967212	0.5871882
gene-Dmel_CG2980	0.161680751	0.350848	0.590852336	0.590852336
gene-Dmel_CG4699	0.283423288	0.1067312	0.590852336	0.590852336
gene-Dmel_CG4611	0.5911441	0.4785754	0.580847847	0.5911441
gene-Dmel_CG14694	0.5923899	6.41e-05	0.137738004	0.5923899
gene-Dmel_CG31811	0.198454487	0.5925497	0.149232028	0.5925497
gene-LOC108136623	0.5961581	9.33e-06	0.187524808	0.5961581
gene-Dmel_CG10508	0.5979351	0.018961929	0.365479574	0.5979351
gene-Dmel_CG11835	0.049205592	8.16e-05	0.598172261	0.598172261
gene-Dmel_CG32591	0.282057032	0.2709224	0.598172261	0.598172261
gene-Dmel_CG10618	0.213772199	0.5983498	0.44415797	0.5983498
gene-Dmel_CG1418	0.5996785	0.003475809	0.556460104	0.5996785
gene-LOC108144738	0.6001391	0.021401283	0.48605084	0.6001391
gene-Dmel_CG4673	0.6001391	0.07611519	0.398923699	0.6001391
gene-Dmel_CG6201	0.602248	0.4430969	0.435799057	0.602248
gene-Dmel_CG7189	0.6043813	0.4265857	0.557211893	0.6043813
gene-Dmel_CG3095	0.177030116	0.6048111	0.490748646	0.6048111
gene-Dmel_CG15860	0.379446045	0.037018136	0.605001292	0.605001292
gene-Dmel_CG3811	0.330865528	2.07e-05	0.60594076	0.60594076
gene-Dmel_CG1664	0.079258114	0.6060472	0.483882608	0.6060472
gene-Dmel_CG2010	0.6079617	0.009203132	0.319586172	0.6079617
gene-Dmel_CG34347	0.086195939	2.21e-06	0.609229098	0.609229098
gene-Dmel_CG43772	0.092640423	0.2055139	0.609944879	0.609944879
gene-Dmel_CG4178	0.046285593	0.06400542	0.610528166	0.610528166
gene-Dmel_CG5133	0.073541289	0.4387013	0.610600991	0.610600991
gene-Dmel_CG18143	0.177085423	0.5403729	0.610600991	0.610600991
gene-LOC108141461	0.326456274	0.1484016	0.610600991	0.610600991
gene-Dmel_CG15825	0.5833795	0.000361317	0.61143686	0.61143686
gene-LOC108150288	0.5900946	0.001978924	0.61143686	0.61143686
gene-Dmel_CG31363	0.6127545	0.2713708	0.226058238	0.6127545
gene-Dmel_CG7404	0.5851376	1.17e-11	0.612805893	0.612805893
gene-Dmel_CG8363	1.82e-09	9.53e-05	0.61359441	0.61359441
gene-LOC108134769	0.6154415	0.004456611	0.093110509	0.6154415
gene-Dmel_CG2985	1.4e-11	0.1606461	0.615885304	0.615885304
gene-Dmel_CR44651	0.065810524	0.009134998	0.615885304	0.615885304
gene-Dmel_CG17084	0.290001137	0.000433566	0.615885304	0.615885304
gene-Dmel_CG6685	0.47758542	0.017665185	0.615885304	0.615885304
gene-Dmel_CG9326	0.005403807	0.6162289	0.135202428	0.6162289
gene-Dmel_CG8177	0.141360569	0.022431775	0.616962019	0.616962019
gene-Dmel_CG17610	0.6172584	0.007093602	0.398923699	0.6172584
gene-LOC108149594	0.50441146	2.93e-07	0.618257539	0.618257539
gene-Dmel_CG8627	0.027041203	5.83e-07	0.619013309	0.619013309
gene-Dmel_CG9703	0.019453787	0.5063775	0.619387174	0.619387174
gene-Dmel_CG30042	0.496602652	0.6197973	0.495284592	0.6197973
gene-Dmel_CG13893	0.020586226	0.08654156	0.62023541	0.62023541
gene-Dmel_CG14692	0.064152813	0.09637359	0.62023541	0.62023541
gene-Dmel_CG1764	0.432824401	0.174294	0.62023541	0.62023541
gene-Dmel_CG11658	0.548161876	0.01206606	0.62023541	0.62023541
gene-Dmel_CG10117	0.561001653	0.1631089	0.62023541	0.62023541
gene-LOC108140443	0.08183352	0.016182229	0.620594965	0.620594965
gene-Dmel_CG33547	0.422822758	0.06721114	0.620594965	0.620594965
gene-Dmel_CG7047	0.384758252	0.6211497	0.313868653	0.6211497
gene-Dmel_CG10759	0.283452872	0.6213217	0.363158236	0.6213217
gene-Dmel_CG1007	0.264047572	0.040952711	0.621994042	0.621994042
gene-Dmel_CG11561	0.6227011	0.431282	0.48605084	0.6227011
gene-Dmel_CG3168	0.060468101	0.3470952	0.624050314	0.624050314
gene-Dmel_CG1319	0.139271562	0.000352273	0.624050314	0.624050314
gene-Dmel_CG42856	0.225227862	0.050854897	0.624050314	0.624050314
gene-Dmel_CG34358	0.278209037	0.032617899	0.624050314	0.624050314
gene-Dmel_CG14438	0.351145757	0.5932904	0.624050314	0.624050314
gene-Dmel_CG9364	0.353486439	1.68e-11	0.624050314	0.624050314
gene-LOC108138925	0.356049079	0.00788936	0.624050314	0.624050314
gene-Dmel_CG11352	0.375834492	4.02e-09	0.624050314	0.624050314
gene-Dmel_CG43162	0.439377046	0.1639984	0.624050314	0.624050314
gene-Dmel_CG17347	0.448041506	0.5444392	0.624050314	0.624050314
gene-Dmel_CG6535	0.6155765	0.008339519	0.624050314	0.624050314
gene-Dmel_CG12002	0.6241156	0.011149477	0.519011169	0.6241156
gene-Dmel_CG11315	0.113502062	0.000536758	0.624504196	0.624504196
gene-LOC108143160	0.354469515	0.1056284	0.624504196	0.624504196
gene-Dmel_CG5876	0.442209804	0.1500883	0.624504196	0.624504196
gene-Dmel_CG13856	0.45327084	0.06318578	0.624504196	0.624504196
gene-LOC108149791	0.484286987	0.1251174	0.624504196	0.624504196
gene-Dmel_CG34324	0.096795565	0.5442675	0.625052749	0.625052749
gene-Dmel_CG4267	0.213772199	0.000109049	0.625052749	0.625052749
gene-Dmel_CG10805	0.366774126	0.015734032	0.625052749	0.625052749
gene-Dmel_CG6415	0.391587304	0.021985845	0.625052749	0.625052749
gene-Dmel_CG10997	0.488859351	0.1004601	0.625052749	0.625052749
gene-Dmel_CG9695	0.534081533	0.061351742	0.625052749	0.625052749
gene-Dmel_CG3822	0.5814686	0.339939	0.626829854	0.626829854
gene-Dmel_CG4016	0.6273952	0.000678587	0.535317014	0.6273952
gene-LOC108138004	0.062448062	0.002210915	0.627403751	0.627403751
gene-Dmel_CG1945	0.299684772	0.6276037	0.585140838	0.6276037
gene-Dmel_CG1367	0.061369348	0.00329195	0.628291187	0.628291187
gene-Dmel_CG43367	0.321512175	0.3639132	0.628291187	0.628291187
gene-Dmel_CR45175	0.51503126	0.002936392	0.628291187	0.628291187
gene-Dmel_CG43770	0.001512036	0.1884666	0.628748447	0.628748447
gene-Dmel_CG2945	0.175466675	0.193185	0.628748447	0.628748447
gene-LOC108138801	0.013442561	0.000757736	0.630442497	0.630442497
gene-Dmel_CG8593	0.019814956	0.052102609	0.630442497	0.630442497
gene-Dmel_CG13322	0.199462137	0.5592489	0.630442497	0.630442497
gene-Dmel_CG3362	0.270823542	0.004978699	0.630442497	0.630442497
gene-Dmel_CG12998	0.296193924	0.007539287	0.630442497	0.630442497
gene-Dmel_CG1681	0.552851548	0.1936006	0.630442497	0.630442497
gene-Dmel_CG32632	7.61e-06	0.6306268	0.183840684	0.6306268
gene-Dmel_CG5685	0.165871973	0.012762608	0.630734496	0.630734496
gene-Dmel_CG6718	0.2380099	0.5806678	0.630734496	0.630734496
gene-Dmel_CG3929	0.422822758	0.2609371	0.630734496	0.630734496
gene-Dmel_CG10566	0.470119151	0.000942671	0.630734496	0.630734496
gene-Dmel_CG9864	0.560740016	0.014984004	0.630734496	0.630734496
gene-Dmel_CG42236	0.5745262	0.4167699	0.630734496	0.630734496
gene-Dmel_CG13008	0.290001137	0.1777321	0.631119408	0.631119408
gene-Dmel_CG8080	0.462849193	0.1995666	0.631119408	0.631119408
gene-LOC108147523	0.6336018	0.000328118	0.511593064	0.6336018
gene-Dmel_CG13607	0.034084553	0.053279341	0.634747146	0.634747146
gene-Dmel_CG4945	0.049864299	0.012913483	0.634747146	0.634747146
gene-Dmel_CG7224	0.056183165	0.056727093	0.634747146	0.634747146
gene-Dmel_CG10932	0.133904431	0.08398908	0.634747146	0.634747146
gene-Dmel_CG18530	0.137906283	0.033728303	0.634747146	0.634747146
gene-Dmel_CG45074	0.142244795	0.3631977	0.634747146	0.634747146
gene-Dmel_CG5505	0.27893562	0.029630597	0.634747146	0.634747146
gene-Dmel_CG4531	0.473287261	0.2443031	0.634747146	0.634747146
gene-Dmel_CG3608	0.5783282	0.044735481	0.634747146	0.634747146
gene-Dmel_CG1944	0.137906283	4.37e-07	0.634811232	0.634811232
gene-Dmel_CG6721	0.346198715	0.1994111	0.634811232	0.634811232
gene-LOC108136464	0.39230122	0.001472396	0.634811232	0.634811232
gene-Dmel_CG11007	0.438640262	0.1576742	0.634811232	0.634811232
gene-Dmel_CG1559	0.019428585	0.037075567	0.635315492	0.635315492
gene-Dmel_CG14246	0.002212233	0.5344293	0.635899145	0.635899145
gene-Dmel_CG8626	0.077775804	0.017968553	0.635899145	0.635899145
gene-Dmel_CG3842	0.473287261	1.02e-05	0.635899145	0.635899145
gene-Dmel_CG9198	0.55765385	0.08129716	0.635899145	0.635899145
gene-Dmel_CG32210	0.5743751	0.636143	0.605022936	0.636143
gene-Dmel_CG13531	0.474797296	0.3719512	0.636222253	0.636222253
gene-Dmel_CG3757	0.637095	0.521422	0.328925587	0.637095
gene-Dmel_CG6401	0.280205686	0.2507481	0.637648753	0.637648753
gene-Dmel_CG9727	0.354000153	0.09395452	0.637648753	0.637648753
gene-LOC108138605	0.6251069	6.25e-09	0.637648753	0.637648753
gene-Dmel_CG13650	0.6382195	0.002434392	0.42989766	0.6382195
gene-Dmel_CG1913	0.6382195	0.002936392	0.321100286	0.6382195
gene-Dmel_CG1636	0.6385206	0.001322755	0.020851369	0.6385206
gene-Dmel_CG11387	0.336801353	0.026979703	0.639881973	0.639881973
gene-Dmel_CG34394	0.493312354	0.1924817	0.63992233	0.63992233
gene-Dmel_CG17218	0.6403155	0.5263916	0.551426031	0.6403155
gene-Dmel_CG4721	0.227898789	0.000153412	0.640363817	0.640363817
gene-Dmel_CG6531	0.226220425	2.44e-06	0.640375967	0.640375967
gene-Dmel_CG8624	0.6411319	0.06306981	0.327486901	0.6411319
gene-Dmel_CG43691	0.069395583	0.026183798	0.641691255	0.641691255
gene-Dmel_CG4962	0.239125362	0.09272847	0.641691255	0.641691255
gene-LOC108139064	0.388217179	0.001207771	0.641691255	0.641691255
gene-Dmel_CG5840	0.455958684	2.74e-08	0.641691255	0.641691255
gene-Dmel_CG10146	0.473287261	0.1163803	0.641691255	0.641691255
gene-Dmel_CG43736	0.6180578	0.5861155	0.641691255	0.641691255
gene-Dmel_CG12814	0.334017401	0.6430418	0.402136931	0.6430418
gene-Dmel_CG8146	0.234081523	0.3183864	0.643990692	0.643990692
gene-Dmel_CG7108	0.6444954	0.2241132	0.380857704	0.6444954
gene-Dmel_CG42541	0.5703543	0.245673	0.644899796	0.644899796
gene-Dmel_CG6704	0.106140337	0.6449401	0.416288114	0.6449401
gene-LOC108139067	0.422822758	0.051965492	0.645304621	0.645304621
gene-Dmel_CG1454	0.448041506	0.6456978	0.581558538	0.6456978
gene-LOC108140942	0.000568479	0.3620522	0.645732965	0.645732965
gene-LOC108146861	0.008842006	0.06924195	0.645732965	0.645732965
gene-LOC108141547	0.062026401	0.5673945	0.645732965	0.645732965
gene-Dmel_CR42862	0.455958684	0.6457373	0.615662491	0.6457373
gene-Dmel_CG1009	0.322042726	0.6457404	0.519011169	0.6457404
gene-Dmel_CG13139	0.477260168	0.6457404	0.444406271	0.6457404
gene-Dmel_CG11440	0.6461308	0.1189399	0.363158236	0.6461308
gene-Dmel_CG8483	0.001135884	0.6462844	0.038684632	0.6462844
gene-Dmel_CG18362	0.6463492	0.5442675	0.348862479	0.6463492
gene-LOC108135838	0.479782074	0.188887	0.646773813	0.646773813
gene-Dmel_CG14472	0.532376688	0.061428516	0.646773813	0.646773813
gene-LOC108144282	0.095931102	0.021052422	0.646831341	0.646831341
gene-Dmel_CG6578	0.000624349	0.6471418	0.08413884	0.6471418
gene-Dmel_CG7529	0.6474904	4.8e-07	0.284737163	0.6474904
gene-Dmel_CG9056	0.457497753	0.6474926	0.624050314	0.6474926
gene-Dmel_CG10139	0.531717603	0.058260044	0.648158418	0.648158418
gene-Dmel_CG31211	0.6489336	0.027876802	0.624504196	0.6489336
gene-Dmel_CG11400	0.6491776	0.000296002	0.286342266	0.6491776
gene-Dmel_CG3331	0.000288076	0.433723	0.649293938	0.649293938
gene-Dmel_CG6560	0.000518066	0.001632629	0.649293938	0.649293938
gene-LOC108145989	0.001620836	6e-06	0.649293938	0.649293938
gene-Dmel_CG11094	0.007175435	0.033625671	0.649293938	0.649293938
gene-Dmel_CG2875	0.02378481	0.2161991	0.649293938	0.649293938
gene-Dmel_CG10763	0.039488509	1.8e-05	0.649293938	0.649293938
gene-Dmel_CG17097	0.05788129	0.034361908	0.649293938	0.649293938
gene-Dmel_CG7092	0.067248103	0.1570781	0.649293938	0.649293938
gene-Dmel_CG12075	0.17449372	0.011293393	0.649293938	0.649293938
gene-Dmel_CG33528	0.177030116	0.3114002	0.649293938	0.649293938
gene-Dmel_CG15678	0.285053315	0.1295687	0.649293938	0.649293938
gene-Dmel_CG10652	0.382712769	0.03851819	0.649293938	0.649293938
gene-Dmel_CG3441	0.422662014	0.4462489	0.649293938	0.649293938
gene-Dmel_CG18069	0.463052295	0.022788006	0.649293938	0.649293938
gene-Dmel_CG8050	0.463782201	0.012027891	0.649293938	0.649293938
gene-Dmel_CG6863	0.551810969	0.2301624	0.649293938	0.649293938
gene-Dmel_CG2727	0.016881837	0.6494699	0.402136931	0.6494699
gene-Dmel_CG8864	0.268184216	0.2273985	0.649622069	0.649622069
gene-Dmel_CG9384	0.476348604	0.026601162	0.649622069	0.649622069
gene-Dmel_CG12785	0.395120835	0.08907128	0.649643626	0.649643626
gene-Dmel_CG15528	0.6500103	1.92e-05	0.328925587	0.6500103
gene-Dmel_CG9312	0.6511107	0.001333799	0.251233965	0.6511107
gene-Dmel_CG5366	0.6514859	0.006311774	0.639881973	0.6514859
gene-Dmel_CG12505	0.6516556	0.053842863	0.24105137	0.6516556
gene-Dmel_CG10516	0.334017401	0.040952711	0.652365895	0.652365895
gene-Dmel_CG6429	0.359034147	1.79e-07	0.652657529	0.652657529
gene-Dmel_CG7129	0.384758252	0.002205422	0.652666975	0.652666975
gene-Dmel_CG10933	0.188382162	0.6529008	0.523628327	0.6529008
gene-Dmel_CG2979	1.63e-11	0.6544636	0.397324222	0.6544636
gene-Dmel_CG1981	0.484205245	0.476788	0.655036562	0.655036562
gene-Dmel_CG6675	0.6554411	0.3924915	0.219559085	0.6554411
gene-Dmel_CG9396	0.6556317	0.00123186	0.649293938	0.6556317
gene-Dmel_CG6121	0.381372377	0.008061527	0.657234888	0.657234888
gene-Dmel_CG17358	0.6265098	0.6572689	0.581558538	0.6572689
gene-Dmel_CG7734	0.539302577	0.2258033	0.658026679	0.658026679
gene-Dmel_CG13784	0.080992268	0.6597484	0.317542278	0.6597484
gene-Dmel_CG17843	0.057736959	0.011218378	0.661310782	0.661310782
gene-Dmel_CG9143	0.236852762	0.053699097	0.661687502	0.661687502
gene-Dmel_CG6889	0.276915128	0.09681607	0.661687502	0.661687502
gene-Dmel_CG45071	0.09235309	0.001577875	0.661785614	0.661785614
gene-Dmel_CG3158	0.6414907	9.29e-05	0.662309338	0.662309338
gene-Dmel_CG30281	0.519076666	0.024980272	0.662763191	0.662763191
gene-Dmel_CG9621	0.254697854	0.6636269	0.532909484	0.6636269
gene-Dmel_CR10102	0.6640385	0.043141012	0.357366442	0.6640385
gene-Dmel_CG14688	0.000541383	0.6644568	0.440266099	0.6644568
gene-Dmel_CG7510	0.014282039	0.3759356	0.665109551	0.665109551
gene-Dmel_CG16969	0.153483586	0.2307973	0.665109551	0.665109551
gene-Dmel_CG3723	0.264047572	0.3629181	0.665109551	0.665109551
gene-Dmel_CG5645	0.400577765	0.304754	0.665109551	0.665109551
gene-Dmel_CG2179	0.6531723	0.1056284	0.665109551	0.665109551
gene-Dmel_CG7478	0.005480821	1.11e-09	0.665237659	0.665237659
gene-Dmel_CG8315	0.1674693	0.039596195	0.665237659	0.665237659
gene-Dmel_CG15442	0.415254113	0.09475965	0.665237659	0.665237659
gene-Dmel_CG4220	0.107599768	0.6121883	0.66623244	0.66623244
gene-Dmel_CG2086	0.046852596	0.025098885	0.666937051	0.666937051
gene-Dmel_CG8310	0.350311476	0.001136957	0.666937051	0.666937051
gene-Dmel_CG1710	0.6265098	3.58e-05	0.666937051	0.666937051
gene-Dmel_CG31199	0.6669633	0.5402625	0.634112179	0.6669633
gene-Dmel_CG9328	0.011829498	0.6673383	0.510742158	0.6673383
gene-Dmel_CG32155	0.6676814	0.1396187	0.30470112	0.6676814
gene-Dmel_CG33207	0.213772199	0.2522503	0.668805856	0.668805856
gene-LOC108146336	0.518216078	0.030027538	0.668805856	0.668805856
gene-Dmel_CG14132	0.063788437	0.6705924	0.220267076	0.6705924
gene-Dmel_CG5643	0.27204663	0.6705924	0.649293938	0.6705924
gene-Dmel_CG8062	0.389599269	0.000493615	0.671414334	0.671414334
gene-Dmel_CG9559	0.006304899	0.6715174	0.533924353	0.6715174
gene-Dmel_CR44690	0.037449877	0.6717816	0.024624364	0.6717816
gene-Dmel_CG2674	0.5775043	0.005473253	0.67184942	0.67184942
gene-Dmel_CG10445	0.031896037	1.32e-07	0.672257514	0.672257514
gene-Dmel_CG3920	0.182424776	0.3903769	0.672257514	0.672257514
gene-Dmel_CG14215	0.492172814	0.3217585	0.672257514	0.672257514
gene-Dmel_CG7776	0.503206331	0.4061994	0.672257514	0.672257514
gene-Dmel_CG8464	0.19853527	0.672827	0.661687502	0.672827
gene-Dmel_CG17111	0.04546731	0.6729722	0.531928589	0.6729722
gene-Dmel_CG31808	0.33289937	0.1028907	0.672993733	0.672993733
gene-LOC108137371	0.673138	0.1681391	0.36775422	0.673138
gene-Dmel_CG6891	0.6732214	0.007411855	0.113172029	0.6732214
gene-LOC108149177	0.6732214	0.01550887	0.467800105	0.6732214
gene-Dmel_CG5789	0.6735122	1.3e-05	0.661687502	0.6735122
gene-Dmel_CG17646	0.343809035	0.055662801	0.673662734	0.673662734
gene-Dmel_CG6906	0.025288408	0.030561496	0.676372903	0.676372903
gene-Dmel_CG1483	0.089446146	7.72e-06	0.676372903	0.676372903
gene-Dmel_CG10811	0.242511569	0.1790755	0.676372903	0.676372903
gene-Dmel_CG30496	0.486787307	0.06617151	0.676372903	0.676372903
gene-Dmel_CG12262	0.6500103	1.03e-12	0.676372903	0.676372903
gene-Dmel_CG18285	0.496276713	0.4396459	0.677349028	0.677349028
gene-Dmel_CG1275	0.5700356	0.000171833	0.677349028	0.677349028
gene-Dmel_CG11799	0.6778726	0.2060168	0.65166505	0.6778726
gene-Dmel_CG5687	0.06577603	0.6789085	0.287836748	0.6789085
gene-Dmel_CG13363	0.21411575	0.3163005	0.679307715	0.679307715
gene-Dmel_CG2916	0.181942478	0.3984191	0.679989789	0.679989789
gene-Dmel_CG10888	0.296451268	0.5799246	0.680299493	0.680299493
gene-Dmel_CG9964	0.146016707	0.008258714	0.681436139	0.681436139
gene-Dmel_CG17249	0.5707262	0.255138	0.681436139	0.681436139
gene-Dmel_CG17323	0.262539638	0.6815826	0.504818549	0.6815826
gene-LOC108134560	0.013005759	0.02461317	0.682886795	0.682886795
gene-Dmel_CG3153	0.234673329	0.03851819	0.682886795	0.682886795
gene-LOC108145858	0.456222625	0.07823287	0.682886795	0.682886795
gene-Dmel_CG12753	0.6829076	0.0657881	0.532909484	0.6829076
gene-Dmel_CG5867	0.025403022	0.069545	0.683319672	0.683319672
gene-Dmel_CG8827	0.084895658	0.034062358	0.683319672	0.683319672
gene-Dmel_CG13957	0.205132435	0.1900947	0.683319672	0.683319672
gene-Dmel_CG12140	0.429559931	0.188887	0.683319672	0.683319672
gene-Dmel_CG11122	0.5700356	0.6044355	0.683319672	0.683319672
gene-Dmel_CG32499	0.26916516	0.6837099	0.284737163	0.6837099
gene-Dmel_CG4208	0.013768467	0.6839222	0.131234279	0.6839222
gene-Dmel_CG10573	0.00016434	0.6845567	0.039060689	0.6845567
gene-Dmel_CG4609	0.235055074	0.6845567	0.467800105	0.6845567
gene-Dmel_CG9753	0.246964568	0.000833959	0.684609659	0.684609659
gene-Dmel_CG12014	0.041929276	0.004353082	0.685531007	0.685531007
gene-Dmel_CG4317	0.0608784	0.003417308	0.685531007	0.685531007
gene-Dmel_CG7576	0.502615623	0.045734792	0.685531007	0.685531007
gene-Dmel_CG10289	0.327763898	0.6862771	0.671414334	0.6862771
gene-Dmel_CG17896	0.6867034	0.09865425	0.447460344	0.6867034
gene-LOC108135545	0.059649062	0.026780249	0.686734984	0.686734984
gene-Dmel_CG33950	0.141360569	0.005670421	0.686734984	0.686734984
gene-Dmel_CG4272	0.351960261	0.2470371	0.686734984	0.686734984
gene-Dmel_CG30438	0.5796278	0.06702866	0.686734984	0.686734984
gene-Dmel_CG9886	0.6706008	0.00566442	0.686734984	0.686734984
gene-Dmel_CG8196	0.258937263	0.02439378	0.687789367	0.687789367
gene-Dmel_CG4847	0.6880603	0.000981393	0.466374499	0.6880603
gene-Dmel_CG17520	0.401396494	1.07e-07	0.68822676	0.68822676
gene-Dmel_CG31183	0.231804771	0.4398139	0.688323527	0.688323527
gene-Dmel_CG32575	0.411305442	0.3414526	0.688323527	0.688323527
gene-LOC108147752	0.274899195	0.1464652	0.688913226	0.688913226
gene-Dmel_CG3402	0.442388509	0.013258034	0.688913226	0.688913226
gene-Dmel_CG1648	0.6893546	0.052608519	0.360786782	0.6893546
gene-Dmel_CG11430	0.266215826	0.6896315	0.457976847	0.6896315
gene-Dmel_CG4928	0.541913372	0.39297	0.689983011	0.689983011
gene-Dmel_CG14741	0.6486456	0.07558053	0.689983011	0.689983011
gene-Dmel_CG13813	0.083369892	0.2849287	0.690352673	0.690352673
gene-Dmel_CG3039	0.6906641	0.436888	0.634747146	0.6906641
gene-Dmel_CG33048	0.69133	0.012799263	0.50985516	0.69133
gene-Dmel_CG9005	0.6914384	0.4213347	0.344679655	0.6914384
gene-Dmel_CG11852	0.128849304	0.048287993	0.691664691	0.691664691
gene-Dmel_CG32810	0.5919588	0.2545345	0.691664691	0.691664691
gene-Dmel_CG12070	0.6880603	0.22451	0.691664691	0.691664691
gene-Dmel_CG42593	0.254684415	0.691824	0.527964774	0.691824
gene-LOC108145723	0.079565529	0.02644047	0.692911092	0.692911092
gene-Dmel_CG32666	0.6514859	0.001396436	0.692911092	0.692911092
gene-Dmel_CG12306	0.6932292	0.049629119	0.620594965	0.6932292
gene-Dmel_CG7036	0.552884921	0.3297525	0.693233509	0.693233509
gene-Dmel_CG3036	0.088457722	0.6934891	0.490748646	0.6934891
gene-Dmel_CG5414	0.5757736	0.6085767	0.693680485	0.693680485
gene-Dmel_CG5972	0.694097	0.000483759	0.624050314	0.694097
gene-Dmel_CG9155	0.694097	0.1894048	0.439825416	0.694097
gene-Dmel_CG2611	0.503305989	0.022015799	0.694244675	0.694244675
gene-Dmel_CG5412	0.6950007	0.6827704	0.687789367	0.6950007
gene-Dmel_CG13919	0.072343168	0.6488364	0.695225275	0.695225275
gene-Dmel_CG4935	0.448041506	0.2287103	0.695225275	0.695225275
gene-Dmel_CG14716	0.551429645	0.012220731	0.695225275	0.695225275
gene-Dmel_CG3421	0.064557539	0.012950925	0.695848345	0.695848345
gene-Dmel_CG6297	0.078807613	0.017351209	0.695848345	0.695848345
gene-LOC108137253	0.093622673	0.000114257	0.695848345	0.695848345
gene-Dmel_CG33120	0.234673329	0.450743	0.695848345	0.695848345
gene-Dmel_CG12499	0.379446045	0.021403275	0.695848345	0.695848345
gene-Dmel_CG2794	0.010696989	4.1e-05	0.695975366	0.695975366
gene-Dmel_CG3823	0.467192622	0.2214866	0.695975366	0.695975366
gene-Dmel_CG5958	0.107329196	0.2318776	0.696337346	0.696337346
gene-Dmel_CG3679	0.00017851	0.4120483	0.69765353	0.69765353
gene-Dmel_CG12149	0.027370932	0.029286399	0.69765353	0.69765353
gene-Dmel_CG9029	0.17835855	0.06779355	0.69765353	0.69765353
gene-Dmel_CG9088	0.26916516	0.4465815	0.69765353	0.69765353
gene-Dmel_CG8070	0.28767655	0.015733379	0.69765353	0.69765353
gene-Dmel_CG13422	0.455244397	0.039450519	0.69765353	0.69765353
gene-Dmel_CG1028	0.6982587	0.4056397	0.649293938	0.6982587
gene-Dmel_CG8425	0.02218075	0.6989384	0.194732419	0.6989384
gene-Dmel_CG8789	0.147758229	0.4694166	0.699031224	0.699031224
gene-Dmel_CG33976	0.000231441	0.6996567	0.226311556	0.6996567
gene-Dmel_CG5144	0.165871973	0.1120015	0.699924184	0.699924184
gene-Dmel_CG6995	0.7001199	0.3285371	0.649293938	0.7001199
gene-Dmel_CG1697	0.7002767	0.330726	0.585818176	0.7002767
gene-Dmel_CG9586	0.7011014	0.3746602	0.557211893	0.7011014
gene-Dmel_CG32179	0.414794046	0.1589056	0.701152849	0.701152849
gene-Dmel_CG5896	0.227892036	0.7015649	0.197165288	0.7015649
gene-Dmel_CG32816	0.358995218	0.7015649	0.413169569	0.7015649
gene-Dmel_CG5435	0.291584472	0.045673658	0.703435596	0.703435596
gene-Dmel_CG3174	2.53e-05	0.4386779	0.703907882	0.703907882
gene-Dmel_CG33329	0.351070942	0.2065527	0.703907882	0.703907882
gene-Dmel_CG9994	0.049070178	0.009582405	0.703950552	0.703950552
gene-Dmel_CG13506	0.124327013	0.06438975	0.703950552	0.703950552
gene-Dmel_CG8986	0.246765409	0.2886059	0.703950552	0.703950552
gene-Dmel_CG10379	0.262539638	0.4294274	0.703950552	0.703950552
gene-Dmel_CG4452	0.423534656	0.1451628	0.703950552	0.703950552
gene-Dmel_CG9936	0.488671289	0.002155482	0.703950552	0.703950552
gene-Dmel_CG7971	0.503182893	0.6964871	0.703950552	0.703950552
gene-Dmel_CG1954	0.558503052	0.2714203	0.703950552	0.703950552
gene-Dmel_CG43442	0.5745262	0.002020728	0.703950552	0.703950552
gene-Dmel_CG32380	0.186377517	0.026766901	0.703956978	0.703956978
gene-Dmel_CG12237	0.240134097	0.007705079	0.703956978	0.703956978
gene-LOC108150421	0.256898976	0.4290449	0.704078011	0.704078011
gene-Dmel_CG7558	0.673138	1.86e-07	0.704078011	0.704078011
gene-Dmel_CG12338	0.3866344	0.7041004	0.44415797	0.7041004
gene-Dmel_CG4019	0.425806412	0.7041032	0.689983011	0.7041032
gene-Dmel_CG17361	0.311127778	4.06e-05	0.704322889	0.704322889
gene-Dmel_CG6741	0.477095639	0.000859693	0.704322889	0.704322889
gene-Dmel_CG10510	0.212070458	0.048169012	0.706130659	0.706130659
gene-Dmel_CG12031	0.415254113	0.1513069	0.706130659	0.706130659
gene-Dmel_CG30035	0.474348121	0.006808888	0.706130659	0.706130659
gene-Dmel_CG44746	0.6821919	0.024505073	0.706130659	0.706130659
gene-Dmel_CG8929	0.7069062	0.06157401	0.551426031	0.7069062
gene-Dmel_CG12158	0.7069062	5.6e-05	0.668791843	0.7069062
gene-LOC108141388	0.015776527	1.17e-05	0.707157265	0.707157265
gene-Dmel_CG5321	0.476348604	0.08935377	0.707425637	0.707425637
gene-Dmel_CG6330	0.258937263	0.6890433	0.707507145	0.707507145
gene-Dmel_CG42321	0.7082265	0.016566602	0.459721048	0.7082265
gene-Dmel_CG9280	0.708425	0.011218378	0.655036562	0.708425
gene-Dmel_CG9977	0.098081251	0.7087109	0.435077189	0.7087109
gene-Dmel_CG4266	0.7088947	0.2905919	0.687789367	0.7088947
gene-Dmel_CG9134	0.7093083	2.21e-06	0.46523219	0.7093083
gene-Dmel_CG11130	0.000288076	0.5245455	0.709540473	0.709540473
gene-LOC108144117	0.06577603	0.024537414	0.709540473	0.709540473
gene-Dmel_CG9673	0.128882462	0.006760678	0.709540473	0.709540473
gene-Dmel_CG3857	0.14749475	0.198464	0.709540473	0.709540473
gene-Dmel_CG2986	0.286919043	0.2877585	0.709540473	0.709540473
gene-Dmel_CG17593	0.345288065	7.7e-11	0.709540473	0.709540473
gene-LOC108149827	0.362671972	2.64e-07	0.709540473	0.709540473
gene-Dmel_CG32147	0.467192622	0.5245583	0.709540473	0.709540473
gene-Dmel_CG15087	0.474772941	0.6706059	0.709540473	0.709540473
gene-Dmel_CG7326	0.503206331	3.32e-05	0.709540473	0.709540473
gene-Dmel_CG9204	0.53221542	0.003527532	0.709540473	0.709540473
gene-Dmel_CG8877	0.5676066	0.5997678	0.709540473	0.709540473
gene-Dmel_CG12878	0.5745262	0.7082837	0.709540473	0.709540473
gene-Dmel_CG10118	0.5745262	0.1099439	0.709540473	0.709540473
gene-Dmel_CG8201	0.7083129	0.2438636	0.709540473	0.709540473
gene-Dmel_CG43128	0.374846085	0.002839568	0.709566466	0.709566466
gene-Dmel_CG15456	0.6763635	0.002880206	0.709566466	0.709566466
gene-Dmel_CG3869	0.284197211	0.3752233	0.710108086	0.710108086
gene-Dmel_CG7169	0.7101182	0.5898976	0.649293938	0.7101182
gene-Dmel_CG18111	1.52e-06	0.021089904	0.710352619	0.710352619
gene-Dmel_CG3466	0.031890492	0.06087045	0.710352619	0.710352619
gene-Dmel_CG13641	0.358929446	0.002558783	0.710352619	0.710352619
gene-LOC108143310	0.495707293	0.7106734	0.628291187	0.7106734
gene-Dmel_CG3399	0.7110868	0.2830749	0.584704947	0.7110868
gene-Dmel_CG32743	0.089523133	0.7112108	0.615885304	0.7112108
gene-Dmel_CG7853	0.161926363	0.004141	0.711248726	0.711248726
gene-Dmel_CG6189	0.220248248	0.1194368	0.711248726	0.711248726
gene-Dmel_CG32599	0.7112629	0.002052898	0.033514638	0.7112629
gene-Dmel_CG7223	0.7112629	0.6044355	0.396556097	0.7112629
gene-Dmel_CG33144	0.7114131	0.04821667	0.690675577	0.7114131
gene-Dmel_CG8831	0.242522929	0.024453746	0.711488287	0.711488287
gene-Dmel_CG7664	0.387384796	0.6546711	0.711488287	0.711488287
gene-Dmel_CG8978	0.7125106	0.1981221	0.398923699	0.7125106
gene-LOC108143582	0.025566553	0.04353729	0.712602603	0.712602603
gene-Dmel_CG5249	0.7133715	0.1583982	0.548690487	0.7133715
gene-Dmel_CG10444	0.014813697	0.00022607	0.713385845	0.713385845
gene-Dmel_CG3019	0.12842278	0.1746134	0.713385845	0.713385845
gene-Dmel_CG2091	0.224632235	0.001015443	0.713385845	0.713385845
gene-Dmel_CG32555	0.24045865	0.438478	0.713385845	0.713385845
gene-Dmel_CG9425	0.5989875	0.00754998	0.713385845	0.713385845
gene-Dmel_CG42611	0.6232865	0.7136818	0.386215006	0.7136818
gene-LOC108144065	0.135493148	0.1552163	0.714701659	0.714701659
gene-Dmel_CG42347	0.7159845	0.025613985	0.681436139	0.7159845
gene-Dmel_CG17266	0.365911751	0.027763643	0.716490598	0.716490598
gene-Dmel_CG15085	0.066780634	0.5159606	0.717079745	0.717079745
gene-Dmel_CG2845	0.079268184	0.057514154	0.717079745	0.717079745
gene-Dmel_CG2082	0.377939112	0.012279853	0.717079745	0.717079745
gene-Dmel_CG4261	0.560524356	0.2424384	0.717079745	0.717079745
gene-Dmel_CG3564	0.384758252	0.000627406	0.717175538	0.717175538
gene-Dmel_CG2076	0.334047033	6.09e-06	0.717327993	0.717327993
gene-Dmel_CG7590	0.100920827	0.4908344	0.717447416	0.717447416
gene-Dmel_CG1044	0.231804771	0.3581869	0.717447416	0.717447416
gene-Dmel_CG2135	0.323941661	0.000293209	0.717447416	0.717447416
gene-Dmel_CG6750	0.32956135	0.5710383	0.717447416	0.717447416
gene-Dmel_CG13185	0.336801353	0.030191132	0.717447416	0.717447416
gene-LOC108138666	0.417473016	0.1643339	0.717447416	0.717447416
gene-Dmel_CG12052	0.473287261	0.2146519	0.717447416	0.717447416
gene-Dmel_CG18262	0.476176862	0.4748164	0.717447416	0.717447416
gene-Dmel_CG10431	0.5873574	0.2817837	0.717447416	0.717447416
gene-Dmel_CG9090	0.6640385	0.005255432	0.717447416	0.717447416
gene-Dmel_CG10086	0.673138	0.4099689	0.717447416	0.717447416
gene-Dmel_CG1401	0.679461	0.2129589	0.71778384	0.71778384
gene-Dmel_CG2781	0.166416388	0.1644308	0.718002439	0.718002439
gene-Dmel_CG32687	0.29600661	0.022087681	0.718002439	0.718002439
gene-LOC108136272	0.431780134	0.009639389	0.718002439	0.718002439
gene-Dmel_CG9262	0.7185777	0.001266434	0.435077189	0.7185777
gene-Dmel_CG5491	0.718736	0.3265495	0.684592624	0.718736
gene-Dmel_CG9261	0.030142934	0.7191196	0.285085846	0.7191196
gene-Dmel_CG33080	0.7192513	0.1505086	0.591401674	0.7192513
gene-Dmel_CG16749	0.7199075	0.1998275	0.378249588	0.7199075
gene-Dmel_CG1109	0.546260518	0.4122742	0.719965587	0.719965587
gene-Dmel_CG9765	0.6242471	0.5837024	0.720405698	0.720405698
gene-Dmel_CG13855	0.189878406	0.4613783	0.720431927	0.720431927
gene-Dmel_CG33970	0.000462731	0.5508797	0.720577434	0.720577434
gene-Dmel_CG3947	0.027096013	0.000192034	0.720577434	0.720577434
gene-Dmel_CG45070	0.308570811	0.017110358	0.720577434	0.720577434
gene-Dmel_CG7886	0.322970172	0.4620846	0.720577434	0.720577434
gene-Dmel_CG9741	0.338501267	0.000219343	0.720577434	0.720577434
gene-Dmel_CG31195	0.509809204	0.4618385	0.720577434	0.720577434
gene-Dmel_CG2146	0.27204663	0.1143102	0.720683345	0.720683345
gene-Dmel_CG3021	0.720936	0.1170473	0.573769215	0.720936
gene-Dmel_CG31635	0.028128598	0.7210269	0.254362139	0.7210269
gene-Dmel_CG31689	0.082565188	0.7211769	0.130354492	0.7211769
gene-Dmel_CG34350	0.12480323	0.1856512	0.721268999	0.721268999
gene-Dmel_CG8985	0.374846085	0.026680028	0.721268999	0.721268999
gene-Dmel_CG9427	0.374846085	0.0833336	0.721268999	0.721268999
gene-Dmel_CG1104	0.381372377	0.2328479	0.721268999	0.721268999
gene-Dmel_CG1618	0.422822758	0.026099911	0.721268999	0.721268999
gene-LOC108147177	0.465590475	0.000195183	0.721268999	0.721268999
gene-Dmel_CG10806	0.534081533	0.004607923	0.721268999	0.721268999
gene-Dmel_CG8594	0.541913372	0.1648142	0.721268999	0.721268999
gene-Dmel_CG4123	0.55765385	5.73e-08	0.721268999	0.721268999
gene-Dmel_CG5482	0.5645587	1.68e-11	0.721268999	0.721268999
gene-Dmel_CG2822	0.6444954	1.57e-05	0.721268999	0.721268999
gene-Dmel_CG17544	0.7215477	0.3056676	0.679068759	0.7215477
gene-Dmel_CG10336	0.7215477	0.000505191	0.677349028	0.7215477
gene-Dmel_CG9815	0.068572513	0.055932885	0.722105595	0.722105595
gene-LOC108140430	0.195501832	0.131307	0.722105595	0.722105595
gene-Dmel_CG4337	0.219721331	0.1024246	0.722105595	0.722105595
gene-Dmel_CG17150	0.249251231	0.1827746	0.722105595	0.722105595
gene-LOC108134705	0.456069551	6.64e-06	0.722105595	0.722105595
gene-Dmel_CG14223	0.376945293	0.2161991	0.722492848	0.722492848
gene-Dmel_CG44838	0.7236098	0.040952711	0.113172029	0.7236098
gene-Dmel_CG8896	0.0574038	0.7241401	0.055869588	0.7241401
gene-Dmel_CG15773	0.201551622	0.7241401	0.581558538	0.7241401
gene-Dmel_CG17928	0.013807786	0.1671801	0.724232337	0.724232337
gene-Dmel_CG2092	0.292119442	0.7244965	0.709540473	0.7244965
gene-Dmel_CG7099	0.38881672	0.7248657	0.665109551	0.7248657
gene-Dmel_CG14517	0.39230122	0.2027451	0.724892191	0.724892191
gene-Dmel_CG7649	0.345288065	0.7256498	0.495223449	0.7256498
gene-Dmel_CG12117	0.012538142	0.1543463	0.726584219	0.726584219
gene-Dmel_CG15879	0.139492215	0.1433441	0.726597531	0.726597531
gene-Dmel_CG7808	0.274441814	0.03442142	0.726597531	0.726597531
gene-Dmel_CG42329	0.382640605	0.000518813	0.726597531	0.726597531
gene-Dmel_CG11141	0.488347012	0.2310778	0.726597531	0.726597531
gene-Dmel_CG11594	0.561148426	1.03e-09	0.726597531	0.726597531
gene-Dmel_CG7586	0.6450663	0.7053442	0.726597531	0.726597531
gene-Dmel_CG18766	0.6723909	0.014387262	0.726597531	0.726597531
gene-Dmel_CG9324	0.434791833	6.47e-08	0.727876801	0.727876801
gene-Dmel_CG1960	0.36047085	1.38e-06	0.728045244	0.728045244
gene-Dmel_CG1812	0.7288424	0.1053743	0.154531325	0.7288424
gene-Dmel_CG7453	0.15601703	0.729255	0.189014066	0.729255
gene-Dmel_CG12085	0.512789583	0.053876721	0.729771389	0.729771389
gene-Dmel_CG3696	0.448041506	0.7300685	0.688323527	0.7300685
gene-Dmel_CG8766	0.169383397	0.730827	0.709540473	0.730827
gene-Dmel_CG10423	0.233197101	0.015383376	0.731156514	0.731156514
gene-Dmel_CG5322	0.169383397	0.003287535	0.731391357	0.731391357
gene-Dmel_CG4360	0.209346798	0.6088073	0.731391357	0.731391357
gene-Dmel_CG6094	0.240793763	0.5729021	0.731391357	0.731391357
gene-Dmel_CG15101	0.434770638	2.27e-05	0.731391357	0.731391357
gene-Dmel_CG17352	0.484669137	0.000699959	0.731391357	0.731391357
gene-Dmel_CG9995	0.491038736	0.6647697	0.731391357	0.731391357
gene-LOC108148316	0.6261914	1.95e-05	0.731391357	0.731391357
gene-Dmel_CG3328	0.6669633	0.4796867	0.731391357	0.731391357
gene-Dmel_CG32169	0.6887684	0.1610799	0.731391357	0.731391357
gene-Dmel_CG31753	0.505124314	0.6477265	0.731711906	0.731711906
gene-Dmel_CG9795	0.147033369	0.7318826	0.591401674	0.7318826
gene-Dmel_CG4842	0.382088605	0.018846869	0.734013544	0.734013544
gene-Dmel_CG33090	0.7340941	0.1165128	0.732798286	0.7340941
gene-Dmel_CG4464	0.21990786	0.07727076	0.734141999	0.734141999
gene-LOC108144031	0.538727594	0.3309413	0.734141999	0.734141999
gene-Dmel_CG9239	0.6486456	0.4429141	0.734141999	0.734141999
gene-Dmel_CG3061	0.114965794	0.133946	0.734398118	0.734398118
gene-Dmel_CG10462	0.5913799	0.4696973	0.735999492	0.735999492
gene-Dmel_CG2675	0.7362059	0.038211127	0.706130659	0.7362059
gene-Dmel_CG5940	0.178898429	0.1948763	0.736582678	0.736582678
gene-LOC108135584	0.5935514	0.00016251	0.73659498	0.73659498
gene-Dmel_CG7609	0.6411319	0.7366635	0.649293938	0.7366635
gene-Dmel_CG2493	0.139271562	0.206086	0.73675823	0.73675823
gene-Dmel_CG4133	0.196437206	0.5364353	0.73675823	0.73675823
gene-Dmel_CG14259	0.7367825	0.7374689	0.577538248	0.7374689
gene-Dmel_CG1344	0.7376941	0.1172631	0.585818176	0.7376941
gene-Dmel_CG7904	0.262980261	0.3702231	0.737718666	0.737718666
gene-Dmel_CG6866	0.342414331	5.25e-05	0.737718666	0.737718666
gene-Dmel_CG8270	0.430498999	0.7378289	0.641691255	0.7378289
gene-Dmel_CG8484	0.054528543	0.00988703	0.739249553	0.739249553
gene-Dmel_CG3616	0.15601703	0.7392577	0.722241818	0.7392577
gene-Dmel_CG33115	0.7397364	0.1365711	0.560536952	0.7397364
gene-Dmel_CG7554	0.019238237	0.739854	0.690352673	0.739854
gene-Dmel_CG16789	0.7407568	0.2102369	0.709540473	0.7407568
gene-Dmel_CG30046	0.005678649	0.7410676	0.113172029	0.7410676
gene-Dmel_CG42276	0.284197211	0.012762608	0.741334402	0.741334402
gene-Dmel_CG18278	0.308570811	0.1372397	0.741334402	0.741334402
gene-Dmel_CG8210	0.343809035	0.4069647	0.741334402	0.741334402
gene-Dmel_CG34327	0.6862084	0.176375	0.741334402	0.741334402
gene-Dmel_CG9828	0.141360569	0.002257906	0.741412175	0.741412175
gene-Dmel_CG9351	0.415213359	0.1781935	0.741412175	0.741412175
gene-Dmel_CG14526	0.199076546	0.00074933	0.74178439	0.74178439
gene-Dmel_CG17035	0.554929318	6.15e-07	0.74178439	0.74178439
gene-LOC108135658	0.6407523	0.028837145	0.74178439	0.74178439
gene-Dmel_CG4453	0.076996289	0.7419688	0.440266099	0.7419688
gene-Dmel_CG12737	0.254697854	0.7419688	0.731391357	0.7419688
gene-Dmel_CG34325	0.743116	0.6101523	0.564117808	0.743116
gene-Dmel_CG11951	0.048584228	0.7432689	0.619013309	0.7432689
gene-Dmel_CG15771	0.013858536	0.743672	0.44328057	0.743672
gene-Dmel_CG17117	0.003120288	0.7438531	0.199939062	0.7438531
gene-Dmel_CG15287	0.376945293	0.08451403	0.743997848	0.743997848
gene-Dmel_CG32056	0.744017	0.002530532	0.652776069	0.744017
gene-Dmel_CG12283	0.000185748	6.05e-05	0.744074134	0.744074134
gene-Dmel_CG13024	0.049205592	0.005843549	0.744074134	0.744074134
gene-Dmel_CG4759	0.411305442	0.026074227	0.744074134	0.744074134
gene-Dmel_CG2960	0.480042463	0.042616836	0.744074134	0.744074134
gene-Dmel_CG9282	0.552569152	0.2359404	0.744074134	0.744074134
gene-Dmel_CG4907	0.063502654	0.07092108	0.74416352	0.74416352
gene-LOC108150324	0.213568461	0.339824	0.74416352	0.74416352
gene-Dmel_CG11073	0.25687104	8.9e-13	0.74416352	0.74416352
gene-Dmel_CG42320	0.744658	0.4113982	0.533924353	0.744658
gene-Dmel_CG3106	0.745106	0.023629531	0.467800105	0.745106
gene-Dmel_CG5489	0.419572346	0.1993636	0.745391442	0.745391442
gene-Dmel_CG17046	0.004602213	0.7468073	0.148290231	0.7468073
gene-Dmel_CG34379	0.081423378	0.7468073	0.369169849	0.7468073
gene-Dmel_CG15529	0.5869871	0.7471488	0.680299493	0.7471488
gene-Dmel_CG46385	0.518119051	0.7472962	0.710352619	0.7472962
gene-Dmel_CG9358	0.7477538	2.91e-05	0.468132209	0.7477538
gene-Dmel_CG10693	0.7477538	0.003781602	0.717447416	0.7477538
gene-Dmel_CG2854	0.247790728	0.1396413	0.74787616	0.74787616
gene-Dmel_CG10071	0.448342952	0.0837572	0.74787616	0.74787616
gene-Dmel_CG8318	0.7485881	0.036425841	0.543661817	0.7485881
gene-Dmel_CG4947	0.7489498	0.5645114	0.57509844	0.7489498
gene-Dmel_CG9222	0.519810424	0.5257729	0.749316264	0.749316264
gene-Dmel_CG5081	0.6313062	0.007213887	0.749316264	0.749316264
gene-Dmel_CG3074	0.01219008	0.1706106	0.750066298	0.750066298
gene-Dmel_CG10971	0.049864299	0.005370509	0.750066298	0.750066298
gene-Dmel_CG17104	0.527881636	0.4692475	0.750267141	0.750267141
gene-LOC108140453	0.252532645	0.163377	0.750353295	0.750353295
gene-Dmel_CG14745	0.425643277	0.2520595	0.750584477	0.750584477
gene-Dmel_CG32137	0.7517777	0.2046669	0.715388436	0.7517777
gene-Dmel_CG5611	0.397593181	2.15e-07	0.751931952	0.751931952
gene-Dmel_CG11172	0.300930631	0.5946351	0.751971306	0.751971306
gene-Dmel_CG10001	0.7520088	0.1118537	0.727876801	0.7520088
gene-Dmel_CG42533	0.419572346	0.043008933	0.752527953	0.752527953
gene-Dmel_CG2017	0.6470648	0.034809695	0.752527953	0.752527953
gene-Dmel_CG12105	0.7525436	0.010078106	0.319586172	0.7525436
gene-Dmel_CG5661	0.7525436	0.3147545	0.552513598	0.7525436
gene-Dmel_CG42275	0.506977497	0.014632194	0.752831556	0.752831556
gene-Dmel_CG10732	0.7532667	0.003814599	0.721268999	0.7532667
gene-Dmel_CG32564	0.220248248	0.7536578	0.402136931	0.7536578
gene-Dmel_CG9726	0.415254113	0.7537637	0.237158989	0.7537637
gene-LOC108142642	0.117772418	0.046433578	0.753823255	0.753823255
gene-Dmel_CG15803	0.326255776	0.006311774	0.753823255	0.753823255
gene-LOC108142301	0.476446796	0.000962489	0.753823255	0.753823255
gene-Dmel_CG43365	0.7543199	0.325192	0.606121579	0.7543199
gene-Dmel_CG3632	0.318683678	0.001600239	0.754631334	0.754631334
gene-Dmel_CG8821	0.123570069	0.7423081	0.754930048	0.754930048
gene-Dmel_CG1544	0.19710733	1.56e-05	0.755074664	0.755074664
gene-Dmel_CG18817	0.492172814	0.000105776	0.755074664	0.755074664
gene-Dmel_CG10023	0.7551478	0.6240472	0.629352802	0.7551478
gene-Dmel_CG8547	0.044671586	0.7553552	0.635899145	0.7553552
gene-Dmel_CG31037	0.7555707	0.1759794	0.753823255	0.7555707
gene-Dmel_CG7744	0.073591589	0.000968611	0.755656297	0.755656297
gene-Dmel_CG10698	0.076456101	0.004744524	0.755656297	0.755656297
gene-Dmel_CG7584	0.7217407	0.7557125	0.581558538	0.7557125
gene-Dmel_CG1832	0.7559157	0.27852	0.703950552	0.7559157
gene-Dmel_CG9730	0.7563055	0.4497285	0.751971306	0.7563055
gene-Dmel_CG5730	0.7563738	0.061261984	0.301744758	0.7563738
gene-Dmel_CG42678	0.7563738	6.03e-11	0.618257539	0.7563738
gene-Dmel_CG16974	0.7563738	0.000755945	0.673662734	0.7563738
gene-Dmel_CG42640	0.7565881	4.78e-05	0.457411387	0.7565881
gene-Dmel_CG1845	0.7397247	0.5087021	0.756772759	0.756772759
gene-Dmel_CG2121	0.7568472	0.5144485	0.537061283	0.7568472
gene-Dmel_CG13852	0.064900567	0.4827596	0.756924897	0.756924897
gene-Dmel_CG1475	0.247797574	0.140474	0.756924897	0.756924897
gene-Dmel_CG3268	0.43901944	0.037018136	0.756924897	0.756924897
gene-Dmel_CG14749	0.6463492	0.1050107	0.756924897	0.756924897
gene-Dmel_CG9135	0.7571997	0.1396187	0.624504196	0.7571997
gene-Dmel_CG3605	0.342695989	0.7573307	0.682886795	0.7573307
gene-Dmel_CG15582	0.012334988	0.5813763	0.757596459	0.757596459
gene-Dmel_CG1883	0.262980261	0.027730384	0.757596459	0.757596459
gene-Dmel_CG7009	0.7580156	2.43e-05	0.630734496	0.7580156
gene-Dmel_CG1112	0.292112643	0.7580444	0.655510383	0.7580444
gene-Dmel_CG6235	0.7583344	0.2359404	0.726597531	0.7583344
gene-Dmel_CG33957	0.266983655	0.7589453	0.44415797	0.7589453
gene-Dmel_CG1829	0.001964203	0.7591353	0.135202428	0.7591353
gene-Dmel_CG4065	0.7596619	0.2391834	0.751971306	0.7596619
gene-Dmel_CG6027	0.279796384	0.5121609	0.759780735	0.759780735
gene-Dmel_CG32808	0.345500047	0.00166906	0.759780735	0.759780735
gene-Dmel_CG6656	0.47154447	0.001276829	0.759780735	0.759780735
gene-LOC108136380	0.7604702	0.07118101	0.61995026	0.7604702
gene-Dmel_CG4353	0.213772199	0.5417174	0.760728047	0.760728047
gene-Dmel_CG8323	0.359406895	0.037392792	0.760728047	0.760728047
gene-Dmel_CG8332	0.380169737	0.131307	0.760728047	0.760728047
gene-Dmel_CG1897	0.304347481	0.7619926	0.543661817	0.7619926
gene-Dmel_CG7052	0.261676215	0.01836244	0.762044382	0.762044382
gene-Dmel_CG8922	0.232599706	0.009555475	0.762733485	0.762733485
gene-Dmel_CG16896	0.375648586	0.00797474	0.762733485	0.762733485
gene-Dmel_CR34590	0.6788852	0.016184853	0.762825598	0.762825598
gene-Dmel_CG6222	0.7632263	0.6607785	0.709540473	0.7632263
gene-Dmel_CG5508	0.7632263	0.7336123	0.62023541	0.7632263
gene-Dmel_CG1966	0.254194125	0.004313587	0.763598716	0.763598716
gene-Dmel_CG33106	0.7288424	0.7640698	0.737648657	0.7640698
gene-Dmel_CG2747	0.368897072	0.000597498	0.764365691	0.764365691
gene-Dmel_CG17556	0.399359153	0.001614514	0.764365691	0.764365691
gene-Dmel_CG10520	0.5796278	0.038517309	0.764365691	0.764365691
gene-Dmel_CG5325	0.179086586	0.3924915	0.764393714	0.764393714
gene-Dmel_CG7422	0.082883874	0.08319234	0.7650275	0.7650275
gene-Dmel_CG5557	0.6635121	0.08582672	0.765085138	0.765085138
gene-Dmel_CG3597	2.59e-05	0.7655774	0.351066957	0.7655774
gene-Dmel_CG10131	0.7660162	0.1968697	0.319586172	0.7660162
gene-Dmel_CG5455	0.097811747	0.000107786	0.766721053	0.766721053
gene-Dmel_CG8028	0.7676147	0.2251043	0.755656297	0.7676147
gene-Dmel_CG8616	0.339779987	0.470498	0.768383857	0.768383857
gene-Dmel_CG46304	0.419549491	0.3091528	0.768383857	0.768383857
gene-Dmel_CG3578	0.444738189	0.4712498	0.768383857	0.768383857
gene-Dmel_CG9214	0.508803711	0.051230713	0.768383857	0.768383857
gene-LOC108143391	0.527924395	0.000914792	0.768383857	0.768383857
gene-Dmel_CG12846	0.706983	0.035272596	0.768383857	0.768383857
gene-Dmel_CG14529	0.7696279	0.06818354	0.65067107	0.7696279
gene-Dmel_CG1318	0.543910464	0.7696987	0.62023541	0.7696987
gene-Dmel_CG7180	0.222939419	0.1194368	0.769872808	0.769872808
gene-Dmel_CG43394	0.466035406	0.7705294	0.476624774	0.7705294
gene-Dmel_CG30170	0.269614938	0.1329421	0.770631486	0.770631486
gene-Dmel_CG10270	0.277509251	0.6695134	0.770959218	0.770959218
gene-Dmel_CG13478	0.7710081	0.1625013	0.598172261	0.7710081
gene-Dmel_CG4821	0.406896646	0.002008554	0.771092788	0.771092788
gene-Dmel_CG7791	0.495707293	0.4462994	0.771092788	0.771092788
gene-Dmel_CG10363	0.069323075	0.6823806	0.771250372	0.771250372
gene-Dmel_CG12109	0.6411319	0.005712573	0.771294689	0.771294689
gene-Dmel_CG6329	0.213772199	0.3251822	0.771587366	0.771587366
gene-Dmel_CG1633	0.396714458	0.000426003	0.771587366	0.771587366
gene-Dmel_CG3309	0.468627537	0.2219133	0.771587366	0.771587366
gene-Dmel_CG1133	0.074896497	0.7717981	0.212504206	0.7717981
gene-Dmel_CG34220	0.358321687	0.7565924	0.772458579	0.772458579
gene-Dmel_CG5196	0.505124314	0.4836581	0.772458579	0.772458579
gene-Dmel_CG17343	0.6831596	0.6992014	0.772458579	0.772458579
gene-Dmel_CG7642	0.368797642	0.7727372	0.505924869	0.7727372
gene-Dmel_CG1362	0.445528358	0.7729837	0.73675823	0.7729837
gene-Dmel_CG9484	0.376945293	0.7732785	0.60605231	0.7732785
gene-Dmel_CG3525	0.035330213	0.015383376	0.77346667	0.77346667
gene-Dmel_CG11970	0.7468619	0.7740299	0.689983011	0.7740299
gene-Dmel_CG31320	0.183579428	0.7747156	0.686734984	0.7747156
gene-Dmel_CG32425	0.03092714	0.351295	0.775099105	0.775099105
gene-Dmel_CG6972	0.262883587	0.2062426	0.77537618	0.77537618
gene-Dmel_CG11940	0.6814901	0.7532709	0.776172348	0.776172348
gene-Dmel_CG2714	0.6172868	0.7764857	0.764365691	0.7764857
gene-Dmel_CG2358	0.7768539	0.022091366	0.712459353	0.7768539
gene-LOC108142569	0.069829474	0.035407342	0.776915688	0.776915688
gene-Dmel_CG1886	0.090876586	0.049428743	0.776915688	0.776915688
gene-Dmel_CG42268	0.7770452	0.4022439	0.676372903	0.7770452
gene-Dmel_CG8529	0.7770452	0.039449812	0.655510383	0.7770452
gene-Dmel_CG3159	0.000554745	0.1795016	0.777090802	0.777090802
gene-Dmel_CG9686	0.00788137	0.000999666	0.777090802	0.777090802
gene-Dmel_CG10550	0.017149879	7.48e-09	0.777090802	0.777090802
gene-Dmel_CG7399	0.072111719	0.4986839	0.777090802	0.777090802
gene-Dmel_CG1665	0.096795565	6.5e-06	0.777090802	0.777090802
gene-Dmel_CG14648	0.106140337	0.2213675	0.777090802	0.777090802
gene-Dmel_CG6440	0.131071196	0.1286339	0.777090802	0.777090802
gene-Dmel_CG17330	0.13467598	0.6399322	0.777090802	0.777090802
gene-Dmel_CG16972	0.169869935	0.061351742	0.777090802	0.777090802
gene-Dmel_CG33140	0.175978094	0.032617149	0.777090802	0.777090802
gene-Dmel_CG10067	0.179086586	0.1774501	0.777090802	0.777090802
gene-Dmel_CG16713	0.188382162	1.39e-06	0.777090802	0.777090802
gene-Dmel_CG4897	0.253388901	0.015803232	0.777090802	0.777090802
gene-Dmel_CG42807	0.255432784	0.1086414	0.777090802	0.777090802
gene-Dmel_CG16926	0.282792113	0.519782	0.777090802	0.777090802
gene-Dmel_CG9392	0.326456274	0.22753	0.777090802	0.777090802
gene-Dmel_CG43658	0.341859108	0.2760364	0.777090802	0.777090802
gene-Dmel_CG9990	0.341859108	0.138663	0.777090802	0.777090802
gene-Dmel_CG17509	0.376945293	0.056774326	0.777090802	0.777090802
gene-Dmel_CG14032	0.394043875	4.02e-05	0.777090802	0.777090802
gene-Dmel_CG1420	0.416204496	0.7631074	0.777090802	0.777090802
gene-Dmel_CG1490	0.421108482	0.4996143	0.777090802	0.777090802
gene-Dmel_CG5405	0.435456535	0.006885109	0.777090802	0.777090802
gene-Dmel_CG42676	0.467192622	0.1748691	0.777090802	0.777090802
gene-Dmel_CG32344	0.469238505	0.036395182	0.777090802	0.777090802
gene-Dmel_CG16973	0.473287261	0.003955307	0.777090802	0.777090802
gene-Dmel_CG4604	0.476348604	5.47e-07	0.777090802	0.777090802
gene-Dmel_CG14935	0.503206331	0.062514215	0.777090802	0.777090802
gene-Dmel_CG16727	0.537586458	0.3372883	0.777090802	0.777090802
gene-Dmel_CG17762	0.53981395	0.1450441	0.777090802	0.777090802
gene-Dmel_CG4320	0.54320229	0.4096536	0.777090802	0.777090802
gene-Dmel_CG9310	0.564833	0.1659632	0.777090802	0.777090802
gene-Dmel_CG16700	0.5740499	0.01354845	0.777090802	0.777090802
gene-Dmel_CG11987	0.5998488	0.7649703	0.777090802	0.777090802
gene-Dmel_CG1333	0.6001391	0.000414743	0.777090802	0.777090802
gene-Dmel_CG17116	0.6115743	7.73e-08	0.777090802	0.777090802
gene-Dmel_CR45525	0.6170416	0.5422214	0.777090802	0.777090802
gene-Dmel_CG7622	0.625426	0.1110296	0.777090802	0.777090802
gene-Dmel_CG10504	0.6355762	0.028826936	0.777090802	0.777090802
gene-Dmel_CG14548	0.6403155	0.08352418	0.777090802	0.777090802
gene-Dmel_CG43129	0.6635001	0.7269426	0.777090802	0.777090802
gene-Dmel_CG7354	0.6867034	0.07424479	0.777090802	0.777090802
gene-Dmel_CG31151	0.6871304	0.2731192	0.777090802	0.777090802
gene-Dmel_CG16940	0.6978686	0.2055139	0.777090802	0.777090802
gene-LOC108144812	0.7001199	0.2585712	0.777090802	0.777090802
gene-Dmel_CG8730	0.7069062	0.024723246	0.777090802	0.777090802
gene-Dmel_CG6042	0.7339499	0.000609269	0.777090802	0.777090802
gene-Dmel_CG1965	0.756224	0.4617158	0.777090802	0.777090802
gene-Dmel_CG13482	0.7644618	0.632241	0.777090802	0.777090802
gene-Dmel_CG3905	0.7776607	3.89e-08	0.777090802	0.7776607
gene-Dmel_CG1970	0.7776607	0.117465	0.71013797	0.7776607
gene-Dmel_CG10367	0.339581698	0.7780797	0.615885304	0.7780797
gene-Dmel_CG5794	0.402374693	0.7780797	0.573769215	0.7780797
gene-Dmel_CG5655	0.511274776	0.007409228	0.778146007	0.778146007
gene-Dmel_CG8093	0.7784121	1.55e-05	0.431287999	0.7784121
gene-Dmel_CG34414	0.43041068	0.4171138	0.778483244	0.778483244
gene-Dmel_CG15088	0.002401567	0.002958163	0.77856671	0.77856671
gene-Dmel_CG12512	0.019537354	0.000109049	0.77856671	0.77856671
gene-Dmel_CG18273	0.065586254	0.024401871	0.77856671	0.77856671
gene-Dmel_CG8376	0.110735335	0.038125781	0.77856671	0.77856671
gene-Dmel_CG10221	0.22000131	0.3903769	0.77856671	0.77856671
gene-Dmel_CG10328	0.399115565	0.032951825	0.77856671	0.77856671
gene-Dmel_CG14715	0.439283674	0.2381674	0.77856671	0.77856671
gene-Dmel_CG11069	0.544367637	0.07548018	0.77856671	0.77856671
gene-Dmel_CG32434	0.7563055	0.07305682	0.77856671	0.77856671
gene-Dmel_CG15626	0.253799543	0.7790237	0.720577434	0.7790237
gene-Dmel_CG14489	0.00578137	0.000417334	0.779744353	0.779744353
gene-Dmel_CG3713	0.084690273	0.6224823	0.779744353	0.779744353
gene-Dmel_CG30108	0.098673377	0.002958163	0.779744353	0.779744353
gene-Dmel_CG6024	0.106140337	2.21e-06	0.779744353	0.779744353
gene-Dmel_CG32315	0.121574194	0.4697929	0.779744353	0.779744353
gene-Dmel_CG10944	0.204112812	0.004982189	0.779744353	0.779744353
gene-Dmel_CG4523	0.219256669	0.037333894	0.779744353	0.779744353
gene-Dmel_CG7524	0.234673329	2.7e-06	0.779744353	0.779744353
gene-Dmel_CG31030	0.326456274	0.3445375	0.779744353	0.779744353
gene-Dmel_CG3780	0.328141697	0.3852714	0.779744353	0.779744353
gene-Dmel_CG14514	0.396714458	0.00600969	0.779744353	0.779744353
gene-Dmel_CG5707	0.6489336	0.06490214	0.779744353	0.779744353
gene-Dmel_CG10244	0.41681884	0.1866178	0.780131688	0.780131688
gene-Dmel_CG32602	0.6790002	0.050564548	0.780131688	0.780131688
gene-Dmel_CG7380	0.7818377	0.6845567	0.749316264	0.7818377
gene-Dmel_CG12284	0.050794783	0.7827444	0.641691255	0.7827444
gene-Dmel_CG6583	0.505124314	0.7827444	0.48605084	0.7827444
gene-Dmel_CG1668	0.7827869	0.007015847	0.057639124	0.7827869
gene-LOC108138169	0.025711462	0.2396926	0.782805892	0.782805892
gene-Dmel_CG7207	0.115276491	0.3867249	0.782805892	0.782805892
gene-Dmel_CG6199	0.182027287	0.06617151	0.782805892	0.782805892
gene-Dmel_CG6311	0.316513482	0.5502466	0.782805892	0.782805892
gene-Dmel_CG42271	0.351121397	0.004307101	0.782805892	0.782805892
gene-Dmel_CG3655	0.391587304	0.3089013	0.782805892	0.782805892
gene-Dmel_CG8279	0.476348604	0.507173	0.782805892	0.782805892
gene-Dmel_CG4252	0.490133712	0.012668553	0.782805892	0.782805892
gene-Dmel_CG30360	0.5649223	0.2103156	0.782805892	0.782805892
gene-Dmel_CG10084	0.5846657	0.1817852	0.782805892	0.782805892
gene-Dmel_CG3903	0.7226387	1.52e-07	0.782805892	0.782805892
gene-Dmel_CG3407	0.441168084	0.7831874	0.557211893	0.7831874
gene-LOC108148100	0.7837059	6.69e-08	0.564117808	0.7837059
gene-LOC108144151	0.233197101	0.06725859	0.783777279	0.783777279
gene-Dmel_CG8366	0.386340819	0.2873566	0.783777279	0.783777279
gene-Dmel_CG9149	0.39230122	0.3280989	0.783777279	0.783777279
gene-Dmel_CG1866	0.7129515	0.2164057	0.783777279	0.783777279
gene-Dmel_CG44244	0.429559931	0.6793487	0.783880155	0.783880155
gene-Dmel_CG2852	0.554004	0.037018136	0.783880155	0.783880155
gene-Dmel_CG8086	0.7843536	0.4335102	0.777090802	0.7843536
gene-Dmel_CG7113	0.359034147	0.5472779	0.785050046	0.785050046
gene-Dmel_CG11303	0.194351903	0.038919719	0.785538766	0.785538766
gene-Dmel_CG7104	0.7629022	0.7862844	0.677349028	0.7862844
gene-Dmel_CG2297	0.22000131	0.017109574	0.787737647	0.787737647
gene-Dmel_CG7255	0.279796384	0.3023477	0.787737647	0.787737647
gene-Dmel_CG30421	0.31828518	0.048616283	0.787737647	0.787737647
gene-Dmel_CG15693	0.346223401	0.08698647	0.787737647	0.787737647
gene-Dmel_CG3114	0.452850196	0.3323267	0.787737647	0.787737647
gene-Dmel_CG31390	0.513166696	0.7819321	0.787737647	0.787737647
gene-Dmel_CG3647	0.561001653	0.001602629	0.787737647	0.787737647
gene-Dmel_CG14998	0.7250157	0.5104821	0.787737647	0.787737647
gene-Dmel_CG5485	0.003890743	0.00018002	0.787983799	0.787983799
gene-Dmel_CG1571	0.20402602	0.049770262	0.787983799	0.787983799
gene-Dmel_CG32681	0.220248248	0.06428702	0.787983799	0.787983799
gene-Dmel_CG5343	0.254194125	0.177254	0.787983799	0.787983799
gene-Dmel_CG9943	0.425643277	1.59e-07	0.787983799	0.787983799
gene-Dmel_CG7986	0.472885648	0.2786223	0.787983799	0.787983799
gene-Dmel_CG5192	0.47684938	0.7291212	0.787983799	0.787983799
gene-Dmel_CG1814	0.554516566	0.003572616	0.787983799	0.787983799
gene-Dmel_CG15736	0.6167949	0.5991624	0.787983799	0.787983799
gene-Dmel_CG8591	0.6443818	0.1727542	0.787983799	0.787983799
gene-Dmel_CG3097	0.6664299	0.09572708	0.787983799	0.787983799
gene-Dmel_CG6131	0.7511576	0.1875134	0.787983799	0.787983799
gene-Dmel_CG2698	0.7883456	0.1661259	0.779744353	0.7883456
gene-Dmel_CG5072	0.157263699	0.6992014	0.788557909	0.788557909
gene-Dmel_CG8186	0.371823842	0.330726	0.788557909	0.788557909
gene-Dmel_CG3567	0.415254113	1.81e-08	0.788557909	0.788557909
gene-Dmel_CG4950	0.7886082	0.000106461	0.220006566	0.7886082
gene-Dmel_CG8152	0.7888844	0.002781591	0.748725986	0.7888844
gene-Dmel_CG15721	0.086527573	0.788956	0.717447416	0.788956
gene-Dmel_CG7538	0.7898195	0.2340459	0.60605231	0.7898195
gene-Dmel_CG43227	0.7898195	0.023865147	0.680299493	0.7898195
gene-Dmel_CG5701	0.7898195	0.1950058	0.756772759	0.7898195
gene-Dmel_CG4103	0.5833478	0.3509096	0.790234755	0.790234755
gene-Dmel_CG1221	0.7898195	0.000950351	0.790425729	0.790425729
gene-Dmel_CG15319	0.6001391	0.2353344	0.790551892	0.790551892
gene-Dmel_CG5541	0.7906643	0.359173	0.194050214	0.7906643
gene-Dmel_CG1143	0.131770527	0.004088433	0.791122544	0.791122544
gene-Dmel_CG8257	0.189166411	0.1171388	0.791122544	0.791122544
gene-Dmel_CG31010	0.334017401	0.1166422	0.791122544	0.791122544
gene-Dmel_CG10539	0.476446796	0.1196492	0.791122544	0.791122544
gene-Dmel_CG10225	0.5802304	0.4646344	0.791122544	0.791122544
gene-Dmel_CG7896	0.5833478	0.07201522	0.791122544	0.791122544
gene-Dmel_CG17262	0.476348604	0.7912751	0.770631486	0.7912751
gene-Dmel_CG14795	0.7913724	0.2179356	0.790425729	0.7913724
gene-Dmel_CG18011	0.473287261	0.5488745	0.791565076	0.791565076
gene-Dmel_CG5933	0.5418687	0.7831771	0.791571735	0.791571735
gene-Dmel_CG14687	0.017929107	0.7917322	0.271681896	0.7917322
gene-Dmel_CG31826	0.07937974	0.706695	0.79203067	0.79203067
gene-Dmel_CG8602	0.386340819	0.3792845	0.79203067	0.79203067
gene-Dmel_CG32638	0.458785868	0.002637204	0.79203067	0.79203067
gene-Dmel_CG42314	0.5876723	0.6811603	0.792252832	0.792252832
gene-Dmel_CG6745	0.6880603	0.028136523	0.792252832	0.792252832
gene-Dmel_CG12217	0.7159845	0.5479286	0.792252832	0.792252832
gene-Dmel_CG6827	0.7924211	0.2743963	0.762733485	0.7924211
gene-Dmel_CG5905	0.7925379	3.01e-05	0.402136931	0.7925379
gene-Dmel_CG14696	0.464322388	0.7930707	0.754631334	0.7930707
gene-Dmel_CR1075	0.022037038	0.7369861	0.793181122	0.793181122
gene-Dmel_CG33119	0.421726329	0.09453271	0.793181122	0.793181122
gene-Dmel_CG3493	0.359562714	0.7935077	0.766463573	0.7935077
gene-Dmel_CG31224	0.5834803	0.7935476	0.573769215	0.7935476
gene-Dmel_CG4775	0.5743751	0.7937022	0.52863646	0.7937022
gene-Dmel_CG9008	0.7942529	0.019661444	0.744074134	0.7942529
gene-Dmel_CG6018	0.7947	0.004141	0.113172029	0.7947
gene-Dmel_CG17687	0.015631643	3.1e-05	0.795175573	0.795175573
gene-Dmel_CG11132	0.131841005	0.4598191	0.795175573	0.795175573
gene-Dmel_CG7977	0.16454477	0.00052072	0.795175573	0.795175573
gene-Dmel_CG12151	0.237975565	0.002020728	0.795175573	0.795175573
gene-LOC108141010	0.340806823	0.2561955	0.795175573	0.795175573
gene-Dmel_CG15010	0.400247766	0.756205	0.795175573	0.795175573
gene-Dmel_CG4269	0.441168084	0.2082434	0.795175573	0.795175573
gene-Dmel_CG8453	0.482812844	0.004141	0.795175573	0.795175573
gene-Dmel_CG3637	0.6059418	0.028171561	0.795175573	0.795175573
gene-Dmel_CG3151	0.6443818	0.001430242	0.795175573	0.795175573
gene-Dmel_CG30159	0.489776402	3.06e-08	0.795272197	0.795272197
gene-LOC108148498	0.447008935	0.6719993	0.795467454	0.795467454
gene-Dmel_CG4574	0.271674438	0.7959014	0.097726807	0.7959014
gene-Dmel_CG34398	0.117698832	0.4173571	0.796445232	0.796445232
gene-Dmel_CG10254	0.173541261	0.1024422	0.796445232	0.796445232
gene-Dmel_CG4322	0.218327538	0.3166308	0.796445232	0.796445232
gene-Dmel_CG12155	0.223205141	0.08081508	0.796445232	0.796445232
gene-Dmel_CG6146	0.243271509	0.3705334	0.796445232	0.796445232
gene-Dmel_CG18155	0.262539638	0.1639739	0.796445232	0.796445232
gene-Dmel_CG6684	0.31828518	0.2288404	0.796445232	0.796445232
gene-Dmel_CG31361	0.388551815	0.185287	0.796445232	0.796445232
gene-Dmel_CG3876	0.389042752	0.3516101	0.796445232	0.796445232
gene-Dmel_CG10045	0.447008935	8.84e-10	0.796445232	0.796445232
gene-Dmel_CG15531	0.4953424	0.06640607	0.796445232	0.796445232
gene-Dmel_CG12948	0.6156789	0.1144447	0.796445232	0.796445232
gene-Dmel_CG17603	0.6403155	0.7571447	0.796445232	0.796445232
gene-Dmel_CG7841	0.6821919	0.1347288	0.796445232	0.796445232
gene-Dmel_CG6608	0.710091	0.6979918	0.796445232	0.796445232
gene-Dmel_CG33229	0.7114131	0.043680822	0.796445232	0.796445232
gene-Dmel_CG43693	0.7257749	0.1719104	0.796445232	0.796445232
gene-Dmel_CG7762	0.7848348	0.4326324	0.796445232	0.796445232
gene-Dmel_CG32848	0.7926798	0.09250696	0.796445232	0.796445232
gene-Dmel_CG2981	0.006286111	0.3563514	0.796446703	0.796446703
gene-Dmel_CG4625	0.013551853	0.038010295	0.796446703	0.796446703
gene-Dmel_CG8008	0.059902471	0.3262076	0.796446703	0.796446703
gene-Dmel_CG15077	0.077226438	0.001467038	0.796446703	0.796446703
gene-Dmel_CG9297	0.153144442	0.040053235	0.796446703	0.796446703
gene-Dmel_CG31650	0.181401452	0.2239407	0.796446703	0.796446703
gene-Dmel_CG3091	0.195501832	0.5054489	0.796446703	0.796446703
gene-Dmel_CR43650	0.227898789	0.012950669	0.796446703	0.796446703
gene-Dmel_CG8349	0.316513482	0.1618766	0.796446703	0.796446703
gene-Dmel_CG17187	0.354066797	0.2107226	0.796446703	0.796446703
gene-Dmel_CG17691	0.419483296	0.000219573	0.796446703	0.796446703
gene-Dmel_CG1134	0.431465289	7.5e-09	0.796446703	0.796446703
gene-Dmel_CG10002	0.540889856	0.6192073	0.796446703	0.796446703
gene-Dmel_CG8222	0.55765385	0.7714434	0.796446703	0.796446703
gene-LOC108149421	0.6193852	0.08659041	0.796446703	0.796446703
gene-Dmel_CG2937	0.6235861	0.1259232	0.796446703	0.796446703
gene-Dmel_CG11123	0.625426	0.6799611	0.796446703	0.796446703
gene-Dmel_CG32473	0.6352086	0.002000283	0.796446703	0.796446703
gene-Dmel_CG5032	0.6877532	9.05e-05	0.796446703	0.796446703
gene-Dmel_CG8451	0.7223871	0.01464071	0.796446703	0.796446703
gene-Dmel_CG1487	0.7407568	0.6391325	0.796446703	0.796446703
gene-Dmel_CG3887	0.17448977	0.6477265	0.796953947	0.796953947
gene-Dmel_CG8900	0.296451268	0.1951395	0.796953947	0.796953947
gene-Dmel_CG5282	0.402938332	0.036425841	0.796953947	0.796953947
gene-Dmel_CG4918	0.443474184	0.2417398	0.796953947	0.796953947
gene-Dmel_CG43143	0.720936	0.3621926	0.796953947	0.796953947
gene-Dmel_CG14657	0.443959631	0.7698059	0.797819619	0.797819619
gene-Dmel_CG7449	0.562508535	0.4634941	0.797819619	0.797819619
gene-Dmel_CG11419	0.189878406	0.7981505	0.795175573	0.7981505
gene-Dmel_CG7830	0.515761255	0.004932828	0.798796324	0.798796324
gene-Dmel_CG12405	0.7988611	2.35e-08	0.69765353	0.7988611
gene-LOC108138283	0.050794783	0.3466227	0.798899066	0.798899066
gene-Dmel_CG10158	0.422822758	0.4711241	0.798899066	0.798899066
gene-Dmel_CG32185	0.429130931	0.06848981	0.798899066	0.798899066
gene-Dmel_CG6606	0.49864462	0.7932642	0.798899066	0.798899066
gene-Dmel_CG3997	0.5645587	0.425986	0.798899066	0.798899066
gene-Dmel_CG1449	0.6001391	0.1165284	0.798899066	0.798899066
gene-Dmel_CG3793	0.6090758	0.013842343	0.798899066	0.798899066
gene-Dmel_CG6817	0.431800679	0.7989339	0.610600991	0.7989339
gene-Dmel_CG5029	0.7990606	0.07892609	0.525458774	0.7990606
gene-Dmel_CG15828	0.195276818	0.07227598	0.799219676	0.799219676
gene-Dmel_CG8683	0.603081	0.4838338	0.799219676	0.799219676
gene-Dmel_CG6534	0.6335257	0.018645318	0.799219676	0.799219676
gene-Dmel_CG31523	0.7994445	0.025371477	0.290936568	0.7994445
gene-Dmel_CG11804	0.291180068	0.1332637	0.799444848	0.799444848
gene-Dmel_CG1084	0.7596619	0.7389643	0.799444848	0.799444848
gene-Dmel_CG10237	0.002383997	0.7997792	0.709540473	0.7997792
gene-Dmel_CG8229	0.340806823	0.7997792	0.691664691	0.7997792
gene-Dmel_CG9745	0.290623856	0.001001635	0.799783136	0.799783136
gene-Dmel_CG3249	0.030844468	0.1350085	0.799875791	0.799875791
gene-Dmel_CG1146	0.301022085	0.7799329	0.799875791	0.799875791
gene-Dmel_CG12713	0.355352843	0.1053908	0.799875791	0.799875791
gene-Dmel_CG3443	0.422822758	0.4424376	0.799875791	0.799875791
gene-LOC108137369	0.457044795	0.062746672	0.799875791	0.799875791
gene-Dmel_CG4374	0.474348121	0.4530338	0.799875791	0.799875791
gene-Dmel_CG9491	0.53981395	0.4943738	0.799875791	0.799875791
gene-Dmel_CG17005	0.301900776	0.6540482	0.800403832	0.800403832
gene-Dmel_CG18572	0.030844468	0.4438555	0.800622104	0.800622104
gene-LOC108138422	0.203047397	0.4178105	0.800622104	0.800622104
gene-LOC108148493	0.266088687	0.08202604	0.800622104	0.800622104
gene-Dmel_CG2003	0.6371452	0.3147545	0.800622104	0.800622104
gene-Dmel_CG9748	0.551810969	0.023328506	0.800735028	0.800735028
gene-Dmel_CG31200	0.8008197	0.4363405	0.751931952	0.8008197
gene-Dmel_CG5501	0.8008273	0.09272847	0.719421535	0.8008273
gene-Dmel_CG6802	0.8009791	0.004870659	0.711248726	0.8009791
gene-Dmel_CG9664	0.0215145	0.1086414	0.801256112	0.801256112
gene-Dmel_CG4001	0.7580895	0.000532743	0.801256112	0.801256112
gene-Dmel_CG16786	0.8019085	0.4301089	0.710108086	0.8019085
gene-Dmel_CG9400	0.22408804	0.8023572	0.322166723	0.8023572
gene-LOC108145299	0.8024037	0.5024344	0.718002439	0.8024037
gene-Dmel_CG9062	0.8024037	0.016249401	0.581558538	0.8024037
gene-Dmel_CG30185	0.282057032	0.2147516	0.802530116	0.802530116
gene-LOC108144342	0.280768767	0.07514956	0.803237578	0.803237578
gene-Dmel_CG9987	0.379446045	0.2165331	0.803237578	0.803237578
gene-Dmel_CG15438	0.6514864	0.10154	0.803237578	0.803237578
gene-Dmel_CG10535	0.391587304	0.08042083	0.803425056	0.803425056
gene-Dmel_CG4757	0.447008935	0.0996502	0.803425056	0.803425056
gene-Dmel_CG8611	0.027041203	0.06640607	0.804228531	0.804228531
gene-LOC108147668	0.073975849	0.003089687	0.804228531	0.804228531
gene-LOC108140964	0.105823131	0.00224671	0.804228531	0.804228531
gene-Dmel_CG1263	0.110294991	0.05155923	0.804228531	0.804228531
gene-Dmel_CG14899	0.120242669	0.033387902	0.804228531	0.804228531
gene-Dmel_CG5547	0.200743318	0.2701689	0.804228531	0.804228531
gene-LOC108135855	0.232294074	0.1484045	0.804228531	0.804228531
gene-Dmel_CG5657	0.342695989	0.010836257	0.804228531	0.804228531
gene-Dmel_CG15697	0.358321687	0.4623284	0.804228531	0.804228531
gene-Dmel_CG14145	0.375798661	0.08698577	0.804228531	0.804228531
gene-Dmel_CG15706	0.377251819	0.058069181	0.804228531	0.804228531
gene-Dmel_CG7917	0.386340819	0.09986301	0.804228531	0.804228531
gene-Dmel_CG4894	0.4724867	0.002253732	0.804228531	0.804228531
gene-Dmel_CG17642	0.544367637	0.7295873	0.804228531	0.804228531
gene-Dmel_CG14232	0.561001653	0.2609371	0.804228531	0.804228531
gene-Dmel_CG5632	0.5706578	0.061498365	0.804228531	0.804228531
gene-Dmel_CG5280	0.5774069	0.006412021	0.804228531	0.804228531
gene-Dmel_CG15104	0.6021019	0.024127443	0.804228531	0.804228531
gene-Dmel_CG8128	0.6402987	0.015663151	0.804228531	0.804228531
gene-Dmel_CG5976	0.6880603	0.08706192	0.804228531	0.804228531
gene-Dmel_CR45470	0.6961409	0.249932	0.804228531	0.804228531
gene-Dmel_CG9986	0.745813	0.2278291	0.804228531	0.804228531
gene-Dmel_CG5163	0.7776607	0.02538271	0.804228531	0.804228531
gene-Dmel_CG10514	0.8046378	0.07418433	0.750066298	0.8046378
gene-Dmel_CG7433	0.8046378	0.7589453	0.628291187	0.8046378
gene-Dmel_CG18408	0.8046378	0.1469385	0.799875791	0.8046378
gene-Dmel_CG3847	0.8050054	3.72e-08	0.796445232	0.8050054
gene-Dmel_CG4816	0.6207641	0.03375733	0.805032253	0.805032253
gene-Dmel_CG9640	0.8053012	0.5675092	0.791571735	0.8053012
gene-Dmel_CG7939	0.351121397	0.061743096	0.805419778	0.805419778
gene-Dmel_CG3356	0.756224	0.7124603	0.805419778	0.805419778
gene-Dmel_CG13951	0.156123281	0.4530965	0.805543204	0.805543204
gene-Dmel_CG14292	0.8064651	0.6773339	0.796445232	0.8064651
gene-Dmel_CG33967	0.8076959	0.7126455	0.773596252	0.8076959
gene-Dmel_CG1467	0.5763624	0.055662801	0.80771188	0.80771188
gene-Dmel_CG42572	0.067791879	0.00136137	0.808135442	0.808135442
gene-Dmel_CG15117	0.169383397	0.6243565	0.808135442	0.808135442
gene-LOC108134562	0.258262872	0.08165632	0.808135442	0.808135442
gene-Dmel_CG10800	0.7914953	0.6880299	0.808135442	0.808135442
gene-Dmel_CG4033	0.22166487	0.000141242	0.808899552	0.808899552
gene-Dmel_CG2811	0.7177796	0.2668915	0.808899552	0.808899552
gene-Dmel_CG2079	0.808936	0.6806621	0.799875791	0.808936
gene-Dmel_CG7338	0.219379911	0.8091798	0.796446703	0.8091798
gene-Dmel_CG1365	0.095931102	0.010803623	0.809337412	0.809337412
gene-Dmel_CG10198	0.5706235	0.3562958	0.809337412	0.809337412
gene-Dmel_CG43078	0.263470818	0.2459127	0.809377405	0.809377405
gene-Dmel_CG10092	0.8096775	0.1058081	0.187524808	0.8096775
gene-Dmel_CG3245	0.2642321	0.081606	0.810083211	0.810083211
gene-Dmel_CG8019	0.8103378	0.5004056	0.80771188	0.8103378
gene-Dmel_CG1193	0.411574046	0.2741116	0.810610291	0.810610291
gene-Dmel_CG17800	0.6447506	0.2354915	0.810610291	0.810610291
gene-Dmel_CG8405	0.8106659	0.2790061	0.510742158	0.8106659
gene-Dmel_CG5493	0.8106659	2.42e-05	0.804228531	0.8106659
gene-Dmel_CG9203	0.000414913	0.8109318	0.44415797	0.8109318
gene-Dmel_CG33558	0.8110467	3.52e-10	0.73675823	0.8110467
gene-Dmel_CG9035	0.6310657	0.031327946	0.811354739	0.811354739
gene-Dmel_CG1070	0.8113745	0.1819766	0.634811232	0.8113745
gene-Dmel_CG13488	0.472714596	0.8114175	0.720405698	0.8114175
gene-Dmel_CG5604	0.7407568	0.8115255	0.80694289	0.8115255
gene-Dmel_CG13318	0.7445095	0.8115255	0.671414334	0.8115255
gene-Dmel_CG5092	0.540348289	0.1662515	0.811872647	0.811872647
gene-Dmel_CG31094	0.000288076	0.8119926	0.709540473	0.8119926
gene-Dmel_CG15102	0.304347481	0.017586223	0.812458085	0.812458085
gene-Dmel_CG6502	0.8127159	0.009810394	0.777090802	0.8127159
gene-Dmel_CG14133	0.7525436	0.8128754	0.630734496	0.8128754
gene-Dmel_CG3048	0.7525436	2.69e-06	0.813140334	0.813140334
gene-Dmel_CG11376	0.6221709	0.8134152	0.62023541	0.8134152
gene-Dmel_CG9952	0.227574964	2.71e-05	0.813600105	0.813600105
gene-Dmel_CG42739	0.022394405	0.2826947	0.813825321	0.813825321
gene-Dmel_CG4427	0.062958662	0.108135	0.813825321	0.813825321
gene-Dmel_CG4899	0.455958684	0.2581414	0.813825321	0.813825321
gene-Dmel_CG3603	0.718736	0.021524852	0.813825321	0.813825321
gene-Dmel_CG8049	0.7364375	0.4213347	0.813825321	0.813825321
gene-Dmel_CG4049	0.8139022	0.7446691	0.709540473	0.8139022
gene-Dmel_CG7038	0.8141256	0.004080445	0.782805892	0.8141256
gene-Dmel_CG4476	0.8141256	1.83e-05	0.568091153	0.8141256
gene-Dmel_CG16838	0.5719976	0.8146518	0.581558538	0.8146518
gene-Dmel_CG30371	0.8151053	0.693814	0.764365691	0.8151053
gene-Dmel_CG5966	0.002969735	0.1378334	0.815384106	0.815384106
gene-Dmel_CG5162	0.004507884	0.022015799	0.815384106	0.815384106
gene-Dmel_CG14721	0.078664564	0.1615797	0.815384106	0.815384106
gene-LOC108147817	0.133572852	0.09572708	0.815384106	0.815384106
gene-Dmel_CG11450	0.493129083	0.4184541	0.815384106	0.815384106
gene-Dmel_CG40351	0.2603696	0.8155541	0.585677194	0.8155541
gene-Dmel_CG8862	0.113045269	0.8155908	0.706130659	0.8155908
gene-Dmel_CG31731	0.561148426	0.8163903	0.796445232	0.8163903
gene-Dmel_CG2099	0.047565804	0.3835149	0.816534344	0.816534344
gene-Dmel_CG5834	0.6407523	0.3511755	0.816534344	0.816534344
gene-Dmel_CG32767	0.673138	0.3181934	0.816624285	0.816624285
gene-Dmel_CG4570	0.8166986	0.5628935	0.62023541	0.8166986
gene-LOC108144332	0.358321687	0.1886305	0.816718277	0.816718277
gene-Dmel_CG12369	0.8168856	0.020140576	0.73675823	0.8168856
gene-LOC108142447	0.7792627	0.7251158	0.817142437	0.817142437
gene-Dmel_CG31374	0.8088184	0.038729071	0.817142437	0.817142437
gene-Dmel_CG16984	0.227898789	0.042982988	0.817711604	0.817711604
gene-Dmel_CG12175	0.7672132	7.32e-05	0.817711604	0.817711604
gene-Dmel_CG10622	0.018800892	0.4416336	0.817823583	0.817823583
gene-LOC108147898	0.182424776	0.08266466	0.817823583	0.817823583
gene-LOC108148571	0.187250118	0.049903916	0.817823583	0.817823583
gene-LOC108149294	0.196177113	0.055720899	0.817823583	0.817823583
gene-Dmel_CG42240	0.247595424	2.89e-10	0.817823583	0.817823583
gene-Dmel_CG1821	0.384758252	0.1402235	0.817823583	0.817823583
gene-Dmel_CG7726	0.398008023	0.3217668	0.817823583	0.817823583
gene-Dmel_CG7050	0.439408757	0.017515471	0.817823583	0.817823583
gene-Dmel_CG14206	0.47684938	0.1095245	0.817823583	0.817823583
gene-Dmel_CG6759	0.503305989	0.1989754	0.817823583	0.817823583
gene-Dmel_CG10686	0.624333	0.7330851	0.817823583	0.817823583
gene-Dmel_CG2368	0.6410429	0.5068648	0.817823583	0.817823583
gene-Dmel_CG7665	0.6443818	0.6883571	0.817823583	0.817823583
gene-Dmel_CG1360	0.6880603	0.002130919	0.817823583	0.817823583
gene-Dmel_CG14408	0.7445095	0.2224278	0.817823583	0.817823583
gene-Dmel_CG1869	0.7757061	0.055662801	0.817823583	0.817823583
gene-Dmel_CG8065	0.2642321	0.08698647	0.817847374	0.817847374
gene-Dmel_CG7033	0.7483893	0.5011872	0.818309567	0.818309567
gene-Dmel_CG18085	0.011209646	0.000472056	0.818362016	0.818362016
gene-Dmel_CG1844	0.338689839	0.0003232	0.818362016	0.818362016
gene-Dmel_CG32264	0.421402945	0.7671413	0.818362016	0.818362016
gene-Dmel_CG14695	0.6411319	0.000708262	0.818362016	0.818362016
gene-Dmel_CG7324	0.6880603	0.2379755	0.818362016	0.818362016
gene-LOC108145838	0.170844778	7.13e-07	0.818426489	0.818426489
gene-Dmel_CG2241	0.302681557	0.001020279	0.818426489	0.818426489
gene-Dmel_CG12844	0.7697062	0.047831107	0.818426489	0.818426489
gene-Dmel_CG8232	0.7734557	0.3056676	0.818426489	0.818426489
gene-Dmel_CG9821	0.7926547	0.8026154	0.818426489	0.818426489
gene-Dmel_CG30084	0.8189823	0.018833796	0.780131688	0.8189823
gene-Dmel_CG10675	0.8191165	0.5910536	0.815384106	0.8191165
gene-Dmel_CG11099	0.8191435	1.78e-05	0.805032253	0.8191435
gene-Dmel_CG6791	0.8191435	0.3617253	0.817711604	0.8191435
gene-Dmel_CG11711	0.8192821	5.05e-09	0.573769215	0.8192821
gene-LOC108138620	0.266983655	0.1260109	0.81952338	0.81952338
gene-LOC108143273	0.30150325	0.02255475	0.81952338	0.81952338
gene-LOC108147023	0.36795623	0.375207	0.81952338	0.81952338
gene-Dmel_CG18012	0.433606987	0.2673508	0.81952338	0.81952338
gene-Dmel_CG11821	0.455080179	0.002097264	0.81952338	0.81952338
gene-Dmel_CG32069	0.8195996	0.4537987	0.711488287	0.8195996
gene-Dmel_CG5961	0.451743538	0.003762633	0.819791117	0.819791117
gene-Dmel_CG9884	0.397917655	0.3990362	0.820114455	0.820114455
gene-Dmel_CG8715	0.473287261	0.8209938	0.796445232	0.8209938
gene-Dmel_CG9471	0.402767595	0.08464859	0.821048847	0.821048847
gene-Dmel_CG11971	0.432485045	0.002922662	0.821048847	0.821048847
gene-Dmel_CG7518	0.6832261	0.6943742	0.821048847	0.821048847
gene-Dmel_CG42865	0.506977497	0.1012974	0.821769562	0.821769562
gene-Dmel_CG4094	0.821817	0.018923942	0.799444848	0.821817
gene-Dmel_CG2956	0.821817	0.1233932	0.681436139	0.821817
gene-Dmel_CG31550	0.8218907	0.5297439	0.821048847	0.8218907
gene-Dmel_CG16908	0.5968722	0.8222511	0.319586172	0.8222511
gene-Dmel_CG7811	0.014109164	0.1028241	0.822296448	0.822296448
gene-Dmel_CG17932	0.189691268	0.030304996	0.822296448	0.822296448
gene-Dmel_CG31705	0.195463283	0.09445078	0.822296448	0.822296448
gene-Dmel_CG10399	0.26955695	0.3148918	0.822296448	0.822296448
gene-Dmel_CG17176	0.271674438	0.09410939	0.822296448	0.822296448
gene-Dmel_CG11634	0.274441814	0.1350085	0.822296448	0.822296448
gene-LOC108145740	0.317830101	2.44e-05	0.822296448	0.822296448
gene-Dmel_CG4437	0.341520912	0.034090959	0.822296448	0.822296448
gene-Dmel_CG8415	0.379446045	0.1350085	0.822296448	0.822296448
gene-Dmel_CG6701	0.439377046	0.00754998	0.822296448	0.822296448
gene-Dmel_CG18466	0.458186941	0.0890769	0.822296448	0.822296448
gene-Dmel_CG6671	0.473526943	0.666099	0.822296448	0.822296448
gene-Dmel_CG10268	0.486116621	0.5907292	0.822296448	0.822296448
gene-Dmel_CG13316	0.492887697	0.8204689	0.822296448	0.822296448
gene-Dmel_CG5742	0.53074746	0.1350085	0.822296448	0.822296448
gene-Dmel_CG2252	0.552884921	0.5340906	0.822296448	0.822296448
gene-Dmel_CG6284	0.560236608	0.4617998	0.822296448	0.822296448
gene-Dmel_CG42542	0.6508873	0.2955769	0.822296448	0.822296448
gene-Dmel_CG7461	0.7001199	6.18e-13	0.822296448	0.822296448
gene-Dmel_CG10077	0.7432541	5.01e-07	0.822296448	0.822296448
gene-Dmel_CG7597	0.7882108	0.5827428	0.822296448	0.822296448
gene-Dmel_CG13541	0.282057032	0.09295571	0.823075269	0.823075269
gene-Dmel_CG17524	0.467108601	0.02096927	0.823075269	0.823075269
gene-Dmel_CG8651	0.486787307	0.058709207	0.823075269	0.823075269
gene-Dmel_CG3497	0.547335784	0.6238691	0.823075269	0.823075269
gene-Dmel_CG9922	0.5706578	0.1386203	0.823075269	0.823075269
gene-Dmel_CG9379	0.6904952	0.005712573	0.823075269	0.823075269
gene-Dmel_CG11840	0.7760631	0.003603262	0.823075269	0.823075269
gene-LOC108143269	0.5762912	0.8232291	0.550970974	0.8232291
gene-Dmel_CG10513	0.8232333	0.7076341	0.743997848	0.8232333
gene-Dmel_CG9023	0.8232333	0.226593	0.71778384	0.8232333
gene-Dmel_CG3691	0.131841005	0.823547	0.669118458	0.823547
gene-Dmel_CG10463	0.355989826	0.188887	0.823666441	0.823666441
gene-Dmel_CG40439	0.823677	6.56e-05	0.796446703	0.823677
gene-Dmel_CG18525	0.823677	0.020396553	0.815384106	0.823677
gene-Dmel_CG6174	0.8236967	0.07265495	0.696337346	0.8236967
gene-Dmel_CG7846	0.059902471	0.002150655	0.82371093	0.82371093
gene-Dmel_CR31400	0.5893343	0.032811397	0.824195016	0.824195016
gene-Dmel_CG12286	0.012174697	0.4965983	0.824290965	0.824290965
gene-Dmel_CG14904	0.073345562	0.017413087	0.824290965	0.824290965
gene-Dmel_CG1539	0.105316848	0.5225425	0.824290965	0.824290965
gene-Dmel_CG8770	0.135144325	0.7891743	0.824290965	0.824290965
gene-Dmel_CG8857	0.163998996	0.5245455	0.824290965	0.824290965
gene-Dmel_CG17100	0.227854967	0.033132489	0.824290965	0.824290965
gene-Dmel_CG12919	0.305092251	0.3168404	0.824290965	0.824290965
gene-Dmel_CG8191	0.353801065	0.005630065	0.824290965	0.824290965
gene-Dmel_CG4180	0.355989826	0.03766723	0.824290965	0.824290965
gene-Dmel_CG33993	0.369604431	0.4805993	0.824290965	0.824290965
gene-Dmel_CG6061	0.399772313	0.6880862	0.824290965	0.824290965
gene-Dmel_CG7653	0.414531402	0.7364276	0.824290965	0.824290965
gene-Dmel_CG17565	0.421726329	0.4634941	0.824290965	0.824290965
gene-Dmel_CG3448	0.423124918	0.032967384	0.824290965	0.824290965
gene-Dmel_CG5166	0.557278138	0.5711184	0.824290965	0.824290965
gene-Dmel_CG6796	0.5719976	0.221658	0.824290965	0.824290965
gene-Dmel_CG8696	0.5737484	0.2253601	0.824290965	0.824290965
gene-Dmel_CG43374	0.6402987	0.059987415	0.824290965	0.824290965
gene-Dmel_CG5682	0.6443818	0.1471342	0.824290965	0.824290965
gene-Dmel_CG6064	0.6669391	0.4820071	0.824290965	0.824290965
gene-Dmel_CG12259	0.6706008	0.1690875	0.824290965	0.824290965
gene-Dmel_CG4936	0.706983	0.052102609	0.824290965	0.824290965
gene-Dmel_CG7439	0.7159845	0.060734557	0.824290965	0.824290965
gene-Dmel_CG7161	0.756224	0.1371797	0.824290965	0.824290965
gene-Dmel_CG32133	0.7636684	0.3608728	0.824290965	0.824290965
gene-Dmel_CG9691	0.29600661	0.8243247	0.784568331	0.8243247
gene-Dmel_CG4244	0.7759367	0.1929967	0.8247668	0.8247668
gene-LOC108135162	0.009370368	0.009466044	0.824799011	0.824799011
gene-Dmel_CG9446	0.467526367	5.99e-07	0.824799011	0.824799011
gene-Dmel_CG10211	0.6462497	0.3368009	0.824799011	0.824799011
gene-Dmel_CG15120	0.036014748	0.034396416	0.825144377	0.825144377
gene-Dmel_CG16779	0.193795743	0.019302006	0.825144377	0.825144377
gene-LOC108140446	0.254684415	0.057198482	0.825144377	0.825144377
gene-Dmel_CR44843	0.476446796	0.005255432	0.825144377	0.825144377
gene-Dmel_CR45601	5.77e-08	0.528946	0.826389317	0.826389317
gene-Dmel_CG9195	0.025403022	0.8267239	0.685531007	0.8267239
gene-Dmel_CG7864	0.6642787	0.8250776	0.827325685	0.827325685
gene-Dmel_CG7107	0.8275276	0.055662801	0.69765353	0.8275276
gene-Dmel_CG11722	0.8275276	0.5991624	0.731391357	0.8275276
gene-LOC108140417	0.8275276	0.010197253	0.156288227	0.8275276
gene-Dmel_CG6454	0.8277054	0.425834	0.77856671	0.8277054
gene-Dmel_CR33963	0.031890492	0.8098836	0.828638879	0.828638879
gene-Dmel_CG17248	0.7326265	0.1560709	0.828638879	0.828638879
gene-Dmel_CG6708	0.8196747	0.3783208	0.828638879	0.828638879
gene-Dmel_CG6870	0.8287017	0.000541672	0.744074134	0.8287017
gene-Dmel_CG14442	0.109889813	0.8295043	0.61995026	0.8295043
gene-Dmel_CG32113	0.8296315	0.519782	0.777090802	0.8296315
gene-Dmel_CG9699	0.8296315	0.010803623	0.466374499	0.8296315
gene-LOC108134480	0.8298108	0.031801594	0.407418819	0.8298108
gene-Dmel_CG5594	0.8299654	0.027614955	0.77856671	0.8299654
gene-Dmel_CG11254	0.525151751	2.58e-07	0.829978764	0.829978764
gene-Dmel_CG7978	0.7994445	0.2961621	0.829978764	0.829978764
gene-Dmel_CG12251	0.001461535	5.37e-05	0.830412377	0.830412377
gene-LOC108143182	0.147758229	0.6639462	0.830412377	0.830412377
gene-Dmel_CG13116	0.382640605	0.021563254	0.830412377	0.830412377
gene-Dmel_CG13610	0.407528652	0.1545086	0.830412377	0.830412377
gene-Dmel_CG11802	0.504205143	0.2439191	0.830412377	0.830412377
gene-Dmel_CG1548	0.546762092	4.12e-05	0.830412377	0.830412377
gene-Dmel_CG5358	0.6411319	0.000143544	0.830412377	0.830412377
gene-Dmel_CG16742	0.6884917	0.4732476	0.830412377	0.830412377
gene-Dmel_CG2272	0.378937469	0.8307744	0.624050314	0.8307744
gene-Dmel_CG9012	0.127854002	0.8121655	0.831048855	0.831048855
gene-LOC108138380	0.31828518	0.2022237	0.831048855	0.831048855
gene-Dmel_CG32250	0.7386818	0.001067774	0.831182541	0.831182541
gene-Dmel_CG10217	0.8314891	0.6059088	0.804228531	0.8314891
gene-Dmel_CG4434	0.43266912	0.4578114	0.831606602	0.831606602
gene-Dmel_CG6383	0.637095	0.5792997	0.831606602	0.831606602
gene-Dmel_CG8759	0.6893546	0.1246545	0.831606602	0.831606602
gene-Dmel_CG4070	0.207520598	0.8318055	0.691664691	0.8318055
gene-Dmel_CG12730	0.8319374	0.000988559	0.533924353	0.8319374
gene-Dmel_CG1121	0.8319374	1.65e-06	0.703950552	0.8319374
gene-Dmel_CG10163	0.8319374	0.001793776	0.7238707	0.8319374
gene-Dmel_CG15279	0.179086586	0.015342634	0.832386614	0.832386614
gene-Dmel_CG14229	0.254684415	0.043680464	0.832386614	0.832386614
gene-LOC108138460	0.298047589	0.06643339	0.832386614	0.832386614
gene-Dmel_CG18130	0.310190309	0.3529505	0.832386614	0.832386614
gene-Dmel_CG33103	0.366478108	0.7364276	0.832386614	0.832386614
gene-Dmel_CG11081	0.416204496	0.2417398	0.832386614	0.832386614
gene-Dmel_CG7082	0.456222625	0.09583572	0.832386614	0.832386614
gene-Dmel_CG6757	0.484506964	0.3794292	0.832386614	0.832386614
gene-Dmel_CG10309	0.559114254	0.4570502	0.832386614	0.832386614
gene-Dmel_CG4700	0.5743741	0.2258033	0.832386614	0.832386614
gene-Dmel_CG14622	0.6449043	0.050854897	0.832386614	0.832386614
gene-Dmel_CG5674	0.6923246	0.6134644	0.832386614	0.832386614
gene-Dmel_CG16734	0.7916056	0.009191706	0.832386614	0.832386614
gene-Dmel_CG11892	0.8327364	0.3133817	0.635899145	0.8327364
gene-Dmel_CG11622	0.8327364	0.248968	0.782508389	0.8327364
gene-Dmel_CG4042	0.8334453	0.361288	0.799875791	0.8334453
gene-Dmel_CG16820	0.27204663	0.8335449	0.007999315	0.8335449
gene-Dmel_CG6525	0.7596619	0.4792925	0.834398021	0.834398021
gene-Dmel_CG6141	0.121574194	0.1684445	0.834465535	0.834465535
gene-Dmel_CG5847	0.039094566	0.8353491	0.645547956	0.8353491
gene-Dmel_CG10035	0.021974548	0.8353538	0.260224209	0.8353538
gene-Dmel_CR46035	0.535578008	0.348709	0.835380798	0.835380798
gene-Dmel_CG7120	0.8354082	1.63e-09	0.796446703	0.8354082
gene-Dmel_CG11502	0.330865528	0.8360303	0.334025366	0.8360303
gene-Dmel_CG11489	0.8360319	0.012941221	0.793181122	0.8360319
gene-Dmel_CG17269	0.505124314	0.5207461	0.836832706	0.836832706
gene-Dmel_CG17549	0.349193232	0.009702278	0.836937749	0.836937749
gene-Dmel_CG7949	0.350473631	0.8370426	0.557211893	0.8370426
gene-Dmel_CG32732	0.082000042	0.7643846	0.837736112	0.837736112
gene-Dmel_CG3777	0.205768153	0.010859634	0.837736112	0.837736112
gene-Dmel_CG7051	0.27204663	0.1662858	0.837736112	0.837736112
gene-Dmel_CG8828	0.434770638	0.5946351	0.837736112	0.837736112
gene-Dmel_CG42283	0.8298521	0.2665568	0.837736112	0.837736112
gene-Dmel_CG4738	0.8378094	0.1769858	0.810610291	0.8378094
gene-Dmel_CG11030	0.282792113	0.7925533	0.837848252	0.837848252
gene-Dmel_CG1218	0.8032412	0.686911	0.837848252	0.837848252
gene-Dmel_CG14742	0.838285	0.006064648	0.756924897	0.838285
gene-Dmel_CG13340	0.8388731	2.5e-05	0.235596904	0.8388731
gene-Dmel_CG33214	0.7250157	0.054437141	0.839692486	0.839692486
gene-Dmel_CG10845	0.419483296	0.2913441	0.839875695	0.839875695
gene-Dmel_CR45185	0.00090341	0.003519112	0.840546975	0.840546975
gene-Dmel_CG11844	0.005604026	0.5455261	0.840546975	0.840546975
gene-Dmel_CG34136	0.030142934	0.447117	0.840546975	0.840546975
gene-Dmel_CG12178	0.035553974	0.6687426	0.840546975	0.840546975
gene-Dmel_CG2257	0.042659512	0.4048511	0.840546975	0.840546975
gene-Dmel_CG3050	0.061748157	0.010645605	0.840546975	0.840546975
gene-Dmel_CG11044	0.074442501	0.008853793	0.840546975	0.840546975
gene-Dmel_CG7421	0.089446146	1.68e-06	0.840546975	0.840546975
gene-Dmel_CG15445	0.099341156	0.004456611	0.840546975	0.840546975
gene-Dmel_CG12017	0.106869697	0.000119177	0.840546975	0.840546975
gene-Dmel_CG7758	0.108014433	1.18e-05	0.840546975	0.840546975
gene-LOC108148466	0.113045269	0.028722825	0.840546975	0.840546975
gene-Dmel_CG10051	0.119935767	0.002020728	0.840546975	0.840546975
gene-Dmel_CG42709	0.135493148	0.07320909	0.840546975	0.840546975
gene-LOC108140064	0.146016707	1.72e-06	0.840546975	0.840546975
gene-Dmel_CG6493	0.155447317	0.6095974	0.840546975	0.840546975
gene-Dmel_CG13389	0.183903265	0.1198071	0.840546975	0.840546975
gene-Dmel_CG11221	0.198360506	0.019972117	0.840546975	0.840546975
gene-Dmel_CG3922	0.209659472	0.3752582	0.840546975	0.840546975
gene-Dmel_CG5495	0.211340427	0.050289729	0.840546975	0.840546975
gene-Dmel_CG1882	0.213772199	0.8385706	0.840546975	0.840546975
gene-Dmel_CG30429	0.227898789	0.1054356	0.840546975	0.840546975
gene-LOC108147249	0.237227918	0.1058239	0.840546975	0.840546975
gene-Dmel_CG6341	0.240000337	2.99e-11	0.840546975	0.840546975
gene-Dmel_CG6253	0.244619267	0.09962275	0.840546975	0.840546975
gene-Dmel_CG1311	0.249251231	0.1702082	0.840546975	0.840546975
gene-Dmel_CG13991	0.262539638	0.29509	0.840546975	0.840546975
gene-Dmel_CG4286	0.267810412	0.1631509	0.840546975	0.840546975
gene-Dmel_CG3980	0.27204663	0.4570885	0.840546975	0.840546975
gene-LOC108149695	0.277835071	9.37e-07	0.840546975	0.840546975
gene-Dmel_CG3195	0.280768767	0.008793043	0.840546975	0.840546975
gene-Dmel_CG4565	0.282792113	0.4289018	0.840546975	0.840546975
gene-Dmel_CG1751	0.28767655	0.03049795	0.840546975	0.840546975
gene-Dmel_CG6362	0.290623856	0.4531858	0.840546975	0.840546975
gene-Dmel_CG8536	0.309137608	0.047176756	0.840546975	0.840546975
gene-LOC108138654	0.31363757	0.1156254	0.840546975	0.840546975
gene-LOC108138258	0.321441882	0.2417398	0.840546975	0.840546975
gene-Dmel_CG11286	0.326456274	0.1160967	0.840546975	0.840546975
gene-Dmel_CG9589	0.332009478	0.1190533	0.840546975	0.840546975
gene-Dmel_CG8545	0.33289937	0.08950236	0.840546975	0.840546975
gene-Dmel_CG33287	0.33289937	0.1801168	0.840546975	0.840546975
gene-LOC108143423	0.333853519	0.2024157	0.840546975	0.840546975
gene-Dmel_CG15203	0.367973808	0.6880862	0.840546975	0.840546975
gene-Dmel_CG42748	0.374982118	0.001309378	0.840546975	0.840546975
gene-Dmel_CG4486	0.376332518	0.07104658	0.840546975	0.840546975
gene-Dmel_CG9760	0.376697593	0.1119445	0.840546975	0.840546975
gene-LOC108148859	0.390302907	0.01165778	0.840546975	0.840546975
gene-Dmel_CG10178	0.391205622	0.5742883	0.840546975	0.840546975
gene-Dmel_CG11158	0.398621274	0.508952	0.840546975	0.840546975
gene-Dmel_CG15119	0.398621274	0.1227902	0.840546975	0.840546975
gene-Dmel_CG3964	0.402374693	0.3053885	0.840546975	0.840546975
gene-Dmel_CG6631	0.409706745	0.1368612	0.840546975	0.840546975
gene-Dmel_CG9236	0.414269317	0.2905919	0.840546975	0.840546975
gene-Dmel_CG3848	0.416661153	0.5883412	0.840546975	0.840546975
gene-Dmel_CG10175	0.425643277	0.1239222	0.840546975	0.840546975
gene-Dmel_CG17172	0.430504246	0.4274158	0.840546975	0.840546975
gene-Dmel_CG14523	0.431800679	0.2025976	0.840546975	0.840546975
gene-Dmel_CG8679	0.43266912	0.047812191	0.840546975	0.840546975
gene-Dmel_CG1442	0.441168084	0.6197973	0.840546975	0.840546975
gene-Dmel_CG12423	0.442388509	0.777424	0.840546975	0.840546975
gene-Dmel_CG5939	0.442819945	0.6687426	0.840546975	0.840546975
gene-Dmel_CG31064	0.445359335	0.007738426	0.840546975	0.840546975
gene-Dmel_CG9126	0.458186941	0.006112323	0.840546975	0.840546975
gene-Dmel_CG7435	0.458785868	0.2350081	0.840546975	0.840546975
gene-Dmel_CG9533	0.460492172	0.1492869	0.840546975	0.840546975
gene-Dmel_CG31510	0.476348604	0.1146848	0.840546975	0.840546975
gene-Dmel_CG2846	0.480042463	0.018387433	0.840546975	0.840546975
gene-Dmel_CG4857	0.480345351	0.3925679	0.840546975	0.840546975
gene-Dmel_CG13213	0.485502775	0.4649509	0.840546975	0.840546975
gene-Dmel_CG3959	0.485567812	1.5e-05	0.840546975	0.840546975
gene-Dmel_CG10089	0.486116621	0.147761	0.840546975	0.840546975
gene-Dmel_CG15168	0.492887697	0.1189561	0.840546975	0.840546975
gene-Dmel_CG3542	0.498197278	0.001343835	0.840546975	0.840546975
gene-Dmel_CG3209	0.49978952	0.03199464	0.840546975	0.840546975
gene-Dmel_CG32593	0.51203773	0.014113411	0.840546975	0.840546975
gene-Dmel_CG43149	0.524879332	0.4848393	0.840546975	0.840546975
gene-Dmel_CG18662	0.527881636	0.1441707	0.840546975	0.840546975
gene-Dmel_CG2788	0.529541122	0.005908501	0.840546975	0.840546975
gene-Dmel_CG1898	0.539302577	0.5309421	0.840546975	0.840546975
gene-Dmel_CG6875	0.551810969	0.018421162	0.840546975	0.840546975
gene-Dmel_CG18243	0.5743751	0.4487004	0.840546975	0.840546975
gene-Dmel_CG18661	0.5913799	0.127984	0.840546975	0.840546975
gene-Dmel_CG14183	0.592628	0.6886412	0.840546975	0.840546975
gene-Dmel_CG10197	0.5944313	0.1822133	0.840546975	0.840546975
gene-Dmel_CG10724	0.5955801	0.3361358	0.840546975	0.840546975
gene-Dmel_CG11878	0.6030002	0.3669597	0.840546975	0.840546975
gene-Dmel_CG7266	0.6331655	0.65282	0.840546975	0.840546975
gene-Dmel_CG6984	0.6397197	0.1362838	0.840546975	0.840546975
gene-Dmel_CG7074	0.6402987	0.5896913	0.840546975	0.840546975
gene-Dmel_CG7832	0.6403155	0.2248387	0.840546975	0.840546975
gene-Dmel_CG17121	0.6435475	0.5001472	0.840546975	0.840546975
gene-Dmel_CG8023	0.6447506	0.2103217	0.840546975	0.840546975
gene-LOC108148056	0.6514859	0.000673554	0.840546975	0.840546975
gene-Dmel_CG8014	0.654552	0.4081036	0.840546975	0.840546975
gene-Dmel_CG7823	0.6605657	0.8114175	0.840546975	0.840546975
gene-Dmel_CG3740	0.6606072	0.011886953	0.840546975	0.840546975
gene-LOC108140348	0.6632419	0.4447235	0.840546975	0.840546975
gene-Dmel_CG8174	0.6635001	0.6845893	0.840546975	0.840546975
gene-Dmel_CG13902	0.6656019	2.72e-06	0.840546975	0.840546975
gene-Dmel_CG42751	0.6932292	0.5650965	0.840546975	0.840546975
gene-Dmel_CG8865	0.7051869	0.2022778	0.840546975	0.840546975
gene-Dmel_CG10620	0.707987	1.76e-09	0.840546975	0.840546975
gene-Dmel_CG6711	0.720936	0.1672482	0.840546975	0.840546975
gene-Dmel_CG17785	0.7223871	0.2353344	0.840546975	0.840546975
gene-Dmel_CG1239	0.7299124	0.598507	0.840546975	0.840546975
gene-Dmel_CG32183	0.7382519	0.012925268	0.840546975	0.840546975
gene-Dmel_CG33969	0.7553415	0.1244374	0.840546975	0.840546975
gene-Dmel_CG3173	0.7596619	0.4774698	0.840546975	0.840546975
gene-Dmel_CG6957	0.7710081	4.59e-08	0.840546975	0.840546975
gene-Dmel_CG7181	0.7722166	0.7953887	0.840546975	0.840546975
gene-Dmel_CG3152	0.7894141	0.001765836	0.840546975	0.840546975
gene-Dmel_CG3291	0.8000349	0.7025367	0.840546975	0.840546975
gene-Dmel_CG6124	0.8102132	0.4361771	0.840546975	0.840546975
gene-Dmel_CG7058	0.8106659	0.5232884	0.840546975	0.840546975
gene-Dmel_CG8491	0.8113745	0.519782	0.840546975	0.840546975
gene-Dmel_CG7436	0.8271471	3.68e-05	0.840546975	0.840546975
gene-Dmel_CG14434	0.8336844	0.000153412	0.840546975	0.840546975
gene-Dmel_CG34401	0.8358235	0.2795598	0.840546975	0.840546975
gene-Dmel_CG9286	0.225644134	0.8405822	0.788557909	0.8405822
gene-Dmel_CG12317	0.6516556	0.8414135	0.199939062	0.8414135
gene-Dmel_CG14549	0.42629078	0.021403275	0.841423625	0.841423625
gene-Dmel_CG16788	0.45569097	0.1817852	0.841423625	0.841423625
gene-Dmel_CG42349	0.299340778	0.008049547	0.841447625	0.841447625
gene-Dmel_CG34056	0.8415376	0.6827704	0.731391357	0.8415376
gene-LOC108144742	0.8415376	0.014197481	0.156288227	0.8415376
gene-Dmel_CG31950	0.8415376	0.218233	0.787983799	0.8415376
gene-Dmel_CG1666	0.286074715	0.5040306	0.841639442	0.841639442
gene-Dmel_CG11583	0.290623856	0.6471418	0.841639442	0.841639442
gene-Dmel_CG12993	0.349205836	0.1244374	0.841639442	0.841639442
gene-LOC108135510	0.349205836	0.1244374	0.841639442	0.841639442
gene-LOC108148484	0.823677	0.003731923	0.841639442	0.841639442
[truncated: 7,144 more rows]
