# Supplementary material for: Regulatory changes in the fatty acid elongase eloF underlie the evolution of sex-specific pheromone profiles in Drosophila prolongata
Source: BMC Biol. 2025 Apr 30;23:117. doi: 10.1186/s12915-025-02220-z (PMC12044895; doi:10.1186/s12915-025-02220-z)
Supplement: Supplementary file 28 — Additional file 28: Data File 7. Genes expressed in the adult oenocytes of D. melanogaster. [file 12915_2025_2220_MOESM28_ESM.tsv]

FLYBASE	SYMBOL	FLYBASECG	GENENAME	ENTREZID	ALIAS
FBgn0040372	G9a	CG2995	G9a	30971	CG2995 | Dmel\CG2995 | EG:BACR37P7.2 | EHMT | cab65850 G9a Dm | dG9a | G9a
FBgn0261446	CG13377	CG13377	uncharacterized protein	30972	BG01596 | Dmel\CG13377 | EG:BACR37P7.9 | CG13377
FBgn0000316	cin	CG2945	cinnamon	30973	CG2945 | CIN | Dmel\CG2945 | EG:BACR37P7.3 | fs(1)M50 | l(1)1Ae | l(1)G0142 | cin
FBgn0005427	ewg	CG3114	erect wing	30975	CG3114 | Dmel\CG3114 | EC3 | EG:BACR37P7.7 | EWG | Ewg | NRF-1 | l(1)1Ag | l(1)DA659 | l(1)EC3 | l(1)EC3f | l(1)VA720 | l[EC3] | ewg
FBgn0040371	CG12470	CG12470	uncharacterized protein	30977	Dmel\CG12470 | EG:BACR37P7.5 | NEST:bs07e10 | NEST:bs17h08 | CG12470
FBgn0024989	CG3777	CG3777	uncharacterized protein	30979	BEST:CK01670 | CK01670 | Dmel\CG3777 | EG:125H10.1 | CG3777
FBgn0010019	Cyp4g1	CG3972	Cytochrome P450-4g1	30986	4g1 | ASC-T1 | CG3972 | CYP4G1 | Cyt-P450-A1 | Dmel\CG3972 | EG:165H7.1 | P-450 | P-450-A | P450 | P450-A | P450A | T1 | anon-WO0140519.102 | cyp4g1 | scgamma | Cyp4g1
FBgn0029524	CG3176	CG3176	uncharacterized protein	30990	BcDNA:RH59219 | Dmel\CG3176 | CG3176
FBgn0029525	CG18273	CG18273	uncharacterized protein	30991	CG13372 | Dmel\CG18273 | EG:171D11.6 | CG18273
FBgn0023536	CG3156	CG3156	uncharacterized protein	30994	Dmel\CG3156 | EG:171D11.2 | CG3156
FBgn0023537	CG17896	CG17896	uncharacterized protein	30995	153323_at | Dmel\CG17896 | EG:171D11.1 | CG17896
FBgn0023534	CG17778	CG17778	uncharacterized protein	30996	BcDNA:RH02374 | Dmel\CG17778 | EG:171D11.5 | CG17778
FBgn0004648	svr	CG4122	silver	30998	CG18503 | CG32818 | CG4122 | CP | CPD | CpepE | CypD | Dmel\CG4122 | EG:171D11.3 | EP(X)0356 | cc | dwp | l(1)1Bd | poi | slv | svr
FBgn0260400	elav	CG4262	embryonic lethal abnormal vision	31000	44C11 | 9F8A9 | CG4262 | Dmel\CG4262 | EC7 | EG:65F1.2 | ELAV | ELav | END1-2 | ElaV | Elav | Elav-9F8A9 | dHuR | elav-1 | elav-2 | elav-3 | fliJ | l(1)1Be | l(1)EC7 | l(1)G0031 | l(1)G0319 | weg | elav
FBgn0024983	CG4293	CG4293	uncharacterized protein	31001	154711_at | Dmel\CG4293 | EG:65F1.1 | CG4293
FBgn0025633	CG13366	CG13366	uncharacterized protein	31004	AAD55419 | Dmel\CG13366 | EG:118B3.2 | CG13366
FBgn0029529	CG13365	CG13365	uncharacterized protein	31005	BcDNA:LP07417 | Dmel\CG13365 | CG13365
FBgn0016038	Vsp37A	CG17828	Vacuolar protein sorting 37A	31006	CG17828 | Dmel\CG17828 | EG:115C2.5 | Vps37 | anon-WO0153538.78 | mod(r) | vps37A | Vsp37A
FBgn0025640	CG13369	CG13369	uncharacterized protein	31007	Dmel\CG13369 | EG:115C2.1 | CG13369
FBgn0002579	RpL36	CG7622	Ribosomal protein L36	31009	BcDNA:AT29875 | CG7622 | Dmel\CG7622 | EG:115C2.7 | L36a | M(1)1B | M(1)Bld | Rp L36 | Rpl36 | Vi | anon-EST:Posey274 | l(1)1Bj | l(1)G0471 | RpL36
FBgn0020381	Dredd	CG7486	Death related ced-3/Nedd2-like caspase	31011	CASP8_DROME | CG7486 | DCP-2 | DCP-2/DREDD | DCP2 | DREDD | Dcp-2 | Dcp-2/Dredd | Dcp2 | Dedd | Dmel\CG7486 | Dredd/DCP-2 | EG:115C2.9 | Redd | anon-1BCa | dDredd | dcp-2/dredd | dredd | Dredd
FBgn0003575	su(sable)	CG6222	suppressor of sable	31012	CG6222 | Dmel\CG6222 | EG:115C2.3 | su(s) | su-s | su-v | su[2]-s | su(sable)
FBgn0025638	Roc1a	CG16982	Regulator of cullins 1a	31014	BEST:CK01110 | CG16982 | CK01110 | Dmel\CG16982 | EG:115C2.11 | ROC1 | Rbx1 | Rbx1/Roc | Roc | Roc1 | Roc1alpha | anon-EST:Posey65 | dRbx1 | dRoc1 | dRoc1a | roc1a | Roc1a
FBgn0025639	Hmt4-20	CG13363	Histone methyltransferase 4-20	31015	BcDNA:LD36415 | CG13363 | Dmel\CG13363 | EG:115C2.10 | SUV4-20 | Su(var)4-20 | Suv4-20 | Suv4.20 | dSuv4-20 | hmt4-20 | Hmt4-20
FBgn0025637	SkpA	CG16983	SKP1-related A	31016	CG16983 | Dmel\CG16983 | EG:115C2.4 | SKP1 | SKPA | Skp | Skp1 | anon-WO03040301.234 | anon-WO03040301.236 | anon-WO03040301.238 | dSKP1 | dSkip-1 | dSkp-1 | dSkpA | dskpA | l(1)G0037 | l(1)G0058 | l(1)G0109 | l(1)G0389 | skpA | spkA | SkpA
FBgn0021764	sdk	CG5227	sidekick	31017	BcDNA:LD22322 | BcDNA:RE63453 | CG5227 | CT16627 | Dmel\CG5227 | EG:BACR19J1.1 | sdk
FBgn0040383	CG5254	CG5254	uncharacterized protein	31020	CT16777 | Dmel\CG5254 | EG:BACR19J1.2 | CG5254
FBgn0040382	CG5273	CG5273	uncharacterized protein	31021	Dmel\CG5273 | EG:BACR19J1.3 | CG5273
FBgn0015288	RpL22	CG7434	Ribosomal protein L22	31022	CG7434 | Dmel\CG7434 | EG:BACR19J1.4 | L22 | PBP-12 | RL22 | RL22_DROME | RPL22 | Rp L22 | Rpl22 | anon-EST:Posey53 | eRpL22 | rpL22 | rpl22 | RpL22
FBgn0027343	fz3	CG16785	frizzled 3	31023	CG16785 | DFz3 | Dfz3 | Dm Fz3 | Dmel\CG16785 | EG:34F3.6 | Fz3 | dFz3 | dfz3 | fz3
FBgn0025620	CG13360	CG13360	uncharacterized protein	31025	Dmel\CG13360 | EG:34F3.5 | CG13360
FBgn0025621	CG16989	CG16989	uncharacterized protein	31026	Dmel\CG16989 | EG:34F3.4 | CG16989
FBgn0015799	Rbf	CG7413	Retinoblastoma-family protein	31027	CG7413 | Dmel\CG7413 | EG:34F3.3 | FBF | RB | RBF | RBF1 | RBf1 | Rb | Rb1 | RbF | Rbf1 | dRBF | pRb | rb | rbf | rbf1 | Rbf
FBgn0260855	Sec22	CG7359	Secretory 22	31030	34F3.8 | CG7359 | Dmel\CG7359 | EG:34F3.8 | SEC22 | Sec22p | Sec22
FBgn0264449	CG43867	CG43867	uncharacterized protein	31031	CG12467 | CG14632 | CG14633 | CG42248 | Dmel\CG43867 | Dmel_CG12467 | Dmel_CG14632 | Dmel_CG14633 | Dmel_CG42248 | EG:34F3.1 | EG:34F3.2 | CG43867
FBgn0040339	MED22	CG3034	Mediator complex subunit 22	31038	144358_at | CG18830 | CG3034 | Dmel\CG3034 | EG:BACR7A4.6 | Med22 | Med24 | Srb6/Surf5 | anon-EST:Liang-1.82 | clone 1.82 | dMED24 | med22 | MED22
FBgn0040340	TRAM	CG11642	TRAM	31042	CG11642 | CG18830 | Dmel\CG11642 | EG:BACR7A4.5 | TRAM
FBgn0040346	CG3704	CG3704	uncharacterized protein	31043	Dmel\CG3704 | EG:BACR7A4.17 | XAB1 | CG3704
FBgn0040347	mus81	CG3026	mus81	31044	CG3026 | Dmel\CG3026 | EG:BACR7A4.16 | Mus81 | mus81
FBgn0040349	CG3699	CG3699	uncharacterized protein	31046	CT12411 | Dmel\CG3699 | EG:BACR7A4.14 | CG3699
FBgn0003638	su(w[a])	CG3019	suppressor of white-apricot	31054	CG3019 | DmSWAP | Dmel\CG3019 | EG:BACR7A4.10 | SWAP | Su(w[a]) | su(w) | su(w[a])-1 | su(w[a])-2 | su(wa) | su-w | su[wa] | su(w[a])
FBgn0040398	CG14629	CG14629	uncharacterized protein	31055	Dmel\CG14629 | EG:103E12.2 | CG14629
FBgn0040397	CG3655	CG3655	uncharacterized protein	31056	Dmel\CG3655 | EG:103E12.3 | RE126B2 | CG3655
FBgn0261444	CG3638	CG3638	uncharacterized protein	31071	BG00376 | Dmel\CG3638 | EG:33C11.3 | TTYH2 | CG3638
FBgn0026876	CG11403	CG11403	uncharacterized protein	31072	Chl1 | Dmel\CG11403 | EG:33C11.2 | cg11403 | CG11403
FBgn0025641	DAAM	CG14622	Dishevelled Associated Activator of Morphogenesis	31075	CG14622 | DAAM1 | Daam | Dmel\CG14622 | EG:114D9.2 | anon-EST:Posey148 | dDAAM | dDaam | daam | DAAM
FBgn0024366	CG11409	CG11409	uncharacterized protein	31078	Dmel\CG11409 | EG:8D8.2 | CG11409
FBgn0024362	Naa30A	CG11412	N(alpha)-acetyltransferase 30 A	31079	CG11412 | DmAAF45606 | Dmel\CG11412 | EG:8D8.6 | NAA30 | Naa30 | cg11412 | Naa30A
FBgn0024365	CG12773	CG12773	uncharacterized protein	31082	Dmel\CG12773 | EG:8D8.3 | CG12773
FBgn0024364	CG11417	CG11417	uncharacterized protein	31083	Dmel\CG11417 | EG:8D8.4 | CG11417
FBgn0024987	ssx	CG3056	sister-of-Sex-lethal	31086	CG3056 | Dmel\CG3056 | EG:132E8.1 | anon-EST:Posey102 | cg3056 | ssx
FBgn0052813	CG32813	CG32813	uncharacterized protein	31089	CG11446 | CG14771 | Dmel\CG32813 | anon-WO0153538.75 | CG32813
FBgn0024985	Rilpl	CG11448	Rab interacting lysosomal protein like	31090	CG11448 | Dmel\CG11448 | EG:132E8.4 | RILP | Rilpl
FBgn0266284	Ns3	CG14788	Nucleostemin 3	31097	A60 | BACN32G11.5 | CG14788 | Dmel\CG14788 | EG:BACN32G11.5 | dNS3 | dmNuc3 | l(1)2Ad | l(1)BA11 | l(1)G0431 | ns3 | Ns3
FBgn0027791	O-fut2	CG14789	O-fucosyltransferase 2	31098	CG14789 | Dmel\CG14789 | EG:BACN32G11.6 | O-FUT2 | O-fut | OFut2 | Ofut2 | O-fut2
FBgn0026872	CG14777	CG14777	uncharacterized protein	31099	BcDNA:RH63812 | Dmel\CG14777 | EG:80H7.10 | CG14777
FBgn0013720	pck	CG14779	pickel	31101	CG14779 | Dmel\CG14779 | EG:80H7.2 | Mega | PCK | Pck | l(1)G0044 | mega | pck
FBgn0025381	rush	CG14782	rush hour	31105	CG14782 | Dmel\CG14782 | EG:80H7.5 | rush
FBgn0003517	sta	CG14792	stubarista	31106	37LRP/p40 | CG14792 | Dmel\CG14792 | EG:80H7.6 | Lam-r | P40 | Rp 40 | Rp40 | RpSA | STA | Sa | Sta | anon-EST:Liang-2.56 | chrX:1339078..1339216 | clone 2.56 | k14 | l(1)2Af | l(1)G0130 | l(1)G0448 | sta
FBgn0025394	inc	CG32810	insomniac	31110	CG14783 | CG14784 | CG32810 | Dmel\CG32810 | EG:196F3.2 | INC | ins | inc
FBgn0025390	Mur2B	CG14796	Mucin related 2B	31111	CG14796 | Dmel\CG14796 | EG:56G7.1 | Mur2B
FBgn0000482	dor	CG3093	deep orange	31118	CG3093 | DOR | Deep-orange | Dmel\CG3093 | Dof | Dor | EG:171E4.1 | FI09617 | Vps18 | dor1 | l(1)2Be | l(1)2Bw | l(1)7 | l(1)76 | vps18 | dor
FBgn0023530	CG3740	CG3740	uncharacterized protein	31119	Dmel\CG3740 | EG:171E4.4 | dC19orf12 | CG3740
FBgn0001189	hfw	CG3095	halfway	31120	CG3095 | CT10406 | Dmel\CG3095 | EG:171E4.2 | SWI | l(1)2Bf | l(1)nfw | swi | hfw
FBgn0023531	CG32809	CG32809	uncharacterized protein	31121	CG3737 | CG3783 | CG3791 | Dmel\CG32809 | EG:171E4.3 | EG:73D1.1 | EG:9D2.2 | CG32809
FBgn0023130	a6	CG3771	a6	31127	CG3771 | Dmel\CG3771 | EG:9D2.3 | a6
FBgn0025391	Scgdelta	CG14808	Sarcoglycan delta	31129	BEST:GH21860 | CG14808 | CT34621 | DmSCG-gammadelta | Dmel\CG14808 | EG:4F1.1 | GH21860 | Sgcd | Scgdelta
FBgn0026086	Adar	CG12598	Adenosine deaminase acting on RNA	31130	ADAR | ADAR1 | CG12598 | Dmel\CG12598 | EG:BACN35H14.1 | adar | adr | cg12598 | dADAR | dAdar | dadar | hypnos-2 | Adar
FBgn0283741	prage	CG42666	prage	31136	CG14799 | CG14800 | CG14801 | CG17968 | CG42666 | Dmel\CG42666 | Dmel_CG14799 | Dmel_CG14801 | EG:131F2.2 | EG:137E7.1 | REXO1 | prg | prage
FBgn0026090	CG14812	CG14812	uncharacterized protein	31137	BcDNA:RE59545 | Dmel\CG14812 | EG:131F2.3 | HBXIP | dHBXIP | CG14812
FBgn0026873	MED18	CG14802	Mediator complex subunit 18	31140	CG14802 | Dmel\CG14802 | EG:63B12.13 | Med18 | Srb5/Med28b | dp28b | p28 | p28/CG14802 | MED18
FBgn0023516	Pex5	CG14815	Peroxin 5	31141	CG14815 | DmelPex5 | Dmel\CG14815 | EG:63B12.5 | PEX5 | Pex5
FBgn0023513	CG14803	CG14803	uncharacterized protein	31142	Dmel\CG14803 | EG:63B12.9 | CG14803
FBgn0023517	Pgam5	CG14816	Phosphoglycerate mutase 5	31143	CG14816 | DPGAM5 | Dmel\CG14816 | EG:63B12.4 | PGAM5 | dPGAM5 | Pgam5
FBgn0014411	Vps26	CG14804	Vacuolar protein sorting 26	31144	131F2S | CG14804 | DmVps26 | Dmel\CG14804 | Dvps26 | EG:63B12.8 | ESTS:131F2S | VPS26 | anon-sts13 | dVps26 | dvps26 | vps26 | Vps26
FBgn0026089	CG14817	CG14817	uncharacterized protein	31145	Dmel\CG14817 | EG:63B12.11 | CG14817
FBgn0023514	CG14805	CG14805	uncharacterized protein	31146	Dmel\CG14805 | EG:63B12.7 | i207 | CG14805
FBgn0026088	CG14818	CG14818	uncharacterized protein	31147	BcDNA:RE09176 | BcDNA:RH52516 | CT34631 | Dmel\CG14818 | EG:63B12.12 | CG14818
FBgn0029594	Coa8	CG14806	Cytochrome c oxidase assembly factor 8	31148	Apop1 | CG14806 | Dmel\CG14806 | dCOA8 | Coa8
FBgn0023518	trr	CG3848	trithorax-related	31149	CG3848 | Dmel\CG3848 | EG:63B12.3 | TRR | Trr | anon-2Bb | dmll3/4 | trr
FBgn0023519	mRpL16	CG3109	mitochondrial ribosomal protein L16	31150	CG3109 | D-15 | D15 | Dmel\CG3109 | EG:63B12.2 | L16 | anon-2Bd | mRpL16
FBgn0000117	arm	CG11579	armadillo	31151	ARM | Arm | CG11579 | Dm Arm | Dmel\CG11579 | EG:86E4.6 | beta-Cat | beta-cat | beta-cat-arm | beta-catenin | beta-catenin/Arm | betacat | bgr;-Cat | l(1)2Bv | l(1)G0192 | l(1)G0234 | l(1)G0410 | l(1)arm | t12687 ALR Dm | arm
FBgn0052801	CG32801	CG32801	uncharacterized protein	31152	CG14819 | Dmel\CG32801 | CG32801
FBgn0023509	mip130	CG3480	Myb-interacting protein 130	31153	86E4.4 | CG3480 | Dmel\CG3480 | EG:86E4.4 | Mip130 | Mip130/TWIT | Mip130/Twt | TWIT | Twit | twit | mip130
FBgn0023511	Edem1	CG3810	ER degradation enhancer, mannosidase alpha-like 1	31154	CG3810 | DM-pI | Dmel\CG3810 | EDEM1 | EG.86E4.2 | EG:86E4.2 | dEDEM1 | edem1 | Edem1
FBgn0023510	Rbcn-3B	CG17766	Rabconnectin-3B	31155	CG17766 | Dmel\CG17766 | EG:86E4.3 | FK39 | Rbcn-3B
FBgn0023512	eIF2Bepsilon	CG3806	eukaryotic translation initiation factor 2B subunit epsilon	31156	CG3806 | Dmel\CG3806 | EG:86E4.1 | eIF-2bepsilon | eIF2B-epsilon | elf2B-epsilon | eIF2Bepsilon
FBgn0023508	Ocrl	CG3573	Oculocerebrorenal syndrome of Lowe	31157	CG3573 | Dmel\CG3573 | EG:86E4.5 | dOCRL | dOcrl | docrl | ocrl | Ocrl
FBgn0023522	CG11596	CG11596	uncharacterized protein	31158	Dmel\CG11596 | EG:39E1.1 | CG11596
FBgn0264562	Hr4	CG43934	Hormone receptor 4	31162	CG16902 | CG3600 | CG42527 | CG43692 | CG43934 | DHR4 | Dmel\CG43934 | Dmel_CG16902 | Dmel_CG3600 | Dmel_CG42527 | EG:133E12.2 | EG:BACH61I5.1 | EP(X)1232 | EP1232 | GRF | HR4 | NR6A2 | hr4 | null | Hr4
FBgn0003964	usp	CG4380	ultraspiracle	31165	2C | CF1 | CF1/USP | CF1/Usp | CG4380 | Cf1 | DmUSP | DmUsp | Dmel\CG4380 | EG:22E5.1 | NR2B4 | USP | Usp | XR2C | cf1 | dUSP | dmUSP | l(1)2Cf | l(1)usp | usp
FBgn0000667	Actn	CG4376	alpha actinin	31166	ACTN | CG4376 | CT14163 | CT14232 | Dmel\CG4376 | EG:133E12.1 | GA17 | HM-29 | actn | alpha-actinin | alphaActn | fliA | l(1)2Cb | l(1)EA82 | y | Actn
FBgn0025631	moody	CG4322	moody	31168	1631 | CG4322 | Dmel\CG4322 | EG:22E5.11 | EP1631 | Moody | moody
FBgn0025632	CG4313	CG4313	uncharacterized protein	31169	CG 4313 | Dmel\CG4313 | EG:22E5.10 | CG4313
FBgn0025626	CG4281	CG4281	uncharacterized protein	31171	Dmel\CG4281 | EG:22E5.7 | CG4281
FBgn0025628	CG4199	CG4199	uncharacterized protein	31174	143005_at | Dmel\CG4199 | EG:22E5.5 | CG4199
FBgn0025630	Rtca	CG4061	RNA 3'-terminal phosphate cyclase	31175	CG4061 | Dmel\CG4061 | EG:22E5.3 | RTC1_DROME | Rtca
FBgn0025629	CG4045	CG4045	uncharacterized protein	31176	Dmel\CG4045 | EG:22E5.4 | CG4045
FBgn0025624	CG4025	CG4025	uncharacterized protein	31177	DRAM | Dmel\CG4025 | EG:22E5.9 | anon-WO0140519.169 | CG4025
FBgn0040394	CG16903	CG16903	uncharacterized protein	31178	Dmel\CG16903 | EG:67A9.2 | anon-WO03040301.211 | CG16903
FBgn0040395	Unc-76	CG3981	Uncoordinated 76	31179	BcDNA:GH10260 | CG18851 | CG3981 | Dmel\CG3981 | Dunc-76 | EG:67A9.1 | UNC-76 | l(1)G0066 | l(1)G0158 | l(1)G0310 | l(1)G0333 | l(1)G0360 | unc-76 | unc76 | Unc-76
FBgn0004861	ph-p	CG18412	polyhomeotic proximal	31181	CG18412 | CG18414 | Dmel\CG18412 | EG:87B1.5 | PH | PH-p | PHP | Ph | Ph-p | PhP | dPh | ph | ph-P | ph-proximal | ph[P] | ph[p] | phm | php | ph-p
FBgn0023507	D2hgdh	CG3835	D-2-hydroxyglutaric acid dehydrogenase	31184	CG3835 | D2HGDH | Dmel\CG3835 | EG87B1 | EG:87B1.3 | D2hgdh
FBgn0004654	Pgd	CG3724	Phosphogluconate dehydrogenase	31185	6-PGD | 6-Pgd | 6-pgd | 6PGD | 6PGDH | 6Pgd | 6Pgdh | 6pgdh | A7 | CG3724 | Dmel\CG3724 | EG:87B1.4 | N1 | PGD | Pdg | l(1)2Dc | l(1)2De | l(1)A7 | l(1)G0385 | l(1)N1 | l(1)N3[90] | l(1)Pgd | l(1)Pgd-A | l35 | pgd | Pgd
FBgn0013432	bcn92	CG3717	bcn92	31186	BcDNA:RE57896 | CG3717 | Dmel\CG3717 | EG:87B1.6 | Isd11 | NEST:bs15a04 | bcn92
FBgn0004655	wapl	CG3707	wings apart-like	31187	C204 | CG3707 | Dmel\CG3707 | EG:87B1.2 | N2 | RNA D | RNAD | Wapl | l(1)2Dd | l(1)2Df | l(1)C204 | l(1)N2 | l(1)N5[72] | l74 | pasc | wap | wapl
FBgn0023540	CG3630	CG3630	uncharacterized protein	31189	152A3.3 | Dmel\CG3630 | EG:152A3.3 | CG3630
FBgn0025839	ND-B14.5A	CG3621	NADH dehydrogenase (ubiquinone) B14.5 A subunit	31190	152A3.7 | BcDNA:RE75088 | CG3621 | Dmel\CG3621 | EG:152A3.7 | N4AM | RNAA | anon-2D | anon-2Db | ND-B14.5A
FBgn0023542	Nmd3	CG3460	Nonsense-mediated mRNA 3	31195	CG3460 | Dmel\CG3460 | EG:152A3.1 | II | TcD12 | TcD13 | anon-2Eb | dNmd3 | Nmd3
FBgn0029603	CG14053	CG14053	uncharacterized protein	31197	BcDNA:AT10359 | Dmel\CG14053 | CG14053
FBgn0023549	Mct1	CG3456	Monocarboxylate transporter 1	31198	CG3456 | Dmel\CG3456 | EG:103B4.3 | MCT1 | Mct1
FBgn0053548	SmydA-8	CG33548	SET and MYND domain containing, arthropod-specific, member 8	31200	CG18033 | CG32799 | CG32800 | CG33548 | Dmel\CG33548 | EG:103B4.4 | EG:103B4.5 | MSTA | Msta | msta | SmydA-8
FBgn0004397	Vinc	CG3299	Vinculin	31201	CG3299 | CT11081 | Dmel\CG3299 | Dmvincp | EG:103B4.1 | VINC | Vin | Vin2EF | vinc | Vinc
FBgn0003048	pcx	CG3443	pecanex	31204	CG3443 | DMPCX | Dmel\CG3443 | EG:30B8.4 | fs(1)12-1012 | fs(1)12-1743 | fs(1)12-2135 | fs(1)12-3014 | fs(1)12-3102 | fs(1)12-4169 | fs(1)14-1153 | fs(1)14-567 | fs(1)A387 | fs(1)M10 | fs(1)pcx | mel(1)R | mel(1)R1 | pcx
FBgn0001330	kz	CG3228	kurz	31205	CG3228 | Dmel\CG3228 | EG:30B8.2 | N1 | N8 | l(1)2Eb | l(1)N4 | l67 | kz
FBgn0023525	CG3191	CG3191	uncharacterized protein	31209	62D9.a | BEST:GM01072 | CG18842 | Dmel\CG3191 | EG:30B8.3 | CG3191
FBgn0023528	CG2924	CG2924	uncharacterized protein	31214	Dmel\CG2924 | EG:25E8.2 | NICE5 | CG2924
FBgn0023529	CG2918	CG2918	uncharacterized protein	31215	CT9894 | Dmel\CG2918 | EG:25E8.1 | GRP170 | Grp170 | CG2918
FBgn0023526	CG2865	CG2865	uncharacterized protein	31217	Dmel\CG2865 | EG:25E8.4 | anon-WO03040301.165 | CG2865
FBgn0044047	Ilp6	CG14049	Insulin-like peptide 6	31220	CG14049 | DILP | DILP 6 | DILP-6 | DILP6 | Dilp | Dilp 6 | Dilp6 | Dmel\CG14049 | ILP6 | Ilp | Ilp-6 | dILP6 | dIlp6 | dilp | dilp-6 | dilp6 | ilp6 | Ilp6
FBgn0003079	Raf	CG2845	Raf oncogene	31221	11-29 | C110 | CG2845 | D-RAF | D-Raf | D-raf | D-raf1 | DRaf | DRaf1 | Dmel\CG2845 | Draf | Draf-1 | Draf1 | EG:BACH48C10.3 | Phl | RAF | Raf/phl | Raf1 | dRaf | draf | l(1)2Fe | l(1)G0475 | l(1)ph | l(1)phl | l(1)pole hole | l(1)polehole | l(1)polehole/draf | l(1)raf | lincRNA.937 | ph | ph1 | phl | raf | raf-1 | raf1 | rafl | Raf
FBgn0004050	z	CG7803	zeste	31230	CG7803 | Dmel\CG7803 | EG:BACH59J11.3 | Z | e(bx) | en-bx | z
FBgn0260753	Pdfr	CG13758	Pigment-dispersing factor receptor	31234	BACR25B3.3 | CG13758 | DmeCG13758 | Dmel\CG13758 | EG:BACR25B3.3 | Han | PDF-R1 | PDFR | PDFR-1 | Pdf-R1 | PdfR | anon-WO0170980.157 | anon-WO0170980.158 | gop | han | pdfR | pdfr | Pdfr
FBgn0001404	egh	CG9659	egghead	31239	4ManT | CG9659 | Dmel\CG9659 | EG:BACR25B3.8 | Egh | ZW-4 | beta1 | l(1)3Ae | l(1)zw4 | zw-4 | zw4 | egh
FBgn0029629	eIF3g1	CG8636	eukaryotic translation initiation factor 3 subunit g1	31243	CG8636 | Dmel\CG8636 | cg8636 | eIF s4 | eIF-3 | eIF-3ga | eIF3-S4 | eIF3g | eIF3ga | eIF3g1
FBgn0040336	Seipin	CG9904	seipin	31245	CG9904 | Dmel\CG9904 | EG:BACR7C10.1 | dSeipin | dmSeipin | seipin | Seipin
FBgn0267350	Pi4KIIIalpha	CG10260	Phosphatidylinositol 4-kinase III alpha	31247	CG10260 | Dmel\CG10260 | EG:BACR7C10.2 | PI4K | PI4KIIIA | PI4KIII[[alpha]] | PI4KIIIalpha | PI4KinaseIIIalpha | Stt4 | ZW-2 | l(1)17-59 | l(1)3Ah | l(1)VA722 | l(1)zw2 | stt4 | zw-2 | zw2 | Pi4KIIIalpha
FBgn0003371	sgg	CG2621	shaggy	31248	CG2621 | DMSGG3 | DMZ3K25Z | Dm Zw3 | Dmel\CG2621 | Dmsgg3 | EG:155E2.3 | EG:BACR7C10.8 | GSK | GSK-3 | GSK-3B | GSK-3beta | GSK-3betaSgg | GSK3 | GSK3-beta | GSK3A | GSK3Beta | GSK3beta | GSK3beta/SGG | GSK3betagr | GSKbeta | Gsk-3 | Gsk-3beta | Gsk3 | Gsk3-beta | Gsk3beta | SGG | SGG/GSK3b | SHAGGY | Sgg | Sgg/Zw3/GSK3 | Shaggy | ZW-3 | ZW3 | Zw-3 | Zw3 | Zw3-sh | Zw3/GSK3 | Zw3[sgg] | anon-WO0…
FBgn0003068	per	CG2647	period	31251	CG2647 | Clk | Dmel\CG2647 | EG:155E2.4 | PER | Per | Per-2 | clk-6 | dPER | dmper | dper | mel_per | per
FBgn0024992	Spg7	CG2658	Paraplegin	31253	CG2658 | Dm100G10.aj | Dmel\CG2658 | EG:100G10.7 | SPG7 | anon-3Ba | Spg7
FBgn0024994	Ugalt	CG2675	UDP-galactose transporter	31255	CG2675 | CSAT | Csat | DmNST | DmUGT | Dmel\CG2675 | EG:100G10.5 | UDP-Gal/UDP-GalNAc | anon-3Bb | dNST-1 | dNST-2 | ugt | Ugalt
FBgn0024998	CG2685	CG2685	uncharacterized protein	31259	Dmel\CG2685 | EG:100G10.1 | CG2685
FBgn0024973	CG2701	CG2701	uncharacterized protein	31261	Dmel\CG2701 | EG:95B7.9 | II | anon-3Bd | CG2701
FBgn0000520	dwg	CG2711	deformed wings	31265	CG2711 | CG2714 | DWG | Dmel\CG2711 | EG:95B7.6 | SBP | Sbp | ZW-5 | ZW5 | Zw-5 | Zw5 | l(1)3Be | l(1)zw5 | ves | zw-5 | zw5 | dwg
FBgn0250874	ttm50	CG2713	tiny tim 50	31266	17944223 | CG2713 | Dmel\CG2713 | EG:95B7.3 | Gp99 | Ttm50 | i238 | i90 | ttm50
FBgn0000376	crm	CG2714	cramped	31268	CG2714 | Crm | Dmel\CG2714 | EG:95B7.2 | ZW-9 | l(1)3C1 | l(1)3Ca | l(1)zw9 | sa | sta[P] | swa | zw-9 | zw9 | crm
FBgn0024980	Syx4	CG2715	Syntaxin 4	31269	CG2715 | Dm Syx4 | DmSyx4 | Dmel\CG2715 | EG:95B7.1 | EG:95B7.11 | STX4 | Syx | Syx-4 | syx4 | Syx4
FBgn0040384	CG32795	CG32795	uncharacterized protein	31270	CG2716 | CG2766 | Dmel\CG32795 | EG:BACN33B1.2 | CG32795
FBgn0003996	w	CG2759	white	31271	BACN33B1.1 | CG2759 | DMWHITE | Dmel\CG2759 | EG:BACN33B1.1 | W | c23 | e(g) | m(g) | mini-white | mw | w(AT)[[13]] | w
FBgn0028369	kirre	CG3653	kin of irre	31292	CG3653 | CT12279 | DUF | DUF/KIRRE | Dmel\CG3653 | Duf | Duf/Kirre | EG:163A10.1 | Kirre | RH09239 | duf | duf/kirre | kirre
FBgn0004647	N	CG3936	Notch	31293	1.1 | 16-178 | 16-55 | Ax | CG3936 | CT13012 | Chp | Co | Dmel\CG3936 | EG:140G11.1 | EG:163A10.2 | NECD | NICD | Nicd | RICN | anon-EST:Liang-1.12 | clone 1.12 | co | dNotch | fa | l(1)3Cb | l(1)Ax | l(1)N | n[fah] | nd | notch | shd | spl | swb | N
FBgn0000479	dnc	CG32498	dunce	31309	CG10791 | CG10792 | CG10797 | CG14267 | CG14268 | CG32498 | DNC | Dmel\CG32498 | Dunce | EG:140G11.4 | EG:96G10.7 | EG:BACN05I09.3 | EG:BACN5I9.2 | PDE | PDE4 | PDEII | fs(1)M42 | dnc
FBgn0262656	Myc	CG10798	Myc	31310	CG10798 | D-Myc | DM | DMYc | Dm | Dmel\CG10798 | Dmyc | EG:BACN5I9.1 | MYC | anon-WO03040301.171 | bHLHe57 | c-MYC | c-Myc | c-myc | cMyc | d-myc | dMYC | dMyc | dMyc1 | dm | dm/dMyc | dm/myc | dmyc | dmyc1 | l(1)G0139 | l(1)G0354 | l(1)G0359 | myc | Myc
FBgn0029657	CG12535	CG12535	uncharacterized protein	31311	Dmel\CG12535 | CG12535
FBgn0029662	CG12206	CG12206	uncharacterized protein	31316	Dmel\CG12206 | CG12206
FBgn0029663	CG10804	CG10804	uncharacterized protein	31317	Dmel\CG10804 | CG10804
FBgn0029664	CG10802	CG10802	uncharacterized protein	31318	Dmel\CG10802 | anon-EST:Posey113 | CG10802
FBgn0029666	CG10803	CG10803	uncharacterized protein	31320	Dmel\CG10803 | rop-1 | CG10803
FBgn0029667	Gas8	CG14271	Growth arrest specific protein 8	31321	CG14271 | Dmel\CG14271 | GAS8 | Gas8
FBgn0052791	DIP-alpha	CG32791	Dpr-interacting protein alpha	31322	32791 | CG13019 | CG13020 | CG32791 | Dmel\CG32791 | DIP-alpha
FBgn0023215	Mnt	CG13316	Mnt	31331	CG13316 | CG2856 | DmMnt | Dmel\CG13316 | EG:114E2.2 | MNT | Mad | Mad-3E | bHLHe43 | dMad | dMnt | dmnt | mnt | Mnt
FBgn0015286	Rala	CG2849	Ras-like protein A	31332	24639550 | CG2849 | D-RalA | DRal | DRala | Dm RalA | Dmel\CG2849 | Dral | DralA | Drala | P48555 | RALA | Ral | Ral-a | RalA | anon-EST:fe1H4 | dRal | l(1)G0174 | l(1)G0373 | l(1)G0501 | ral | ralA | Rala
FBgn0029676	HIP-R	CG2947	Hsc/Hsp70-interacting protein related	31335	CG2947 | Dmel\CG2947 | Hip | anon-EST:fe1A9 | HIP-R
FBgn0285910	VhaAC39-1	CG2934	Vacuolar H[+] ATPase AC39 subunit 1	31342	ATP6V0D1 | CG2934 | Dmel\CG2934 | V0d | VhaAC39 | Vhaac39 | anon-EST:GressD5 | cho | vhaAC39 | vhaAC39-1 | VhaAC39-1
FBgn0260658	CG42541	CG42541	uncharacterized protein	31344	BcDNA:RH43809 | CG15240 | CG16828 | CG16829 | CG32776 | Dmel\CG42541 | Dmel_CG15240 | Dmel_CG32776 | CG42541
FBgn0029685	CG2938	CG2938	uncharacterized protein	31347	Dmel\CG2938 | CG2938
FBgn0029687	Vap33	CG5014	VAMP-associated protein 33kDa	31349	BcDNA:GM03307 | CG5014 | DVAP | DVAP-33A | DVAP33A | Dmel\CG5014 | VAP | VAP-33 | VAP-33-1 | VAP33 | VAP33-A | VAP33A | VAPB | Vap-33-1 | Vap-33A | Vap33-1 | anon-EST:Liang-2.42 | anon-WO03040301.124 | clone 2.42 | dVAP | dVAP-A | dVAP33A | dvap | dvap33a | l(1)G0231 | vap-33A | vap33-1 | Vap33
FBgn0029688	lva	CG6450	lava lamp	31350	ABP2 | CG#6450 | CG6450 | Dmel\CG6450 | LVA | LVA_DROME | Lava | Lva | Lvl | lava | lvl | lva
FBgn0029689	CG6428	CG6428	uncharacterized protein	31351	CG-6428 | Dmel\CG6428 | CG6428
FBgn0026084	cib	CG4944	ciboulot	31359	CG4944 | Dmel\CG4944 | EG0007-11 | EG:EG0007.11 | cib
FBgn0026080	Tip60	CG6121	Tat interactive protein 60kDa	31362	6121 | CG6121 | DmEG0007.7 | Dmel/TIP60 | Dmel\CG6121 | Dmel\TIP60 | EG0007.7 | EG:EG0007.7 | TIP-60 | TIP60 | dTIP60 | dTip60 | dmHAG405 | tip60 | Tip60
FBgn0026083	tyf	CG4857	twenty-four	31363	CG485 | CG4857 | Dmel\CG4857 | EG:EG0007.12 | EG:EG0007.4 | TYF | tyf
FBgn0000635	Fas2	CG3665	Fasciclin 2	31364	1D4 | Ab 1D4 | CG3665 | CT12301 | Dmel\CG3665 | EG:EG0007.3 | FAS 11 | FAS II | FAS2 | FASII | Fas | Fas 2 | Fas II | Fas-II | FasII | Fasc II | FascII | Fasii | MAB1D4 | anon-EST:Liang-1.60 | clone 1.60 | fas II | fas-II | fas2 | fasII | fasciclin II | l(1)G0032 | l(1)G0048 | l(1)G0081 | l(1)G0293 | l(1)G0336 | mAB1D4 | mAb 1D4 | mAb1D4 | Fas2
FBgn0262738	norpA	CG3620	no receptor potential A	31376	CG3620 | CdkA | DIP2 | Dmel\CG3620 | MRE18 | NORPA | NorpA | PI-PLC | PLC | PLC-beta | PLCbeta | anon-EST:Posey221 | nofC | rof | x12 | x13 | x16 | x24 | norpA
FBgn0029706	CG3626	CG3626	uncharacterized protein	31377	Dmel\CG3626 | CG3626
FBgn0000179	bi	CG3578	bifid	31379	BI | CG3578 | Dm-OMB | Dm-omb | Dmel\CG3578 | OMB | Omb | Qd | T3 | TBX2 | dm-omb | l(1)bi | l(1)omb | omb | bi
FBgn0003210	rb	CG11427	ruby	31381	AP-3beta | CG11427 | Dmel\CG11427 | Rb | apl6 | beta3 | cg11427 | rb
FBgn0029709	CHOp24	CG3564	CHOp24	31382	CG3564 | Dmel\CG3564 | Emp24 | emp24 | p24 | p24/p24beta1 | CHOp24
FBgn0029711	Usf	CG17592	Usf	31384	CG17592 | Dm Usf | DmUsf | Dmel\CG17592 | bHLHb13 | dUSF | dUSF2 | Usf
FBgn0029715	CG11444	CG11444	uncharacterized protein	31388	Dmel\CG11444 | CG11444
FBgn0003053	peb	CG12212	pebbled	31391	CG12212 | Dmel\CG12212 | EG:66A1.1 | EP55 | HNT | Hin | Hind | Hnt | PEB | Peb | anon-4Cg | hnd | hnt | peb
FBgn0025388	CG12179	CG12179	uncharacterized protein	31393	Dmel\CG12179 | EG:66A1.2 | CG12179
FBgn0029718	mRpL30	CG7038	mitochondrial ribosomal protein L30	31398	CG7038 | Dmel\CG7038 | L30 | mRPL30 | mRpL30
FBgn0025615	Torsin	CG3024	torsin	31399	CG3024 | DTor | DmTorp4a | Dmel\CG3024 | EG:84H4.1 | TORP4A | Torp4a | dtor | dtorsin | torp4a | torsin | Torsin
FBgn0022768	Pp2C1	CG2984	Protein phosphatase 2C	31404	CG2984 | Dmel\CG2984 | PP2C | PP2C1 | anon-WO03040301.132 | dpp2c1 | Pp2C1
FBgn0011760	ctp	CG6998	cut up	31405	CG6998 | Cdlc1 | Ctp | DLC8 | DdlC1 | Ddlc-1 | Ddlc1 | Dlc | Dmel\CG6998 | LC8 | anon-WO03040301.128 | dDYNLL1 | ddlc1 | dlc | l(1)G0153 | l(1)G0204 | l(1)G0207 | l(1)G0244 | l(1)G0248 | l(1)G0338 | l(1)G0371 | l(1)G0387 | l(1)G0432 | l(1)G0445 | lincRNA.S8635 | ctp
FBgn0028325	Pdha	CG7010	Pyruvate dehydrogenase E1 alpha subunit	31406	CG 7010 | CG7010 | Dmel\CG7010 | E1-PDH | L(1)G0334 | L(1)g0334 | PDH | PDH-E1 | PDHE1 | PDHalpha | Pdh | l (1) G0334 | l(1)G0334 | pdha | Pdha
FBgn0052772	CG32772	CG32772	uncharacterized protein	31420	CG15469 | CG6911 | Dmel\CG32772 | CG32772
FBgn0029737	CG6903	CG6903	uncharacterized protein	31423	Dmel\CG6903 | CG6903
FBgn0266000	CG44774	CG44774	uncharacterized protein	31424	CG4068 | CR43698 | CR43699 | Dmel\CG44774 | Dmel_CG4068 | Dmel_CR43698 | Dmel_CR43699 | hp-CG4068 | CG44774
FBgn0004368	Ptp4E	CG6899	Protein tyrosine phosphatase 4E	31425	4E | CG6899 | CT21187 | DPTP4E | Dmel\CG6899 | PTP4E | PtP4E | R-PTP 4E | Ptp4E
FBgn0003028	ovo	CG6824	ovo	31429	CG15467 | CG6824 | Dmel\CG6824 | Fs(1)K1103 | Fs(1)K1237 | Fs(1)K155 | OVO | Ovo | Ovo-D | Shv | Svb | Svb/Ovo | fs(1)K1237 | fs(1)M1 | fs(1)M38 | ovo/shavenbaby | ovo/svb | ovoD | svb | svb/ovo | ovo
FBgn0052767	CG32767	CG32767	uncharacterized protein	31430	BcDNA:GM08530 | CG5086 | CG5113 | Dmel\CG32767 | LD34931 | i7 | CG32767
FBgn0029752	TrxT	CG3315	Thioredoxin T	31443	3315 | CG3315 | DmTrxT | DmelTrxT | Dmel\CG3315 | trxt | TrxT
FBgn0011761	dhd	CG4193	deadhead	31444	4193 | CG4193 | DHD | Dhd | DmTrx-1 | Dmdhd | Dmel\CG4193 | Dmeldhd | Trx-1 | dhd
FBgn0014024	Rnp4F	CG3312	RNA-binding protein 4F	31448	4F-rnp | 4f-rnp | CG3312 | Dmel\CG3312 | RNP-4F | Rnp-4F | rnp-4f | Rnp4F
FBgn0026751	XRCC1	CG4208	XRCC1	31451	4208 | CG4208 | Dmel\CG4208 | Xrcc1 | XRCC1
FBgn0029762	NAAT1	CG3252	Nutrient Amino Acid Transporter 1	31457	CG3252 | DmNAT1 | Dmel\CG3252 | anon-WO0149848.3 | dmNAT1 | NAAT1
FBgn0029763	Usp16-45	CG4165	Ubiquitin specific protease 16/45	31458	CG4165 | Dmel\CG4165 | Q9W4C3 | USP45 | Usp16 | Usp45 | Usp16-45
FBgn0263987	spoon	CG3249	spoonbill	31459	AKAP Yu | BcDNA:GM04319 | CG3249 | Dmel\CG3249 | PKAAP | Spoon | Yu | mdi | yu | spoon
FBgn0029765	CG16756	CG16756	uncharacterized protein	31460	BcDNA:RH17440 | Dmel\CG16756 | CG16756
FBgn0029766	CG15784	CG15784	uncharacterized protein	31461	Dmel\CG15784 | CG15784
FBgn0029769	frma	CG3239	fra mauro	31464	BEST:GH09377 | CG3239 | Dmel\CG3239 | Nepl1 | frma
FBgn0029771	CG12730	CG12730	uncharacterized protein	31466	BcDNA:RE01432 | Dmel\CG12730 | CG12730
FBgn0029778	RhoGAP5A	CG3208	Rho GTPase activating protein at 5A	31473	CG3208 | Dmel\CG3208 | RhoGAP | RhoGAP5A
FBgn0004687	Mlc-c	CG3201	Myosin light chain cytoplasmic	31474	CG3201 | DmMLC_C | Dmel\CG3201 | ELC | ELC1 | MyoII | mlc-c | nmELC | Mlc-c
FBgn0029783	Sirt4	CG3187	Sirtuin 4	31480	CG3187 | D.mel3 | Dmel\CG3187 | dSIRT4 | dSirt4 | dmSRT407 | Sirt4
FBgn0028474	CG4119	CG4119	uncharacterized protein	31481	BcDNA.LD23634 | BcDNA:LD23634 | Dmel\CG4119 | cg4119 | CG4119
FBgn0029785	RpL35	CG4111	Ribosomal protein L35	31483	BcDNA:RE09547 | CG4111 | Dmel\CG4111 | Rp L35 | RpL35e | anon-EST:Posey157 | anon-EST:fe1C12 | RpL35
FBgn0053080	CG33080	CG33080	uncharacterized protein	31491	CG15774 | CG15775 | CG3141 | Dmel\CG33080 | CG33080
FBgn0052758	Snx27	CG32758	Sorting nexin 27	31493	CG11465 | CG3130 | CG3138 | CG32758 | DmSNX27 | Dmel\CG32758 | snx27 | Snx27
FBgn0261383	IntS6	CG3125	Integrator 6	31496	CG3125 | Dmel\CG3125 | Int6 | l(1)G0060 | IntS6
FBgn0029801	CG15771	CG15771	uncharacterized protein	31500	28571108 | CR33074 | Dmel\CG15771 | CG15771
FBgn0029804	CG3097	CG3097	uncharacterized protein	31503	Dmel\CG3097 | CG3097
FBgn0261610	CG42699	CG42699	uncharacterized protein	31507	CG15770 | CG4064 | Dmel\CG42699 | Dmel_CG15770 | Dmel_CG4064 | CG42699
FBgn0029818	GAA1	CG3033	Glycosylphosphatidylinositol anchor attachment 1	31517	CG3033 | Dmel\CG3033 | GAA1
FBgn0014340	mof	CG3025	males absent on the first	31518	CG3025 | Dmel\CG3025 | MOF | Mof | dMOF | dmMOF | max | mof
FBgn0029819	Usp30	CG3016	Ubiquitin specific protease 30	31519	CG3016 | Dmel\CG3016 | Q9W462 | USP30 | dUSP30 | Usp30
FBgn0029820	CG16721	CG16721	uncharacterized protein	31520	Dmel\CG16721 | CG16721
FBgn0000042	Act5C	CG4027	Actin 5C	31521	A | A4V404_DROME | ACT | ACT1_DROME | ACT5C | Ac5C | Act | Act-5C | Act5 | Act5c | Actin | Actin/BAP47 | Actin5C | ArpA | BAP47 | Bap47 | CG4027 | Dmel\CG4027 | F-actin | G-actin | M32055 | T11 | act | act 5C | act5C | actin | actin5C | anon-EST:fe2D2 | beta-actin | beta-actin/Bap47 | chrX:5748184..5748304 | cyt5C | l(1)G0009 | l(1)G0010 | l(1)G0025 | l(1)G0079 | l(1)G0117 | l(1)G0177 | l(1)G0245…
FBgn0029821	CG4020	CG4020	uncharacterized protein	31522	Dmel\CG4020 | CG4020
FBgn0029822	CG12236	CG12236	uncharacterized protein	31523	Dmel\CG12236 | CG12236
FBgn0029823	Shmt	CG3011	Serine hydroxymethyl transferase	31524	144561_at | CG3011 | Dmel\CG3011 | SHMT | Shmt2 | anon-WO03040301.100 | shmt | Shmt
FBgn0029824	CG3726	CG3726	uncharacterized protein	31525	Dmel\CG3726 | CG3726
FBgn0029825	CG12728	CG12728	uncharacterized protein	31526	Dmel\CG12728 | XRCC4 | CG12728
FBgn0029828	CG6067	CG6067	uncharacterized protein	31529	Dmel\CG6067 | SPH254 | CG6067
FBgn0029831	CG5966	CG5966	uncharacterized protein	31532	141233_at | Dmel\CG5966 | CG5966
FBgn0029833	MCTS1	CG5941	Malignant T cell amplified sequence 1	31536	CG5941 | Dmel\CG5941 | MCT-1 | anon-WO03040301.150 | anon-WO03040301.151 | MCTS1
FBgn0029838	CG4666	CG4666	uncharacterized protein	31541	Dmel\CG4666 | CG4666
FBgn0029840	raptor	CG4320	raptor	31543	4320 | CG4320 | Dmel\CG4320 | Raptor | dRAPTOR | dRap | dRaptor | raptor/CG4320 | raptor
FBgn0264386	Ca-alpha1T	CG15899	Ca[2+]-channel protein alpha[[1]] subunit T	31550	CG12544 | CG15899 | CG4222 | Ca-alphaT-RC | Ca1G | Caalpha1T | DmalphaG | Dmca1G | Dmel\CG15899 | T-type Ca[2+] | alpha1T | ca-alpha1T | cat | Ca-alpha1T
FBgn0029849	Efr	CG3774	ER GDP-fucose transporter	31553	CG3774 | Dmel\CG3774 | efr | Efr
FBgn0003514	sqh	CG3595	spaghetti squash	31554	CG3595 | DmMRLC_C | Dmel\CG3595 | MLC | MLRC | MRLC | Myo | Myo II | Myo-II | Myo-II RLC | MyoII | Myosin II | NMM | RLC | RLC2 | RMLC | Sqh | myo II | myoII | myosin | myosin II | sgh | spg | squ | ssq | sqh
FBgn0262730	dtn	CG14446	detonator	31555	CG14446 | CG14446 CES | Dmel\CG14446 | MRE2 | lincRNA.S8753 | dtn
FBgn0023458	Rbcn-3A	CG3585	Rabconnectin-3A	31557	CG3585 | DmX | Dmel\CG3585 | Dmx | FV10 | X | anon-X | Rbcn-3A
FBgn0029853	CG3781	CG3781	uncharacterized protein	31560	Dmel\CG3781 | JosD2 | Q9W422 | CG3781
FBgn0029854	CG3566	CG3566	uncharacterized protein	31562	BcDNA:RH45308 | Dmel\CG3566 | CG3566
FBgn0026015	Top3beta	CG3458	Topoisomerase 3beta	31565	CG3458 | Dmel\CG3458 | TOP3 | Top3 | Topo IIIbeta | dTop3beta | top3 | top3[beta] | top3beta | topo III[beta] | Top3beta
FBgn0029857	wuho	CG15897	wuho	31566	CG15897 | Dmel\CG15897 | wh | wuho
FBgn0028685	Rpt4	CG3455	Regulatory particle triple-A ATPase 4	31567	CG3455 | Dm_Rpt4a | Dm_Rpt4b | Dmel\CG3455 | Dmp42D | S10b | l(1)G0114 | l(1)G0227 | l(1)G0345 | p42D | Rpt4
FBgn0029866	CG3842	CG3842	uncharacterized protein	31576	Dmel\CG3842 | lincRNA.959 | CG3842
FBgn0029867	CG3847	CG3847	uncharacterized protein	31577	Dmel\CG3847 | CG3847
FBgn0029868	ND-B16.6	CG3446	NADH dehydrogenase (ubiquinone) B16.6 subunit	31578	CG3446 | Dmel\CG3446 | NB6M | ND-B16.6
FBgn0261955	kdn	CG3861	knockdown	31579	BEST:GM01832 | CG 3861 | CG3861 | CS | Csyn | Dmel\CG3861 | Kdn | csyn | l (1) G0030 | l(1)G0030 | l(1)G0033 | l(1)G0159 | kdn
FBgn0029870	Marf	CG3869	Mitochondrial assembly regulatory factor	31581	CG3869 | CG38869 | Dmel\CG3869 | MARF | MFN | MFN2 | Marf-1 | Mfn | Mfn-2 | Mfn2 | anon-WO0125274.3 | dMFN | dMfn | dMfn2 | dmfn | marf | mfn | mfn2 | Marf
FBgn0003139	PpV	CG12217	Protein phosphatase V	31582	CG12217 | DmPpV-6A | Dmel\CG12217 | PP6 | PPPV6A | PPV | PPV 6A | PpV[[C]] | Ppv | dPP6 | ppv | PpV
FBgn0029873	CG3918	CG3918	uncharacterized protein	31585	Dmel\CG3918 | CG3918
FBgn0014031	Spat	CG3926	Serine pyruvate aminotransferase	31587	CG3926 | Dm-Spat | Dmel\CG3926 | dAGXT | spa | spat | Spat
FBgn0014026	RpL7A	CG3314	Ribosomal protein L7A	31588	CG3314 | Dmel\CG3314 | L7A | L7a | RPL7a | Rp L7A | RpL7a | Surf-3/rpL7a | Surf3/rpL7a | RpL7A
FBgn0000524	dx	CG3929	deltex	31589	CG3929 | DMDELTEX | Dmel\CG3929 | Dx | dx
FBgn0085446	CG34417	CG34417	uncharacterized protein	31591	BcDNA:GH23906 | CG3950 | CG3960 | Dmel\CG34417 | Dmel_CG3950 | Dmel_CG3960 | CG34417
FBgn0029878	Pat1	CG10695	Protein interacting with APP tail-1	31593	CG10695 | Dmel\CG10695 | PAT1 | pat1 | Pat1
FBgn0029881	pigs	CG3973	pickled eggs	31596	CG3973 | Dmel\CG3973 | pigs
FBgn0029882	CG3226	CG3226	uncharacterized protein	31597	Dmel\CG3226 | Q9W3Y3 | CG3226
FBgn0028360	Cdc7	CG32742	Cdc7 kinase	31598	CG32742 | CG8655 | CG8656 | CT25076 | Dmel\CG32742 | L(1)G0148 | anon-WO03040301.250 | cdc7 | cdc7-related | l(1)G0148 | l(1)G0149 | l(1)G0461 | Cdc7
FBgn0029885	CG3224	CG3224	uncharacterized protein	31600	Dmel\CG3224 | CG3224
FBgn0062413	Ctr1A	CG3977	Copper transporter 1A	31601	BcDNA:RH42635 | CG3977 | DmCtr1A | Dmel\CG3977 | ctr1A | Ctr1A
FBgn0029887	CG3198	CG3198	uncharacterized protein	31602	Dmel\CG3198 | CG3198
FBgn0029888	ND-ASHI	CG3192	NADH dehydrogenase (ubiquinone) ASHI subunit	31604	CG3192 | Dmel\CG3192 | NIAM | ND-ASHI
FBgn0286222	Fum1	CG4094	Fumarase 1	31605	CG 4094 | CG4094 | Dmel\CG4094 | FUM | Fuh | Fum | l(1)G0255 | l(1)G0290 | Fum1
FBgn0029891	Pink1	CG4523	PTEN-induced putative kinase 1	31607	BEST:GH23468 | CG4523 | Dmel\CG4523 | PINK | PINK1 | Pink | dPINK1 | dPINk1 | dPink1 | pink1 | Pink1
FBgn0029893	CG14442	CG14442	uncharacterized protein	31609	Dmel\CG14442 | CG14442
FBgn0029894	CG14440	CG14440	uncharacterized protein	31610	Dmel\CG14440 | CG14440
FBgn0029895	CG14441	CG14441	uncharacterized protein	31611	Dmel\CG14441 | CG14441
FBgn0029896	CG3168	CG3168	uncharacterized protein	31612	BEST:LP06294 | Dmel\CG3168 | LP06294.5prime | CG3168
FBgn0029897	RpL17	CG3203	Ribosomal protein L17	31613	CG3203 | Dmel\CG3203 | Rpl17 | anon-EST:Posey276 | RpL17
FBgn0029898	CG14439	CG14439	uncharacterized protein	31614	Dmel\CG14439 | CG14439
FBgn0287582	sov	CG14438	small ovary	31615	CG14438 | Dmel\CG14438 | EM25 | fs(1)M105 | l(1)6Dc | l(1)EA42 | l(1)EM25 | sov
FBgn0259228	C3G	CG42328	C3G guanyl-nucleotide exchange factor	31618	C(3)G | CG14436 | CG3126 | CG42328 | DC3-G | DC3G | Dmel\CG42328 | Dmel_CG14436 | Dmel_CG3126 | c(3)G | C3G
FBgn0029903	pod1	CG4532	pod1 coronin	31620	BEST:LD37601 | BcDNA:LD08951 | CG4532 | Dmel\CG4532 | Dpod1 | POD-1 | Pod1 | coronin | dmPod | dpod1 | pod-1 | pod1
FBgn0086693	iav	CG4536	inactive	31621	CG4536 | CT14708 | DmIav | Dmel\CG4536 | IAV | Iav | TRPV | hypoB | osm-9 | iav
FBgn0029905	Nf-YC	CG3075	Nuclear factor Y-box C	31622	CG3075 | Dmel\CG3075 | NF-YC | NFYC | Nf-yc | dNF-YC | nf-yc | Nf-YC
FBgn0263968	nonC	CG32743	no-on-and-no-off transient C	31625	CG32743 | CG4549 | CG4555 | Dmel\CG32743 | SMG1 | Smg | Smg1 | anon-EST:Liang-1.24 | anon-WO0170980.133 | clone 1.24 | dSmg1 | rst(1a)cyr | smg1 | nonC
FBgn0029911	CG14435	CG14435	uncharacterized protein	31628	Dmel\CG14435 | CG14435
FBgn0029912	CG4557	CG4557	uncharacterized protein	31629	AAF46211 | Dmel\CG4557 | CG4557
FBgn0029913	Cht11	CG3044	Chitinase 11	31630	CG3044 | DmCht11 | Dmel\CG3044 | Cht11
FBgn0029914	CG4558	CG4558	uncharacterized protein	31631	Dmel\CG4558 | CG4558
FBgn0029915	CG14434	CG14434	uncharacterized protein	31632	Dmel\CG14434 | CG14434
FBgn0052732	Setd3	CG32732	SET domain containing 3	31638	CG12542 | CG3042 | CG32732 | Dmel\CG32732 | SETD3 | dSETD3 | Setd3
FBgn0029922	CG14431	CG14431	uncharacterized protein	31639	Dmel\CG14431 | CG14431
FBgn0027108	Inx2	CG4590	Innexin 2	31646	CG4590 | D-inx-2 | Dm-Inx2 | Dm-inx | Dm-inx2 | Dmel\CG4590 | FBpp0291074 | INX-2 | Ix2 | inx-2 | inx2 | kropf | l(1)G0035 | l(1)G0036 | l(1)G0043 | l(1)G0059 | l(1)G0118 | l(1)G0157 | l(1)G0317 | l(1)G0364 | prp33 | Inx2
FBgn0000330	cm	CG3035	carmine	31647	AP-3 | AP-3mu | AP3mu3 | CG3035 | CG32731 | Dmel\CG3035 | Dmu3 | Mu3 | ap-3 | apm3 | cg3035 | l(1)VEM119 | mu3 | cm
FBgn0029929	CG4593	CG4593	uncharacterized protein	31649	Dmel\CG4593 | CG4593
FBgn0027342	fz4	CG4626	frizzled 4	31659	CG4626 | DFz4 | Dfz4 | Dm Fz4 | Dmel\CG4626 | Fz4 | anon-WO0170980.10 | anon-WO0170980.11 | fz4
FBgn0029941	CG1677	CG1677	uncharacterized protein	31662	Dmel\CG1677 | CG1677
FBgn0029942	CG2059	CG2059	uncharacterized protein	31663	Dmel\CG2059 | CG2059
FBgn0025549	unc-119	CG1659	unc-119	31664	CG1659 | DmUNC-119 | Dmel\CG1659 | Unc-119 | Unc119 | anon-EST:Posey123 | dm unc-119 | unc-119
FBgn0024250	brk	CG9653	brinker	31665	BRK | Brk | CG9653 | Dm brk | Dmel\CG9653 | ssg-1 | brk
FBgn0029943	Atg5	CG1643	Autophagy-related 5	31666	ATG5 | Atg-5 | CG1643 | DmAtg5 | Dmel\CG1643 | atg5 | Atg5
FBgn0029944	Dok	CG2079	Downstream of kinase	31667	CG2079 | Ddok | Dmel\CG2079 | dok | l(1)G0331 | Dok
FBgn0029947	CG1999	CG1999	uncharacterized protein	31671	Dmel\CG1999 | anon-WO0140519.160 | CG1999
FBgn0029504	CHES-1-like	CG12690	Checkpoint suppressor 1-like	31678	CG12690 | Ches-1-like | Ches1 | Dmches-1 | Dmel\CG12690 | FoxN | anon-EST:Posey7 | ches1 | CHES-1-like
FBgn0029958	Pdp	CG12151	Pyruvate dehydrogenase phosphatase	31683	153332_at | CG12151 | Dmel\CG12151 | PDP | pdp | Pdp
FBgn0029959	Rab39	CG12156	Rab39	31684	24640395 | AAF46271 | CG12156 | DmRab39 | Dmel\CG12156 | rab39 | Rab39
FBgn0029969	CG10932	CG10932	uncharacterized protein	31695	154229_at | Dmel\CG10932 | CG10932
FBgn0040087	p115	CG1422	p115	31698	CG1422 | Dmel\CG1422 | dp115 | l(1)G0306 | p115
FBgn0261592	RpS6	CG10944	Ribosomal protein S6	31700	(Rp)S6 | CG10944 | DS6 | Dmel\CG10944 | M(1)7BC | M(1)7C | RPS6 | Rp S6 | Rps6 | S6 | air8 | air[8] | anon-WO02059370.61 | hen | l(1)air8 | l(1)air[8] | l(1)hen | pp30 | rpS6 | rps6 | RpS6
FBgn0029975	spidey	CG1444	spidey	31703	CG1444 | Dmel\CG1444 | KAR | KAR[CG1444] | Kar | spidey
FBgn0029976	snz	CG1514	snazarus	31704	CG1514 | DmSNX25 | Dmel\CG1514 | SNZ | Snz | snz
FBgn0260858	Ykt6	CG1515	YKT6 v-SNARE	31706	CG1515 | Dmel\CG1515 | YKT6 | Ykt6p | cg1515 | l(1)G0155 | Ykt6
FBgn0029979	mahe	CG10777	maheshvara	31707	CG10777 | DmRH1 | Dmel\CG10777 | cg10777 | dDDX5 | mahe
FBgn0029980	CG10778	CG10778	uncharacterized protein	31708	Dmel\CG10778 | CG10778
FBgn0027280	l(1)G0193	CG2206	lethal (1) G0193	31712	CG2206 | Dmel\CG2206 | l(1)G0327 | l(1)G0193
FBgn0260970	Ubr3	CG42593	Ubr3 ubiquitin ligase	31713	CG1530 | CG1531 | CG42593 | Dmel\CG42593 | Dmel_CG1530 | Dmel_CG1531 | UBR3 | ubr3 | Ubr3
FBgn0003656	sws	CG2212	swiss cheese	31716	CG2212 | Dmel\CG2212 | PNPLA6 | SWS | Sws | olfE | sws
FBgn0029990	CG2233	CG2233	uncharacterized protein	31721	Dmel\CG2233 | CG2233
FBgn0004656	fs(1)h	CG2252	female sterile (1) homeotic	31722	Brd4 | CG2252 | Dmel\CG2252 | FSH | Fs(1)h | Fs(1)h-L | Fs(1)h/Brd4 | Fs(1)hL | Fs(1)hS | Fsh | N72 | ORE-1 | anon-EST:Liang-1.81 | anon-EST:fe1G2 | clone 1.81 | fs(1)1456 | fs(1)26/26A | fs(1)M16 | fs(1)R10.4 | fsh | fst(1)h | l(1)7Da | l(1)G0093 | l(1)G0495 | rnc | fs(1)h
FBgn0029992	Upf2	CG2253	Upf2	31724	CG2253 | Dmel\CG2253 | UPF2 | smg-3 | upf2 | Upf2
FBgn0029994	Ldsdh1	CG2254	Lipid droplet subset dehydrogenase 1	31726	CG2254 | Dmel\CG2254 | Ldsdh1
FBgn0029996	UbcE2H	CG2257	Ubiquitin conjugating enzyme E2H	31728	CG2257 | Dmel\CG2257 | Ubc-2EH | Ubc-E2H | Ubc-E2Hs | UbcDE2H | dUbc-E2H | ubcE2h | UbcE2H
FBgn0029997	CG2258	CG2258	uncharacterized protein	31729	Dmel\CG2258 | CG2258
FBgn0030003	CG2116	CG2116	uncharacterized protein	31735	Dmel\CG2116 | CG2116
FBgn0025800	Smox	CG2262	Smad on X	31738	CG2262 | DSMAD2 | DSmad2 | Dmel\CG2262 | SMAD2 | SMOX | Sad | Smad | Smad2 | SmoX | dSMAD2 | dSmad2 | dsmad2 | l(1)G0348 | sad | smad2 | smox | ted | tmp | Smox
FBgn0030006	CG17982	CG17982	uncharacterized protein	31739	Dmel\CG17982 | CG17982
FBgn0265464	Traf6	CG10961	TNF-receptor-associated factor 6	31746	CG10961 | DTRAF2 | Dmel\CG10961 | EP325 | TRAF | TRAF2 | TRAF6 | Traf2 | dTRAF2 | dTRAF6 | dTraf2 | dTraf6 | dtraf2 | traf2 | Traf6
FBgn0030013	GIIIspla2	CG1583	Phospholipase A2 group III	31747	BEST:HL07869 | CG1583 | Dmel\CG1583 | GIIIsPLA2 | Giiispla2 | GIIIspla2
FBgn0030017	CG2278	CG2278	uncharacterized protein	31751	Dmel\CG2278 | CG2278
FBgn0030025	CG2147	CG2147	uncharacterized protein	31759	BcDNA:LP02728 | Dmel\CG2147 | CG2147
FBgn0020653	Trxr-1	CG2151	Thioredoxin reductase-1	31760	2151 | CG2151 | DTR | Dm-TrxR | DmTR | DmTrx | DmTrxR | DmTrxR-1 | Dmel\CG2151 | GR | Gr | TH | TRR | TRXR1 | Trx | TrxR | TrxR-1 | TrxR1 | Trxr | Trxr1 | anon-WO03040301.185 | anon-WO03040301.187 | dTrxR | dmtrxr-1 | gr | l(1)G0154 | l(1)G0379 | l(1)G0477 | l(1)G0481 | trxr-1 | trxr1 | Trxr-1
FBgn0030026	sni	CG10964	sniffer	31761	CG10964 | Dmel\CG10964 | SNI | Sni | anon-WO03040301.183 | sni
FBgn0017566	ND-75	CG2286	NADH dehydrogenase (ubiquinone) 75 kDa subunit	31762	CG2286 | Dmel\CG2286 | ND75 | NDUFS1 | NDUS1 | NUAM | ND-75
FBgn0030030	CG1636	CG1636	uncharacterized protein	31766	Dmel\CG1636 | CG1636
FBgn0015519	nAChRalpha3	CG2302	nicotinic Acetylcholine Receptor alpha3	31767	Acr7E | CG2302 | D[a3] | Da3 | Dalpha3 | Dalpha3 nAChR | Dmel\CG2302 | alpha3 | lincRNA.965 | nACRalpha-7E | nAChR | nAcRalpha-7E | nAcRe | nicra3 | nAChRalpha3
FBgn0030034	CG10555	CG10555	uncharacterized protein	31771	Dmel\CG10555 | CG10555
FBgn0030035	PIG-T	CG11190	Phosphatidylinositol glycan anchor biosynthesis class T	31772	CG11190 | Dm*AAF46367/27-522 | DmPIG-T | Dmel\CG11190 | PIG-T
FBgn0261793	Trf2	CG18009	TATA box binding protein-related factor 2	31773	CG11195 | CG18009 | Dmel\CG18009 | TLF | TRF2 | TRF2S | dTRF2 | dTRF2L | dTRF2S | dTrf2 | l(1)G0039 | l(1)G0071 | l(1)G0295 | l(1)G0425 | p79/TRF2 | trf2 | Trf2
FBgn0030037	Miga	CG12125	Mitoguardin	31775	CG12125 | Dmel\CG12125 | miga | Miga
FBgn0030038	CG1440	CG1440	uncharacterized protein	31776	Dmel\CG1440 | CG1440
FBgn0030039	CG12123	CG12123	uncharacterized protein	31777	Dmel\CG12123 | CG12123
FBgn0030041	CG12116	CG12116	uncharacterized protein	31782	144701_at | Dmel\CG12116 | CG12116
FBgn0000359	Cp36	CG1478	Chorion protein 36	31787	CG1478 | CP36 | Dmel\CG1478 | Dms36 | E4 | S36 | cp36 | dec-2 | dec2 | dec[[2]] | fs(1)C2 | s36 | s36-1 | s365 | Cp36
FBgn0264975	Nrg	CG1634	Neuroglian	31792	CG1634 | CT4318 | Dmel\CG1634 | NFASC | NRG | Ngl | Nrg167 | Nrg180 | RA35 | ceb | fs(1)M72 | ibx | l(1)7Fa | l(1)G0099 | l(1)G0413 | l(1)G0488 | nrg | Nrg
FBgn0030048	CG12112	CG12112	uncharacterized protein	31794	Dmel\CG12112 | CG12112
FBgn0030049	Trf4-1	CG11265	Topoisomerase related function 4-1	31795	AAF46390 | CG11265 | DmTRF4-1 | Dmel\CG11265 | Trf4 | dTrf4-1 | Trf4-1
FBgn0030052	CG12065	CG12065	uncharacterized protein	31798	Dmel\CG12065 | CG12065
FBgn0025864	Crag	CG12737	Calmodulin-binding protein related to a Rab3 GDP/GTP exchange protein	31800	CG12737 | CJ | CRAG | Dmel\CG12737 | Crag
FBgn0030054	Caf1-180	CG12109	Chromatin assembly factor 1, p180 subunit	31801	CAF-1 p180 | CAF1-180 | CAF1-p180 | CAF1p180 | CG12109 | Caf-180 | Caf1 | Dmel\CG12109 | NURF | P180 | caf1-180 | dCAF-1-180 | dCAF-1-p180 | p180 | Caf1-180
FBgn0030056	CAH3	CG11284	Carbonic anhydrase 3	31804	CG11284 | CG11285 | Dmel\CG11284 | CAH3
FBgn0030057	Ppt1	CG12108	Palmitoyl-protein thioesterase 1	31805	CG12108 | DmPpt1 | Dmel\CG12108 | PPT1 | ppt1 | Ppt1
FBgn0041629	Hexo2	CG1787	Hexosaminidase 2	31808	CG1787 | DmHex2 | Dmel\CG1787 | HEX 2 | HEX2 | HEXO2 | Hexo2
FBgn0030060	CG2004	CG2004	uncharacterized protein	31809	Dmel\CG2004 | CG2004
FBgn0030061	CG1785	CG1785	uncharacterized protein	31810	Dmel\CG1785 | CG1785
FBgn0011661	Moe	CG10701	Moesin	31816	CG10701 | D17 | DMoe | Dmel\CG10701 | Dmoe | EMR1 | ERM | Emr1 | GMA | Moes | anon-WO03040301.155 | anon-WO03040301.157 | anon-WO03040301.159 | anon-WO03040301.161 | dMoe | gma | l(1)G0067 | l(1)G0323 | l(1)G0404 | l(1)G0415 | moe | moesin | moesin/ezrin/radixin homolog mRNA | Moe
FBgn0030066	Uros1	CG1885	Uroporphyrinogen III synthase 1	31817	CG1885 | Dmel\CG1885 | Uros1
FBgn0030067	Rbm13	CG10648	RNA-binding motif protein 13	31818	CG10648 | Dmel\CG10648 | RBM13 | Rbm13
FBgn0261549	rdgA	CG42667	retinal degeneration A	31826	CG10966 | CG12660 | CG15352 | CG34344 | CG42667 | DGK | DGK2 | Dmel\CG42667 | Dmel_CG10966 | Dmel_CG12660 | Dmel_CG15352 | Dmel_CG34344 | RDGA | RdgA | dDGK2 | dgk-5 | x35 | rdgA
FBgn0030077	CG15365	CG15365	uncharacterized protein	31829	Dmel\CG15365 | CG15365
FBgn0265413	CG44325	CG44325	uncharacterized protein	31831	CG15366 | CG7267 | Dmel\CG44325 | Dmel_CG15366 | Dmel_CG7267 | CG44325
FBgn0030086	CCT2	CG7033	Chaperonin containing TCP1 subunit 2	31838	CG7033 | Cct2 | Dmel\CG7033 | Q8IRM8_DROME | Q9W392_DROME | SD02216p | TCP-1beta | TCP1-beta | TCP1beta | Tcp1-beta | CCT2
FBgn0030087	CG7766	CG7766	uncharacterized protein	31839	Dmel\CG7766 | CG7766
FBgn0004856	Bx42	CG8264	Bx42	31840	BX42 | CG8264 | Dmel\CG8264 | SKIP | Skip | bx42 | Bx42
FBgn0030088	Arfrp1	CG7039	ADP-ribosylation factor related protein 1	31841	ARFRP1 | ARP | Arp1 | CG7039 | Dmel\CG7039 | Q9W389 | Arfrp1
FBgn0030089	AP-1gamma	CG9113	Adaptor Protein complex 1, gamma subunit	31842	AP-1 | AP-1 gamma | AP-1[gamma] | AP-1g | AP1gamma | AP1gamma1 | Ap-1 | CG9113 | Dmel\CG9113 | apl4 | cg9113 | dgamma | gamma | gamma-Ada | AP-1gamma
FBgn0030091	CG7065	CG7065	uncharacterized protein	31844	Dmel\CG7065 | CG7065
FBgn0004828	His3.3B	CG8989	Histone H3.3B	31848	CG8989 | Dmel\CG8989 | H3.3 | H3.3B | His 3.3B | His3.3 | HisH3-3Q | PH3 | anon-EST:fe1B6 | dH3.3B | His3.3B
FBgn0014868	Ost48	CG9022	Oligosaccharyltransferase 48kD subunit	31849	CG9022 | DmOST50 | Dmel\CG9022 | DrOST | OST | OST48 | OST48/WBP1 | Ots48 | anon-EST:Liang-1.11 | clone 1.11 | ost48 | Ost48
FBgn0030096	Zpr1	CG9060	Zpr1	31851	CG9060 | Dmel\CG9060 | Zpr1
FBgn0030099	CG12056	CG12056	uncharacterized protein	31855	Dmel\CG12056 | CG12056
FBgn0030101	CG12118	CG12118	uncharacterized protein	31857	Dmel\CG12118 | CG12118
FBgn0030103	Obp8a	CG12665	Odorant-binding protein 8a	31860	8a | CG12665 | DmelObp8a | Dmel\CG12665 | Obp8a
FBgn0030109	CG12121	CG12121	uncharacterized protein	31866	Dmel\CG12121 | CG12121
FBgn0260789	mxc	CG12124	multi sex combs	31869	CG12058 | CG12124 | Dmel\CG12124 | Dmel_CG12058 | MPM-2 | MPM2 | MXC | Mxc | NPAT | dNPAT | l(1)mbn | mxc
FBgn0010269	Dsor1	CG15793	Downstream of raf1	31872	CG15793 | D-MEK | D-MEK/Dsor | D-Mek | D-SOR | D-Sor | D-mek | D-sor | D-sor-1 | DMEK-1 | DRODSOR1 | DSOR | DSOR1 | DSORT | DSor | DSor1 | Dmek | Dmel\CG15793 | Dsor | EK1-1 | MAPKK | MEK | MEK/Dsor1 | MEK1/2 | Mek | Mek1/2 | SOR | Sor | Su(Raf)34B | dMEK | dMek | dSor | dSor1 | dsor1 | mek | sor | sor/MEK1 | Dsor1
FBgn0030114	CG17754	CG17754	uncharacterized protein	31873	BcDNA:LP02641 | Dmel\CG17754 | CG17754
FBgn0028292	ric8a	CG15797	ric8a	31874	CG15797 | DmRic8 | Dmel\CG15797 | RIC-8 | Ric-8 | Ric-8A | Ric8a | l(1)G0397 | ric-8 | ric-8a | ric8a
FBgn0085478	Zdhhc8	CG34449	Zinc finger DHHC-type containing 8	31887	CG12136 | CG15372 | CG17251 | CG32705 | CG34449 | Dm_X:47283 | Dmel\CG34449 | Dmel_CG32705 | Pen16 | anon-Pen16 | dZDHHC8 | p16 | pen16 | Zdhhc8
FBgn0267253	CG32700	CG32700	uncharacterized protein	31896	BcDNA:GH19985 | CG12651 | CG12652 | CG18429 | CG2994 | CR43497 | Dmel\CG32700 | Dmel_CR43497 | Tes89 | CG32700
FBgn0030136	RpS28b	CG2998	Ribosomal protein S28b	31897	CG2998 | Dmel\CG2998 | RS28_DROME | RpS28b
FBgn0052699	LPCAT	CG32699	Lysophosphatidylcholine acyltransferase	31899	CG15318 | CG18535 | CG2996 | CG32699 | CT7882 | Dmel\CG32699 | LPCAT1/2 | tok-like | LPCAT
FBgn0030141	Gga	CG3002	Golgi-localized, gamma-adaptin ear containing, ARF binding protein	31902	CG3002 | DmGGA1 | Dmel\CG3002 | GGA | dGGA | dmGGA | Gga
FBgn0264691	Lst8	CG3004	Lst8	31903	CG3004 | Dmel\CG3004 | Gbl | LST8 | dGbetaL | dLST8 | lst8 | Lst8
FBgn0027084	LysRS	CG12141	Lysyl-tRNA synthetase	31904	Aats-lys | CG12141 | Dmel\CG12141 | KRS | dKARS | LysRS
FBgn0261931	CG42797	CG42797	uncharacterized protein	31905	BT058014.1 | CG3003 | CG3099 | Dmel\CG42797 | Dmel_CG3003 | Dmel_CG3099 | CG42797
FBgn0028341	Ptpmeg2	CG32697	Protein tyrosine phosphatase Meg2	31907	CG3101 | CG3102 | CG32697 | Dmel\CG32697 | L(1)G0232 | MEG2 | PTP-Meg2 | dMeg2 | l(1)G0232 | lG0232 | Ptpmeg2
FBgn0030151	CG1354	CG1354	uncharacterized protein	31914	Dmel\CG1354 | CG1354
FBgn0052698	CARPB	CG32698	Carbonic anhydrase-related protein B	31915	CG32698 | CG9678 | CG9683 | Dmel\CG32698 | CARPB
FBgn0052695	CG32695	CG32695	uncharacterized protein	31918	BcDNA:RH68724 | CG15246 | Dmel\CG32695 | CG32695
FBgn0030157	CG1468	CG1468	uncharacterized protein	31920	BcDNA:GH18955 | Dmel\CG1468 | CG1468
FBgn0030160	CG9691	CG9691	uncharacterized protein	31923	BcDNA:RH12290 | CT27394 | Dmel\CG9691 | CG9691
FBgn0026415	Idgf4	CG1780	Imaginal disc growth factor 4	31926	CG1780 | DmIDGF4 | Dmel\CG1780 | IDGF | IDGF-4 | IDGF4 | IGDF4 | idgf4 | Idgf4
FBgn0052694	CG32694	CG32694	uncharacterized protein	31933	BcDNA:RE02049 | CG12634 | CG12649 | CG18512 | Dmel\CG32694 | CG32694
FBgn0005391	Yp2	CG2979	Yolk protein 2	31938	CG2979 | Dmel\CG2979 | VG2 | VIT2Dm | YP | YP-2 | YP2 | YPII | YP[[2]] | fs(1)A59 | fs(1)K313 | fs(1)M35 | fs(1)m35 | yp | yp2 | Yp2
FBgn0004045	Yp1	CG2985	Yolk protein 1	31939	CG2985 | DmYP1 | Dmel\CG2985 | GH19966p | VG1 | VIT1Dm | YP | YP-1 | YP1 | YPI | YP[[1]] | fs(1)1163 | fs(1)A1163 | yp | yp-1 | yp1 | Yp1
FBgn0030174	CG15312	CG15312	uncharacterized protein	31940	CT35293 | Dmel\CG15312 | CG15312
FBgn0052685	ZAP3	CG32685	ZAP3	31942	CG12646 | CG12647 | CG2971 | CG32685 | Dmel\CG32685 | ZAP3
FBgn0030178	Naxe	CG2974	NAD(P)HX epimerase	31944	CG2974 | Dmel\CG2974 | Naxe
FBgn0083940	RhoU	CG34104	RhoU	31945	CG12094 | CG12102 | CG34104 | Dmel\CG34104 | RhoU
FBgn0030183	CG15309	CG15309	uncharacterized protein	31949	BcDNA:GH10478 | Dmel\CG15309 | CG15309
FBgn0028342	ATPsyndelta	CG2968	ATP synthase, delta subunit	31950	ATP5D | ATPD | CG2968 | Dmel\CG2968 | anon-WO03040301.109 | anon-WO03040301.110 | l (1) G0230 | l(1)G0230 | ATPsyndelta
FBgn0085437	CG34408	CG34408	uncharacterized protein	31953	BcDNA:GH09358 | CG2967 | CG32689 | Dmel\CG34408 | Dmel_CG2967 | Dmel_CG32689 | FBpp0111587 | CG34408
FBgn0263220	Hk	CG43388	Hyperkinetic	31955	CG17779 | CG2287 | CG32688 | CG34319 | CG43388 | Dm_X:51771 | Dmel\CG43388 | Dmel_CG32688 | Dmel_CG34319 | hk | lincRNA.975 | Hk
FBgn0259170	alpha-Man-Ia	CG42275	alpha-Mannosidase class I a	31957	CG17809 | CG18799 | CG32682 | CG32684 | CG42275 | DM-GI | Dmel\CG42275 | Dmel_CG32682 | Dmel_CG32684 | MA12 | MAN-1 | Man'ase | ManI | a-Man-Ia | alpha-Man-I | alpha-Man-l | dManI | dMas-1 | mas-1 | mas1 | alpha-Man-Ia
FBgn0030189	CG2909	CG2909	uncharacterized protein	31958	Dmel\CG2909 | CG2909
FBgn0011770	Gip	CG2227	GIP-like	31960	CG2227 | Dmel\CG2227 | GIP | T15 | gene C | Gip
FBgn0028331	l(1)G0289	CG2221	lethal (1) G0289	31964	CG2221 | Dmel\CG2221 | Mgn1457 | l(1)G0289
FBgn0028480	CG17841	CG17841	uncharacterized protein	31965	BcDNA:GH12326 | Dmel\CG17841 | anon-EST:Liang-2.12 | clone 2.12 | CG17841
FBgn0030196	Psf3	CG2222	Partner of Sld Five 3	31967	CG2222 | Dmel\CG2222 | PSF3 | Psf3
FBgn0261710	nocte	CG17255	no circadian temperature entrainment	31976	CG17255 | Dmel\CG17255 | nocte
FBgn0030206	CG2889	CG2889	uncharacterized protein	31977	Dmel\CG2889 | CG2889
FBgn0030208	PPP4R2r	CG2890	Protein phosphatase 4 regulatory subunit 2-related protein	31979	BcDNA:LD29930 | CG2890 | Dmel\CG2890 | PP4R | PP4R2 | PP4R2r | PP4r2 | PPP4R2 | Ppp4R2 | R2 | PPP4R2r
FBgn0052687	CG32687	CG32687	uncharacterized protein	31980	BcDNA:RH29237 | CG2143 | CG2892 | CT6984 | CT7080 | Cg32687 | Dmel\CG32687 | CG32687
FBgn0085443	spri	CG34414	sprint	31987	CG12638 | CG15297 | CG15298 | CG15299 | CG15300 | CG15301 | CG32674 | CG32680 | CG33175 | CG34414 | Dmel\CG34414 | Dmel_CG32680 | Dmel_CG33175 | Rin1 | Spri | anon-WO03040301.275 | spri
FBgn0030228	BTBD9	CG1826	BTB (POZ) domain containing 9	32000	CG1826 | Dmel\CG1826 | dBTBD9 | BTBD9
FBgn0052672	Atg8a	CG32672	Autophagy-related 8a	32001	ATG8 | ATG8/LC3 | ATG8a | Atg-8a | Atg8 | Atg8/LC3 | Atg8A | Atg8alpha | BcDNA:LD05816 | CG1534 | CG32672 | DmAtg8a | Dmel\CG32672 | DrAtg8a | LC3 | LC3/Atg8 | atg8 | atg8A | atg8a | dAtg8a | Atg8a
FBgn0052676	stx	CG32676	stuxnet	32005	CG32676 | CG9725 | CG9732 | Dmel\CG32676 | stx
FBgn0030234	CG15211	CG15211	uncharacterized protein	32006	Dmel\CG15211 | CG15211
FBgn0003360	sesB	CG16944	stress-sensitive B	32007	A/A-T | A/A-T/sesB | ADP/ATP translocase | ADT2 | ANT | ANT1 | CG16944 | Dmel\CG16944 | EM12 | Hmr | S12 | SesB | anon-WO02059370.55 | dANT | dSLC25A4 | jive | l(1)9Ed | l(1)9Fa | l(1)DC701 | l(1)EM31 | l(1)G0126 | l(1)G0247 | l(1)G0386 | l(1)S12 | orangi | ses B | sesb | sesB
FBgn0025111	Ant2	CG1683	Adenine nucleotide translocase 2	32008	ANT2 | CG1683 | Dmel\CG1683 | l(1)G0126 | l(1)G0247 | l(1)G0386 | Ant2
FBgn0285926	Imp	CG1691	IGF-II mRNA-binding protein	32009	CG1691 | Dmel\CG1691 | FGC026A04 | IGF-II | IGF2BP1 | IMP | IMP-1 | MRE11 | ORE-9 | anon-EST:fe2B3 | anon-WO0140519.39 | cg1691 | dIMP | imp | l(1)G0072 | mre11 | Imp
FBgn0030237	CG15209	CG15209	uncharacterized protein	32011	BcDNA:SD22308 | Dmel\CG15209 | anon-EST:Posey262 | CG15209
FBgn0030239	CG17333	CG17333	uncharacterized protein	32013	Dmel\CG17333 | Pgls | CG17333
FBgn0030240	CG2202	CG2202	uncharacterized protein	32014	Dmel\CG2202 | CG2202
FBgn0030243	CG2186	CG2186	uncharacterized protein	32017	Dmel\CG2186 | CG2186
FBgn0030245	CG1637	CG1637	uncharacterized protein	32019	Dmel\CG1637 | CG1637
FBgn0030246	CG1582	CG1582	uncharacterized protein	32021	Dmel\CG1582 | cg1582 | CG1582
FBgn0003965	v	CG2155	vermilion	32026	152559_at | CG2155 | DmTDO | Dmel\CG2155 | Lhr | NP_511113 | TDO | Ver | ver | vm | v
FBgn0263705	Myo10A	CG43657	Myosin 10A	32028	10A | AAF47980 | CG16922 | CG2136 | CG2174 | CG43657 | DmXV | Dmel\CG43657 | Dmel_CG16922 | Dmel_CG2174 | Myo20 | Syph | myo10A | Myo10A
FBgn0003366	sev	CG18085	sevenless	32039	7LES | 7less | CG18085 | CT3980 | DROSEV | DROSEV1 | DmHD-265 | Dmel\CG18085 | HD-265 | SEV | Sev | sev(AC)[[14]] | sev
FBgn0030262	Vago	CG2081	vago	32040	BcDNA:RH70969 | CG2081 | DIGF-2 | Dmel\CG2081 | VAGO | vago | Vago
FBgn0030263	CG2076	CG2076	uncharacterized protein	32041	Dmel\CG2076 | CG2076
FBgn0015245	Hsp60A	CG12101	Heat shock protein 60A	32045	12 | BP5 | CG12101 | Cpn60 | Dm10A | DmHsp60 | Dmel\CG12101 | Dmhsp60 | G62 | HSP60 | HSP60A | Hsp 60 | Hsp60 | Hsp64 | IEF16 | Mmp-P1 | SSP 7506 | cpn60 | d-hsp60 | hsp60 | hsp60A | l(1)10Ac | l(1)BP5 | l(1)G8 | l(1)HM21 | l(1)L12 | l(1)dp025 | Hsp60A
FBgn0030266	CG11122	CG11122	uncharacterized protein	32046	Dmel\CG11122 | CG11122
FBgn0028686	Rpt3	CG16916	Regulatory particle triple-A ATPase 3	32047	16916 | CG16916 | Dm_Rpt3a | Dmel\CG16916 | Dmp48A | S6 | S6B | TBP7 | l(1)G0052 | p48A | rpt3 | Rpt3
FBgn0030268	Klp10A	CG1453	Kinesin-like protein at 10A	32049	CG1453 | DmCG1453 | DmKLP10A | DmKlp10A | Dmel\CG1453 | KIF 2A | KIF2A/B/C | KLP10A | KLP10a | Kif2A | anon-WO03040301.142 | klp10A | klp10a | Klp10A
FBgn0030269	CDK2AP1	CG18292	CDK2-associated protein 1	32050	CG18292 | DOC1 | Dmel\CG18292 | anon-WO03040301.144 | CDK2AP1
FBgn0030271	CG15202	CG15202	uncharacterized protein	32052	BcDNA:GH13342 | DIGF-4 | Dmel\CG15202 | CG15202
FBgn0030272	CG15201	CG15201	uncharacterized protein	32053	BcDNA:RH06304 | DIGF-5 | Dmel\CG15201 | CG15201
FBgn0030274	Lint-1	CG1908	l(3)mbt interacting protein 1	32055	CG1908 | Dmel\CG1908 | dLint-1 | Lint-1
FBgn0030276	Dlic	CG1938	Dynein light intermediate chain	32057	CG1938 | D-LIC | DLIC | DLIC2 | Dlic2 | Dmel\CG1938 | dlic | dlic2 | l(1)G0065 | l(1)G0190 | Dlic
FBgn0030277	CG1394	CG1394	uncharacterized protein	32059	BEST:GH24085 | Dmel\CG1394 | anon-WO0140519.177 | bs30g07.y1 | CG1394
FBgn0030278	CG15200	CG15200	uncharacterized protein	32060	Dmel\CG15200 | CG15200
FBgn0030280	CG11106	CG11106	uncharacterized protein	32062	BcDNA:AT24116 | Dmel\CG11106 | CG11106
FBgn0265595	CG44422	CG44422	uncharacterized protein	32063	CG11105 | CG12625 | CG34144 | CG42683 | Dm_X:57642 | Dmel\CG44422 | Dmel_CG11105 | Dmel_CG12625 | Dmel_CG34144 | Dmel_CG42683 | CG44422
FBgn0001491	l(1)10Bb	CG1639	lethal (1) 10Bb	32069	10Ba | CG1639 | Dmel\CG1639 | L(1)10Bb | l(1)G0169 | l(1)G14 | l(1)GLM14 | l(1)10Bb
FBgn0030286	Gapvd1	CG1657	GTPase activating protein and VPS9 domains 1	32070	CG1657 | Dmel\CG1657 | FBpp0073304 | Gapvd1
FBgn0028421	Kap3	CG11759	Kinesin associated protein 3	32071	CG11759 | DmKAP | DmKap | Dmel\CG11759 | KAP | KAP3 | Kap | dKAP3 | kap3 | Kap3
FBgn0085377	CG34348	CG34348	uncharacterized protein	32072	CG11757 | CG15197 | Dmel\CG34348 | Dmel_CG11757 | CG34348
FBgn0030292	CG11752	CG11752	uncharacterized protein	32076	BcDNA:RH44935 | Dmel\CG11752 | anon-EST:Posey214 | CG11752
FBgn0030293	CG1737	CG1737	uncharacterized protein	32077	Dmel\CG1737 | CG1737
FBgn0000499	dsh	CG18361	dishevelled	32078	CG1720 | CG18361 | DSH | DVL1-3 | Dm Dsh | Dmel\CG18361 | Dsh | Dvl | l(1)10Bd | l(1)G0267 | l(1)G17 | l(1)dsh | dsh
FBgn0287454	Pa1	CG11750	PTIP associated 1	32079	BcDNA:RE09126 | BcDNA:RH21749 | CG11750 | Dmel\CG11750 | PA1 | anon-10B | anon-10Ba | dPA1 | Pa1
FBgn0004864	hop	CG1594	hopscotch	32080	4 | CG1594 | Dm JAK | DmHD-160 | Dmel\CG1594 | HD-160 | HOP | Hop | Hop1 | Hop2 | JAK | Jak | L4 | Tum | Tum-1 | d-jak | hop/JAK | jak | l(1)10Be | l(1)G18 | l(1)L4 | l(1)hop | msvl | hop
FBgn0027359	Tim8	CG1728	Tim8	32081	BcDNA:SD06593 | CG1728 | Dmel\CG1728 | Tim8
FBgn0001624	dlg1	CG1725	discs large 1	32083	11 | CG1725 | CG1730 | CPD | DLG | DLG-A | DLG1 | Discs-large | Dlg | Dlg-A | Dlg1 | DlgA | DlgS97 | Dmel\CG1725 | Drodlg | PSD-95 | PSD95 | SAP97 | anon-EST:Posey93 | anon-WO03040301.258 | anon-WO03040301.260 | anon-WO03040301.268 | d. lg.-1 | dlg | dlg-1 | dlg-A | dlgA | dlgS97 | l(1)10Bf | l(1)G0276 | l(1)G0342 | l(1)G0456 | l(1)G19 | l(1)L11 | l(1)bwn | l(1)d.lg-1 | l(1)d.lg.-1 | l(1)discs la…
FBgn0001145	Gs2	CG1743	Glutamine synthetase 2	32087	CG1743 | Dmel\CG1743 | GS2 | GsII | gs-c | gs2 | Gs2
FBgn0262740	Evi5	CG11727	Ecotropic viral integration site 5	32088	BcDNA:GH08923 | BcDNA:LD11130 | CG11727 | Dmel\CG11727 | MRE21 | Evi5
FBgn0030301	HP5	CG1745	Heterochromatin protein 5	32090	CG1745 | Dmel\CG1745 | HP5
FBgn0030305	Uba5	CG1749	Ubiquitin-like activating enzyme 5	32094	CG1749 | Dmel\CG1749 | MoeB | dMoaD | dUBA5 | Uba5
FBgn0030306	Spase25	CG1751	Spase 25-subunit	32095	CG1571 | CG1751 | Dmel\CG1751 | Spase25
FBgn0052666	Drak	CG32666	Death-associated protein kinase related	32097	CG11713 | CG1760 | CG32666 | DRak | Dmel\CG32666 | EP(X)1452 | EP1452 | drak | Drak
FBgn0030309	CG1572	CG1572	uncharacterized protein	32098	Dmel\CG1572 | CG1572
FBgn0003277	RpII215	CG1554	RNA polymerase II 215kD subunit	32100	5 | 8WG16 | CG1554 | CTD | DmCTD | Dmel\CG1554 | H5 | II | IIo | L5 | POL | Pol II | Pol II CTD | Pol II Ser5P | Pol II Ser5p | Pol II0[ser2] | Pol II0[ser5] | Pol II[ser2] | Pol IIa | Pol IIo | Pol IIo[Ser2] | Pol IIo[ser2] | Pol IIo[ser5] | Pol-II | Pol-IIa | PolII | PolIIa | PolIIo | PolIIo[ser2] | PolIIo[ser5] | Poll II | RNA Pol II | RNA Pol II CTD | RNA PolI 215 | RNA PolII | RNA pol II | R…
FBgn0030311	CG11699	CG11699	uncharacterized protein	32101	Dmel\CG11699 | CG11699
FBgn0027259	Kmn1	CG1558	kinetochore Mis12-Ndc80 network component 1	32102	CG1558 | CT4038 | Dmel\CG1558 | Nsl1 | anon-WO03040301.201 | dmNsl1R | l(1)G0237 | nsl1 | Kmn1
FBgn0030314	CG11696	CG11696	uncharacterized protein	32104	Dmel\CG11696 | b | CG11696
FBgn0030320	CG2247	CG2247	uncharacterized protein	32111	Dmel\CG2247 | FBXL5 | CG2247
FBgn0030321	CG1703	CG1703	uncharacterized protein	32112	Dmel\CG1703 | CG1703
FBgn0002723	Met	CG1705	Methoprene-tolerant	32114	CG1705 | DmMet | Dmel\CG1705 | MET | Met/Met1 | Mett | Rst(1)JH | bHLHe59 | met | Met
FBgn0004370	Ptp10D	CG1817	Protein tyrosine phosphatase 10D	32115	10D | CG1817 | CT4920 | DPTP | DPTP10D | DPTP[[10D]] | Dmel\CG1817 | PTP10D | Ptp10 | R-PTP 10D | RPTP10d | dptp | ptp10D | ptp10d | Ptp10D
FBgn0014133	bif	CG1822	bifocal	32119	Bif | CG1822 | Dmel\CG1822 | bif CES | bif
FBgn0011754	PhKgamma	CG1830	Phosphorylase kinase gamma	32120	CG1830 | DPhK-gamma | Dmel\CG1830 | EP779 | ESTS:194B3T | PhKg | Phkgamma | anon-sts6 | phkgamma CES | PhKgamma
FBgn0030327	FucT6	CG2448	alpha1,6-fucosyltransferase	32122	6-FucT | BEST:CK00490 | CG2448 | CK00490 | Dm alpha1 | Dmel\CG2448 | Fuc-TVIII | dalpha6Fut | FucT6
FBgn0030328	Amun	CG2446	amun	32123	CG2446 | Dmel\CG2446 | EP1503 | amun | anon-WO03040301.104 | anon-WO03040301.105 | anon-WO03040301.107 | Amun
FBgn0030329	prtp	CG1837	pretaporter	32124	CG1837 | Dmel\CG1837 | anon-EST:Posey253 | p47 | prtp
FBgn0030330	Tango10	CG1841	Transport and Golgi organization 10	32125	CG1841 | Dmel\CG1841 | TANGO10 | tango10 | Tango10
FBgn0000259	CkIIbeta	CG15224	Casein kinase II beta subunit	32132	And | CCK2 | CG15224 | CK II | CK-2 | CK-II beta | CK-IIbeta | CK2 | CK2-beta | CK2beta | CKII | CKII beta | CKII-beta1 | CKIIb | CKIIbeta | Cask-II-b | Ck-IIbeta | Ck2beta | CkII | CkII-beta | CkIIbeta1 | Ckiibeta | Dm-CK2-beta | DmCK2beta | DmCKIIbeta | DmCkIIbeta | Dmel\CG15224 | Ds cas kin | KC2B_DROME | betaCK2 | ck2beta | dCK2beta | dCKII | dCKII beta | mbu | CkIIbeta
FBgn0001218	Hsc70-3	CG4147	Heat shock 70-kDa protein cognate 3	32133	A4V4C4_DROME | BiP | Bip | CG1579 | CG4147 | Dmel\CG4147 | GRP78 | Grp78 | HSC-70 | HSC3 | HSC70 | HSC70-3 | HSP70 | HSP7C_DROME | Hsc-3 | Hsc-70-3 | Hsc3 | Hsc3-BiP/GRP78 | Hsc3p | Hsc70 | Hsc70.3 | Hsp-c3 | anon-WO0138581.7 | bip | dBiP | dBip | dhsc70 | dmHsc72 | grp78 | hsc3 | hsc70 | hsc70-3 | hsc72 | l(1)G0102 | l(1)G0111 | l(1)G0292 | l(1)G0341 | l(1)G0407 | l(1)G0466 | Hsc70-3
FBgn0030336	CG1578	CG1578	uncharacterized protein	32135	Dmel\CG1578 | CG1578
FBgn0266019	rudhira	CG43154	rudhira	32136	CG1905 | CG32662 | CG32663 | CG43154 | DRudh | Dmel\CG43154 | Dmel_CG32662 | Dmel_CG32663 | Drudh | Rudh | anon-EST:Liang-2.41 | clone 2.41 | rudhira
FBgn0030341	p24-1	CG1967	p24-related-1	32140	CG1967 | Dmel\CG1967 | anon-EST:Liang-1.45 | clone 1.45 | p24 | p24.1 | p26/p24gamma4 | p24-1
FBgn0030343	ATP7	CG1886	ATP7	32142	Atp7 | Atp7A | CG1886 | DmATP7 | Dmel\CG1886 | atp7 | dmATP7 | lincRNA.S9122 | ATP7
FBgn0030344	Nrd1	CG2025	Nardilysin	32143	CG2025 | Dmel\CG2025 | dNRD1 | dNrd1 | Nrd1
FBgn0030349	CG10353	CG10353	uncharacterized protein	32148	Dmel\CG10353 | CG10353
FBgn0030350	SelG	CG1844	Selenoprotein G	32149	BcDNA:GH03581 | CG1844 | Dmel\CG1844 | G-rich | SelK | dSelK | dselG | dselK | SelG
FBgn0030351	CG1840	CG1840	uncharacterized protein	32150	AAF48112 | BcDNA:LD12750 | Dmel\CG1840 | CG1840
FBgn0030352	sicily	CG15738	severe impairment of CI with lengthened youth	32151	CG15738 | Dmel\CG15738 | XE07 | sicily
FBgn0260780	wisp	CG15737	wispy	32152	CG15737 | DmCG15737 | Dmel\CG15737 | PAP | TAMP | TUTase2 | Wisp | Wispy | fs(1)M19 | wisp
FBgn0030354	Upf1	CG1559	Upf1 RNA helicase	32153	CG1559 | Dm-Upf1 | DmUpf1 | Dmel\CG1559 | UPF1 | Upf1p | smg-2 | upf1 | Upf1
FBgn0030357	Sclp	CG2471	sclp	32156	CG2471 | CT8171 | Dmel\CG2471 | dSCLP | Sclp
FBgn0263111	cac	CG43368	cacophony	32158	13 | CAC | CG1522 | CG15928 | CG43368 | Ca-alpha1A | Ca[[V]]2.1 | Cac | Cac1 | DMCA1A | Dmca1A | Dmcalpha1A | Dmel\CG43368 | Dmel_CG1522 | Dmel_CG15928 | EE171 | H18 | H47 | L13 | P18 | alpha1A | cac1 | dCac1 | l(1)11Aa | l(1)13 | l(1)L13 | ldg | nbA | nonB | opm18 | opm47 | cac
FBgn0030362	regucalcin	CG1803	regucalcin	32165	CG1803 | Dmel\CG1803 | Regucalcin | T1 | regucalcin
FBgn0030364	Lsm12a	CG15735	LSM12 homolog a	32167	BcDNA:LD05893 | CG15735 | Dmel\CG15735 | Lsm12 | Lsm12a
FBgn0030366	Usp7	CG1490	Ubiquitin-specific protease 7	32169	CG1490 | Dmel\CG1490 | Q9VYQ8 | USP7 | Usp-7 | Usp7
FBgn0052656	Muc11A	CG32656	Mucin 11A	32174	CG2779 | CG32656 | Dmel\CG32656 | Muc11A
FBgn0267001	Ten-a	CG42338	Tenascin accessory	32183	1.2 | CG11270 | CG12720 | CG15733 | CG18182 | CG2578 | CG2590 | CG32659 | CG42338 | Dmel\CG42338 | Dmel_CG12720 | Dmel_CG15733 | Dmel_CG32659 | DmtenA | Dmtena | Ten11A | Ten[a] | cbd | ten-a | tenA | tenA(AT)[[14]] | ten[a] | Ten-a
FBgn0259680	Pkcdelta	CG42349	Protein kinase C delta	32191	CG10524 | CG11245 | CG42349 | Dmel\CG42349 | Dmel_CG10524 | Dmel_CG11245 | PKCd | PKCdelta | Pkcdelta
FBgn0030391	Rab40	CG1900	Rab40	32195	24641533 | CG1900 | DmRab40 | Dmel\CG1900 | Q8IR80 | rab40 | Rab40
FBgn0259143	CG42258	CG42258	uncharacterized protein	32196	BcDNA:RE29468 | CG15926 | CG17788 | Dmel\CG42258 | Dmel_CG15926 | Dmel_CG17788 | Pripl4 | CG42258
FBgn0030396	CG2556	CG2556	uncharacterized protein	32201	Dmel\CG2556 | CG2556
FBgn0264542	hwt	CG43921	heavyweight	32202	43921 | BcDNA:GH02424 | CG11146 | CG15729 | CG32653 | CG42251 | CG43921 | Dmel\CG43921 | Dmel_CG11146 | Dmel_CG15729 | Dmel_CG32653 | Dmel_CG42251 | lincRNA.981 | hwt
FBgn0030400	Pits	CG11138	Protein interacting with Ttk69 and Sin3A	32205	BEST:RE18684 | BcDNA:RE48052 | CG11138 | CG1855 | Dmel\CG11138 | EP(X)1313 | RE18684 | pits | Pits
FBgn0283712	LIMK1	CG1848	LIM domain kinase 1	32207	CG1848 | D-LIMK1 | D-Limk | DLIMK | DLIMK1 | Dlimk | Dmel\CG1848 | LIM-kinase 1 | LIMK | LIMK-1 | LimK | LimK1 | Limk | ag | agn | dLIMK | dLIMK1 | l(1)11Af | limK1 | limk | limk1 | ts398 | LIMK1
FBgn0030403	CG1824	CG1824	uncharacterized protein	32208	Dmel\CG1824 | CG1824
FBgn0052654	Sec16	CG32654	Secretory 16	32209	BcDNA:RE70141 | CG18079 | CG2551 | CG32654 | Dmel\CG32654 | dSec16 | dsec16 | sec16 | sec26 | Sec16
FBgn0030406	CG1463	CG1463	uncharacterized protein	32211	Dmel\CG1463 | CG1463
FBgn0030412	Tomosyn	CG17762	tomosyn	32217	BcDNA:RH19475 | CG11056 | CG17762 | CG2205 | Dmel\CG17762 | tomosyn | Tomosyn
FBgn0015024	CkIalpha	CG2028	Casein kinase Ialpha	32221	CG2028 | CK I | CK1 | CK1a | CK1alpha | CKI | CKI alpha | CKIa | CKIalpha | Ck1alpha | CkI alpha | CkIa | Dmel\CG2028 | PKA-C | anon-WO03040301.93 | anon-WO03040301.95 | ck1a | ck1alpha | ckI | ckIalpha | dmCK1 | dmckI | l(1)G0492 | CkIalpha
FBgn0011837	Tis11	CG4070	Tis11 zinc finger protein	32222	CG4070 | DTIS11 | DTIS11-RC | Dmel\CG4070 | TIS11 | TIS11cc1 | TIScc1 | Ts11 | anon-EST:Liang-1.28 | clone 1.28 | dTIS11 | dTTP | dTis11 | l(1)G0124 | tis-11 | Tis11
FBgn0265523	Smr	CG4013	Smrter	32225	CG12719 | CG4013 | Dmel\CG4013 | E52 | SMR | SMRTER | anon-WO0153538.73 | l(1)G0060 | l(1)G0361 | lincRNA.983 | smr | Smr
FBgn0030418	CG4004	CG4004	uncharacterized protein	32226	CG18137 | Dmel\CG4004 | CG4004
FBgn0020513	Paics	CG3989	PAICS bifunctional enzyme	32228	AIRc-SAICARs | Ade5 | CG3989 | Dmel\CG3989 | ade5 | Paics
FBgn0030420	CG12717	CG12717	uncharacterized protein	32229	Dmel\CG12717 | CG12717
FBgn0259171	Pde9	CG42276	Phosphodiesterase 9	32233	CG1627 | CG32648 | CG3754 | CG3761 | CG3765 | CG42276 | Dmel\CG42276 | Dmel_CG32648 | Dmel_CG3754 | PDE9 | Pde9
FBgn0030425	Nep6	CG3775	Neprilysin 6	32234	BEST:GH06882 | CG3775 | Dmel\CG3775 | Nep6
FBgn0052649	Coq8	CG32649	Coenzyme Q8	32239	Adck4 | CG32649 | CG4410 | Dmel\CG32649 | dADCK3/4 | dcoq8 | Coq8
FBgn0030431	CG4407	CG4407	uncharacterized protein	32240	Dmel\CG4407 | Fad1 | CG4407
FBgn0030432	CG4404	CG4404	uncharacterized protein	32241	Dmel\CG4404 | CG4404
FBgn0030433	mRpL49	CG4647	mitochondrial ribosomal protein L49	32242	BcDNA:RE35556 | CG4647 | Dmel\CG4647 | MRP-L49 | mRpl49 | mRpL49
FBgn0030434	Brms1	CG4400	BRMS1 transcriptional repressor	32243	BRMS1L | CG4400 | Dmel\CG4400 | dBrms1 | Brms1
FBgn0030435	CG4645	CG4645	uncharacterized protein	32244	Dmel\CG4645 | CG4645
FBgn0010303	hep	CG4353	hemipterous	32256	CG2190 | CG4353 | D-MKK7 | DHEP/MKK7 | DJNKK | DMKK7 | Dmel\CG4353 | HEP | HEP/MKK7 | Hep | Hep/Mkk7 | JNKK | Jnkk | MAP2K7 | MAPKK | MKK7 | Mkk7 | dJNKK | dMKK7 | hem | hep/JNKK | hp | hrp | l(1)7P1 | l(1)G0107 | l(1)G0208 | hep
FBgn0261524	lic	CG12244	licorne	32257	CG12244 | D-MKK3 | DMEK3 | DMKK3 | DMKK3/lic | DmMKK3 | Dmel\CG12244 | MEK3 | MEK3/MKK3 | MKK3 | Mek3 | Mkk3 | Mpk3 | dMKK3 | l(1)G0252 | p38 | p38MAPKK | lic
FBgn0030447	CG2200	CG2200	uncharacterized protein	32258	Dmel\CG2200 | CG2200
FBgn0263005	CG43313	CG43313	uncharacterized protein	32259	CG12714 | CG4351 | Dmel\CG43313 | Dmel_CG12714 | Dmel_CG4351 | dCHPF | CG43313
FBgn0030451	CG15717	CG15717	uncharacterized protein	32262	Dmel\CG15717 | CG15717
FBgn0030452	MFS10	CG4330	Major Facilitator Superfamily Transporter 10	32263	AA202479 | CG4330 | Dmel\CG4330 | MFS10
FBgn0030456	CG4332	CG4332	uncharacterized protein	32267	Dmel\CG4332 | CG4332
FBgn0025463	Bap60	CG4303	Brahma associated protein 60kD	32268	BAF60 | BAP60 | BAPp60 | CG4303 | Dmel\CG4303 | bap60 | dBAP60 | i127 | i133 | Bap60
FBgn0265630	sno	CG44436	strawberry notch	32273	CG1903 | CG44436 | Dmel\CG44436 | Dmel_CG1903 | Sno | g-l | l(1)11Ea | sno
FBgn0029133	REG	CG1591	Proteasome regulator gamma	32274	CG1591 | DmREGgamma | Dmel\CG1591 | REGgamma | dREG | dREGgamma | dReg | dReggamma | REG
FBgn0004456	mew	CG1771	multiple edematous wings	32275	CG1771 | CT5254 | Dmel\CG1771 | ItgaPS1 | Mew | PS1 | PS1alpha | PSalpha1 | aPS1 | alpha-PS1 | alpha1Int | alphaPS1 | alpha[[PS1]] | l(1)G0429 | l(1)G0443 | mew
FBgn0041210	HDAC4	CG1770	Histone deacetylase 4	32278	CG1770 | DHDAC4 | Dmel\CG1770 | GC1770 | HDAC | HDAC4a | dHDAC4 | dmHDA405 | hdac4 | HDAC4
FBgn0030468	CG1622	CG1622	uncharacterized protein	32282	Dmel\CG1622 | CG1622
FBgn0283680	IP3K2	CG45017	Inositol 1,4,5-triphosphate kinase 2	32285	CG12724 | CG15745 | CG1630 | CG34359 | CG45017 | D-IP3K2 | DIP3K2 | Dmel\CG45017 | Dmel_CG12724 | Dmel_CG15745 | Dmel_CG1630 | Dmel_CG34359 | IP[[3]]K-2 | IP[[3]]K2 | NP2758 | dmIP3K2 | dmIP3Kbeta | dmIP[[3]]beta | ip3k2 | wy | IP3K2
FBgn0030474	CG15747	CG15747	uncharacterized protein	32288	Dmel\CG15747 | CG15747
FBgn0030478	CG1640	CG1640	uncharacterized protein	32292	ALT | Dmel\CG1640 | cg1640 | CG1640
FBgn0030479	Rbp1-like	CG1987	Rbp1-like	32293	BEST:HL02433 | BcDNA:RE47308 | CG1987 | Dmel\CG1987 | RBP1-like | Rbp1L | i159 | Rbp1-like
FBgn0030480	Tim9a	CG1660	Tim9a	32294	CG1660 | Dmel\CG1660 | Tim9 | Tim9a
FBgn0026749	Yippee	CG1989	yippee	32295	CG1989 | Dmel\CG1989 | Yippee
FBgn0030481	CG1662	CG1662	uncharacterized protein	32296	Dmel\CG1662 | CG1662
FBgn0030482	CG1673	CG1673	uncharacterized protein	32297	Dmel\CG1673 | cg1673 | CG1673
FBgn0030483	CG12725	CG12725	uncharacterized protein	32298	Dmel\CG12725 | CG12725
FBgn0030484	GstT4	CG1681	Glutathione S transferase T4	32299	CG1681 | DmGSTT4 | Dmel\CG1681 | GST-theta | GSTT4 | gstt4 | GstT4
FBgn0030485	CG1998	CG1998	uncharacterized protein	32300	Dmel\CG1998 | CG1998
FBgn0030486	Set2	CG1716	SET domain containing 2	32301	CG1716 | Dmel\CG1716 | Hypb | SET2 | dHypb | dSet2 | set2 | Set2
FBgn0086674	Tpst	CG32632	Tyrosylprotein sulfotransferase	32312	CG1573 | CG15758 | CG15759 | CG32629 | CG32629/CG32632 | CG32632 | DmTPST | Dmel\CG32632 | Dmel_CG15758 | Dmel_CG32629 | TANGO13 | TPST | Tango13 | Tpst
FBgn0004169	up	CG7107	upheld	32314	BcDNA:LD08591 | CG7107 | DmTpnT | Dmel\CG7107 | TNT | Tn-T | TnT | TpnT | cTNT | dro TnT | int | tnT | upheld2 | wupB | up
FBgn0030502	tth	CG12175	toothrin	32318	CG12175 | Dmel\CG12175 | anon-EST:fe2G7 | tth
FBgn0030503	Tango2	CG11176	Transport and Golgi organization 2	32319	CG11176 | Dmel\CG11176 | TANGO2 | Tango2
FBgn0030505	NFAT	CG11172	NFAT nuclear factor	32321	CG11172 | Dmel\CG11172 | EP1335 | MESR1 | NF-AT5 | NFAT5 | Nfat | dNFAT | NFAT
FBgn0030510	CG12177	CG12177	uncharacterized protein	32326	Dmel\CG12177 | CG12177
FBgn0030511	CG11158	CG11158	uncharacterized protein	32327	Dmel\CG11158 | CG11158
FBgn0030512	Nadsyn	CG9940	NAD synthetase	32328	145027_at | CG9940 | Dmel\CG9940 | NADS | Q9VYA0 | Nadsyn
FBgn0265726	Nna1	CG44533	Nna1 carboxypeptidase	32329	CG11428 | CG32627 | CG32628 | CG44533 | Dmel\CG44533 | Dmel_CG32627 | Dmel_CG32628 | NnaD | Nna1
FBgn0030514	CG9941	CG9941	uncharacterized protein	32330	A | Dmel\CG9941 | x93 | CG9941
FBgn0030518	CG11134	CG11134	uncharacterized protein	32334	1 | Dmel\CG11134 | CG11134
FBgn0030519	CG11151	CG11151	uncharacterized protein	32335	2 | Dmel\CG11151 | CG11151
FBgn0030520	Pdcd4	CG10990	Programmed cell death 4	32337	CG10990 | Dmel\CG10990 | Pdcd4
FBgn0004047	Yp3	CG11129	Yolk protein 3	32339	CG11129 | DIM 30 | Dmel\CG11129 | RH08557p | VG3 | VIT3Dm | YP | YP-3 | YP3 | YP[[3]] | fs(1)1526 | fs(1)A1526 | yp | yp3 | Yp3
FBgn0003218	rdgB	CG11111	retinal degeneration B	32340	CG11111 | Dmel\CG11111 | DrdgB | DrdgBalpha | RDGBalpha | RdgB | RdgBalpha | hypoF | ota1 | rdbB(ota1) | rdgBalpha | x36 | rdgB
FBgn0030521	CtsB1	CG10992	Cathepsin B1	32341	CB | CG-10992 | CG10992 | CTSB1 | CathB | Dmel\CG10992 | anon-EST:ParkEST132 | CtsB1
FBgn0261244	inaE	CG33174	inactivation no afterpotential E	32343	CG11096 | CG11102 | CG11104 | CG15761 | CG32630 | CG33174 | DAGL | Dmel\CG33174 | EP(X)1101 | inaE
FBgn0030528	CG11095	CG11095	uncharacterized protein	32348	Dmel\CG11095 | CG11095
FBgn0030529	Clic	CG10997	Chloride intracellular channel	32349	CG10997 | CLIC | DCLIC | DmCLIC | Dmel\CG10997 | clic | l(1)G0053 | l(1)G0472 | Clic
FBgn0030530	jub	CG11063	Ajuba LIM protein	32351	Ajuba | CG11063 | Dmel\CG11063 | JUB | Jub | dJub | djub | jub
FBgn0052626	AMPdeam	CG32626	AMP deaminase	32352	AMP deam | CG11058 | CG11065 | CG15762 | CG32626 | Dmel\CG32626 | AMPdeam
FBgn0267033	mamo	CG45477	maternal gene required for meiosis	32353	CG11071 | CG11072 | CG11075 | CG11082 | CG32606 | CG32611 | CG34346 | CG44132 | CG45477 | CR44656 | Dmel\CG45477 | Dmel_CG11071 | Dmel_CG11072 | Dmel_CG32606 | Dmel_CG32611 | Dmel_CG34346 | Dmel_CG44132 | lincRNA.990 | mamo
FBgn0000173	ben	CG18319	bendless	32358	BEN | Ben | Bend | CG18319 | Dmel\CG18319 | UBC13 | Ubc13 | UbcD3 | anon-WO03040301.242 | bend | nj-262 | ubc13 | ben
FBgn0004649	yl	CG1372	yolkless	32367	CG1372 | CT3114 | DmYPR | Dmel\CG1372 | LR13 | YL | Yl | fs(1)148 | fs(1)5 | fs(1)A148 | fs(1)K184 | fs(1)L186 | fs(1)L193 | fs(1)L196 | fs(1)L211 | fs(1)M205 | fs(1)M25 | fs(1)yl | fs(1)yolkless | yl
FBgn0040153	l(1)G0469	CG32597	lethal (1) G0469	32371	CG11595 | CG12482 | CG32597 | Dmel\CG32597 | anon-WO03040301.232 | l(1)G0469
FBgn0026713	l(1)G0007	CG32604	lethal (1) G0007	32373	CG1375 | CG1405 | CG32604 | Dmel\CG32604 | EP764 | EP784 | Prp16 | cg1405 | l(1)G0028 | l(1)G0103 | l(1)G0176 | l(1)G0308 | l(1)G0416 | l(1)G0476 | l(1)G0491 | prp16 | l(1)G0007
FBgn0030552	mRpL38	CG15871	mitochondrial ribosomal protein L38	32375	CG15871 | Dmel\CG15871 | MRP-L3 | mRpL3a | mRpL38
FBgn0030555	Fbxl4	CG1839	F box and leucine-rich-repeat gene 4	32378	CG1839 | Dmel\CG1839 | FBXL4 | dFbxl4 | Fbxl4
FBgn0030556	mRNA-cap	CG1810	mRNA-capping-enzyme	32379	CG1810 | Dmel\CG1810 | PIR | mRNA-cap
FBgn0030571	CG14414	CG14414	uncharacterized protein	32394	BcDNA:AT01764 | Dmel\CG14414 | cg14414 | CG14414
FBgn0030574	sbm	CG9413	sobremesa	32397	CG9413 | Dmel\CG9413 | sbm
FBgn0003301	rut	CG9533	rutabaga	32406	AC | Ac12F | CG9533 | Dmel\CG9533 | EP1603 | RUT | Rut | Rut-AC | rut
FBgn0030581	CG14408	CG14408	uncharacterized protein	32407	Dmel\CG14408 | CG14408
FBgn0030582	CG14411	CG14411	uncharacterized protein	32408	Dmel\CG14411 | CG14411
FBgn0030584	CG14407	CG14407	uncharacterized protein	32410	BcDNA:RH03087 | Dmel\CG14407 | Grx5 | CG14407
FBgn0030590	CG9518	CG9518	uncharacterized protein	32416	Dm GMCzeta1 | Dmel\CG9518 | CG9518
FBgn0030592	CG9514	CG9514	uncharacterized protein	32418	Dm GMCdelta1 | Dmel\CG9514 | CG9514
FBgn0030593	CG9512	CG9512	uncharacterized protein	32419	CT26924 | Dmel\CG9512 | CG9512
FBgn0030594	fiz	CG9509	fezzik	32420	CG9509 | Dm GMCbeta2 | Dmel\CG9509 | fiz
FBgn0030595	CG14406	CG14406	uncharacterized protein	32421	Dmel\CG14406 | CG14406
FBgn0264078	Flo2	CG32593	Flotillin 2	32425	CG11547 | CG14409 | CG32593 | DmFlo2 | Dmel\CG32593 | FLO2 | FLO[Dm]-2 | Flo | Flo-2 | flo2 | mdcds_54791 | reggie-1 | Flo2
FBgn0027601	pdgy	CG9009	pudgy	32426	BcDNA:GH02901 | CG9009 | Dmel\CG9009 | pdgy
FBgn0030600	hiw	CG32592	highwire	32429	CG32592 | CG9041 | CG9049 | Dmel\CG32592 | HIW | Hiw | hiw
FBgn0052594	be	CG32594	ben	32430	BEST:LD10566 | CG15026 | CG32594 | CG5530 | Dmel\CG32594 | E | anon-EST:CL1a5 | be
FBgn0030605	ND-B18	CG5548	NADH dehydrogenase (ubiquinone) B18 subunit	32434	CG5548 | Dmel\CG5548 | NB8M | ND-B18
FBgn0264389	opm	CG9053	opossum	32435	CG9053 | Dmel\CG9053 | Omp | opo | p24 | opm
FBgn0030607	dob	CG5560	doppelganger von brummer	32436	CG5560 | Dmel\CG5560 | Dob | dob
FBgn0030608	Lsd-2	CG9057	Lipid storage droplet-2	32437	145098_at | CG9057 | DmPLIN2 | Dmel\CG9057 | LSD | LSD-2 | LSD2 | LSP-2 | Lsd2 | PLIN2 | Plin2 | dmPLIN2 | lsd-2 | lsd2 | plin2 | Lsd-2
FBgn0030610	CG9065	CG9065	uncharacterized protein	32439	COXS | Dmel\CG9065 | CG9065
FBgn0030611	CG15027	CG15027	uncharacterized protein	32440	BcDNA:SD22530 | Dmel\CG15027 | CG15027
FBgn0030612	CG5599	CG5599	uncharacterized protein	32441	Dmel\CG5599 | CG5599
FBgn0030616	RpL37a	CG9091	Ribosomal protein L37a	32446	CG9091 | Dmel\CG9091 | RpL37 | RpL37A | RpL37a
FBgn0261703	gce	CG42739	germ cell-expressed bHLH-PAS	32457	CG15032 | CG42739 | CG6211 | Dmel\CG42739 | Dmel_CG15032 | Dmel_CG6211 | Dmgce | GCE | Gce | Gce/Met2 | gce
FBgn0004924	Top1	CG6146	Topoisomerase 1	32458	CG6146 | Dmel\CG6146 | TOP1 | TopI | Topo I | Topo1 | TopoI | dTopoI | l(1)G0134 | l(1)G0201 | l(1)G0229 | l(1)G0278 | l(1)top1 | top1 | topo I | topoI | topoisomerase I | Top1
FBgn0026428	HDAC6	CG6170	Histone deacetylase 6	32461	CG6170 | DHDAC2 | DmHDAC2 | Dmel\CG6170 | HDAC | HDAC2 | dHDAC2 | dHDAC6 | dmHDA404 | hdac6 | HDAC6
FBgn0030630	CG12608	CG12608	uncharacterized protein	32463	Dmel\CG12608 | CG12608
FBgn0030631	CG6227	CG6227	uncharacterized protein	32464	DmRH29 | Dmel\CG6227 | Prp5 | cg6227 | CG6227
FBgn0040285	Scamp	CG9195	scamp	32470	BcDNA:GM04934 | CG9195 | Dmel\CG9195 | SCAMP | Sc | anon-EST:fe1F7 | dmSC | dmSCAMP | Scamp
FBgn0014455	Ahcy	CG11654	Adenosylhomocysteinase	32471	Ahcy13 | CG11654 | Dmel\CG11654 | SAHH | ahcY | Ahcy
FBgn0030643	CG15641	CG15641	uncharacterized protein	32477	Dmel\CG15641 | CG15641
FBgn0030648	CG6340	CG6340	uncharacterized protein	32482	Dmel\CG6340 | CG6340
FBgn0027287	Gmap	CG33206	Golgi microtubule-associated protein	32483	CG32587 | CG33206 | CG6350 | CG7821 | Dmel\CG33206 | GMAP | GMAP-210 | GMAP210 | dGMAP | l(1)G0168 | Gmap
FBgn0022710	Ac13E	CG9210	Adenylyl cyclase 13E	32485	AC 13E | AC13E | Ac35C | CG9210 | DAC9 | Dmel\CG9210 | ac13e | Ac13E
FBgn0030658	CG7872	CG7872	uncharacterized protein	32493	Dmel\CG7872 | CG7872
FBgn0030662	CG9220	CG9220	uncharacterized protein	32497	Dmel\CG9220 | dCHSY | CG9220
FBgn0003463	sog	CG9224	short gastrulation	32498	CG9224 | Dm sog | Dmel\CG9224 | SOG | Sog | l(1)G0160 | l(1)G0395 | l(1)G0479 | sog
FBgn0030668	CG8128	CG8128	uncharacterized protein	32504	Dmel\CG8128 | CG8128
FBgn0030669	CG9240	CG9240	uncharacterized protein	32505	Dmel\CG9240 | anon-EST:Posey267 | CG9240
FBgn0030670	Pis	CG9245	Phosphatidylinositol synthase	32506	CG9245 | Dmel\CG9245 | PIS | anon-WO02059370.38 | dPIS | dPis | dpis | Pis
FBgn0030671	CG8134	CG8134	uncharacterized protein	32507	Dmel\CG8134 | CG8134
FBgn0030672	CG9281	CG9281	uncharacterized protein	32508	BEST:LD38280 | Dmel\CG9281 | CG9281
FBgn0030674	HUWE1	CG8184	HECT, UBA and WWE domain containing E3 ubiquitin protein ligase 1	32510	CG8184 | Dmel\CG8184 | URE-B1/CG8184 | dHUWE1 | huwe1 | HUWE1
FBgn0030675	CG8191	CG8191	uncharacterized protein	32511	Dmel\CG8191 | CG8191
FBgn0026666	MagR	CG8198	Magnetic receptor	32513	BcDNA:AT26381 | CG8198 | Dmel\CG8198 | IscA1 | dMagR | l(1)G0136 | MagR
FBgn0011741	Arp6	CG11678	Actin-related protein 6	32514	ARP | ARP(13E) | ARP13E | Acrp | Actr13E | Arp13E | Arp4 | CG11678 | Dmel\CG11678 | actr13E | arp4 | dArp6 | Arp6
FBgn0030679	CG8206	CG8206	uncharacterized protein	32516	Dmel\CG8206 | CG8206
FBgn0030680	CG8944	CG8944	uncharacterized protein	32517	Dmel\CG8944 | CG8944
FBgn0027329	CCT6	CG8231	Chaperonin containing TCP1 subunit 6	32518	CG8231 | Cct6 | Dmel\CG8231 | L(1)g0022 | Q9VXQ5_DROME | Rcd3 | TCP-1-zeta | TCP-1zeta | TCP1-zeta | TCP1zeta | TCPzeta | Tcp-1-zeta | Tcp-1zeta | l(1)G0022 | l(1)G0027 | l(1)G0057 | CCT6
FBgn0030683	Mvd	CG8239	Mevalonate diphosphate decarboxylase	32520	CG8239 | Dmel\CG8239 | MVD | MevPPD | Mvd
FBgn0030685	Graf	CG8948	GTPase regulator associated with FAK	32522	CG8948 | D-Graf | Dmel\CG8948 | Q9VXQ2_DROME | Graf
FBgn0030686	mRpL3	CG8288	mitochondrial ribosomal protein L3	32523	CG8288 | Dmel\CG8288 | L3 | mRpL3
FBgn0025809	Paf-AHalpha	CG8962	Platelet-activating factor acetylhydrolase alpha	32529	AAC83820 | CG8962 | Dmaalpha[[PAFAH]] | Dmel\CG8962 | PAFAHalpha | Paf-AHalpha
FBgn0030692	mRpS30	CG8470	mitochondrial ribosomal protein S30	32530	CG8470 | Dmel\CG8470 | MRP-S30 | mRSp30 | mRpS30
FBgn0030693	CG8974	CG8974	uncharacterized protein	32532	Dmel\CG8974 | CG8974
FBgn0030694	CG15602	CG15602	uncharacterized protein	32533	Dmel\CG15602 | CG15602
FBgn0030695	PGRP-LE	CG8995	Peptidoglycan recognition protein LE	32534	CG8995 | Dmel\CG8995 | PGRP | anon-WO0153538.66 | pgrp le | pgrp-le | PGRP-LE
FBgn0003345	sd	CG8544	scalloped	32536	CG8544 | DROEXO | DROEXO2 | Dmel\CG8544 | EP(X)1088 | EP1088 | SD | Sd | TEAD | anon-EST:Liang-2.14 | clone 2.14 | l(1)G0239 | l(1)G0262 | l(1)G0309 | l(1)G0315 | l(1)G0483 | l(1)HF394 | l(1)III | sp | sd
FBgn0000319	Chc	CG9012	Clathrin heavy chain	32537	CG9012 | CHC | CLH | Cla | Clh | D-Chc | Dmel\CG9012 | chc | chc1 | dCHC | l(1)13Fb | l(1)G0438 | l(1)VI | Chc
FBgn0027093	ArgRS	CG9020	Arginyl-tRNA synthetase	32539	Aats-arg | CG9020 | Dmel\CG9020 | RRS | dRARS | ArgRS
FBgn0030699	CG8578	CG8578	uncharacterized protein	32540	Dmel\CG8578 | CG8578
FBgn0026076	UBL3	CG9038	Ubiquitin like 3	32541	CG9038 | Dmel\CG9038 | HCG-1 | MUB | Ubl3 | UBL3
FBgn0030700	CG15914	CG15914	uncharacterized protein	32542	Dmel\CG15914 | PIG | CG15914
FBgn0001105	Gbeta13F	CG10545	G protein beta-subunit 13F	32544	CG10545 | Dmel\CG10545 | G b13F | G-beta | G-betab | GNB1/2/3/4 like | G[[beta13F]] | G[[beta]] | Gb13F | Gbb | Gbeta | Gbeta13 | anon-EST:Liang-1.22 | clone 1.22 | dgbeta | gbeta13F | Gbeta13F
FBgn0001092	Gapdh2	CG8893	Glyceraldehyde 3 phosphate dehydrogenase 2	32545	CG8893 | Dmel\CG8893 | GA3PDH | GADPH | GAP | GAPDH | GAPDH II | GAPDH2 | Gapd | Gapdh | Gapdh-2 | Gapdh13F | gapdh2 | Gapdh2
FBgn0030701	CG16952	CG16952	uncharacterized protein	32546	Dmel\CG16952 | CG16952
FBgn0260938	tay	CG9056	tay bridge	32547	CG9056 | Dmel\CG9056 | XI | dAUTS2 | l(1)13Ff | l(1)14Ac | l(1)XI | tay
FBgn0030703	MSBP	CG9066	membrane steroid binding protein	32548	CG9066 | Dmel\CG9066 | dm_MSBP | MSBP
FBgn0010315	CycD	CG9096	Cyclin D	32551	CDI3 | CG9096 | CYCD | Cdi3 | Cyc D | Cyc-D | DmcycD | Dmel\CG9096 | cdi3 | cycD | cyclin D | cyclinD | dCycD | CycD
FBgn0045073	Stim	CG9126	Stromal interaction molecule	32556	C-Stim | CG9126 | D-STIM | D-Stim | Dmel\CG9126 | STIM | STIM1 | dSTIM | dStim | dstim | stim | stim1 | Stim
FBgn0030711	Rrp47	CG8928	Ribosomal RNA processing 47	32558	CG8928 | Dmel\CG8928 | dRrp47 | lincRNA.1007 | Rrp47
FBgn0030718	ND-20	CG9172	NADH dehydrogenase (ubiquinone) 20 kDa subunit	32565	20 kDa | CG9172 | Dmel\CG9172 | NUKM | PSST | dNDUFS7 | ND-20
FBgn0030719	eIF5	CG9177	eukaryotic translation initiation factor 5	32566	CG9177 | Dmel\CG9177 | EIf5 | anon-EST:fe3C6 | eIF5
FBgn0000611	exd	CG8933	extradenticle	32567	CG8933 | DExd | Dm-EXD | Dmel\CG8933 | Dpbx | EXD | Exd | Pbx1 | anon-EST:fe1H3 | l(1)IV | lincRNA.S9404 | td48 | exd
FBgn0003969	vap	CG9209	vacuolar peduncle	32569	CG9209 | D-RasGAP | Dmel\CG9209 | FBpp0073946 | RAS-GAP | RasGAP | RasGAP/Vap | RasGap | p120 RasGAP | p120RasGAP | rasGap | vap
FBgn0030724	Nipsnap	CG9212	nipsnap	32573	CG9212 | Dmel\CG9212 | Nipsnap
FBgn0028397	Tob	CG9214	Transducer of ERBB2	32574	CG9214 | Dmel\CG9214 | Tob
FBgn0040207	kat80	CG13956	katanin 80	32581	CG13956 | CG9910 | Dmel\CG13956 | Kat80 | Katanin80 | kat80
FBgn0030731	Mfe2	CG3415	peroxisomal Multifunctional enzyme type 2	32582	CG3415 | DmMFE-2 | Dmel\CG3415 | MFE-2 | Mfe2
FBgn0004066	Prosalpha4	CG3422	Proteasome alpha4 subunit	32584	28.1Pros | 3422 | Alpha-4 | CG3422 | Dmel\CG3422 | PROS-28.1 | PROS-Dm28.1 | PROSA-28.1 | PSA4_DROME | Pros-Dm28.1 | Pros28 | Pros28.1 | a4 | alpha-4 | alpha4 | alpha4_dm | pros28.1 | Prosalpha4
FBgn0000536	eas	CG3525	easily shocked	32585	CG3525 | Dmel\CG3525 | EP770 | EtnK | PC80 | RE10142 | RH11 | ala | eas
FBgn0030733	UQCR-14	CG3560	Ubiquinol-cytochrome c reductase 14 kDa subunit	32586	BcDNA:RH44664 | CG3560 | Dmel\CG3560 | UCR6 | Ucrh | Ucrh 14KDa | anon-EST:Posey167 | UQCR-14
FBgn0285954	caz	CG3606	cabeza	32587	BcDNA:GM09207 | CG3606 | Caz | Dmel\CG3606 | EWSR1 | P19 | Pen19 | SARFH | Sarfh | TFIID | anon-Pen19 | cas | dFUS | l(1)5g11 | p19 | pen19 | caz
FBgn0030734	CG9911	CG9911	uncharacterized protein	32588	CG9912 | Dmel\CG9911 | LD41494p | CG9911
FBgn0030735	CG3632	CG3632	uncharacterized protein	32589	Dmel\CG3632 | CG3632
FBgn0286508	Had1	CG9914	beta Hydroxy acid dehydrogenase 1	32592	CG9914 | Dmel\CG9914 | HAD | Had | Had1
FBgn0030738	CG9915	CG9915	uncharacterized protein	32593	Dmel\CG9915 | CG9915
FBgn0004432	Cyp1	CG9916	Cyclophilin 1	32595	BcDNA:GM09255 | CG9916 | Cpy1 | CyP-1 | CyP1 | Cyp-1 | Dmel\CG9916 | cyp-1 | cyp1 | Cyp1
FBgn0030740	CG9917	CG9917	uncharacterized protein	32596	Dmel\CG9917 | anon-WO0140519.229 | CG9917
FBgn0030743	CG9921	CG9921	uncharacterized protein	32599	Dmel\CG9921 | CG9921
FBgn0003416	sl	CG4200	small wing	32601	CG4200 | DPLCgamma | Dmel\CG4200 | PLC | PLC&ygr; | PLC-gamma | PLC-gamma D | PLC-gammaD | PLCgamma | PLCgamma1 | PLCgammaDmel | Plcgamma | Sl | p145 | plc-gamma | plc-gammad | sl
FBgn0005411	U2af50	CG9998	U2 small nuclear riboprotein auxiliary factor 50	32602	9-21 | CG9998 | DU2AF50 | DmU2AF[50] | Dmel\CG9998 | U2AF | U2AF 50 | U2AF-50 | U2AF50 | U2af | dU2AF50 | dU2AF[50] | dUTAf[50] | l(1)14Ca | l(1)14Cc | l(1)9-21 | U2af50
FBgn0004227	nonA	CG4211	no on or off transient A	32603	Bj6 | Bj6-1 | CG4211 | Dmel\CG4211 | NONA | NonA | dNONO | diss | non-A | nonA/diss | opm2 | p54[nrb] | x14 | nonA
FBgn0004598	Fur2	CG18734	Furin 2	32604	154521_at | CG18734 | CG4235 | DMH#11 | Dfur2 | Dfurin2 | Dmel\CG18734 | FUR2 | Furin | fur2 | furin | Fur2
FBgn0030744	CG9992	CG9992	uncharacterized protein	32605	Dmel\CG9992 | CG9992
FBgn0030745	CG4239	CG4239	uncharacterized protein	32606	Dmel\CG4239 | CG4239
FBgn0010416	TH1	CG9984	TH1	32607	CG9984 | Dmel\CG9984 | NELF | NELF-D | TH1
FBgn0030749	AnxB11	CG9968	Annexin B11	32612	ANXB11 | Anxb11 | Axb11 | BcDNA:GH16395 | CG9968 | Dmel\CG9968 | annexin | AnxB11
FBgn0026575	hang	CG32575	hangover	32613	BcDNA:GM07804 | BcDNA:LD22118 | CG32575 | CG4411 | CG4416 | Dmel\CG32575 | HANG | LD22118 | hang
FBgn0030752	CDC50	CG9947	CDC50	32615	CG9947 | Dmel\CG9947 | CDC50
FBgn0030753	rngo	CG4420	rings lost	32616	CG4420 | Ddi1 | Dmel\CG4420 | Rngo | rngo
FBgn0261609	eIF2alpha	CG9946	eukaryotic translation initiation factor 2 subunit alpha	32617	CG9946 | Dmel\CG9946 | EIF-2alpha | Eif2alpha | Elf | IF2A_DROME | M(1)14C | M(1)19-153 | M(1)8e3-10 | P-eIF2alpha | deIF2alpha | eIF-2 | eIF-2 a | eIF-2 alpha | eIF-2alpha | eIF-2alphaeIF-2alpha | eIF2 alpha | eIF2-alpha | eIF2a | eiF-2alpha | elF2alpha | l(1)14Cf | l(1)19-153 | eIF2alpha
FBgn0030757	CG9902	CG9902	uncharacterized protein	32622	Dmel\CG9902 | CG9902
FBgn0011742	Arp2	CG9901	Actin-related protein 2	32623	ARP14D | ARP2 | Actr14D | Arp14D | CG9901 | Dmel\CG9901 | arp2 | Arp2
FBgn0011826	Pp2B-14D	CG9842	Protein phosphatase 2B at 14D	32624	CG9842 | CaN | CaNA | CanA | CanA14D | CnA | CnnA14D | D33 | DmPp2B-14D | Dmel\CG9842 | PP2B | PP2B 14D | PP2B-14D | Pp12-14D | Pp2B | Pp2B-14D/CaN | Pp2B-14DF | Pp2b-14D | PpD33 | calneur | canA | Pp2B-14D
FBgn0015615	SMC3	CG9802	Structural maintenance of chromosomes 3	32627	CAP | CG9802 | Cap | DmSMC3 | DmSMC3/Cap | Dmel\CG9802 | Smc3 | cap | dCAP | dSMC3 | smc3 | SMC3
FBgn0030761	CG9784	CG9784	uncharacterized protein	32629	Dmel\CG9784 | IPP | lincRNA.S9473 | CG9784
FBgn0061200	Nup153	CG4453	Nucleoporin 153kD	32630	CG4453 | Dmel\CG4453 | NUP153 | Nup 153 | dNup153 | dmNup153 | nup153 | Nup153
FBgn0025743	mbt	CG18582	mushroom bodies tiny	32631	CG18582 | DmMBT | DmPAK2 | Dmel\CG18582 | Mbt | PAK | PAK2 | Pak2 | STE20 | Ste20 | anon-EST:fe1G7 | dPAK2 | mbt
FBgn0030763	CG9782	CG9782	uncharacterized protein	32632	Dmel\CG9782 | CG9782
FBgn0010412	RpS19a	CG4464	Ribosomal protein S19a	32635	BcDNA:GM26647 | CG4464 | Dmel\CG4464 | Rp S19a | RpS19 | S19 | S19a | RpS19a
FBgn0261791	SNRPG	CG9742	Small nuclear ribonucleoprotein G	32636	BcDNA:RE61341 | BcDNA:RH35475 | CG9742 | Dmel\CG9742 | G | G-Sm | HD10913 | SmG | dG | snRNPG | SNRPG
FBgn0030766	mthl1	CG4521	methuselah-like 1	32637	CG4521 | Dmel\CG4521 | Mist | Mth-1 | anon-WO0170980.22 | anon-WO0170980.23 | mist | mthl1
FBgn0000152	Axs	CG9703	Abnormal X segregation	32645	CG9703 | Dmel\CG9703 | axs | Axs
FBgn0030778	CG4678	CG4678	uncharacterized protein	32652	Dmel\CG4678 | CG4678
FBgn0085354	CG34325	CG34325	uncharacterized protein	32656	CG18358 | Dmel\CG34325 | CG34325
FBgn0027528	goe	CG9634	gone early	32660	BcDNA:LD21405 | CG9634 | Dmel\CG9634 | Nepl2 | goe
FBgn0001250	if	CG9623	inflated	32661	CG9623 | CT27194 | Dmel\CG9623 | If | ItgaPS2 | PS 2 | PS2 | PS2(c) | PS2(m8) | PS2(m8)alpha | PS2alpha | PSalpha2 | aPS2 | alpha-PS2 | alpha2Int | alphaPS2 | alphaPS2 integrin | alphaPS2C | alphaPS2m8 | alpha[[PS2(ms8)]] | alpha[[PS2]] | in | inf | if
FBgn0030786	mRpL22	CG4742	mitochondrial ribosomal protein L22	32662	CG4742 | Dmel\CG4742 | L22 | mRpL22
FBgn0030787	CG9609	CG9609	uncharacterized protein	32663	Dmel\CG9609 | CG9609
FBgn0030788	Sap30	CG4756	SIN3-associated polypeptide 30	32664	CG4756 | Dmel\CG4756 | SAP30 | cg4756 | Sap30
FBgn0030790	CG4768	CG4768	uncharacterized protein	32666	Dmel\CG4768 | CG4768
FBgn0030792	CG4789	CG4789	uncharacterized protein	32668	Dmel\CG4789 | Q9VXA9 | CG4789
FBgn0030798	CG13003	CG13003	uncharacterized protein	32675	Dmel\CG13003 | CG13003
FBgn0030801	Rcp	CG4875	Receptor component protein	32678	CG4875 | Dmel\CG4875 | dRCP | Rcp
FBgn0030802	DENR	CG9099	Density regulated protein	32679	CG9099 | Dmel\CG9099 | DENR
FBgn0027556	CG4928	CG4928	uncharacterized protein	32682	BcDNA:GH10120 | Dmel\CG4928 | CG4928
FBgn0030808	RhoGAP15B	CG4937	Rho GTPase activating protein at 15B	32686	CG4937 | Dmel\CG4937 | gap20 | RhoGAP15B
FBgn0030809	Ubr1	CG9086	Ubr1 ubiquitin ligase	32687	CG9086 | Dmel\CG9086 | UBR1 | UBR1/2 | ubr1 | Ubr1
FBgn0030812	wcy	CG8949	wacky	32690	BP1032 | CG34014 | CG8949 | Dmel\CG8949 | XE14 | wcy
FBgn0260748	CG5004	CG5004	uncharacterized protein	32698	Dmel\CG5004 | anon-15Db | CG5004
FBgn0002590	RpS5a	CG8922	Ribosomal protein S5a	32700	CG8922 | Dmel\CG8922 | M(1)15D | M(1)15d | M(1)34i28 | M(1)o | M[[o]] | RS5 | RS5A_DROME | Rp S5a | RpS5 | S5a | rpS5 | rps5 | RpS5a
FBgn0260747	Chchd2	CG5010	Coiled-coil-helix-coiled-coil-helix domain containing 2	32701	BcDNA:RE73921 | CG5010 | CHCHD2 | Dmel\CG5010 | anon-15Dd | dCHCHD2 | Chchd2
FBgn0000163	baz	CG5055	bazooka	32703	BAZ | Baz | Baz/Par-3 | Baz/Par3 | Bazooka | CG5055 | D-Par3 | D-par3 | Dmel\CG5055 | PAR-3 | PAR3 | Par-3 | Par3 | dPar-3 | l(1)G0484 | par-3 | par3 | baz
FBgn0030828	CG5162	CG5162	uncharacterized protein	32709	Dmel\CG5162 | CG5162
FBgn0030829	CG12998	CG12998	uncharacterized protein	32710	BcDNA:RH61745 | CT32204 | Dmel\CG12998 | CG12998
FBgn0030834	CG8675	CG8675	uncharacterized protein	32716	Dmel\CG8675 | CG8675
FBgn0024238	Fim	CG8649	Fimbrin	32721	CG8649 | Dmel\CG8649 | FIM | fim | Fim
FBgn0030838	CG5445	CG5445	uncharacterized protein	32722	Dmel\CG5445 | CG5445
FBgn0263706	CG43658	CG43658	uncharacterized protein	32729	CG12432 | CG8557 | Dmel\CG43658 | Dmel_CG12432 | Dmel_CG8557 | CG43658
FBgn0028343	Ankle2	CG8465	Ankyrin repeat and LEM domain containing 2	32732	CG8465 | Dmel\CG8465 | anon-WO03040301.175 | anon-WO03040301.177 | anon-WO03040301.179 | dAnkle2 | l(1)G0222 | l(1)G0316 | Ankle2
FBgn0030847	CG12991	CG12991	uncharacterized protein	32734	Dmel\CG12991 | CG12991
FBgn0030850	stas	CG8408	Stasimon	32737	CG8408 | Dmel\CG8408 | Tmem41b | stas
FBgn0030853	ND-24	CG5703	NADH dehydrogenase (ubiquinone) 24 kDa subunit	32740	BEST:LP01573 | CG 5703 | CG5703 | Dmel\CG5703 | NUHM | Ndufv2 | ND-24
FBgn0030854	CG8289	CG8289	uncharacterized protein	32741	CC4 | Dmel\CG8289 | CG8289
FBgn0026375	RhoGAPp190	CG32555	Rho GTPase activating protein p190	32743	8267 | BcDNA:GH17919 | BcDNA:GM05133 | CG32555 | CG8240 | CG8267 | D-p190 | DRhoGAP | Dmel\CG32555 | RhoGAP | RhoGAP P190 | RhoGAP-16B12 | mdcds_56566 | p190 | p190 RhoGAP | p190-RhoGAP | p190RhoGAP | RhoGAPp190
FBgn0250788	beta-Spec	CG5870	beta Spectrin	32746	B-spec | CG5870 | Dmel\CG5870 | SPEC8 | Spec | Spec-beta | Specbeta | anon-EST:fe1B3 | b spectrin | b-Spec | beta | beta-spec | beta-spectrin | betaSpec | betaspec | i168 | i6 | kus | l(1)G0074 | l(1)G0108 | l(1)G0198 | beta-Spec
FBgn0030859	CG12990	CG12990	uncharacterized protein	32747	Dmel\CG12990 | CG12990
FBgn0263258	chas	CG32556	chascon	32748	CG12987 | CG12988 | CG12989 | CG32556 | Chas | Dmel\CG32556 | EP-631 | chas
FBgn0030863	CG8188	CG8188	uncharacterized protein	32751	Dmel\CG8188 | Ubc | Ube2S | CG8188
FBgn0026192	par-6	CG5884	par-6	32752	CG5884 | DPar-6 | DPar6 | Dm-Par-6 | Dm-Par6 | DmPAR-6 | DmPar-6 | DmPar6 | Dmel\CG5884 | Dmpar6 | PAR-6 | PAR6 | Par | Par-6 | Par6 | dPAR-6 | dPar-6 | dmPar-6 | par | par6 | par-6
FBgn0261570	raskol	CG42684	raskol	32754	CG15816 | CG32559 | CG32560 | CG42270 | CG42684 | CG5898 | CG5960 | Dmel\CG42684 | Dmel_CG15816 | Dmel_CG32559 | Dmel_CG32560 | Dmel_CG42270 | FBpp0112350 | raskol
FBgn0030869	Socs16D	CG8146	Suppressor of Cytokine Signaling at 16D	32760	CG8146 | Dmel\CG8146 | SOCS | SOCS16D | Socs 16D | Socs16E | dmSocs16D | socs16D | Socs16D
FBgn0030872	Ucp4A	CG6492	Ucp4A	32764	CG6492 | DmUCP4A | Dmel\CG6492 | UCP4A | Ucp4a | dmUCP4a | ucp-4a | ucp4A | ucp4a | Ucp4A
FBgn0030873	CG15814	CG15814	uncharacterized protein	32765	Dmel\CG15814 | CG15814
FBgn0030876	CG6762	CG6762	uncharacterized protein	32768	Dmel\CG6762 | CG6762
FBgn0030877	Arp8	CG7846	Actin-related protein 8	32769	CG7846 | Dmel\CG7846 | arp8 | dArp8 | Arp8
FBgn0030878	CG6769	CG6769	uncharacterized protein	32770	Dmel\CG6769 | CG6769
FBgn0259168	mnb	CG42273	minibrain	32771	CG42273 | CG7826 | CG7835 | DYRK1 | Dm1 | DmDyrk1A | Dmel\CG42273 | Dmel_CG7826 | Dmel_CG7835 | Dyrk1 | Dyrk1A | ME-IV | MNB | Mnb | min | mnb
FBgn0030881	CG12985	CG12985	uncharacterized protein	32774	Dmel\CG12985 | CG12985
FBgn0030883	CG7772	CG7772	uncharacterized protein	32776	Dmel\CG7772 | bs13c01.y1 | CG7772
FBgn0283469	Vps4	CG6842	Vacuolar protein sorting 4	32777	3B1 | BcDNA:GH02678 | CG6842 | DmBcDNA.GH02678 | Dmel\CG6842 | Dvps4 | Vps4B | bcDNA:GH02678 | dvps4 | vps4 | Vps4
FBgn0003380	Sh	CG12348	Shaker	32780	BcDNA:GH03046 | CG12348 | CG17860 | CG7640 | Dmel\CG12348 | EKO | Eko | F-c | K[[v]]1 | Kv1 | SH | Sha | Shw | V-I | minisleep | sh | sha | Sh
FBgn0030890	CG7536	CG7536	uncharacterized protein	32786	Dmel\CG7536 | CG7536
FBgn0030892	CG7206	CG7206	uncharacterized protein	32788	Dmel\CG7206 | CG7206
FBgn0021765	scu	CG7113	scully	32789	17beta-HSD10 | CG7113 | Dmel\CG7113 | HL-X | HLII | MRPP2 | Scu | l(1)16Fd | l(1)17Ad | scu
FBgn0030893	RhoGAP16F	CG7122	Rho GTPase activating protein at 16F	32790	CG7122 | Dmel\CG7122 | RhoGAP16F
FBgn0030894	Mvb12	CG7192	Multivesicular body subunit 12	32791	CG7192 | Dmel\CG7192 | Mvb12
FBgn0022724	Taf8	CG7128	TBP-associated factor 8	32792	CG7128 | Dmel\CG7128 | HL-VIII | Prodos | TAF | TAF8 | TAF[[II]] | TFIID | dmTAF8 | l(1)16Fg | pds | pro | prod | taf8 | Taf8
FBgn0283471	wupA	CG7178	wings up A	32794	CG7178 | DROTROPONI | DmTpnI | Dmel\CG7178 | HDP | HL-I | HL08042 | HLI | Hdp | Tn I | TnI | TpnI | WupA | chrX:17947374..17947524 | fliH | hdp | hdp-a | hdp2 | wup-A | wupa | wupA
FBgn0017418	ari-1	CG5659	ariadne 1	32796	AAS65398.1 | ARI1_DROME | Ari-1 | CG5659 | Dmel\CG5659 | HL-V | ari | ari-1a | l(1)16Fj | ari-1
FBgn0030912	CG6023	CG6023	uncharacterized protein	32814	Dmel\CG6023 | CG6023
FBgn0030913	CG6123	CG6123	uncharacterized protein	32815	Dmel\CG6123 | CG6123
FBgn0265784	CrebB	CG6103	Cyclic-AMP response element binding protein B	32817	CG6103 | CRE-BP | CREB | CREB-B | CREB-b | CREB2 | CREB2-b | CREB2a | CREB2b | Creb | Creb B 17A | Creb17A | Creb2 | Creb2-b | Creb2.b | Creb2b | CrebB-17A | CrebB-17B | CrebB17-A | DM9 | Dmel\CG6103 | S162 | dCREB | dCREB-2 | dCREB-2a | dCREB-B | dCREB2 | dCREB2-a | dCREB2-b | dCREB2a | dCREB2b | dCbz | dCreb2 | dCreb2-b | dCreb2b | dCrebB2 | dcreb2-b | l(1)17Af | CrebB
FBgn0008635	betaCOP	CG6223	Coat Protein (coatomer) beta	32820	BcDNA.GH09317 | BcDNA:GH09317 | Bcop | Beta Cop | BetaCop | CG6223 | COPI | Dmel\CG6223 | bcop | beta COP | beta-COP | beta-Cop | beta-CopII | betaCop | betaCOP
FBgn0022355	Tsf1	CG6186	Transferrin 1	32821	143958_at | CG6186 | Dmel\CG6186 | TSF1 | Tf | Trf | anon-EST:Posey265 | lincRNA.S9601 | tsf1 | Tsf1
FBgn0052549	CG32549	CG32549	uncharacterized protein	32822	24643014 | 24643016 | 45555989 | 45555998 | CG6247 | CG6267 | CG6278 | Dmel\CG32549 | CG32549
FBgn0052548	CG32548	CG32548	uncharacterized protein	32826	CG15051 | CG6306 | Dmel\CG32548 | anon-WO0140519.88 | CG32548
FBgn0030930	Pgant7	CG6394	Polypeptide N-Acetylgalactosaminyltransferase 7	32836	CG6394 | Dmel\CG6394 | GalNAc-T2 | PGANT7 | anon-WO02059370.15 | dGalNAc-T2 | pgant7 | Pgant7
FBgn0030932	Ggt-1	CG6461	gamma-glutamyl transpeptidase	32839	CG6461 | Dmel\CG6461 | GGT-1 | Ggt-1
FBgn0027087	HisRS	CG6335	Histidyl-tRNA synthetase	32841	Aats-his | CG6335 | Dmel\CG6335 | HRS | Harsl | dHARS | l(1)G0165 | l(1)G0358 | HisRS
FBgn0265598	Bx	CG44425	Beadex	32846	Bd | CG10548 | CG15048 | CG44425 | CG6500 | DLMO | Dlmo | Dmel\CG44425 | Dmel_CG15048 | Dmel_CG6500 | LMO | Lmo | Ptd | Rho | beadex/dLMO | bx | dLMO | dLmo | dlmo | dttg | fliH | hdp | hdp-a | hld | Bx
FBgn0027335	Rip11	CG6606	Rab11 interacting protein	32850	CG6606 | Dmel\CG6606 | dRip11 | l(1)G0003 | l(1)G0070 | l(1)G0092 | l(1)G0205 | l(1)G0297 | l(1)G0434 | Rip11
FBgn0030944	CG6617	CG6617	uncharacterized protein	32852	Dmel\CG6617 | anon-EST:Posey180 | CG6617
FBgn0030946	CG6659	CG6659	uncharacterized protein	32854	Dmel\CG6659 | CG6659
FBgn0004959	phm	CG6578	phantom	32857	306a1 | CG6578 | CYP306A1 | Cyp306a1 | Cyp306a1-Dm | Dmel\CG6578 | PHM | Phm | exo | ptm | phm
FBgn0010383	Cyp18a1	CG6816	Cytochrome P450-18a1	32858	181H6T | 18a1 | 26-hyd | CG6816 | CT20826 | CYP18 | CYP18A1 | CYP18A1-Dm | Cyp18 | Cyp18A1 | Cyt-P450-17C | CytP450 | Dmel\CG6816 | ESTS:181H6T | Eig17-1 | P-450 | P450 | cyp18 | cyp18a1 | Cyp18a1
FBgn0030955	CG6891	CG6891	uncharacterized protein	32865	Dmel\CG6891 | CG6891
FBgn0030960	Atg101	CG7053	Autophagy-related 101	32871	CG7053 | Dmel\CG7053 | Atg101
FBgn0001090	bnb	CG7088	bangles and beads	32872	Bnb | CG7088 | Dmel\CG7088 | GAP43 | Gap43 | gap43 | bnb
FBgn0085451	htk	CG34422	hat-trick	32877	ARID4B | CG34422 | CG7274 | CG7282 | Dmel\CG34422 | Dmel_CG7274 | Dmel_CG7282 | Q9VWP3_DROME | htk
FBgn0030968	CG7322	CG7322	uncharacterized protein	32880	Dmel\CG7322 | CG7322
FBgn0030970	CG7326	CG7326	uncharacterized protein	32882	Dmel\CG7326 | CG7326
FBgn0030973	CG7332	CG7332	uncharacterized protein	32885	Dmel\CG7332 | CG7332
FBgn0030974	Flacc	CG7358	Fl(2)d-associated complex component	32886	CG7358 | Dmel\CG7358 | xio | Flacc
FBgn0030976	CG7378	CG7378	uncharacterized protein	32888	BcDNA:RH25447 | Dmel\CG7378 | MKP-like | CG7378
FBgn0264090	CG43759	CG43759	uncharacterized protein	32889	CG12527 | CG14188 | CG32541 | CG42506 | Dmel\CG43759 | Dmel_CG32541 | Dmel_CG42506 | EP(X)1644 | LD15404 | CG43759
FBgn0030985	Obp18a	CG15883	Odorant-binding protein 18a	32897	18a | BcDNA:RH25665 | CG15883 | DmelObp18a | Dmel\CG15883 | obp18a | Obp18a
FBgn0261461	RhoGAP18B	CG42274	Rho GTPase activating protein at 18B	32898	5-131 | CG17015 | CG42274 | CG7481 | CG7502 | CG7531 | Dmel\CG42274 | Dmel_CG7481 | Dmel_CG7502 | whir | RhoGAP18B
FBgn0030990	CG7556	CG7556	uncharacterized protein	32902	Dmel\CG7556 | CG7556
FBgn0030991	CG7453	CG7453	uncharacterized protein	32903	Dmel\CG7453 | CG7453
FBgn0030996	CG14194	CG14194	uncharacterized protein	32908	Dmel\CG14194 | CG14194
FBgn0027603	Ulp1	CG12359	Ulp1	32910	BcDNA:GH02751 | CG12359 | DmUlp1 | Dmel\CG12359 | ulp1 | Ulp1
FBgn0030999	Mur18B	CG7874	Mucin related 18B	32912	CG7874 | Dmel\CG7874 | anon-WO0140519.120 | Mur18B
FBgn0031002	CG14196	CG14196	uncharacterized protein	32915	Dmel\CG14196 | CG14196
FBgn0031003	CG7889	CG7889	uncharacterized protein	32916	Dmel\CG7889 | CG7889
FBgn0031006	rictor	CG8002	rapamycin-insensitive companion of Tor	32919	8002 | CG8002 | Dmel\CG8002 | RICTOR | Rictor | dRICTOR | dRic | dRictor | rictor
FBgn0040068	Vav	CG7893	Vav guanine nucleotide exchange factor	32920	BcDNA:GH01128 | CG7893 | DmVav | Dmel\CG7893 | DroVav | vav | Vav
FBgn0031008	CG8010	CG8010	uncharacterized protein	32921	Dmel\CG8010 | CG8010
FBgn0031011	CG8034	CG8034	uncharacterized protein	32924	Dmel\CG8034 | CG8034
FBgn0031012	CG8051	CG8051	uncharacterized protein	32925	Dmel\CG8051 | EP(X)1550 | anon-WO03002137.1 | CG8051
FBgn0259834	out	CG8062	outsiders	32926	BcDNA:LD28120 | CG8062 | Dmel\CG8062 | Out | out
FBgn0086778	nAChRalpha7	CG32538	nicotinic Acetylcholine Receptor alpha7	32928	AcR-Dalpha7 | CG32538 | CG8082 | CG8109 | CT24218 | Da7 | Dalpha7 | Dalpha7 nAChR | Dalpha7-nAChR | Dalpha7nAChRs | Dmel\CG32538 | gfA | gfa | jpl | nAChR | nAChR-Dalpha7 | nAChR-gfa | nAcRalpha-18C | nAcRalpha-7 | nAcRalpha18C | nAchRa7 | nj507 | nj520 | nj522 | nj54 | nj75 | nAChRalpha7
FBgn0031016	kek5	CG12199	kekkon 5	32930	CG12199 | CT10486 | Dmel\CG12199 | Kek5 | kek-5 | kek5
FBgn0052533	CG32533	CG32533	uncharacterized protein	32933	CG12211 | CG14198 | Dmel\CG32533 | cg12211 | CG32533
FBgn0031020	Naa15-16	CG12202	N(alpha)-acetyltransferase 15/16	32934	CG12202 | Dmel\CG12202 | NAA15-16 | NAT1 | Naa15 | Naa15/16 | Nat1 | dNaa15 | dNat1 | l(1)G0311 | Naa15-16
FBgn0020261	pcm	CG3291	pacman	32935	CG3291 | DmXrn1 | Dmel\CG3291 | Pcm | XRN1 | XRN1/pcm | Xrn1 | Xrn1p | dXRN1 | pcm
FBgn0031021	ND-18	CG12203	NADH dehydrogenase (ubiquinone) 18 kDa subunit	32936	CG12203 | Dmel\CG12203 | IP11020p | NUYM | dNDUFS4 | ND-18
FBgn0031022	CG12204	CG12204	uncharacterized protein	32937	Dmel\CG12204 | CG12204
FBgn0027621	Pfrx	CG3400	6-phosphofructo-2-kinase	32938	CG3400 | Dmel\CG3400 | PFK2 | Pfk2 | Pfrx
FBgn0031023	CG14200	CG14200	uncharacterized protein	32939	Dmel\CG14200 | CG14200
FBgn0027291	Idh3a	CG12233	Isocitrate dehydrogenase 3a	32940	CG12233 | Dmel\CG12233 | IDH3A | idh3a | l (1) G0156 | l(1)G0156 | Idh3a
FBgn0261573	CoRest	CG42687	CoRest	32941	BcDNA:GH01486 | BcDNA:LD11215 | CG32534 | CG32535 | CG33525 | CG3878 | CG42687 | CoREST | CoRESTG | Dmel\CG42687 | Dmel_CG32534 | Dmel_CG33525 | dCoREST | i169 | CoRest
FBgn0000257	car	CG12230	carnation	32947	CG12230 | Car | Dm-Vps33 | Dmel\CG12230 | VPS33a | Vps33 | Vps33/carnation | Vps33A | Vps33a | Vps33p | carn | l(1)G0447 | vps33a | car
FBgn0031030	Tao	CG14217	Tao	32948	AAF48973 | CG14217 | Dmel\CG14217 | MARKK | TAO1 | Tao-1 | Tao1 | dTao-1 | tao | tao-1 | tao1 | Tao
FBgn0285947	RpS10b	CG14206	Ribosomal protein S10b	32953	CG14206 | CT33819 | Dmel\CG14206 | GM19176 | M(1)18C | M(1)36f | M(1)n | M[[n]] | Rp S10 b | S10b | i3 | i73 | l(1)G0493 | l(1)carot13 | RpS10b
FBgn0031036	CG14220	CG14220	uncharacterized protein	32954	Dmel\CG14220 | SDS3 | Sds3 | cg14220 | CG14220
FBgn0031037	CG14207	CG14207	uncharacterized protein	32955	Dmel21.3 | Dmel\CG14207 | Hsp20-like protein | HspB8 | dHspB8 | CG14207
FBgn0031040	CG14210	CG14210	uncharacterized protein	32958	BcDNA:RE23450 | Dmel\CG14210 | CG14210
FBgn0031043	Naa20A	CG14222	N(alpha)-acetyltransferase 20 A	32962	CG14222 | DmAAF48987 | Dmel\CG14222 | NAA20 | Naa20 | dNAA20 | Naa20A
FBgn0087008	e(y)3	CG12238	enhancer of yellow 3	32965	CG12238 | Dmel\CG12238 | SAYP | e(y)[3] | l(1)G0084 | l(1)G0266 | l(1)G0283 | l(1)G0381 | l(1)G0409 | sayp | e(y)3
FBgn0031047	Rcd-1	CG14213	Required for cell differentiation 1	32966	CAF40 | CG14213 | CNOT9 | Caf40 | Dmel\CG14213 | Drcd-1 | Rcd1 | Rcd-1
FBgn0031048	CG12237	CG12237	uncharacterized protein	32967	16769716 | Dmel\CG12237 | CG12237
FBgn0031049	Sec61gamma	CG14214	Sec61 gamma subunit	32968	CG14214 | Dmel\CG14214 | Sec61 | Sec61gamma
FBgn0031050	Arp10	CG12235	Actin-related protein 10	32969	ARP11 | Arp11 | CG12235 | Dmel\CG12235 | Arp10
FBgn0031051	Ranbp21	CG12234	Ranbp21	32970	CG12234 | Dmel\CG12234 | Exp-5 | Exp5 | RanBP21 | dmExp5 | Ranbp21
FBgn0031052	Elys	CG14215	elys	32971	CG14215 | Dmel\CG14215 | ELYS | elys | Elys
FBgn0031054	Ssu72	CG14216	Ssu72 CTD phosphatase	32973	BEST:CK01830 | CG14216 | Dmel\CG14216 | dSsu72 | Ssu72
FBgn0004057	Zw	CG12529	Zwischenferment	32974	CG12529 | Dmel\CG12529 | G-6-PD | G-6-pdh | G-6PD | G-6pd | G6-PD | G6-pd | G6PD | G6PDH | G6pd | G6pdh | g6pd | zw | Zw
FBgn0043903	dome	CG14226	domeless	32976	142932_at | CG14226 | CT33841 | DOME | Dmel\CG14226 | Dom | Dome | Domeless | anon-18DEb | l(1)G0217 | l(1)G0218 | l(1)G0264 | l(1)G0282 | l(1)G0321 | l(1)G0367 | l(1)G0405 | l(1)G0441 | l(1)G0468 | mom | vsp | dome
FBgn0031057	Ubqn	CG14224	Ubiquilin	32977	BEST:LD26923 | CG14224 | Chap | DSK2 | Dmel\CG14224 | Dsk2 | UBQLN homolog | UBQLN1 | anon-18DEa | clone 5.42 | dUbqln | dUbqn | dsk2 | ubqn | Ubqn
FBgn0086384	Mer	CG14228	Merlin	32979	BG01543 | CG14228 | D-Mer | Dmel\CG14228 | Dmerlin | EMR2 | Emr2 | MER | NF2 | mer | Mer
FBgn0010341	Cdc42	CG12530	Cdc42	32981	CDC-42 | CDC42 | CG12530 | Cdc-42 | Cdc42Dm | D-CDC42 | D-Cdc42 | D-cdc42 | DCDC42 | DCdc42 | Dcdc42 | Dm Cdc42 | DmCDC42 | Dmcdc42 | Dmel\CG12530 | P40793 | cdc42 | Cdc42
FBgn0031060	CG14231	CG14231	uncharacterized protein	32982	Dmel\CG14231 | CG14231
FBgn0031062	CG14230	CG14230	uncharacterized protein	32984	Dmel\CG14230 | Nol8 | anon-18DEe | cg14230 | clone 9.42 | CG14230
FBgn0010380	AP-1-2beta	CG12532	Adaptor Protein complex 1/2, beta subunit	32987	AP-1-2-beta | AP-1/2beta | AP-1beta | AP-1beta1 | AP-2beta | AP-beta1 | AP1beta1 | AP2beta2 | BAD1 | BAP | Bap | Beta-adaptin | CG12532 | Dmel\CG12532 | apl1 | apl2 | bap | beta1/2 | beta2-ada | cg12532 | AP-1-2beta
FBgn0031066	COX6B	CG14235	Cytochrome c oxidase subunit 6B	32989	CG14235 | COXG | CcoVIb | CoVIb | Cox6b | Dmel\CG14235 | VIb | vib | COX6B
FBgn0052528	parvin	CG32528	parvin	32990	CG12533 | CG32528 | Dmel\CG32528 | parvin
FBgn0031068	Alr	CG12534	Augmenter of liver regeneration	32991	CG12534 | Dmel\CG12534 | alr | Alr
FBgn0031069	Pmp70	CG12703	Peroxisomal Membrane Protein 70 kDa	32992	CG12703 | Dmel\CG12703 | PMP70 | i17 | Pmp70
FBgn0086782	amn	CG11937	amnesiac	32999	Amn | Anm | CG11937 | Dmel\CG11937 | Drm-amn | EP(X)1442 | PACAP | PACAP-38 | PACAP-like | PACAP38 | PACAP38-like | Pacap38 | chpd | amn
FBgn0052529	Hers	CG32529	Histone gene-specific Epigenetic Repressor in late S phase	33000	CG11936 | CG15619 | CG32529 | Dmel\CG32529 | HERS | Hers
FBgn0031078	Nup205	CG11943	Nucleoporin 205kD	33002	CG11943 | Dmel\CG11943 | Ov4 | anon-EST:Posey281 | nup205 | Nup205
FBgn0261811	pico	CG11940	pico	33003	BcDNA:LP01106 | CG11940 | Dmel\CG11940 | Grb10 | Pico | jog | pico
FBgn0031089	CG9572	CG9572	uncharacterized protein	33013	CT17356 | Dmel\CG9572 | CG9572
FBgn0031090	Rab35	CG9575	Rab35	33014	CG9575 | DRab35 | DmRab35 | Dmel\CG9575 | Q95RH7 | Rab35 CES | dRab35 | rab35 | Rab35
FBgn0031092	CG9577	CG9577	uncharacterized protein	33016	Dmel\CG9577 | CG9577
FBgn0000084	AnxB10	CG9579	Annexin B10	33019	ANXB10 | Ann | AnnB10 | AnnX | Annx | CG9579 | Dmel\CG9579 | annexin | anxX | AnxB10
FBgn0015789	Rab10	CG17060	Rab10	33025	AAF50924 | CG17060 | DRAB10 | DRab10 | DmRab10 | Dmel\CG17060 | O15971 | Rab-r10 | rab10 | Rab10
FBgn0031099	CG17065	CG17065	uncharacterized protein	33026	Dmel\CG17065 | CG17065
FBgn0027334	l(1)G0004	CG11738	lethal (1) G0004	33033	CG11738 | Dmel\CG11738 | l(G0004) | l(1)G0004
FBgn0031106	Syx16	CG1467	Syntaxin 16	33034	CG1467 | Dm Syx16 | DmSyx16 | Dmel\CG1467 | SYX16 | Syx | dSyx 16 | dSyx16 | Syx16
FBgn0031107	HERC2	CG11734	HECT and RLD domain containing protein 2	33035	AF189221.1 | CG11734 | Dmel\CG11734 | dHERC2 | HERC2
FBgn0031108	CG15459	CG15459	uncharacterized protein	33036	Dmel\CG15459 | CG15459
FBgn0031114	cactin	CG1676	cactin	33043	CG1676 | Cactin | Dmel\CG1676 | cactin
FBgn0031115	CG11710	CG11710	uncharacterized protein	33044	Dmel\CG11710 | CG11710
FBgn0002641	mal	CG1692	maroon-like	33045	5 | CG1692 | Dmel\CG1692 | SRF | bz | ma-l | mal
FBgn0031117	GstT3	CG1702	Glutathione S transferase T3	33047	CG1702 | DmGSTT3a | DmGSTT3b | Dmel\CG1702 | GSTT3 | GSTT3a | GSTT3b | cg1702 | gstt3 | GstT3
FBgn0031118	RhoGAP19D	CG1412	Rho GTPase activating protein at 19D	33048	1412 | CG1412 | Dmel\CG1412 | RhoGAP19D
FBgn0031119	CG1812	CG1812	uncharacterized protein	33049	Dmel\CG1812 | CG1812
FBgn0031126	Cyp6v1	CG1829	Cyp6v1	33056	6v1 | CG1829 | Dmel\CG1829 | Cyp6v1
FBgn0031129	CG1324	CG1324	uncharacterized protein	33060	Dmel\CG1324 | anon-WO0140519.192 | CG1324
FBgn0085387	shakB	CG34358	shaking B	33062	2 | 3 | 6 | CG12678 | CG1321 | CG15451 | CG32508 | CG34358 | Dmel\CG34358 | Dmel_CG12678 | Dmel_CG32508 | E81 | FBpp0111481 | Pas | R-9-29 | R9-29 | SHAK-B | Shak B | Shak-B | ShakB | W3 | inx8 | l(1)19Eb | l(1)LB21 | l(1)R-10-14 | l(1)R-10-3 | l(1)R-10-7 | l(1)R-9-29 | l(1)TH73 | l(1)W3 | l(1)W3b | lincRNA.1031 | nj-156 | nj156 | pas | pass | shB | shak-B | shkB | shakB
FBgn0031143	CG1532	CG1532	uncharacterized protein	33076	Dmel\CG1532 | CG1532
FBgn0031144	CG1529	CG1529	uncharacterized protein	33077	Dmel\CG1529 | CG1529
FBgn0031145	Ntf-2	CG1740	Nuclear transport factor-2	33078	BcDNA:GM08921 | CG1740 | DNTF-2 | Dmel\CG1740 | Dntf-2 | Dntf2 | NTF-2 | Ntf2 | dmNTF2 | l(1)G0086 | l(1)G0125 | l(1)G0337 | l(1)G0428 | ntf-2 | ntf2 | Ntf-2
FBgn0031146	CG15449	CG15449	uncharacterized protein	33079	Dmel\CG15449 | CG15449
FBgn0031149	Stt3A	CG1518	Catalytic subunit 3A of the oligosaccharyltransferase complex	33082	CG1518 | Dmel\CG1518 | STT | Stt3A
FBgn0031150	bves	CG32513	bves	33083	BcDNA:SD21670 | CG15448 | CG1754 | CG32513 | Dmel\CG32513 | bves
FBgn0052512	CG32512	CG32512	uncharacterized protein	33085	CG15447 | CG1739 | Dmel\CG32512 | CG32512
FBgn0031161	CG15445	CG15445	uncharacterized protein	33094	Dmel\CG15445 | NUB1 | CG15445
FBgn0052521	CG32521	CG32521	uncharacterized protein	33098	CG1726 | CG1735 | Dmel\CG32521 | CG32521
FBgn0031170	ABCA	CG1718	ATP binding cassette subfamily A	33103	CG1718 | Dmel\CG1718 | dABCA | ABCA
FBgn0020369	Rpt6	CG1489	Regulatory particle triple-A ATPase 6	33105	1489 | CG1489 | DUG | Dm_Rpt6a | Dmel\CG1489 | Dug | PRS8_DROME | Pros45 | S8 | Ug | dRpt6 | p42C | pros45 | sug-1 | sug1 | Rpt6
FBgn0029067	Dd	CG1696	Dullard	33107	20151539 | BcDNA:LD08201 | CG1696 | Dmel\CG1696 | anon-WO03040301.167 | ddd | l(1)G0269 | Dd
FBgn0031174	CG1486	CG1486	uncharacterized protein	33108	Dmel\CG1486 | CG1486
FBgn0000709	fliI	CG1484	flightless I	33110	15 | BcDNA:LD21753 | CG1484 | CT3691 | DCA3-19 | Dmel\CG1484 | EN3 | FLI-I | Fli-I | W2 | fli | fli I | fli-I | fltI | fltO | l(1)18-80 | l(1)19Fd | l(1)ESHS53 | l(1)W-2 | lDCB2-19 | sdby | w-2 | fliI
FBgn0015379	dod	CG17051	dodo	33111	CG17051 | Dmel\CG17051 | Pin1 | dod
FBgn0011710	Sep1	CG1403	Septin 1	33114	38960 | CG1403 | DSep1 | Diff6 | Dmel\CG1403 | anon-19Fa | dSEPT1 | iby | sep1 | tu1 | Sep1
FBgn0003423	slgA	CG1417	sluggish A	33117	CG1417 | Dmel\CG1417 | EE85 | PRODH | sl | slg | tu3 | slgA
FBgn0001565	Hlc	CG1666	Helicase	33118	11P1 | 14 | 7 | A112 | CG1666 | DmRH10 | Dmel\CG1666 | HLC | HM-44 | hlc | l(1)11P1 | l(1)19Ff | l(1)8-1 | l(1)A112 | l(1)S-19F6 | l11P1 | lA112 | Hlc
FBgn0020272	mst	CG1424	misato	33119	CG1424 | Dmel\CG1424 | LB-20 | LB20 | l(1)19Fg | l(1)LB14 | l(1)LB20 | lLB14 | mst
FBgn0028583	lcs	CG12794	la costa	33120	CG12794 | Dmel\CG12794 | lcs
FBgn0031176	whe	CG1678	what else	33121	BcDNA:GH04760 | CG1678 | Dmel\CG1678 | whe
FBgn0031183	CG14621	CG14621	uncharacterized protein	33128	Dmel\CG14621 | Slc35e1 | lincRNA.1043 | CG14621
FBgn0031184	CG14615	CG14615	uncharacterized protein	33129	Dmel\CG14615 | CG14615
FBgn0266848	wap	CG14614	wings apart	33131	15 | 16 | 19 | 20 | 21 | 22 | BcDNA:GM08142 | CG14614 | Dmel\CG14614 | Q217 | Q464 | Riq | WAP | l(1)20Ab | l(1)A-200 | l(1)HM33 | l(1)Q217 | l(1)Q464 | riq | wap
FBgn0031187	Usp2	CG14619	Ubiquitin specific protease 2	33132	CG14619 | Dmel\CG14619 | Q9VR54 | dUsp2 | Usp2
FBgn0031188	CG14613	CG14613	uncharacterized protein	33133	ADP/ATP translocase | CT34370 | Dmel\CG14613 | CG14613
FBgn0031190	CG12576	CG12576	uncharacterized protein	33135	Dmel\CG12576 | anon-WO0140519.40 | CG12576
FBgn0031191	Cp110	CG14617	Centriolar coiled coil protein 110kDa	33136	CG14617 | CG32501 | CP110 | DCP110 | Dmel\CG14617 | Cp110
FBgn0027279	l(1)G0196	CG14616	lethal (1) G0196	33137	CG14616 | CG32502 | Dmel\CG14616 | l(1)G0196
FBgn0262866	S6kII	CG17596	Ribosomal protein S6 kinase II	33139	CG17596 | D-RSK | Dmel\CG17596 | RSK | Rsk | S6KII | dRSK | dRsk | ign | rsk | rsk2 | S6kII
FBgn0031194	CG17598	CG17598	uncharacterized protein	33140	Dmel\CG17598 | PP2C | CG17598
FBgn0031195	CG17600	CG17600	uncharacterized protein	33141	CG17602 | Dmel\CG17600 | CG17600
FBgn0000719	fog	CG9559	folded gastrulation	33148	114 | CG9559 | CR41108 | CR41109 | CR41110 | Dmel\CG9559 | Fog | M67 | l(1)114 | l(1)16-3-190 | l(1)20Ba | l114 | fog
FBgn0002121	l(2)gl	CG2671	lethal (2) giant larvae	33156	CG2671 | D-LGL | Dmel\CG2671 | L(2)GL | L(2)gl | LGL | Lgl | MENE (2L)-B | dlgl | gl | l(2) | l(2) giant larva | l(2)giant larvae | l-gl | l[[2]]gl | lgl | p127 | p127[l(2)gl] | p127l(2)gl | l(2)gl
FBgn0051973	Cda5	CG31973	Chitin deacetylase-like 5	33158	BcDNA:RH43162 | CG2761 | CG2776 | CG31973 | DmCDA5 | Dmel\CG31973 | Cda5
FBgn0067779	dbr	CG11371	debra	33161	BcDNA:LD26519 | CG11371 | Dbr | Debra | Dmel\CG11371 | EP0456 | EP456 | dbr
FBgn0031213	galectin	CG11372	galectin	33162	CG11372 | Dmel\CG11372 | Dmgal | galectin
FBgn0031216	Zir	CG11376	Zizimin-related	33165	CG11376 | Dm zir | Dmel\CG11376 | FBgn 31216 | anon-EST:Posey54 | Zir
FBgn0031217	CG11377	CG11377	uncharacterized protein	33166	CT31762 | Dmel\CG11377 | CG11377
FBgn0026787	Nhe1	CG12178	Na[+]/H[+] hydrogen exchanger 1	33167	CG12178 | DmNHE1 | Dmel\CG12178 | NHE1 | nhe1 | Nhe1
FBgn0031220	CG4822	CG4822	uncharacterized protein	33170	Dmel\CG4822 | CG4822
FBgn0025683	CG3164	CG3164	uncharacterized protein	33171	BEST:CK02656 | CK02656 | Dmel\CG3164 | CG3164
FBgn0001142	Gs1	CG2718	Glutamine synthetase 1	33172	CG2718 | Dmel\CG2718 | GS1 | GSI | GsI | fs(2)P52 | fs(2)throng | gs-m | gsI | l(2)21Bc | mt-gs | thg | Gs1
FBgn0051974	CG31974	CG31974	uncharacterized protein	33174	CG18501 | Dmel\CG31974 | CG31974
FBgn0031224	CG11454	CG11454	uncharacterized protein	33175	Dmel\CG11454 | cg11454 | dRbm7 | CG11454
FBgn0031228	ND-15	CG11455	NADH dehydrogenase (ubiquinone) 15 kDa subunit	33179	CG11455 | Dmel\CG11455 | NIPM | ND-15
FBgn0031229	CG3436	CG3436	uncharacterized protein	33180	Dmel\CG3436 | CG3436
FBgn0031231	mRpL10	CG11488	mitochondrial ribosomal protein L10	33182	CG11488 | Dmel\CG11488 | L10 | RpL10 | mRpL10
FBgn0031233	Tbc1d15-17	CG11490	TBC1 domain family member 15/17	33184	CG11490 | Dmel\CG11490 | Tbc1d15-17
FBgn0266557	kis	CG3696	kismet	33185	136/31 | 2532 | 5841 | BEST:GM02209 | CG18326 | CG3660 | CG3696 | DmelPex20 | Dmel\CG3696 | EC2-7 | EK2-4 | EP(2)0474 | EP474 | FBtr0078144 | GM02209 | KIS | KIS-L | Kis | Pex20 | Su(Pc)21AB | anon-WO0172774.164 | anon-WO0257455.5 | kiss | l(2)07812 | l(2)k08827 | l(2)k11324 | l(2)k13631 | l(2)k14112 | l(2)k16510 | l(2)s3527 | l(2)s4771 | l(2)s4793 | kis
FBgn0031238	CG3645	CG3645	uncharacterized protein	33190	Dmel\CG3645 | CG3645
FBgn0031239	CG17075	CG17075	uncharacterized protein	33191	Dmel\CG17075 | CG17075
FBgn0086856	CG11555	CG11555	uncharacterized protein	33193	Dmel\CG11555 | anon-21Ca | CG11555
FBgn0086912	mbm	CG11604	mushroom body miniature	33194	CG11604 | Dmel\CG11604 | mus | mbm
FBgn0086855	CG17078	CG17078	uncharacterized protein	33195	Dmel\CG17078 | anon-21Cb | CG17078
FBgn0003444	smo	CG11561	smoothened	33196	CG11561 | Dmel\CG11561 | SMO | Smo | dSmo | smo
FBgn0031244	CG11601	CG11601	uncharacterized protein	33197	Dmel\CG11601 | CG11601
FBgn0031245	CG3625	CG3625	uncharacterized protein	33198	Dmel\CG3625 | CG3625
FBgn0025686	Amnionless	CG11592	amnionless	33199	Amn | BEST:CK02467 | CG11592 | CK02467 | Dmel\CG11592 | dAMN | dAmn | Amnionless
FBgn0031247	CG11562	CG11562	uncharacterized protein	33200	BcDNA:RE44650 | Dmel\CG11562 | CG11562
FBgn0017457	U2af38	CG3582	U2 small nuclear riboprotein auxiliary factor 38	33201	CG3582 | DU2AF38 | Dmel\CG3582 | U2AF | U2AF 38 | U2AF38 | Utaf38 | dU2AF38 | dU2AF[38] | l(2)06751 | u2af38 | U2af38
FBgn0024352	Stip1	CG2720	Stress induced phosphoprotein 1	33202	CG2720 | Dmel\CG2720 | EP(2)0418 | HOP | Hop | Sti1 | dHop | dSTI1 | dSTIP1 | dhop | dmSTI1 | hop | l(2)k00616 | Stip1
FBgn0020622	Pi3K21B	CG2699	Pi3K21B	33203	CG2699 | Dmel\CG2699 | Dp60 | P60 | PI(3)K | PI3K | PI3K-p60 | PI3K21B | PI[[3]]K | Pi3K21B | p60 | Pi3Kp60 | Pi3k21B | dP60 | dPI3K | deltap60 | dp60 | droPIK57 | p85
FBgn0004611	Plc21C	CG4574	Phospholipase C at 21C	33204	CG4574 | Dmel\CG4574 | PLC | PLC-21 | PLC-21C | PLC21C | PLC21c | PLC[[Beta]] | Plc21 | Plcbeta21C | plc-21 | plc21 | plc21C | plc21c | plcbeta21c | Plc21C
FBgn0031250	Ent1	CG11907	Equilibrative nucleoside transporter 1	33207	CG11907 | DmENT1 | DmEnt1 | Dmel\CG11907 | ENT1 | anon-EST:fe2G2 | dENT1 | ent1 | Ent1
FBgn0264855	AP-2alpha	CG4260	Adaptor Protein complex 2, alpha subunit	33211	AP-2 | AP2 | AP2alpha | Ada | Alpha-Adaptin | CG31654 | CG4260 | D-Ada | D-alphaAda | Dmel\CG4260 | MENE (2L)-A | MENE(2L)-A | ada | alpha | alpha-Ada | alpha-Adaptin | alpha-ada | alpha-adaptin | alphaAda | alphaada | apl3 | cg4260 | dAP-2a | l(2)06694 | l(2)SH0460 | l(2)SH2 0460 | AP-2alpha
FBgn0263933	ebi	CG4063	ebi	33212	CG4063 | Dmel\CG4063 | E-2f | E-2g | Ebi | FBXW4 | Tb11 | Tbl1 | l(2)k16213 | ebi
FBgn0002593	RpLP1	CG4087	Ribosomal protein LP1	33214	CG4087 | Dmel\CG4087 | LP1 | M(2)21C | M(2)21C1-2 | RLA1_DROME | RP21C | RPA2 | RpA2 | RpP2 | Rplp1 | chr2L:420593..420726 | rp21C | rpA2 | rpP2 | rpa2 | RpLP1
FBgn0031253	CG11885	CG11885	uncharacterized protein	33215	BcDNA:AT13539 | Dmel\CG11885 | CG11885
FBgn0004583	ex	CG4114	expanded	33218	1270 | CG4114 | Dmel\CG4114 | EX | Ex | Expanded | brl | l(2)01270 | l(2)ey | ex
FBgn0015924	crq	CG4280	croquemort	33219	CD36 | CG31655 | CG4280 | CRQ | Cd36 | Cqr | Croquemort | Crq | D-CD36 | Dmel\CG4280 | anon-WO0140519.8 | cqm | cqr | crq
FBgn0031256	shv	CG4164	shriveled	33220	CG4164 | Dmel\CG4164 | shv
FBgn0031258	CG4297	CG4297	uncharacterized protein	33222	Dmel\CG4297 | CG4297
FBgn0043364	cbt	CG4427	cabut	33224	CG4427 | Cabot | Cabut | Cbt | Dmel\CG4427 | EP(2)2237 | EP2237 | dTIEG | cbt
FBgn0003963	ush	CG2762	u-shaped	33225	CG2762 | Dmel\CG2762 | FOG | USH | Ush | ZFPM2 | dFOG | l(2)19 | u-sh | ushaped | ush
FBgn0010602	lwr	CG3018	lesswright	33226	CG3018 | DUbc9 | DmUbc9 | Dmel\CG3018 | Dmubc9 | FBgn0010602 | Iwr | Lwr | UBC9 | Ubc 9 | Ubc-9 | Ubc9 | UbcD9 | dUBC9 | dUbc9 | dip4 | hbl | i105 | i56 | l(2)01519 | l(2)02858 | l(2)05486 | l(2)05487 | semi | ubc9 | lwr
FBgn0031260	Spp	CG11840	Signal peptide peptidase	33227	CG11840 | DmSPP | Dmel\CG11840 | SPP | spp | Spp
FBgn0260933	rempA	CG11838	reduced mechanoreceptor potential A	33230	CG11838 | CHE-11 | Che-11 | Dmel\CG11838 | IFT140 | IFT40 | OSEG | OSEG3 | Oseg3 | REMPA | RempA | oseg3 | remp | rempA
FBgn0031263	Tspo	CG2789	Translocator protein	33231	CG2789 | Dmel\CG2789 | anon-EST:Posey116 | dTSPO | tspo | Tspo
FBgn0031266	Sf3b1	CG2807	Splicing factor 3b subunit 1	33235	CG2807 | Dmel\CG2807 | SF3B | SF3B1 | anon-21Cd | Sf3b1
FBgn0284247	ds	CG17941	dachsous	33245	CG17941 | CT39575 | DS | Dmel\CG17941 | Ds | EP-822 | cad2 | dachs | l(2)01855 | l(2)05142 | ds
FBgn0031282	Pex12	CG3639	Peroxin 12	33256	CG3639 | DmelPex12 | Dmel\CG3639 | PEX12 | pex12 | Pex12
FBgn0031285	CG3662	CG3662	uncharacterized protein	33260	Dmel\CG3662 | CG3662
FBgn0010583	dock	CG3727	dreadlocks	33262	CG3727 | DOCK | Dm0447 | Dmel\CG3727 | Dock | Nck | dck | doc | l(2)04723 | dock
FBgn0020304	drongo	CG3365	drongo	33263	CG3365 | DRONGO | Dmel\CG3365 | drongo
FBgn0020545	kraken	CG3943	kraken	33265	CG3943 | Dmel\CG3943 | Kraken | kraken
FBgn0029095	aru	CG4276	arouser	33268	CG4276 | Dmel\CG4276 | EPS8L3 | aru
FBgn0053526	PNUTS	CG33526	Phosphatase 1 nuclear targeting subunit	33270	CG31657 | CG33526 | CG4124 | Dmel\CG33526 | PNUTS-RB | PNUTSDm | Pnuts | PNUTS
FBgn0031294	IA-2	CG31795	IA-2 protein tyrosine phosphatase	33277	CG11344 | CG31795 | CG4355 | Dmel\CG31795 | IA2 | R-PTPX/1A2 | anon-WO0153538.69 | ia2 | IA-2
FBgn0031295	CG4375	CG4375	uncharacterized protein	33278	BcDNA:AT13819 | Dmel\CG4375 | CG4375
FBgn0003310	S	CG4385	Star	33281	CG4385 | Dmel\CG4385 | E(Raf)2B | EC2-2 | EK2-2 | ES2-4 | EY2-4 | Star/asteroid | fltr | l(2)05671 | l(2)07056 | l(2)21Eb | l(2)c00080 | l(2)k09538 | l(2)rK134 | s | star | S
FBgn0031298	Atg4a	CG4428	Autophagy-related 4a	33283	APG4 | ATG4 | AUT2 | Atg4 | CG4428 | Dmel\CG4428 | atg4 | Atg4a
FBgn0031299	CG4629	CG4629	uncharacterized protein	33284	Dmel\CG4629 | anon-WO0257455.15 | CG4629
FBgn0261938	mtRNApol	CG4644	mitochondrial RNA polymerase	33285	CG4644 | Dmel\CG4644 | POLRMT | mt RNA pol | mtRNA-pol | mtRNAP | mtRNApol
FBgn0016926	Pino	CG4710	Pinocchio	33288	CG4710 | Dmel\CG4710 | anon-WO0118547.131 | smi21F | Pino
FBgn0031304	TBC1D23	CG4552	TBC1 domain family member 23	33289	CG4552 | Dmel\CG4552 | tbc1 | TBC1D23
FBgn0031305	Iris	CG4715	iris	33290	CG4715 | CG4715-env | Dm-cF | Dmel\CG4715 | Iris
FBgn0031310	Vps29	CG4764	Vacuolar protein sorting 29	33295	CG4764 | DmVps29 | Dmel\CG4764 | VPS29 | Vps29
FBgn0031312	Tango14	CG4775	Transport and Golgi organization 14	33298	BcDNA:SD10843 | CG4775 | Dmel\CG4775 | TANGO14 | Tango 14 | l(2)k00619 | Tango14
FBgn0031315	CG14341	CG14341	uncharacterized protein	33301	Dmel\CG14341 | CG14341
FBgn0031318	CG4887	CG4887	uncharacterized protein	33304	Dmel\CG4887 | cg4887 | CG4887
FBgn0031319	CG4896	CG4896	uncharacterized protein	33305	Dmel\CG4896 | cg4896 | CG4896
FBgn0031321	Tgt	CG4947	tRNA-guanine transglycosylase	33307	CG4947 | Dmel\CG4947 | TGT | tgt | Tgt
FBgn0031322	CG5001	CG5001	uncharacterized protein	33308	Dmel\CG5001 | CG5001
FBgn0031323	CG5139	CG5139	uncharacterized protein	33309	Dmel\CG5139 | CG5139
FBgn0053126	NLaz	CG33126	Neural Lazarillo	33324	BcDNA:RE67583 | CG16933 | CG33126 | CT33980 | DNLaz | Dmel\CG33126 | Nlaz | NLaz
FBgn0051935	CG31935	CG31935	uncharacterized protein	33338	CG10870 | CG7373 | Dmel\CG31935 | CG31935
FBgn0261509	haf	CG14351	hattifattener	33339	CG14351 | CT33985 | Dmel\CG14351 | tartan/capricious-like | haf
FBgn0086758	chinmo	CG31666	Chronologically inappropriate morphogenesis	33343	CG10871 | CG17156 | CG17649 | CG31666 | Chinmo | Dmel\CG31666 | F | l(2)04111 | chinmo
FBgn0011570	cpb	CG17158	capping protein beta	33346	CAPB_DROME | CG17158 | CP | CP-beta | CPB | Cap2 | CapZ | CapZbeta | Cpb | Dmel\CG17158 | J | bnd | cpbeta | cpb
FBgn0031356	CG17660	CG17660	uncharacterized protein	33347	Dmel\CG17660 | CG17660
FBgn0086698	frtz	CG17657	fritz	33349	CG17657 | Dmel\CG17657 | anon-WO0118547.105 | frtz
FBgn0031359	Rim2	CG18317	Replication in mitochondria 2	33350	CG18317 | Dmel\CG18317 | drim2 | Rim2
FBgn0000579	Eno	CG17654	Enolase	33351	BEST:LD15491 | CG17654 | CT32526 | DmENO | Dmel\CG17654 | ENOA | Eno2 | T18 | anon-WO0153538.76 | eno | Eno
FBgn0264494	CG17646	CG17646	uncharacterized protein	33354	ABCG1 | BEST:GH05015 | CG17647 | Dmel\CG17646 | l(2)SH0142 | l(2)SH2 0142 | CG17646
FBgn0051663	CG31663	CG31663	uncharacterized protein	33363	BcDNA:GH27779 | CG15359 | CG15360 | Dmel\CG31663 | CG31663
FBgn0031373	CG15358	CG15358	uncharacterized protein	33366	Dmel\CG15358 | mdcds_4396 | CG15358
FBgn0031374	Wdr62	CG7337	WD repeat domain 62	33367	CG7337 | Dmel\CG7337 | Q0E8U7_DROME | WDR62 | wdr62 | Wdr62
FBgn0267972	Der-1	CG10908	Derlin-1	33369	CG10908 | Dmel\CG10908 | dDer-1 | l(2)SH1964 | l(2)SH2 1964 | Der-1
FBgn0031377	CG15356	CG15356	uncharacterized protein	33370	Dmel\CG15356 | EMSY | CG15356
FBgn0031379	CG7289	CG7289	uncharacterized protein	33372	Dmel\CG7289 | CG7289
FBgn0001125	Got2	CG4233	Glutamate oxaloacetate transaminase 2	33373	152801_at | CG4233 | Dmel\CG4233 | Got | Got 2 | Got-2 | got2 | Got2
FBgn0031381	Npc2a	CG7291	Niemann-Pick type C-2a	33374	BEST:GH08376 | BcDNA:GH22047 | BcDNA:RH53228 | CG7291 | CT22505 | DmML3 | Dmel\CG7291 | NPC2 | dnpc2a | npc2a | Npc2a
FBgn0031384	CG4238	CG4238	uncharacterized protein	33377	Dmel\CG4238 | CG4238
FBgn0003557	Su(dx)	CG4244	Suppressor of deltex	33379	AIP4 | CG4244 | Dmel\CG4244 | ITCH | Itch | Su (Dx) | Su(DX) | Su(Dx) | Su(deltex) | anon-WO0073329.1 | anon-WO0073329.2 | anon-WO0073329.4 | su(dx) | Su(dx)
FBgn0004507	GlyP	CG7254	Glycogen phosphorylase	33386	BcDNA:LD24485 | CG7254 | DGPH | Dmel\CG7254 | GLP1 | GP | Glp1 | Glyp | anon-WO0257455.33 | glyP | l(2)k07918 | GlyP
FBgn0031392	AIF	CG7263	Apoptosis inducing factor	33390	CG7263 | DmAIF | Dmel\CG7263 | SD03428p | aif | AIF
FBgn0000097	aop	CG3166	anterior open	33392	AOP | Aop | Aop/Yan | CG3166 | DROYANET | DROYANETSB | Dmel\CG3166 | SK2-1 | YAN | Yan | aop/yan | fus6 | pok | yan | yan/pok | aop
FBgn0031395	CG10874	CG10874	uncharacterized protein	33394	Dmel\CG10874 | FBgn 31395 | CG10874
FBgn0031397	CG15385	CG15385	uncharacterized protein	33396	Dmel\CG15385 | CG15385
FBgn0010288	Uch	CG4265	Ubiquitin carboxy-terminal hydrolase	33397	CG4265 | Dmel\CG4265 | P35122 | UBL | UCH | UCH-D | UCH-D19 | UCH-L1 | UCHL1 | Uch-D | Uchl | Uchl1 | dUCH | dUch | uch | uch-D | Uch
FBgn0031399	mio	CG7074	missing oocyte	33399	CG15384 | CG7074 | Dmel\CG7074 | FBtr0077835 | Mio | SEA4 | Sea4 | mio
FBgn0031401	papi	CG7082	papi	33401	CG7082 | Dmel\CG7082 | PAPI | Papi | cg7082 | papi
FBgn0267378	sau	CG7085	sauron	33402	BEST:LD28579 | BcDNA:LD10657 | CG7085 | Dmel\CG7085 | GOLPH3 | Rotini | Vps74 | l(2)s5379 | rti | sau
FBgn0262126	Sec24CD	CG10882	Secretory 24CD	33409	BcDNA:LP05220 | CG10882 | Dmel\CG10882 | FBgn0031408 | Gho | Sec24 | Sten | gho | sec24 | sfb3 | sten | Sec24CD
FBgn0031410	CG17237	CG17237	uncharacterized protein	33411	BcDNA:AT15471 | DmAAF51272 | Dmel\CG17237 | ELC4 | CG17237
FBgn0031413	CG9967	CG9967	uncharacterized protein	33414	Dmel\CG9967 | CG9967
FBgn0014010	Rab5	CG3664	Rab5	33418	AAF51265 | BAA88244 | CG3664 | DRab5 | Dm Rab5 | DmRab5 | Dmel\CG3664 | Drab5 | RAB5 | RAB5a | Rab | Rab-5 | dRab5 | drab5 | l(2)k08232 | rab5 | Rab5
FBgn0261647	Axud1	CG4272	AXIN1 up-regulated 1	33419	BcDNA:GH09817 | C676 | CG4272 | DAxud1 | Dmel\CG4272 | Axud1
FBgn0031417	CG3597	CG3597	uncharacterized protein	33420	BVRA | Dmel\CG3597 | CG3597
FBgn0031418	CG3609	CG3609	uncharacterized protein	33421	CT12127 | Dmel\CG3609 | CG3609
FBgn0031420	Atxn7	CG9866	Ataxin 7	33423	Ataxin7 | CG9866 | Dmel\CG9866 | Atxn7
FBgn0264672	Eogt	CG9867	EGF-domain O-GlcNAc transferase	33424	CG9867 | Dmel\CG9867 | eogt | Eogt
FBgn0031428	CG9886	CG9886	uncharacterized protein	33431	AAF51252 | Dmel\CG9886 | CG9886
FBgn0000490	dpp	CG9885	decapentaplegic	33432	BMP | CG9885 | DPP | DPP-C | Dm-DPP | Dmel\CG9885 | Dpp | Dpp/TGFbeta | Hin-d | M(2)23AB | M(2)LS1 | TGF-b | TGF-beta | TGFbeta | Tg | blk | ho | l(2)10638 | l(2)22Fa | l(2)k17036 | shv | dpp
FBgn0264978	Slh	CG3539	SLY-1 homologous	33434	CG15393 | CG3539 | Dmel\CG3539 | Dmel_CG15393 | SLH | SLY1 | Sly | Sly1 | Sly1p | d-sly | slh | Slh
FBgn0011818	oaf	CG9884	out at first	33435	CG9884 | Dmel\CG9884 | l(2)22Fb | l(2)ND1 | tnd | oaf
FBgn0031436	ND-B17.2	CG3214	NADH dehydrogenase (ubiquinone) B17.2 subunit	33443	B17.2 | BcDNA:GH12382 | CG3214 | Dmel\CG3214 | N7BM | anon-EST:Posey62 | ND-B17.2
FBgn0031437	Arpc5	CG9881	Actin-related protein 2/3 complex, subunit 5	33444	ARPC5 | ArpC5 | CG9881 | Dmel\CG9881 | P16-ARC | p16 | p16-ARC | p16-arc | Arpc5
FBgn0026479	Drp1	CG3210	Dynamin related protein 1	33445	CG3210 | DNM1L | DRP | DRP1 | Dmel\CG3210 | Dnm1/Drp1 | Drp | Drp-1 | drp | drp-1 | drp1 | frat | l(2)22Fc | l(2)22Fd | l(2)ND2 | l(2)ND3 | Drp1
FBgn0250835	CG15394	CG15394	uncharacterized protein	33446	Dmel\CG15394 | anon-SAGE:Wang-060 | CG15394
FBgn0031450	Hrs	CG2903	Hepatocyte growth factor regulated tyrosine kinase substrate	33458	CG2903 | DmHRS | Dmel\CG2903 | HRS | HRS-2 | Vps27 | dHrs | hrs | l(2)23AB5 | l(2)23Ad | l(2)23Ad(Hrs) | vps27 | Hrs
FBgn0031452	Cwc25	CG2843	Cwc25	33460	CG2843 | CWC25 | Dmel\CG2843 | Cwc25
FBgn0250906	Pgk	CG3127	Phosphoglycerate kinase	33461	169C9S | CG3127 | Dmel\CG3127 | ESTS:169C9S | PGK | anon-sts18 | l(2)23AB3 | l(2)23Ac | pgk | pgk1 | Pgk
FBgn0031453	Bacc	CG9894	Bacchus	33462	CG9894 | Dmel\CG9894 | anon-EST:Liang-2.54 | bacc | clone 2.54 | Bacc
FBgn0031456	Tnpo-SR	CG2848	Transportin-Serine/Arginine rich	33465	CG2848 | Dmel\CG2848 | TNPO3 | Trn-SR | anon-EST:Posey294 | dTRN-SR | Tnpo-SR
FBgn0031457	Snx21	CG3077	Sorting nexin 21	33466	CG3077 | DmSNX21 | Dmel\CG3077 | snx21 | Snx21
FBgn0031458	aph-1	CG2855	anterior pharynx defective 1	33467	APH1 | Aph-1 | Aph1 | CG2855 | Dm APH-1 | Dmel\CG2855 | Pen-1 | aph | aph1 | dAPH 1 | dAPH1 | dAph-1 | l(2)23AB6 | l(2)23Ag | pen-1 | aph-1
FBgn0026324	Taf10b	CG3069	TBP-associated factor 10b	33468	CG3069 | Dmel\CG3069 | TAF | TAF10b | TAFII16 | TAF[[II]] | TAF[[II]]16 | TFIID | Taf10 | Taf16 | TafII16 | dTAF10b | dTAF[[II]]16 | dTaf10b | dmTAF10b | dtafII16 | taf10b | Taf10b
FBgn0028398	Taf10	CG2859	TBP-associated factor 10	33469	BcDNA:RE73934 | CG2859 | Dmel\CG2859 | TAF | TAF10 | TAF[[II]] | TAF[[II]]24 | TFIID | Taf24 | TafII24 | dTAF10 | dTAFII24 | dTAF[[II]]24 | dmTAF10 | dmTaf10 | dtafII24 | taf10 | taf24 | Taf10
FBgn0019830	colt	CG3057	congested-like trachea	33470	CACT | CG3057 | Dmel\CG3057 | colt
FBgn0031459	HINT1	CG2862	histidine triad nucleotide binding protein 1	33471	CG2862 | Dmel\CG2862 | HINT1
FBgn0031461	daw	CG16987	dawdle	33474	ALP23B | Alp | Alp23B | Alp23b | CG16987 | DAW | Daw | Dmel\CG16987 | cg16987 | daw
FBgn0015521	RpS21	CG2986	Ribosomal protein S21	33487	CG2986 | Dmel\CG2986 | M(2)23B | l(2)03575 | l(2)168/14 | l(2)k16814 | oho23 | oho23B | rpS21 | RpS21
FBgn0031474	CG2991	CG2991	uncharacterized protein	33488	CT10107 | CT42388 | Dmel\CG2991 | CG2991
FBgn0051694	CG31694	CG31694	uncharacterized protein	33489	CG15401 | CG3098 | Dmel\CG31694 | CG31694
FBgn0031476	CG8813	CG8813	uncharacterized protein	33490	Dmel\CG8813 | anon-WO0140519.96 | CG8813
FBgn0031478	CG8814	CG8814	uncharacterized protein	33492	DmCG8814 | Dmel\CG8814 | CG8814
FBgn0024947	NTPase	CG3059	NTPase	33495	CG3059 | Dmel\CG3059 | NTPDase6 | dmNTPase | NTPase
FBgn0041111	lilli	CG8817	lilliputian	33496	154454_at | 189Y | AFF4 | BEST:GH09955 | BcDNA:GM02019 | CG8817 | Dmel\CG8817 | Lilli | S(ls)4 | SS2-1 | SY2-1 | Su(Raf)2A | Su(Raf)2a | dAFF | dAFF4 | l(2)00632 | l(2)23Cc | l(2)K00632 | l(2)K07920 | l(2)k07920 | l(2)k16124 | lilli
FBgn0010263	Rbp9	CG3151	RNA-binding protein 9	33498	CG15402 | CG3151 | Dmel\CG3151 | RBP9 | RBP9-2 | RRM10 | RRM9 | Rbp10 | Rpb9 | fes | fs(2)B | rbp | rbp9 | rbp9a | rrm10 | rrm9 | Rbp9
FBgn0004584	Rrp1	CG3178	Recombination repair protein 1	33500	3178 | CG3178 | Dmel\CG3178 | RRP1 | RRP1_DROME | Rrp-1 | rrp | Rrp1
FBgn0250786	Chd1	CG3733	Chromodomain-helicase-DNA-binding protein 1	33505	2 | CG3733 | CHD-1 | CHD1 | DmCHD1 | Dmel\CG3733 | chd1 | dCHD1 | l(2)23Cd | Chd1
FBgn0031489	CG17224	CG17224	uncharacterized protein	33510	Dmel\CG17224 | CG17224
FBgn0031492	CG3542	CG3542	uncharacterized protein	33513	Dmel\CG3542 | prp40 | CG3542
FBgn0031493	Sf3b2	CG3605	Splicing factor 3b subunit 2	33514	CG3605 | Dmel\CG3605 | SF3B2 | Sf3b2
FBgn0031494	CG17219	CG17219	uncharacterized protein	33515	Dmel\CG17219 | CG17219
FBgn0031495	GABPI	CG17257	beta4GalNAcTB pilot	33516	CG17257 | Dmel\CG17257 | GABPI
FBgn0031497	SerRS	CG17259	Seryl-tRNA synthetase	33518	CG17259 | DmSRS1 | Dmel\CG17259 | SerRS
FBgn0031498	CG17260	CG17260	uncharacterized protein	33519	Dmel\CG17260 | CG17260
FBgn0031501	CG17261	CG17261	uncharacterized protein	33522	Dmel\CG17261 | CG17261
FBgn0283427	FASN1	CG3523	Fatty acid synthase 1	33524	BcDNA:GH07626 | BcDNA:gh07626 | CG3523 | DM_7295848 | Dmel\CG3523 | FAS | FASN | FASN[CG3523] | FAS[CG3523] | Fas | Fasn | Fasn1 | Fatty acid synthase | anon-EST:Posey235 | anon-EST:Posey43 | anon-WO0138581.1 | dFAS | dFASN | dFASN1 | fas | FASN1
FBgn0015600	toc	CG9660	toucan	33526	BA34 | BcDNA:LD27161 | CG9660 | Dmel\CG9660 | Toc | l(2)01361 | l(2)05527 | l(2)K08224 | l(2)k08224 | toc
FBgn0031505	ND-B14.5B	CG12400	NADH dehydrogenase (ubiquinone) B14.5 B subunit	33528	BcDNA:RE29623 | CG12400 | Dmel\CG12400 | N4BM | ND-B14.5B
FBgn0011648	Mad	CG12399	Mothers against dpp	33529	2/23 | CG12399 | Dmel\CG12399 | E(zen)2 | En(vvl) | MAD | Mat | P-Mad | P-mad | PMad | Smad | Smad1 | apg | c28 | dMAD | dMad | l(2)K00237 | l(2)k00237 | mad | p-MAD | p-Mad | pMAD | pMad | pSmad | Mad
FBgn0014906	Hydr2	CG3488	alpha/beta hydrolase2	33532	C24 | CG3488 | CT11757 | DMU29170 | Dmel\CG3488 | HYDR2 | anon-23D | anon-23Da | c24 | cg3488 | Hydr2
FBgn0031515	CG9664	CG9664	uncharacterized protein	33540	Dmel\CG9664 | CG9664
FBgn0031516	CG9663	CG9663	uncharacterized protein	33541	Dmel\CG9663 | CG9663
FBgn0085423	GramD1B	CG34394	GRAM domain containing 1B	33552	BcDNA:RE58243 | CG15411 | CG3304 | CG34394 | Dmel\CG34394 | Dmel_CG15411 | Dmel_CG3304 | GramD1B
FBgn0031534	Snx1	CG2774	Sorting nexin 1	33560	CG2774 | Dmel\CG2774 | Dsnx1 | Vps5 | snx1 | Snx1
FBgn0031535	CG12795	CG12795	uncharacterized protein	33561	Dmel\CG12795 | CG12795
FBgn0031536	Cog3	CG3248	Component of oligomeric golgi complex 3	33562	CG 3248 | CG3248 | COG3 | Dmel\CG3248 | SEC34 | dCOG3 | Cog3
FBgn0266670	Sec5	CG8843	Secretory 5	33563	CG8843 | Dmel\CG8843 | SEC5 | Sec-5 | Sec5p | dsec5 | sec5 | Sec5
FBgn0005616	msl-2	CG3241	male-specific lethal 2	33565	CG3241 | Dmel\CG3241 | MSL | MSL-2 | MSL2 | Msl 1-3 | Msl-2 | Msl2 | km(2)A | kmA | msl | msl2 | msl-2
FBgn0261560	Thor	CG8846	thor	33569	153432_at | 43-BP | 4E-BP | 4E-BP1 | 4EBP | 4e-BP | 4e-bp | 4eBP | 4ebp | BcDNA.HL08053 | BcDNA:HL08053 | CG8846 | CT8705 | Dm 4E-BP | Dmel\CG8846 | Phas1 | Thor/EIF4EBP | anon-WO0172774.158 | d4E-BP | d4E-BP1 | d4EBP | d4e-bp | d4eBP | dthor | eIF4E-BP | l(2)06270 | l(2)k07736 | l(2)k13517 | pp20 | thor | Thor
FBgn0031542	CG15414	CG15414	uncharacterized protein	33570	Dmel\CG15414 | CG15414
FBgn0014396	tim	CG3234	timeless	33571	CG3234 | Dmel\CG3234 | Ritsu | TIM | Tim | Tim-1 | dTIM | dTim | dtim | mel_tim | rit | s-tim | tim1 | tim
FBgn0031544	CG17593	CG17593	uncharacterized protein	33573	Dmel\CG17593 | CG17593
FBgn0031545	CG3213	CG3213	uncharacterized protein	33574	Dmel\CG3213 | bs30c03.y1 | CG3213
FBgn0031549	Spindly	CG15415	spindly	33578	CG15415 | Dmel\CG15415 | spindly | Spindly
FBgn0031558	CG16704	CG16704	uncharacterized protein	33589	BcDNA:RH31195 | CT37177 | Dmel\CG16704 | CG16704
FBgn0031560	CG16713	CG16713	uncharacterized protein	33591	CT37195 | Dmel\CG16713 | CG16713
FBgn0031561	IM33	CG16712	Immune induced molecule 33	33592	BcDNA:RH05411 | BcDNA:RH38008 | CG16712 | CT37183 | DIM 33 | Dmel\CG16712 | IM33
FBgn0031562	CG3604	CG3604	uncharacterized protein	33593	BcDNA:LP04037 | Dmel\CG3604 | CG3604
FBgn0031563	CG10031	CG10031	uncharacterized protein	33594	Dmel\CG10031 | CG10031
FBgn0031566	CG2818	CG2818	uncharacterized protein	33597	Dmel\CG2818 | CG2818
FBgn0031571	bark	CG3921	bark beetle	33604	Aka | CG3921 | Dmel\CG3921 | aka | bark
FBgn0000256	capu	CG3399	cappuccino	33611	CG15420 | CG3399 | Capu | Dmel\CG3399 | capp | capu
FBgn0000547	ed	CG12676	echinoid	33619	1X5 | CG12676 | CG15424 | CG16842 | CT13476 | CT35484 | Dmel\CG12676 | E(Elp)24D | E(Elp)[24D] | Ed | l(2)k01102 | ed
FBgn0031589	Naprt	CG3714	Nicotinate phosphoribosyltransferase	33626	AAF51037 | CG3714 | Dmel\CG3714 | Naprt
FBgn0001075	ft	CG3352	fat	33627	79/18 | CG3352 | CT11259 | Dm Fat | Dmel\CG3352 | FT | Fat | Ft | l(2)24Da | l(2)79/18 | l(2)fat | l(2)fd | l(2)ft | l(2)gd-1 | l(2)gd-l | l(2)gd2 | l(2)k07918 | ft
FBgn0031590	CG3702	CG3702	uncharacterized protein	33628	Dmel\CG3702 | cg3702 | CG3702
FBgn0003941	RpL40	CG2960	Ribosomal protein L40	33629	BcDNA:RE10554 | CEP52 | CG2960 | DUb52 | Dmel\CG2960 | Dub52 | L40 | RPL40 | Rpl40 | Ub52 | Ubi-f | Ubi-f52 | Ubiq | RpL40
FBgn0020762	Atet	CG2969	ABC transporter expressed in trachea	33636	CG2969 | Dmel\CG2969 | Atet
FBgn0031598	Vps53	CG3338	Vacuolar protein sorting 53	33640	CG3338 | Dmel\CG3338 | Vps53
FBgn0027560	Tps1	CG4104	Trehalose-6-phosphate synthase 1	33642	19920676 | BcDNA:GH08860 | CG4104 | CG4104 PA | DmTPS1 | Dmel\CG4104 | TPS | TreS | dTps1 | dtps1 | jf5 | l(2)24Ea | l(2)jf4 | l(2)jf5 | l(2)k08903 | tps | tps1 | Tps1
FBgn0031600	CG3652	CG3652	uncharacterized protein	33643	Dmel\CG3652 | CG3652
FBgn0022153	l(2)k05819	CG3054	lethal (2) k05819	33644	CG3054 | Dmel\CG3054 | anon-WO0140519.156 | l(2)k05819
FBgn0031604	Elp3	CG15433	Elongator complex protein 3	33649	CG15433 | D-elp3 | Dmel/ELP3 | Dmel\CG15433 | Dmel\ELP3 | ELP3 | HAT | dmHAG408 | elp-3 | elp3 | Elp3
FBgn0025684	MFS18	CG15438	Major Facilitator Superfamily Transporter 18	33650	BEST:CK02623 | CG15438 | CK02623 | Dmel\CG15438 | MFS18
FBgn0031607	Secp43	CG15440	tRNA Selenocysteine associated protein	33652	CG15440 | Dmel\CG15440 | cg15440 | Secp43
FBgn0019982	Gs1l	CG15441	GS1-like	33653	19864674 | CG15441 | Dmel\CG15441 | GS1l | gs1-like | Gs1l
FBgn0285948	RpL27A	CG15442	Ribosomal protein L27A	33654	CG15442 | Dmel\CG15442 | M | M(2)24F | M(2)24F-1 | M(2)Z | M(2)z | M(2L)z | M[[z]] | Mz | Rp L27A | RpL27Aa | RpL27Ab | RpL27a | RpL27a2 | anon-EST:Posey257 | l(2)24EFh | l(2)24Fb | l(2)SH0840 | l(2)SH2 0840 | rpL27a | RpL27A
FBgn0031609	CG15443	CG15443	uncharacterized protein	33656	Dmel\CG15443 | CG15443
FBgn0031611	FIG4	CG17840	FIG4 phosphoinositide 5-phosphatase	33658	CG17840 | Dmel\CG17840 | Fig4 | dFIG4 | FIG4
FBgn0011603	ine	CG15444	inebriated	33659	CG15444 | CG15444d | DMINE | Dmel\CG15444 | ine/rosA | rosA | ine
FBgn0031628	CG3294	CG3294	uncharacterized protein	33677	Dmel\CG3294 | cg3294 | CG3294
FBgn0287234	slf	CG3244	schlaff	33678	CG3244 | Clect27 | Dmel\CG3244 | l(2)25Aa | slf
FBgn0031633	Fnta	CG2976	Farnesyl transferase alpha	33682	CG2976 | Dmel\CG2976 | FNTA | Fnta
FBgn0031635	tank	CG15626	tank	33684	CG15626 | Dmel\CG15626 | tank
FBgn0031637	mxt	CG2950	mextli	33686	BcDNA:GH06479 | CG2950 | Dmel\CG2950 | Mxt | cg2950 | mxt
FBgn0000286	Cf2	CG11924	Chorion factor 2	33692	BcDNA:GM09668 | CF2 | CF2.5 | CG11924 | Dmel\CG11924 | cf2 | Cf2
FBgn0031643	CG3008	CG3008	uncharacterized protein	33693	Dmel\CG3008 | CG3008
FBgn0031645	CG3036	CG3036	uncharacterized protein	33695	151989_at | CT10168 | Dmel\CG3036 | CG3036
FBgn0031651	mRpL24	CG8849	mitochondrial ribosomal protein L24	33703	CG8849 | Dmel\CG8849 | L24 | RpL24 | mRpL24
FBgn0015000	betaggt-I	CG3469	beta subunit of type I geranylgeranyl transferase	33704	CG3469 | Dmel\CG3469 | GGT1 | SR2-2 | beta GGT-I | beta-GGT | betaGGT | betaGGT-I | betaGGTI | betaggt | bro3 | ggt-1 | ggt-I | ggt1 | betaggt-I
FBgn0031652	jet	CG8873	jetlag	33705	CG8873 | Dmel\CG8873 | FBXL15 | JET | JETLAG | Jet | jet
FBgn0015834	eIF3i	CG8882	eukaryotic translation initiation factor 3 subunit i	33710	CG8882 | DmTRIP | Dmel\CG8882 | TRIP1 | Trip1 | eIF-3beta | eIF-3i | eIF3-S2 | eIF3i
FBgn0262467	Scox	CG8885	Synthesis of cytochrome c oxidase	33711	CG8885 | Dmel\CG8885 | SCO | SCO1 | SCOX | dSco1 | l(2)SH1783 | l(2)SH2 1783 | scox | Scox
FBgn0031660	mRpL28	CG3782	mitochondrial ribosomal protein L28	33715	CG3782 | Dmel\CG3782 | MRP-L28 | mRpL28
FBgn0031662	CG3792	CG3792	uncharacterized protein	33717	Dmel\CG3792 | anon-EST:Posey8 | CG3792
FBgn0031663	CG8891	CG8891	uncharacterized protein	33718	Dmel\CG8891 | CG8891
FBgn0053113	Rtnl1	CG33113	Reticulon-like1	33721	142893_at | CG18623 | CG33113 | CG8895 | Dmel\CG33113 | G9 | Retl1 | Rtn1 | Rtnl-1 | rtnl1 | Rtnl1
FBgn0031670	SelT	CG3887	Selenoprotein T	33725	CG3887 | Dmel\CG3887 | SELT | SelT
FBgn0014857	His3.3A	CG5825	Histone H3.3A	33736	CG5825 | Dmel\CG5825 | H3.3 | H3.3A | His-3.3A | His3.3 | PH3 | dH3.3A | His3.3A
FBgn0028694	Rpn11	CG18174	Regulatory particle non-ATPase 11	33738	37B | CG18174 | DmS13 | Dmel\CG18174 | PSMD14 | Q9V3H2 | RPN11 | RPn11 | S13 | p37B | rpn11 | yip5 | Rpn11
FBgn0028572	qtc	CG14039	quick-to-court	33739	CG14039 | Dmel\CG14039 | qtc
FBgn0031683	CG4230	CG4230	uncharacterized protein	33743	Dmel\CG4230 | CG4230
FBgn0031684	ND-13A	CG8680	NADH dehydrogenase (ubiquinone) 13 kDa A subunit	33744	CG8680 | Dmel\CG8680 | NUMM | ND-13A
FBgn0031688	Cyp28d2	CG6081	Cyp28d2	33748	28d2 | CG6081 | Cyp28D2 | Dmel\CG6081 | Cyp28d2
FBgn0031692	TpnC25D	CG6514	Troponin C at 25D	33752	BcDNA:RE53289 | CG6514 | DmTpnC25D | DmTpnCII | Dmel\CG6514 | TNC25D | TnC | Tnc5 | TpnC II | TpnCII | anon-EST:Posey103 | TpnC25D
FBgn0003716	tkv	CG14026	thickveins	33753	Atkv | Atr25D | Brk25D | Brk25D1 | Brk25D2 | CG14026 | Dmel\CG14026 | Dtfr | STK-A | TKV | TKV1 | Tkv | dtfr | kv | l(2)04415 | l(2)25Da | str | tkv1 | tkva | tkv
FBgn0031695	Cyp4ac3	CG14031	Cyp4ac3	33756	4ac3 | CG14031 | Cyp4AC3 | Dmel\CG14031 | Cyp4ac3
FBgn0000228	Bsg25D	CG14025	Blastoderm-specific gene 25D	33757	CG14025 | Dmel\CG14025 | Nin | Ninein | brg25D | bsg25D | bsq25D | nin | Bsg25D
FBgn0031696	Bub1	CG14030	Bub1 kinase	33758	BUB1 | BUB1-like | CG14030 | CG14030/Bub1 | Dmel\CG14030 | bub1 | Bub1
FBgn0016076	vri	CG14029	vrille	33759	CG14029 | DM16 | Dmel\CG14029 | VRI | Vri | argo | jf23 | l(2)25Db | l(2)jf23 | mat(2)ea-G | mat(2)earlyRS32 | mel_vri | vri
FBgn0031698	Ncoa6	CG14023	Nuclear receptor coactivator 6	33761	CG1402 | CG14023 | Dmel\CG14023 | NCOA6 | NcoA6 | dNCOA6 | Ncoa6
FBgn0031708	CG7382	CG7382	uncharacterized protein	33772	Dmel\CG7382 | CG7382
FBgn0031710	Vps52	CG7371	Vacuolar protein sorting 52	33774	CG7371 | Dmel\CG7371 | Vps52
FBgn0031711	CG6907	CG6907	uncharacterized protein	33775	Dmel\CG6907 | CG6907
FBgn0031713	Coq6	CG7277	Coenzyme Q6	33777	CG7277 | Dmel\CG7277 | Coq6
FBgn0014189	Hel25E	CG7269	Helicase at 25E	33781	CG7269 | Dbp25F | DmRH4 | Dmel\CG7269 | HEL | HEL25E | Hel | UAP56 | Uap56 | WM6 | Wm6 | dHel25E | hel | jf26 | l(2)25Eb | l(2)gdh-12 | l(2)gdh12 | l(2)jf26 | l(2)k11511 | sz | uap56 | Hel25E
FBgn0002525	Lam	CG6944	Lamin	33782	2459 | 74/76 | CG6944 | D5 | DM[[O]] | D[[m0]] | Dm | Dm(0) | Dm0 | Dm1 | Dm2 | DmLamin | DmO | Dm[[0]] | Dm[[1]] | Dm[[2]] | Dm[[mit]] | Dm[[o]] | Dmel\CG6944 | Dmo | LAM | Lam Dm0 | Lam Dm[[0]] | Lam(Dm0) | LamDm | LamDm0 | LamDm[[0]] | LamDm[[o]] | Lam[[Dm0]] | Lamin B | Lamin Dm[[0]] | Lamin-B1 | LaminB | jf27 | l(2)04643 | l(2)25Ec | l(2)gdh-7 | l(2)gdh7 | l(2)jf27 | lam | lamDm0 | lamDm[[0]…
FBgn0031717	Oscillin	CG6957	oscillin	33783	CG6957 | Dmel\CG6957 | Oscillin
FBgn0031728	Hsp60C	CG7235	Heat shock protein 60C	33796	A4V087_DROME | CG7235 | Dm25E | Dmel\CG7235 | HSP60C | Hsp60 | Hsp64 | bs36d10.y1 | hsp60C | Hsp60C
FBgn0031734	CG11147	CG11147	uncharacterized protein	33803	Dmel\CG11147 | CG11147
FBgn0031736	CG11030	CG11030	uncharacterized protein	33805	Dmel\CG11030 | CG11030
FBgn0031737	obst-E	CG11142	obstructor-E	33806	CG11142 | Dmel\CG11142 | Obst-E | obst-E
FBgn0031738	CG9171	CG9171	uncharacterized protein	33807	Dmel\CG9171 | dibeta3GnT2 | CG9171
FBgn0031739	CG14005	CG14005	uncharacterized protein	33808	Dmel\CG14005 | CG14005
FBgn0031746	CG9029	CG9029	uncharacterized protein	33815	Dmel\CG9029 | CG9029
FBgn0002856	Acp26Ab	CG9024	Accessory gland protein 26Ab	33816	Acp | Acp26A | Acp26Aab | Acp26a | CG9024 | Dmel\CG9024 | Mst26A | Mst26Ab | acp26Ab | msP355b | mst 355b | mst355b | Acp26Ab
FBgn0002855	Acp26Aa	CG8982	Accessory gland protein 26Aa	33817	Acp | Acp26A | Acp26Aab | Acp26a | CG8982 | Dmel\CG8982 | Mst26A | Mst26Aa | Ovulin | msP355a | mst 355a | mst355a | ovulin | Acp26Aa
FBgn0043362	bchs	CG14001	blue cheese	33819	Alfy | BcDNA:SD12984 | Bchs | Beach1 | CG14001 | CG9011 | DBEACH1 | Dmel\CG14001 | EP2299 | alfy | bchd | beach | bchs
FBgn0031751	CG9016	CG9016	uncharacterized protein	33822	BcDNA:AT19175 | Dmel\CG9016 | NEST:bs09a09 | NEST:bs20d08 | NEST:bs24f02 | NEST:bs36a03 | bs03c03.y1 | bs05g03.y1 | bs07e11.y1 | bs09c06.y1 | bs10d11.y1 | bs10f09.y1 | bs13h06.y1 | bs14b11.y1 | bs16c10.y1 | bs16d01.y1 | bs18b05.y1 | bs19d06.y1 | bs20d08.y1 | bs21a02.y1 | bs22a02.y1 | bs24f02.y1 | bs25d03.y1 | bs27b06.y1 | bs28b03.y1 | bs29e04.y1 | bs29f11.y1 | bs36f07.y1 | CG9016
FBgn0001128	Gpdh1	CG9042	Glycerol-3-phosphate dehydrogenase 1	33824	CG9042 | DROGPDHA | DmG3PDH | Dmel\CG9042 | G3PDH | G3pdh | GAPDH | GPD | GPDA | GPDH | GPDH-1 | Gdh | Gpd | Gpdh | alpha-GPD | alpha-GPDH | alpha-GPDH-1 | alpha-Gpdh | alphaGPDH | alphaGpd | alphaGpdh | alphaGpdh-1 | dGpdh | gpdh | gpdh-1 | sn-Gpdh | Gpdh1
FBgn0031752	CG9044	CG9044	uncharacterized protein	33825	CT25972 | Dmel\CG9044 | mdcds_8484 | CG9044
FBgn0003980	Vm26Ab	CG9046	Vitelline membrane 26Ab	33827	CG9046 | DIM 29 | Dm sV23 | Dmel\CG9046 | Sv23 | TU-4 | VM26A.2 | Vm26A | fs(2)QJ42 | sV23 | sV26 | sv23 | Vm26Ab
FBgn0003979	Vm26Aa	CG9048	Vitelline membrane 26Aa	33829	CG9048 | Dmel\CG9048 | TU-2 | VM26A.1 | VM26Aa | Vm26A | Vm26A.1 | Vm26A1 | sV17 | Vm26Aa
FBgn0000308	chic	CG9553	chickadee	33834	CG9553 | Chi | Chic | ChicE1 | D88 | Dmel\CG9553 | GH4 | chi | l(2)27/7 | profilin | sand | chic
FBgn0001942	eIF4A	CG9075	eukaryotic translation initiation factor 4A	33835	2439 | 9075 | CG9075 | Dm-eIF4A | DmRH2 | Dmel\CG9075 | EIF-4A | EIF-4a | EIF4A | EiF4A | Eif-4a | Eif4a | L(2L)162 | Su(dpp)YE9 | anon-26Aa | anon26A | deIF4A | eIF 4A | eIF-4A | eIF-4a | eIF-4a-I | eIF4A-I | eIF4AI | eIF4a | eiF4A | eif-4a | eif4A | eif4a | l(2)02439 | l(2)162 | l(2)26Ac | l(2)gdh-4 | l(2)k01501 | l(2L)162 | pecan | eIF4A
FBgn0001941	ifc	CG9078	infertile crescent	33836	CG9078 | DES-1 | Des-1 | Des1 | Dmel\CG9078 | Ifc | des | des-1 | des1 | l(2)26Ab | l(2)gdh-2 | ms(2)04875 | ifc
FBgn0031759	lid	CG9088	little imaginal discs	33837	CG9088 | Dmel\CG9088 | KDM5 | Kdm5 | LID | Lid | Lid/KDM5 | dJARID1 | dKDM5 | dKDM5/LID | kdm5 | l(2)10424 | lid
FBgn0000052	Pfas	CG9127	Phosphoribosylformylglycinamidine synthase	33847	153122_at | Ade2 | CG9127 | Dmel\CG9127 | Paics | ade2 | pym | Pfas
FBgn0031768	IPIP	CG12393	Inositol phosphatase interacting protein	33849	CG12393 | Dmel\CG12393 | dIPIP | IPIP
FBgn0031769	CG9135	CG9135	uncharacterized protein	33850	Dmel\CG9135 | CG9135
FBgn0031771	ND-51	CG9140	NADH dehydrogenase (ubiquinone) 51 kDa subunit	33852	CG9140 | Dmel\CG9140 | ND51 | NDUFV1 | NUBM | dNDUFV1 | ND-51
FBgn0031772	CG13994	CG13994	uncharacterized protein	33853	BcDNA:AT31406 | Dmel\CG13994 | CG13994
FBgn0031776	Pfdn1	CG13993	Prefoldin 1	33857	CG13993 | Dmel\CG13993 | anon-EST:Posey288 | pfdn1 | Pfdn1
FBgn0031777	CG9154	CG9154	uncharacterized protein	33858	Dmel\CG9154 | CG9154
FBgn0266449	Kr-h2	CG9159	Kruppel homolog 2	33859	CG9159 | Dmel\CG9159 | Kr-H2 | Kr-h | anon-26Ba | Kr-h2
FBgn0266450	Kr-h1	CG45074	Kruppel homolog 1	33861	44/11 | CG18783 | CG45074 | CG9167 | Dmel\CG45074 | Dmel_CG18783 | Kr h | Kr-H1 | Kr-h | P381 | Pow | l(2)05208 | l(2)10642 | Kr-h1
FBgn0031779	CG9175	CG9175	uncharacterized protein	33862	Dmel\CG9175 | Sec12 | CG9175
FBgn0266521	stai	CG31641	stathmin	33863	BEST:LD33989 | CG31641 | CG5981 | D-stat | Dmel\CG31641 | LD33989 | SCG10-like | Stai | rdt | rdtp | stai
FBgn0284255	Arpc4	CG5972	Actin-related protein 2/3 complex, subunit 4	33864	ARPC4 | Arc-p20 | Arp-p20 | BcDNA:RE43724 | CG5972 | Dmel\CG5972 | P-20 ARC | anon-EST:Posey49 | arc-p20 | arpc4 | l(2)SH1036 | l(2)SH2 1036 | p20 | p20Arc | Arpc4
FBgn0265778	PDZ-GEF	CG9491	PDZ domain-containing guanine nucleotide exchange factor	33881	CG9491 | D-PDZGEF | DGEF | Dmel\CG9491 | Dzy | EC2-8 | GEF | Gef26 | PDF-GEF Dizzy | dPDZ-GEF | dizzy | dzy | gef26 | l(2)k13720 | PDZ-GEF
FBgn0031799	Pez	CG9493	Pez	33882	CG9493 | Dmel\CG9493 | PEZ | PTPD1 | dPez | Pez
FBgn0015623	Cpr	CG11567	Cytochrome P450 reductase	33883	CCR | CG11567 | CPR | DMR | DmCPR | Dmel\CG11567 | NCPR | P450 | cpr | Cpr
FBgn0031801	CG9498	CG9498	uncharacterized protein	33885	Dmel\CG9498 | CG9498
FBgn0031805	Nepl4	CG9505	Neprilysin-like 4	33889	CG9505 | Dmel\CG9505 | Nepl4
FBgn0043854	slam	CG9506	slow as molasses	33890	CG9506 | Dmel\CG9506 | Slam | wdo | slam
FBgn0259715	CG42369	CG42369	uncharacterized protein	33894	CG13981 | CG33295 | CG9508 | CG9511 | CT26922 | Dmel\CG42369 | Dmel_CG9508 | Dmel_CG9511 | CG42369
FBgn0011722	Tig	CG11527	Tiggrin	33896	CG11527 | CT36389 | Dmel\CG11527 | TIG | tig | Tig
FBgn0263278	Fic	CG9523	Fic domain-containing protein	33897	CG9523 | Dmel\CG9523 | fic | l(2)k11101 | Fic
FBgn0031813	CG9527	CG9527	uncharacterized protein	33898	Dmel\CG9527 | LCAD | CG9527
FBgn0031814	retm	CG9528	real-time	33899	CG9528 | Dmel\CG9528 | retm
FBgn0031815	frj	CG9526	farjavit	33900	CG9526 | CT26954 | Dmel\CG9526 | Frj | MBOAT | frj
FBgn0259749	mmy	CG9535	mummy	33903	BcDNA:LD24639 | CG9535 | Dmel\CG9535 | LD44264 | UAP1 | anon-WO0140519.242 | cao | cys | cyst | cystic | l(2)k13717b | mum | mmy
FBgn0031818	CG9536	CG9536	uncharacterized protein	33904	Dmel\CG9536 | CG9536
FBgn0086357	Sec61alpha	CG9539	Sec61 alpha subunit	33905	0455 | BEST:LD29847 | BcDNA:LD29847 | CG9539 | DSec61alpha | Dmel\CG9539 | E(br)165 | LD29847 | SEC61-alpha | SEC61ALPHA | Sec61 | Sec61-alpha | Sec61a | anon-WO0118547.195 | anon-WO0118547.277 | dSEC61A | dSec61alpha | endd2 | l(2)k04917 | sec61 | sec61alpha | Sec61alpha
FBgn0031820	Daxx	CG9537	Daxx-like protein	33906	CG9537 | DLP | Dmel\CG9537 | dlp | Daxx
FBgn0027496	epsilonCOP	CG9543	Coat Protein (coatomer) epsilon	33908	BcDNA:LD29885 | CG9543 | Dmel\CG9543 | bcDNA:LD29885 | epsilon-COP | epsilon-Cop | epsilonCOP
FBgn0031822	Phf5a	CG9548	PHD finger protein 5a	33909	BcDNA:RH02789 | CG9548 | Dmel\CG9548 | PHF5A | Phf5a
FBgn0051638	CG31638	CG31638	uncharacterized protein	33910	CG13764 | CG9545 | Dmel\CG31638 | CG31638
FBgn0031824	CG9547	CG9547	uncharacterized protein	33911	152078_at | Dmel\CG9547 | CG9547
FBgn0051637	CG31637	CG31637	uncharacterized protein	33914	CG13765 | CG9551 | Dmel\CG31637 | anon-WO0118547.107 | d6ST1 | CG31637
FBgn0031830	COX5B	CG11015	Cytochrome c oxidase subunit 5B	33918	BcDNA:RH49324 | CG11015 | COXB | COXVb | CcO Vb | CoVb | Cox5b | Dmel\CG11015 | Vb | anon-EST:Posey143 | anon-WO0118547.187 | cox5B | COX5B
FBgn0263916	Ent2	CG31911	Equilibrative nucleoside transporter 2	33921	BEST:LD04971 | CG11045 | CG31911 | DmENT2 | DmEnt2 | Dmel\CG31911 | ENT2 | LD04971 | P124 | ent2 | Ent2
FBgn0031836	CG11050	CG11050	uncharacterized protein	33924	BcDNA:LD22339 | Dmel\CG11050 | CG11050
FBgn0051635	CG31635	CG31635	uncharacterized protein	33928	BcDNA:GM03875 | CG13768 | CG13769 | CT33252 | Dmel\CG31635 | CG31635
FBgn0286898	Tango1	CG11098	Transport and Golgi organization 1	33930	2L3443 | CG11098 | Dmel\CG11098 | TANGO1 | tango1 | Tango1
FBgn0028467	CG11070	CG11070	uncharacterized protein	33932	BcDNA:LD34475 | CG 11070 | Dmel\CG11070 | E4 A | UBE4A | UFD2a | CG11070
FBgn0263200	Galt	CG9232	Galactose-1-phosphate uridylyltransferase	33935	CG9232 | Dmel\CG9232 | GALT | dGALT | Galt
FBgn0028703	Nhe3	CG11328	Na[+]/H[+] hydrogen exchanger 3	33939	CG11328 | DmNHE3 | Dmel\CG11328 | NHE3 | nhe3 | Nhe3
FBgn0025595	AkhR	CG11325	Adipokinetic hormone receptor	33942	AKH-R | AKHR | Akh-R | AkhR/GRHR | Akhr | Akhr/GRHR | BEST:GH19447 | CG11325 | DAKHR | DAKHR-1 | DGRHR | Dmel\CG11325 | GRHR | GRHR/CG11325 | GnRHR | akhr | AkhR
FBgn0031851	Aatf	CG11188	Apoptosis antagonizing transcription factor	33943	AATF | CG11188 | Che-1 | Dmel\CG11188 | anon-WO0118547.190 | nutmeg | Aatf
FBgn0025777	homer	CG11324	homer	33944	BEST:LD03829 | CG11324 | Dhom | Dhomer | Dm Homer | Dmel\CG11324 | Dvh | Hom | Homer | LD03829 | dhom | homer
FBgn0031855	meng	CG11221	meng-po	33948	CG11221 | Dmel\CG11221 | Meng-Po | PKN | Pkn | meng
FBgn0031857	LUBEL	CG11321	Linear Ubiquitin E3 ligase	33950	AAF52435.2 | CG11321 | Dmel\CG11321 | lubel | LUBEL
FBgn0015776	nrv1	CG9258	nervana 1	33952	42kDa | CG9258 | Dmel\CG9258 | K-ATPase | NKA-alpha | Na | NaK ATPase | Na[+]/K[+] ATPase | Na[+]/K[+]-ATPase | Na[+]/K[+]ATPase | Nrv | Nrv1 | nervana | nrv1
FBgn0015777	nrv2	CG9261	nervana 2	33953	42kDa | CG9261 | Dmel\CG9261 | K-ATPase | NEST:bs13c10 | Na | NaK ATPase | Na[+]/K[+] ATPase | Na[+]/K[+]-ATPase | Na[+]/K[+]ATPase | Nrv | Nrv2 | Nrv2.2 | ecta | l(2)SH0329 | l(2)SH2 0329 | l(2)k04223 | l(2)k13315 | nrv2.2 | nrv2
FBgn0031859	CG17377	CG17377	uncharacterized protein	33954	BEST:LP06279 | Dmel\CG17377 | anon-WO0140519.32 | CG17377
FBgn0026196	nop5	CG10206	nop5	33966	2/30 | CG10206 | DNOP5 | Dmel\CG10206 | Dnop5 | NOP5 | Nop5 | nop5
FBgn0028554	x16	CG10203	x16 splicing factor	33967	2/30 | 9G8 | CG10203 | Dmel\CG10203 | Dx16 | Dxl6 | RBP1-like | TN166 | X16 | X16/9G8 | XL6 | Xl6 | anon-WO0118547.78 | d9G8 | dx16 | dxl6 | l(2)k00230 | xl6 | x16
FBgn0004838	Hrb27C	CG10377	Heterogeneous nuclear ribonucleoprotein at 27C	33968	10280 | CG10377 | Dmel\CG10377 | HRB27C | HRP48 | Hrb27-C | Hrb27C/Hrp48 | Hrb27c | Hrb48 | Hrp48 | Hrp48/Hrb27C | Ov5 | RRM7 | Rbp7 | hnRNP27C | hnRNP48 | hrb27 | hrb27C | hrb27c | hrp48 | l(2)02647 | l(2)10280 | l(2)2647 | linha | p50 | rrm7 | Hrb27C
FBgn0031869	CG18304	CG18304	uncharacterized protein	33969	CG13774 | Dmel\CG18304 | CG18304
FBgn0031871	Fgop2	CG10158	Fibroblast growth factor receptor 1 oncogene partner 2	33971	CG10158 | Dmel\CG10158 | FGFR1OP2 | FGOP2 | Fgop2
FBgn0264922	smt3	CG4494	smt3	33981	CG4494 | Dm0342 | DmSUMO-1 | DmSmt3 | Dmel\CG4494 | Dmsmt3 | SMT3 | SUMO | Smt3 | Sumo | anon-EST:Posey240 | dSmt3 | dsmt3 | l(2)04493 | l(2)SH0182 | l(2)SH2 0182 | sumo | smt3
FBgn0016978	snRNP-U1-70K	CG8749	small ribonucleoprotein particle U1 subunit 70K	33982	70K | CG8749 | Dm70K | Dmel\CG8749 | SnRNP-U1-70K | U1 | U1 70K | U1 70K snRNP | U1 70k | U1 snRNP | U1-70K | U1-70k | U170K | U1snRNP-70K | dU1-70K | l(2)02107 | snRNP | snRNP 70K | snRNP27D | snRNP70K | snRNPU1-70K | snRNP-U1-70K
FBgn0031879	uif	CG9138	uninflatable	33983	CG9138 | CT26172 | Dmel\CG9138 | Poly-EGF | SP1070 | Uif | poly-EGF | sp1070 | uif
FBgn0003046	Pcp	CG3440	Pupal cuticle protein	33985	CG3440 | DMCPGART | DmelPcp | Dmel\CG3440 | Gart | PCP-Gart | Pcpgart | Pcp
FBgn0000053	Gart	CG31628	GART trifunctional enzyme	33986	143062_at | ADE8 | Ade3 | CG31628 | CG8761 | D | Dmel\CG31628 | GART | Gart/ade3 | ade3 | gart | l(2)27Da | Gart
FBgn0031881	MME1	CG3476	Mitochondrial Magnesium Exporter 1	33987	CG3476 | Dmel\CG3476 | dMme1 | MME1
FBgn0031882	Rab30	CG9100	Rab30	33988	AAF52477 | CG9100 | DmRab30 | Dmel\CG9100 | Q9VM50 | Rab-30 | rab30 | Rab30
FBgn0031883	Caper	CG11266	caper	33989	CAPER | CC1.3 | CG11266 | Dmel\CG11266 | HCC1 | cg11266 | igru | Caper
FBgn0031885	Mnn1	CG13778	Menin 1	33991	CG13778 | CG33266 | Dmel\CG13778 | MEN1 | Menin | Menin1 | Mnn | menin | mnn1 | Mnn1
FBgn0085407	Pvf3	CG34378	PDGF- and VEGF-related factor 3	33995	CG13781 | CG13782 | CG13783 | CG31629 | CG34378 | CG4492 | DmVEGF-3 | Dmel\CG34378 | Dmel_CG13783 | Dmel_CG31629 | PVF | PVF3 | PVFs | Pvf | VEGF | VEGF27Ca | Vegf27Ca | pvf3 | Pvf3
FBgn0031893	MICU1	CG4495	Mitochondrial calcium uptake 1	33999	CG4495 | Dmel\CG4495 | MICU1
FBgn0031896	CG4502	CG4502	uncharacterized protein	34002	Dmel\CG4502 | anon-WO0118547.403 | CG4502
FBgn0031897	CG13784	CG13784	uncharacterized protein	34003	BcDNA:SD10385 | Dmel\CG13784 | CG13784
FBgn0259111	Ndae1	CG42253	Na[+]-driven anion exchanger 1	34005	153385_at | CG31906 | CG42253 | CG4675 | Dmel\CG42253 | Dmel_CG31906 | Dmel_CG4675 | NDAE1 | Ndae-1 | anon-WO0257455.13 | l(2)k10316 | ndae1 | Ndae1
FBgn0031902	Wnt6	CG4969	Wnt oncogene analog 6	34010	CG4969 | D-Wnt-6 | DWnt-6 | DWnt6 | Dmel\CG4969 | Dwnt-6 | Dwnt6 | wnt6 | Wnt6
FBgn0031904	CG5149	CG5149	uncharacterized protein	34013	Dmel\CG5149 | CG5149
FBgn0031907	CG5171	CG5171	uncharacterized protein	34016	Dmel\CG5171 | CG5171
FBgn0031908	CG5177	CG5177	uncharacterized protein	34017	21430192 | 28603684 | Dmel\CG5177 | CG5177
FBgn0031909	CG5181	CG5181	uncharacterized protein	34018	CC24 | Dmel\CG5181 | CG5181
FBgn0283658	muc	CG5261	midline uncoordinated	34021	CG5261 | DLAT | Dmel\CG5261 | EP(2)0816 | EP816 | PDH-E2 | anon-WO0118547.121 | muc
FBgn0031913	CG5958	CG5958	uncharacterized protein	34022	Dmel\CG5958 | CG5958
FBgn0031914	CG5973	CG5973	uncharacterized protein	34023	Dmel\CG5973 | CG5973
FBgn0260486	Ziz	CG42533	Zizimin	34030	BcDNA:RH71439 | CG15819 | CG42533 | CG6630 | Dm ziz | Dmel\CG42533 | Dmel_CG15819 | Dmel_CG6630 | Ziz
FBgn0264895	RapGAP1	CG44086	Rap GTPase activating protein 1	34032	CG13789 | CG13790 | CG13791 | CG33529 | CG34374 | CG44086 | CG6682 | Dmel\CG44086 | Dmel_CG13790 | Dmel_CG13791 | Dmel_CG33529 | Dmel_CG34374 | FBpp0111515 | Q9VM02_DROME | RapGAP | RapGap1 | Rapgap1 | rapgap | rapgap1 | RapGAP1
FBgn0041182	Tep2	CG7052	Thioester-containing protein 2	34044	145970_at | 145971_at | CG18589 | CG7052 | Dmel\CG7052 | T13 | TEP II | TEP2 | TEP2mel | Tep 2 | Tep II | TepII | dTEPII | tepII | Tep2
FBgn0267326	Ntl	CG7075	Neurotransmitter transporter-like	34046	CG7075 | Dmel\CG7075 | Mp | ntl | Ntl
FBgn0031939	CG13796	CG13796	uncharacterized protein	34051	CG13796-PA | CG18590 | CT42497 | Dmel\CG13796 | CG13796
FBgn0031942	CG7203	CG7203	uncharacterized protein	34055	Dmel\CG7203 | CG7203
FBgn0031947	CG7154	CG7154	uncharacterized protein	34062	BRD7 | Brd9 | Dmel\CG7154 | CG7154
FBgn0031948	CG7149	CG7149	uncharacterized protein	34063	Dmel\CG7149 | cpt | dCCS3 | CG7149
FBgn0286198	LKRSDH	CG7144	Lysine ketoglutarate reductase/saccharopine dehydrogenase	34064	BEST:CK02318 | CG7144 | CK02318 | Dmel\CG7144 | LKR | SDH | anon-WO0149856.1 | dLKR | lys | LKRSDH
FBgn0031950	Herp	CG14536	Homocysteine-induced endoplasmic reticulum protein	34065	CG14536 | Dmel\CG14536 | dHerp | herp | Herp
FBgn0031951	r2d2	CG7138	r2d2	34066	CG7138 | Dmel\CG7138 | R2D2 | R2d2 | cg7138 | r2d2
FBgn0031952	cdc14	CG7134	cell division cycle 14	34067	CDC-14 | CDC14 | CG7134 | Cdc14 | Dmel\CG7134 | cdc14
FBgn0027515	CG7115	CG7115	uncharacterized protein	34069	BcDNA:LD21794 | Dmel\CG7115 | PP2C | dPPM1L | CG7115
FBgn0020618	Rack1	CG7111	Receptor of activated protein kinase C 1	34070	CG7111 | Dmel\CG7111 | RACK1 | dRack1 | i173 | rack1 | Rack1
FBgn0261790	SmE	CG18591	Small ribonucleoprotein particle protein SmE	34080	BcDNA:GM19936 | CG18591 | Dmel\CG18591 | E | E-Sm | dE | snRNPE | SmE
FBgn0031968	CG7231	CG7231	uncharacterized protein	34086	Dmel\CG7231 | CG7231
FBgn0031969	pes	CG7228	peste	34087	CG7228 | Dmel\CG7228 | Pes | Peste | pes
FBgn0031971	Sirup	CG7224	Starvation-upregulated protein	34089	BcDNA:GH18422 | CG7224 | Dmel\CG7224 | Sdhaf4 | anon-EST:Posey12 | dSdhaf4 | Sirup
FBgn0031972	Wwox	CG7221	WW domain containing oxidoreductase	34090	CG7221 | DmWWOX | Dmel\CG7221 | WWOX | anon-EST:Posey177 | Wwox
FBgn0031975	Tg	CG7356	Transglutaminase	34093	CG7356 | DmTG | Dmel\CG7356 | TG | dTG | dTG-alpha | tg | Tg
FBgn0031977	baf	CG7380	barrier to autointegration factor	34095	BAF | CG7380 | Dmel\CG7380 | anon-WO0172774.178 | dBAF | baf
FBgn0044323	Cka	CG7392	Connector of kinase to AP-1	34096	5836 | CG7392 | CKA | Dcka | Dmel\CG7392 | anon-WO0172774.174 | anon-WO0172774.175 | anon-WO0172774.177 | anon-WO0172774.179 | cka | l(2)05836 | l(2)s1883 | Cka
FBgn0031980	RpL36A	CG7424	Ribosomal protein L36A	34098	CG7424 | Dmel\CG7424 | anon-EST:fe1B2 | RpL36A
FBgn0031981	Megf8	CG7466	Multiple EGF like domains 8	34099	CG7466 | Dmel\CG7466 | dMegf8 | Megf8
FBgn0031987	CG12375	CG12375	uncharacterized protein	34106	Dmel\CG12375 | CG12375
FBgn0031988	CG8668	CG8668	uncharacterized protein	34107	Dmel\CG8668 | GalT4 | dbeta3GnT | CG8668
FBgn0031990	PAPLA1	CG8552	Phosphatidic Acid Phospholipase A1	34109	CG14278 | CG8552 | Dmel\CG8552 | Sec23-IP | PAPLA1
FBgn0261064	Rbsn-5	CG8506	Rabenosyn-5	34110	CG8506 | Dmel\CG8506 | EEA1 | MENE (2L)-C | MENE(2L)-C | Rbsn | Rbsn5 | rbsn | rbsn-5 | Rbsn-5
FBgn0031992	Acbp1	CG8498	Acyl-CoA binding protein 1	34111	CG8498 | DmCG8498 | Dmel\CG8498 | Acbp1
FBgn0264953	Piezo	CG44122	piezo	34112	CG18103 | CG31608 | CG44122 | CG8486 | DmPIEZO | DmPiezo | Dmel\CG44122 | Dmel_CG18103 | Dmel_CG8486 | Dmpiezo | OrfKD | anon-EST:Liang-1.32 | clone 1.32 | fos28F | fos500 | piezo | Piezo
FBgn0031995	CG8475	CG8475	uncharacterized protein	34114	Dmel\CG8475 | CG8475
FBgn0031997	PGAP5	CG8455	Post-GPI attachment to proteins 5	34116	CG8455 | Dmel\CG8455 | PGAP5
FBgn0031998	SLC5A11	CG8451	Sodium/solute co-transporter-like 5A11	34117	CG8451 | CG8451-PA | Dmel\CG8451 | SLC5A11
FBgn0003607	Su(var)205	CG8409	Suppressor of variegation 205	34119	CBX5 | CG8409 | DmHP-1 | DmHP1 | Dmel\CG8409 | E(var)29 | E(var)29A | FBgn0003607 | HP-1 | HP1 | HP1-VS | HP1A | HP1a | HP1alpha | Hp1 | Hp1a | SU(VAR)205 | Su(Var)2-5 | Su(Var)205 | Su(var) | Su(var)2-05 | Su(var)2-5 | Su(var)2-501 | Su(var)29A | Su(var)[205] | Su-var(2)5 | Su[Var]205 | Su[var]205 | Sur(var)205 | Suvar(2)5 | Suvar2-5 | dHP-1a | dHP1 | dHP1a | hp1 | hp1a | su(var)205 | Su(var)205
FBgn0032000	CG8372	CG8372	uncharacterized protein	34121	Dmel\CG8372 | CG8372
FBgn0032001	CG8360	CG8360	uncharacterized protein	34122	BcDNA:LP03131 | Dmel\CG8360 | CG8360
FBgn0032002	CG8353	CG8353	uncharacterized protein	34123	Dmel\CG8353 | CG8353
FBgn0032004	CG8292	CG8292	uncharacterized protein	34125	Dmel\CG8292 | CG8292
FBgn0032005	Snx6	CG8282	Sorting nexin 6	34126	CG8282 | DmSNX6 | Dmel\CG8282 | Dsnx6 | SNX6 | snx6 | Snx6
FBgn0032006	Pvr	CG8222	PDGF- and VEGF-receptor related	34127	8222 | CG8222 | CT24332 | DmVEGFR | Dmel\CG8222 | PVR | PvR | VEGFR | VEGFR-A | VGR1 | Vegf | Vegfr | Vegfr-b | Vegfr-c | Vgr1 | pvr | stai | vgr1 | Pvr
FBgn0032010	CG8086	CG8086	uncharacterized protein	34131	CG8113 | Dmel\CG8086 | CG8086
FBgn0003502	Btk29A	CG8049	Btk family kinase at 29A	34132	Btk | Btk29 | Btk29a | C-src2 | C-src4 | CG18355 | CG8049 | CT2415 | CT41718 | DSrc28 | DTec29 | Dm SRC2 | Dmel\CG8049 | Dsrc28C | Dsrc29A | EC2-9 | S13 | SRC 29A | Src2 | Src29A | Tec | Tec29 | Tec29A | btk | btk29 | btk29A | btk29a | c-src/fps | dsrc29A | fic | src-4 | src2 | src28C | src4 | tec29 | Btk29A
FBgn0261020	wol	CG7870	wollknaeuel	34134	ALG5 | CG7870 | Dmel\CG7870 | Wol | alg5 | dAlg5 | wol
FBgn0032014	CG7840	CG7840	uncharacterized protein	34136	Dmel\CG7840 | cg7840 | CG7840
FBgn0032015	Ostgamma	CG7830	Oligosaccharide transferase gamma subunit	34137	CG7830 | Dmel\CG7830 | MagT1 | OST | dMagT1 | Ostgamma
FBgn0032022	CG14275	CG14275	uncharacterized protein	34144	BcDNA:RE73208 | CT33900 | Dmel\CG14275 | CG14275
FBgn0032025	CG7778	CG7778	uncharacterized protein	34147	Dmel\CG7778 | CG7778
FBgn0032026	CG7627	CG7627	uncharacterized protein	34148	Dme_CG7627 | Dmel\CG7627 | CG7627
FBgn0010265	RpS13	CG13389	Ribosomal protein S13	34149	CG13389 | Dmel\CG13389 | M(2)29B | M(2)32 | M(2)32A | RPS13 | Rp S13 | Rp17 | Rps 13 | Rps13 | S13 | l(2)k09614 | RpS13
FBgn0032029	CG17292	CG17292	uncharacterized protein	34152	Dmel\CG17292 | CG17292
FBgn0032032	CG17294	CG17294	uncharacterized protein	34155	15010468 | Dmel\CG17294 | Phos17294 | CG17294
FBgn0027094	AlaRS	CG13391	Alanyl-tRNA synthetase	34156	ARS | Aats-ala | CG13391 | Dmel\CG13391 | alaS | dAARS | AlaRS
FBgn0263852	Dad1	CG13393	Defender against apoptotic cell death 1	34159	BcDNA:RE23864 | CG13393 | Dmel\CG13393 | OST | dDad1 | l(2)k12914 | Dad1
FBgn0032036	CG13384	CG13384	uncharacterized protein	34160	Dmel\CG13384 | CG13384
FBgn0020497	emb	CG13387	embargoed	34167	CG13387 | CRM1 | Crm1 | DCRM1 | Dmel\CG13387 | Emb | XPO-1 | XPO1 | Xpo1 | crm1 | dCRM1 | dXPO1 | l(2)k16715 | emb
FBgn0032042	CG13398	CG13398	uncharacterized protein	34169	Dmel\CG13398 | CG13398
FBgn0027932	Akap200	CG13388	A kinase anchor protein 200	34170	AKAP200 | Akap 200 | BcDNA:LP02734 | CG13388 | DAKAP200 | Dmel\CG13388 | EP(2)2254 | MESR2 | akap200 | anon-WO0118547.134 | anon-WO0118547.213 | dpo | Akap200
FBgn0027780	Aasdh	CG13401	Aminoadipate-semialdehyde dehydrogenase	34175	CG13401 | Dmel\CG13401 | U26 | Aasdh
FBgn0026718	Agpat2	CG17608	1-Acylglycerol-3-phosphate O-acyltransferase 2	34176	AGPAT | AGPAT1 | AGPAT2 | CG17608 | Dmel\CG17608 | dAGPAT2 | fu12 | Agpat2
FBgn0285971	prg	CG9233	piragua	34177	CG9233 | Dmel\CG9233 | FU12 | fu2 | pra | prg
FBgn0032050	CG13096	CG13096	uncharacterized protein	34183	Dmel\CG13096 | CG13096
FBgn0032051	CG13097	CG13097	uncharacterized protein	34184	Dmel\CG13097 | CG13097
FBgn0032053	mRpL51	CG13098	mitochondrial ribosomal protein L51	34186	CG13098 | Dmel\CG13098 | MRP-L51 | mRpL51
FBgn0032055	Sgp	CG13091	Sgroppino	34188	CG13091 | CT32316 | Dmel\CG13091 | Sgp
FBgn0016122	Acer	CG10593	Angiotensin-converting enzyme-related	34189	ACE | ACER | CG10593 | Dmel\CG10593 | acer | l(2)k07704 | Acer
FBgn0028394	CG17834	CG17834	uncharacterized protein	34191	BcDNA:LP07538 | Dmel\CG17834 | anon-290a | anon-29Da | CG17834
FBgn0011259	Sema1a	CG18405	Semaphorin 1a	34192	BcDNA:RE36155 | CG18405 | CT26404 | D-Sema 1a | D-Sema I | D-Sema-I | D-SemaI | D-semaI | Dmel\CG18405 | Dsema 1a | Dsema-I | Fas-IV | FasIV | SEMA-1A | Sema 1a | Sema-1a | Sema-I | Sema1A | SemaI | d-sema I | d-semaI | l(2)k13702 | sema | sema 1a | sema-1a | sema-I | sema1a | Sema1a
FBgn0260861	Trs23	CG9298	TRAPP subunit 23	34197	CG9298 | Dmel\CG9298 | TRAPPC4 | TRS23 | Trs23p | Trs23
FBgn0032061	CG9314	CG9314	uncharacterized protein	34198	CT26521 | CatB | Dmel\CG9314 | anon-WO0140519.249 | CG9314
FBgn0032075	Tsp29Fb	CG9496	Tetraspanin 29Fb	34212	CG9496 | Dm.Tsp29Fb | Dmel\CG9496 | anon-EST:ParkEST130 | Tsp29Fb
FBgn0032078	C1GalTA	CG9520	Core 1 Galactosyltransferase A	34215	C1GALT1 | C1GalT1 | C1beta3GalT1 | CG9520 | Dmel\CG9520 | anon-WO0144478.18 | dC1GalT | dC1GalT1 | dC1beta3GalT1 | C1GalTA
FBgn0013746	alien	CG9556	alien	34225	Alien | BcDNA:LD10463 | CG9556 | CH2 | CSN2 | Csn2 | DCH2 | Dch2 | Dmel\CG9556 | alien
FBgn0052982	CG32982	CG32982	uncharacterized protein	34237	CG18566 | CG9584 | CG9585 | Dmel\CG32982 | p78 | CG32982
FBgn0032101	CG9586	CG9586	uncharacterized protein	34241	Dmel\CG9586 | CG9586
FBgn0041092	tai	CG13109	taiman	34242	58/2 | CG13109 | CG18494 | DAIB1 | DmTaiman | Dmel\CG13109 | EP(2)2630 | NEST:bs13g05 | TAI | Tai | Taiman | bs13g05.y1 | l(2)01351 | l(2)k05802 | l(2)k05809 | tai
FBgn0026439	Eaat1	CG3747	Excitatory amino acid transporter 1	34251	AF001784 | CG3747 | Dglt-1 | Dglut-1 | Dmel\CG3747 | EAAT | EAAT1 | Eaat 1 | dEAAT | dEAAT1 | dEaat1 | eaat1 | Eaat1
FBgn0012036	Aldh	CG3752	Aldehyde dehydrogenase	34256	146084_at | ACDH | ALDH | ALDHA1 | CG 3752 | CG3752 | DmALDH | Dmel\CG3752 | Aldh
FBgn0032117	FucTB	CG4435	alpha1,3-fucosyltransferase B	34260	CG4435 | CT14430 | Dmel\CG4435 | FucTB
FBgn0002973	numb	CG3779	numb	34263	CG3779 | Dmel\CG3779 | N7-1 | NUMB | Nb | Numb | d-numb | dNumb | l(2)03235 | l(2)3235 | l(2)s2201 | nb | numbs | numb
FBgn0004868	Gdi	CG4422	GDP dissociation inhibitor	34264	CG4422 | Dmel\CG4422 | GDI | GdI | N7-3 | dGDI | gdi | l(2)N7-3 | lincRNA.S746 | rab GDI | Gdi
FBgn0032123	Oatp30B	CG3811	Organic anion transporting polypeptide 30B	34268	CG3811 | Dmel\CG3811 | oatp 30B | oatp30B | Oatp30B
FBgn0032129	jp	CG4405	junctophilin	34274	CG13115 | CG4405 | Dmel\CG4405 | JP | jp
FBgn0032130	brwl	CG3838	brickwall	34275	CC20 | CG3838 | Dmel\CG3838 | NEST:bs09e08 | anon-WO0118547.445 | bs09e08.y1 | brwl
FBgn0028479	Mtpalpha	CG4389	Mitochondrial trifunctional protein alpha subunit	34276	BcDNA:GH12558 | CG 4389 | CG4389 | Dmel\CG4389 | Hadha | Mtpalpha
FBgn0040070	Trx-2	CG31884	thioredoxin-2	34281	31884 | CG31884 | CG3864 | DTrx-2 | DmTrx-2 | DmelTrx-2 | Dmel\CG31884 | TRX2 | Trx | Trx2 | anon-WO0118547.188 | dmtrx-2 | trx-2 | Trx-2
FBgn0032135	GlcAT-S	CG3881	Glucuronyltransferase S	34282	CG3881 | DGlcAT-S | DmGlcAT-BSI | Dmel\CG3881 | dGlcAT-BSI | dGlcAT-S | GlcAT-S
FBgn0032136	Apoltp	CG15828	Apolipoprotein lipid transfer particle	34283	ApoLTPI | ApoLTPII | CG15828 | CT39214 | Dmel\CG15828 | LTP | apoLTP | apoltp | Apoltp
FBgn0000273	Pka-C1	CG4379	Protein kinase, cAMP-dependent, catalytic subunit 1	34284	6353 | C | CG4379 | CdkA | Cos | Cos-1 | Cos1 | DC0 | DCO | Dc0 | Dco | Dcpk | Dmel\CG4379 | PKA | PKA CI | PKA Cl | PKA-C | PKA-C1 | PKAC1 | PKAc | PKAcA | Pka | Pka-C | PkaC1 | cos1 | dPKA | dc0 | dcO | dco | l(2)01272 | l(2)cos[[1]] | l(2)s4402 | pKA | pkA | pka | pka C1 | pka-C1 | pka-c1 | Pka-C1
FBgn0011207	pelo	CG3959	pelota	34286	CG3959 | DmPelota | Dmel\CG3959 | PELO | Pelo | Pelo Hbs1 | ms(2)01559 | pelo
FBgn0032138	CG4364	CG4364	uncharacterized protein	34287	Dmel\CG4364 | CG4364
FBgn0270924	zf30C	CG3998	zinc finger protein 30C	34292	C282 | CG3998 | Dmel\CG3998 | Zf30C | Zf30c | Zn30C | anon-EST:Liang-1.52 | clone 1.52 | l(2)k02506 | zf30c | zf30C
FBgn0011291	Taf11	CG4079	TBP-associated factor 11	34293	CG4079 | Dmel\CG4079 | G3 | TAF | TAF1 | TAF11 | TAF30b | TAF30beta | TAF[II]30beta | TAF[[II]] | TAF[[II]]30beta | TFIID | TFIID 28 beta | TFIID-p28beta | Taf30beta | Taf[[II]]30beta | d30beta | dTAFII30 | dTAFII30 beta | dTAFII30beta | dTAF[[II]]30 | dTAF[[II]]30beta | taf11 | Taf11
FBgn0283478	und	CG4008	uninitiated	34294	CG4008 | DMAP2 | Dmel\CG4008 | MAP2 | p67 | und
FBgn0032147	IP3K1	CG4026	Inositol 1,4,5-triphosphate kinase 1	34300	CG4026 | D-IP3K1 | Dmel\CG4026 | IP3KI | IP[[3]]K-1 | Ip3k1 | UY530 | anon-WO0118547.189 | dmIP3Kalpha | dmIP[[3]]Kalpha | IP3K1
FBgn0032149	CG4036	CG4036	uncharacterized protein	34302	Dmel\CG4036 | CG4036
FBgn0032151	nAChRalpha6	CG4128	nicotinic Acetylcholine Receptor alpha6	34304	AChRalpha6 | BcDNA:GH01410 | CG4128 | CT13662 | Dalpha6 | Dmel\CG4128 | alpha6 | das | nAChR | nAChR alpha 6 | nAChR-alpha30D | nAChRAlpha-30D | nAChRalpha | nAChRalpha-30D | nAcRalpha-30D | rsn | nAChRalpha6
FBgn0032153	CG4537	CG4537	uncharacterized protein	34306	Dmel\CG4537 | CG4537
FBgn0004867	RpS2	CG5920	Ribosomal protein S2	34309	CG5920 | Dm01335 | Dmel\CG5920 | Rp S2 | S2 | anon-EST:Posey202 | dS2 | l(2)03848 | l(2)k04603 | sop | RpS2
FBgn0032156	CG13124	CG13124	uncharacterized protein	34310	Dmel\CG13124 | CG13124
FBgn0032157	Etl1	CG5899	Etl1	34311	CG5899 | Dmel\CG5899 | ETL1 | SMARCAD1 | Etl1
FBgn0024285	Srp54	CG4602	Splicing regulatory protein 54	34312	CG4602 | Dmel\CG4602 | SRP54 | SRp54 | anon-EST:Liang-2.16 | clone 2.16 | dSRp54 | p75 | srp54 | Srp54
FBgn0040064	yip2	CG4600	yippee interacting protein 2	34313	ACAA | CG4600 | Dmel\CG4600 | YIP2 | Yip2 | yip2
FBgn0025700	CG5885	CG5885	uncharacterized protein	34314	AI945207 | BEST:CK01296 | CK01296 | Dmel\CG5885 | CG5885
FBgn0032160	CG4598	CG4598	uncharacterized protein	34315	Dmel\CG4598 | CG4598
FBgn0032161	CG4594	CG4594	uncharacterized protein	34316	Dmel\CG4594 | CG4594
FBgn0032162	CG4592	CG4592	uncharacterized protein	34317	Dmel\CG4592 | CG4592
FBgn0051712	CG31712	CG31712	uncharacterized protein	34320	CG5879 | Dmel\CG31712 | CG31712
FBgn0032167	CG5853	CG5853	uncharacterized protein	34322	Dmel\CG5853 | CG5853
FBgn0032168	CG13126	CG13126	uncharacterized protein	34323	Dmel\CG13126 | anon-WO0118547.208 | CG13126
FBgn0032169	CG4709	CG4709	uncharacterized protein	34324	Dmel\CG4709 | ZGPAT | CG4709
FBgn0032170	CG4658	CG4658	uncharacterized protein	34325	Dmel\CG4658 | CG4658
FBgn0032171	CG5846	CG5846	uncharacterized protein	34326	Dmel\CG5846 | CG5846
FBgn0032172	CG5850	CG5850	uncharacterized protein	34327	Dmel\CG5850 | CG5850
FBgn0011272	RpL13	CG4651	Ribosomal protein L13	34329	Bbc1 | CG4651 | Dmbbc1 | Dmel\CG4651 | L13 | Rp L13 | Rpl13 | anon-EST:fe1D1 | bbc1 | rpL13 | RpL13
FBgn0011584	Trp1	CG4758	Translocation protein 1	34333	CG4758 | Dmel\CG4758 | Dtrp1 | Tp1 | sec62 | Trp1
FBgn0267727	Pen	CG4799	Pendulin	34338	2.1 | CG4799 | DPend | Dalpha2 | Dimp-alpha2 | Dmel\CG4799 | IMPalpha2 | Imp-alpha2 | Impalpha2 | Kap alpha2 | Kap-alpha2 | Kpna2 | OHO31 | Oho31 | Rch1 | alpha2 | alpha2A-Kap | alphaKap2 | anon-WO0140519.258 | bs29g06.y1 | imp alpha2 | imp-alpha2 | impalpha2 | importin alpha2/pendulin | l(2)144/1 | l(2)k06324 | l(2)k14401 | oho-31 | oho31 | pen | pen-2 | Pen
FBgn0032189	Ripalpha	CG18145	RPA-interacting protein alpha	34351	CG18145 | Dmel\CG18145 | Tes83 | dRIPalpha | Ripalpha
FBgn0005593	RpL7	CG4897	Ribosomal protein L7	34352	BEST:GH04411 | CG4897 | Dmel\CG4897 | L7 | RPL7 | Rp L7 | rpL7 | rpl7 | RpL7
FBgn0085188	CG34159	CG34159	uncharacterized protein	34353	CG5739 | Dmel\CG34159 | LD45253 | CG34159
FBgn0032191	Snx17	CG5734	Sorting nexin 17	34354	CG5734 | DmSNX17 | Dmel\CG5734 | snx17 | Snx17
FBgn0024320	Npc1a	CG5722	Niemann-Pick type C-1a	34358	CG5722 | DmNPC | Dmel\CG5722 | NPC-1 | NPC1 | NPC1a | Npc1 | Npc1_Dm | dNPC1 | dNPC1a | dmNPC1 | dncp1a | dnpc1a | npc1 | npc1a | Npc1a
FBgn0250843	Prosalpha6	CG4904	Proteasome alpha6 subunit	34359	143314_at | Alpha-6 | CG4904 | Dmel\CG4904 | PROS-35 | PROS-Dm35 | PSMA1 | Pros alpha6 | Pros-35 | Pros-Dm35 | Pros35 | alpha-6 | alpha6 | alpha_dm | anon-SAGE:Wang-116 | pros 35 | pros35 | Prosalpha6
FBgn0032195	CG4908	CG4908	uncharacterized protein	34360	Dmel\CG4908 | CG4908
FBgn0032196	CG5708	CG5708	uncharacterized protein	34361	Dmel\CG5708 | CG5708
FBgn0032197	ova	CG5694	ovaries absent	34362	CG5694 | Dmel\CG5694 | ova
FBgn0032198	eEF1delta	CG4912	eukaryotic translation elongation factor 1 delta	34363	CG4912 | Dmel\CG4912 | eEF1d | eEf1delta | eEF1delta
FBgn0004419	me31B	CG4916	maternal expression at 31B	34364	CG4916 | DDX6 | Dhh1p/Me31b | DmRH3 | Dmel\CG4916 | ME31B | Mat31B | Me31B | Me31b | l(2)k06607 | me31b | me31B
FBgn0032200	CG5676	CG5676	uncharacterized protein	34368	BEST:LD31953 | Dmel\CG5676 | LD31953 | CG5676
FBgn0011305	Rsf1	CG5655	Repressor splicing factor 1	34370	CG5655 | Dmel\CG5655 | ROX21 | RSF1 | Rox21 | dRSF1 | rox21 | Rsf1
FBgn0032202	REPTOR-BP	CG18619	REPTOR-binding partner	34371	BcDNA:RH73910 | CG18619 | DM20 | Dmel\CG18619 | REPTOR-BP
FBgn0259482	Mob3	CG4946	MOB kinase activator 3	34372	CG4946 | DMob3 | Dmel\CG4946 | Dmob3 | dmob3 | Mob3
FBgn0032204	CG4953	CG4953	uncharacterized protein	34373	Dmel\CG4953 | TRAPPC13 | CG4953
FBgn0032205	CG4957	CG4957	uncharacterized protein	34374	Dmel\CG4957 | CG4957
FBgn0260749	Utx	CG5640	Utx histone demethylase	34377	CG5640 | Dmel\CG5640 | UTX | anon-31BCa | dUTX | dUtx | utx | Utx
FBgn0032208	Ufd4	CG5604	Ubiquitin fusion-degradation 4-like	34378	CG5604 | Dmel\CG5604 | Ufd4
FBgn0032210	CYLD	CG5603	Cylindromatosis	34380	CG5603 | Cyld | Dmel\CG5603 | Q8IPC5 | cyld | dCYLD | CYLD
FBgn0032213	CG5390	CG5390	uncharacterized protein	34383	BEST:GH06341 | Dmel\CG5390 | SPH | SPH35 | c-SPH35 | cSPH35 | gh06341 | CG5390
FBgn0032214	CG4968	CG4968	uncharacterized protein	34384	Dmel\CG4968 | OTUB1 | Q9VL00 | CG4968
FBgn0267365	l(2)SH0834	CG5385	lethal (2) SH0834	34386	CG5385 | Dmel\CG5385 | l(2)SH2 0834 | l(2)SH0834
FBgn0032216	Usp14	CG5384	Ubiquitin specific protease 14	34387	CG5384 | DmUsp14 | Dmel\CG5384 | Q9VKZ8 | USP14 | Ubp6p | Usp14
FBgn0032217	CG4972	CG4972	uncharacterized protein	34388	Dmel\CG4972 | Q9VKZ7_DROME | CG4972
FBgn0032218	CG5381	CG5381	uncharacterized protein	34389	Dmel\CG5381 | CG5381
FBgn0032222	CG5037	CG5037	uncharacterized protein	34394	COXX | Dmel\CG5037 | CG5037
FBgn0032223	GATAd	CG5034	GATAd	34395	CG5034 | Dmel\CG5034 | dGATA-D | dGATAd | GATAd
FBgn0019932	SamDC	CG5029	S-adenosylmethionine decarboxylase	34396	CG5029 | Dmel\CG5029 | l(2)31Dc | l(2)31Dd | l(2)31De | SamDC
FBgn0032224	Sps2	CG5025	Selenophosphate synthetase 2	34397	CG5025 | Dmel\CG5025 | Dsps2 | SPS2 | dSPS2 | dsps2 | sps2 | Sps2
FBgn0032229	ClpP	CG5045	Clp protease proteolytic subunit	34402	CG5045 | Dmel\CG5045 | ClpP
FBgn0027568	Cand1	CG5366	Cullin-associated and neddylation-dissociated 1	34403	BcDNA:GH07774 | CAND1 | CG5366 | Dmel\CG5366 | dmCAND1 | Cand1
FBgn0032231	CG5056	CG5056	uncharacterized protein	34406	Dmel\CG5056 | CG5056
FBgn0032236	mRpS7	CG5108	mitochondrial ribosomal protein S7	34412	CG5108 | Dmel\CG5108 | MRP-S7 | RpS7 | mRPS7 | mRpS7
FBgn0267821	da	CG5102	daughterless	34413	5102 | CG5102 | DA | Da | Dmel\CG5102 | SC_DA | bHLHb22 | l(2)31Ea | l(2)k08611 | da
FBgn0262782	Mdh1	CG5362	Malate dehydrogenase 1	34414	CG5362 | CT17038 | Dmel\CG5362 | MDH | MDH-1 | Mdh | Mdh-1 | Mdh2 | MdhD | cMdh | sMdh | Mdh1
FBgn0051716	Cnot4	CG31716	CCR4-NOT transcription complex subunit 4	34416	CG31716 | CG5244 | CG5251 | Cont4 | Dmel\CG31716 | NOT4 | Not4 | Q8IPB9_DROME | cg5251 | dNOT4 | not4 | Cnot4
FBgn0025366	Ip259	CG5277	Intronic Protein 259	34419	CG5277 | Dmel\CG5277 | IP259 | Ip259
FBgn0003942	RpS27A	CG5271	Ribosomal protein S27A	34420	CG5271 | DUb80 | Dmel\CG5271 | Dub80 | RpS27 | UB3-D | Ubi-f80 | Ubi-m | Ubiq | l(2)04820 | l(2)31Ei | mfs(2)31 | mfs(2)48 | mfs48 | RpS27A
FBgn0032242	CG5355	CG5355	uncharacterized protein	34421	Dmel\CG5355 | CG5355
FBgn0032243	Klp31E	CG5300	Kinesin-like protein at 31E	34422	CG5300 | DmCG5300 | DmKlp31D | DmKlp31E | Dmel\CG5300 | KIF 21A | KIF21A/B | KLP31E | Klp31E
FBgn0032246	Wdfy2	CG5168	WD repeat and FYVE domain containing 2	34425	CG5168 | Dmel\CG5168 | WDFY2 | Wdfy2
FBgn0262601	SmB	CG5352	Small ribonucleoprotein particle protein SmB	34426	B | CG5352 | Dmel\CG5352 | SYM10 | Sm B | SmB1 | dSmB | l(2)SH0509 | l(2)SH2 0509 | smb | snRNP B | SmB
FBgn0267330	KdelR	CG5183	KDEL receptor	34427	BEST:CK00230 | CG5183 | CK00230 | Dmel\CG5183 | ERD2 | Erd2 | dmErd2 | l(2)31Em | l(2)k00311 | KdelR
FBgn0032248	Bug22	CG5343	Basal body up regulated gene 22	34429	CG5343 | Dmel\CG5343 | Bug22
FBgn0004915	TfIIB	CG5193	Transcription factor IIB	34430	CG5193 | Dmel\CG5193 | TFIIB | Tfiib | TfllB | dTFIIB | dTfIIB | dmTFIIB | tfIIb | TfIIB
FBgn0032250	holn1	CG5198	hole-in-one	34432	CG5198 | Dmel\CG5198 | holn1
FBgn0027052	STUB1	CG5203	STIP1 homology and U-box containing protein 1	34433	CG5203 | CHIP | Chip | Dmel\CG5203 | Stub1 | dCHIP | STUB1
FBgn0032251	Nse4	CG13142	Non-SMC element 4	34434	CG13142 | Dmel\CG13142 | Nse4
FBgn0032252	loh	CG6232	lonely heart	34435	CG6232 | CT19510 | Dmel\CG6232 | Loh | loh
FBgn0027611	LManII	CG6206	Lysosomal alpha-mannosidase II	34437	BcDNA:GH02419 | CG6206 | Dmel\CG6206 | LM | LM408 | dLM | dLM408 | dLMII | dLManII | LManII
FBgn0032256	RluA-2	CG6187	RluA pseudouridine synthase 2	34440	CG6187 | Dmel\CG6187 | yumo | RluA-2
FBgn0032258	Cog4	CG7456	Component of oligomeric golgi complex 4	34442	CG7456 | Dmel\CG7456 | Cog4
FBgn0086347	Myo31DF	CG7438	Myosin 31DF	34445	CG7438 | Dm IA | DmIA | Dmel\CG7438 | DroMIA | IA | MYOIA | Mhc1 | Myo-IA | Myo1A | Myo1D | MyoIA | MyoID | myo31DF | myoID | souther | Myo31DF
FBgn0032261	CG6094	CG6094	uncharacterized protein	34446	Dmel\CG6094 | FBgn 32261 | dICT1 | CG6094
FBgn0032264	Lip4	CG6113	Lipase 4	34450	CG6113 | Dmel\CG6113 | dLip4 | dlip4 | lip4 | Lip4
FBgn0032266	CG18302	CG18302	uncharacterized protein	34452	Dmel\CG18302 | CG18302
FBgn0051721	Trim9	CG31721	Tripartite motif containing 9	34453	Asap | CG13145 | CG31721 | CG6256 | Dmel\CG31721 | asap | dTrim9 | Trim9
FBgn0032269	w-cup	CG7363	world cup	34455	BcDNA:AT31112 | CG7363 | Dmel\CG7363 | w-cup
FBgn0051872	CG31872	CG31872	uncharacterized protein	34458	CG17093 | CG17101 | Dmel\CG31872 | CG31872
FBgn0043825	CG18284	CG18284	uncharacterized protein	34460	Acp | BEST:GH10507 | Dmel\CG18284 | CG18284
FBgn0265264	CG17097	CG17097	uncharacterized protein	34461	Dmel\CG17097 | anon-SAGE:Wang-018 | CG17097
FBgn0032285	CG17108	CG17108	uncharacterized protein	34471	BEST:GH23489 | CT33647 | Dmel\CG17108 | gh23489 | CG17108
FBgn0032287	CG6415	CG6415	uncharacterized protein	34474	151967_at | Dmel\CG6415 | anon-32Aa | CG6415
FBgn0032292	EMC3	CG6750	ER membrane protein complex subunit 3	34479	CG6750 | Dmel\CG6750 | dPOB | dPob | emc3 | EMC3
FBgn0032297	CG17124	CG17124	uncharacterized protein	34485	Dmel\CG17124 | anon-WO0118547.153 | CG17124
FBgn0015320	Ubc2	CG6720	Ubiquitin conjugating enzyme 2	34487	CG6720 | Dmel\CG6720 | UBCD2 | UbcD2 | l(2)k13206 | ubcD2 | Ubc2
FBgn0011676	Nos	CG6713	Nitric oxide synthase	34495	CG6713 | DNOS | DNOS1 | Dmel\CG6713 | NOS | dNOS | dNos | drNOSoxy | iNOS | nNOS | nos | Nos
FBgn0032305	CG6700	CG6700	uncharacterized protein	34496	Dmel\CG6700 | CG6700
FBgn0069354	Porin2	CG17137	Porin2	34499	BEST:LP07660 | CG17137 | DmPorin2 | Dmel\CG17137 | LP07660.3prime | Porin 2 | porin 2 | Porin2
FBgn0004363	porin	CG6647	porin	34500	CG6647 | DVDAC | DmPorin1 | DmVDAC | Dmel\CG6647 | POR-1 | PORIN | Porin | VDAC | VDAC1 | Vdac | anon-WO02059370.56 | cg6647 | l(2)k05123 | porin
FBgn0027453	Dnz1	CG6627	DNZDHHC/NEW1 zinc finger protein 11	34503	CG6627 | DNZ1 | Dmel\CG6627 | Dnz1
FBgn0027363	Stam	CG6521	Signal transducing adaptor molecule	34505	CG6521 | Dmel\CG6521 | Dstam | STAM | Stam1 | dstam | stam | Stam
FBgn0053129	CG33129	CG33129	uncharacterized protein	34514	CG6087 | CG6089 | Dmel\CG33129 | CG33129
FBgn0032321	YL-1	CG4621	YL-1	34516	CG4621 | Dmel\CG4621 | dYL-1 | dYL1 | YL-1
FBgn0041781	SCAR	CG4636	SCAR	34519	BEST:SD02991 | CG4636 | D-SCAR | DWave | DmSCAR | Dmel\CG4636 | Dscar | SCAR/WAVE | Scar | WAVE | WAVE/SCAR | Wave | dWAVE | l(2)k03107 | l(2)k13811 | scar | wave | SCAR
FBgn0015756	RpL9	CG6141	Ribosomal protein L9	34526	CG6141 | Dmel\CG6141 | L9 | M(2)32D | Rp L9 | Rpl9 | anon-EST:fe3A6 | anon-WO0153538.25 | anon-WO0153538.26 | anon-WO0153538.27 | rpL9 | RpL9
FBgn0032330	Samuel	CG31868	SAM-motif ubiquitously expressed punctatedly localized protein	34530	78BP | CG12291 | CG14917 | CG14918 | CG31868 | Dmel\CG31868 | Moses | mdcds_1002 | moses | Samuel
FBgn0023415	Acp32CD	CG4605	Accessory gland protein 32CD	34531	CG4605 | Dmel\CG4605 | Acp32CD
FBgn0032331	CG14913	CG14913	uncharacterized protein	34532	Dmel\CG14913 | CG14913
FBgn0283682	Ge-1	CG6181	Ge-1	34541	CG6181 | Dmel\CG6181 | EDC4 | GE-1 | Ref(2)Me | dGe-1 | ref(2)M | Ge-1
FBgn0032341	Reps	CG6192	RALBP1 associated Eps domain containing	34542	CG6192 | Dmel\CG6192 | REPS | Reps
FBgn0261983	l(2)gd1	CG4713	lethal (2) giant discs 1	34543	CG4713 | Dmel\CG4713 | Lgd | SH495 | gd | l(2)SH0495 | l(2)SH2 0495 | l(2)gd | l(2)giant disc | l[[2]]gd | lgd | l(2)gd1
FBgn0027582	CG6230	CG6230	uncharacterized protein	34546	BcDNA:GH06032 | Dmel\CG6230 | dCOD1 | CG6230
FBgn0032348	CG4751	CG4751	uncharacterized protein	34551	Dmel\CG4751 | Q9VKJ1 | CG4751
FBgn0032350	CG6287	CG6287	uncharacterized protein	34554	Dmel\CG6287 | GH26 | CG6287
FBgn0264442	ab	CG43860	abrupt	34560	Ab | B2149 | CG32830 | CG43860 | CG4807 | Dmel\CG43860 | Dmel_CG32830 | Dmel_CG4807 | clu | l(2)k02807 | ptd | ab
FBgn0032358	Ppt2	CG4851	Palmitoyl-protein Thioesterase 2	34564	CG4851 | Dmel\CG4851 | PPT-2 | Ppt2
FBgn0032360	CG14926	CG14926	uncharacterized protein	34567	Dmel\CG14926 | bs34f02.y1 | CG14926
FBgn0000287	salr	CG4881	spalt-related	34568	32F | CG4881 | Cf3 | Dmel\CG4881 | Sal | Sal-r | Salr | Spalt | sal | sal-r | salR | spalt | salr
FBgn0261648	salm	CG6464	spalt major	34569	3602 | B1164 | CG6464 | Dmel\CG6464 | SAL | SALM | SAL[M] | SPALT | Sal | SalM | Salm | Spalt | l(2)03602 | sal | salII | salM | slam | spalt | salm
FBgn0287204	Cog8	CG6488	Component of oligomeric golgi complex 8	34571	CG6488 | Dmel\CG6488 | Cog8
FBgn0032363	Dlg5	CG6509	Discs large 5	34573	CG6509 | DLG5 | Dmel\CG6509 | LD32687 | dlg5 | Dlg5
FBgn0028490	CG31705	CG31705	uncharacterized protein	34577	BcDNA:GH07269 | CG6528 | Dmel\CG31705 | CG31705
FBgn0032370	CG12307	CG12307	uncharacterized protein	34584	Dmel\CG12307 | CG12307
FBgn0032377	CG14937	CG14937	uncharacterized protein	34591	Dmel\CG14937 | FBXO17 | CG14937
FBgn0020309	crol	CG14938	crooked legs	34592	CG14938 | Crol | Dmel\CG14938 | ORE-15 | anon-EST:Liang-1.74 | anon-EST:Liang-2.48 | clone 1.74 | clone 2.48 | croI | crol alpha | crol beta | crol gamma | l(2)04418 | l(2)s2346 | crol
FBgn0032378	CycY	CG14939	Cyclin Y	34593	CG14939 | Dcyclin Y | Dmel\CG14939 | anon-WO0118547.165 | i182 | CycY
FBgn0032381	Mal-B1	CG14934	Maltase B1	34597	CG14934 | Dmel\CG14934 | Drome_B1 | mal_B1 | Mal-B1
FBgn0032382	Mal-B2	CG14935	Maltase B2	34598	CG14935 | Dmel\CG14935 | Drome_B2 | FBgn0032382 | mal_B2 | Mal-B2
FBgn0032388	CG6686	CG6686	uncharacterized protein	34608	Dmel\CG6686 | SART1 | CG6686
FBgn0032393	Nfs1	CG12264	Nfs1 cysteine desulfurase	34613	CG12264 | CG12264-PA | CSE | Dmel\CG12264 | NFS1 | Nfs1
FBgn0032394	Hacd1	CG6746	3-hydroxyacyl-CoA dehydratase 1	34614	CG6746 | Dmel\CG6746 | HADC[CG6746] | hacd1 | Hacd1
FBgn0032397	Tom70	CG6756	Translocase of outer membrane 70	34618	CG6756 | Dmel\CG6756 | RE66761p | dtom70 | Tom70
FBgn0032398	CG6766	CG6766	uncharacterized protein	34619	Dmel\CG6766 | cg6766 | CG6766
FBgn0032399	CG6785	CG6785	uncharacterized protein	34620	Dmel\CG6785 | cg6785 | CG6785
FBgn0032400	CG6770	CG6770	uncharacterized protein	34621	CT21019 | Dmel\CG6770 | anon-WO02059370.25 | p8 | CG6770
FBgn0027505	Rab3-GAP	CG7061	Rab3 GTPase activating protein	34626	BcDNA:LD23336 | CG7061 | Dmel\CG7061 | rab3-GAP | Rab3-GAP
FBgn0003145	prd	CG6716	paired	34629	CG6716 | Dmel\CG6716 | PRD | Prd | pr | prd
FBgn0032407	Pex19	CG5325	Peroxin 19	34630	BEST:GH03076 | CG5325 | DmelPex19 | Dmel\CG5325 | PEX19 | Pex-19 | Pex19
FBgn0032408	CG6712	CG6712	uncharacterized protein	34631	Dmel\CG6712 | ORF2 | CG6712
FBgn0032409	Ced-12	CG5336	Ced-12	34633	CG5336 | Ced12 | Dced-12 | Dmel\CG5336 | ELMO | Elmo | ced-12 | ced12 | dCed-12 | dCed12 | dced-12 | dced12 | elmo | Ced-12
FBgn0015797	Rab6	CG6601	Rab6	34636	136/6 | AAF53168 | CG6601 | DRab6 | Dm Rab6 | DmRab6 | Dmel\CG6601 | Drab6 | O18334 | dRab6 | drab6 | l(2)08323 | rab6 | wrt | Rab6
FBgn0032422	atilla	CG6579	atilla	34647	CG6579 | Dmel\CG6579 | atilla
FBgn0000114	bru1	CG31762	bruno 1	34648	ARET | Aret | BcDNA:GM15173 | Bru | Bruno | CG31762 | CG6319 | Dm Bru | Dmel\CG31762 | NEST:bs01g04 | NEST:bs34h11 | aret | aret/bruno1 | arrest/Bruno | bru | bru-1 | bruno | ms(2)01284 | bru1
FBgn0041195	Pkd2	CG6504	Polycystic kidney disease 2	34651	AMO | Amo | CG6504 | Dmel\CG6504 | Dmpkd2 | PKD2 | TRPP | TRPP2 | amo | pkd2 | Pkd2
FBgn0043841	vir-1	CG31764	virus-induced RNA 1	34652	BEST:GH02216 | CG15493 | CG31764 | CG5453 | Dmel\CG31764 | Vir-1 | Vir1 | vir1 | vir-1
FBgn0032429	CG5446	CG5446	uncharacterized protein	34655	BcDNA:RE36920 | Dmel\CG5446 | CG5446
FBgn0020443	eRF3	CG6382	eukaryotic translation release factor 3	34658	CG6382 | DSUP35 | Dmel\CG6382 | Dsup35 | Elf | deRF3 | delf | dsup35 | elf | eRF3
FBgn0259176	bun	CG42281	bunched	34665	1550 | Bun | BunA | CG31857 | CG42281 | CG5461 | Dm_2L:60722 | Dmel\CG42281 | Dmel_CG31857 | Dmel_CG5461 | EP(2)0488 | TSC-22 | Tsc22 | bnc | l(2)00255 | l(2)02687 | l(2)05479 | l(2)06475 | l(2)k02903 | l(2)rI043 | shs | bun
FBgn0032444	CCT4	CG5525	Chaperonin containing TCP1 subunit 4	34674	CG5525 | Cct4 | Dmel\CG5525 | Q9VK69_DROME | TCP-1 | TCP1-delta | Tcp-1delta | Tcp1-delta | CCT4
FBgn0032445	CG6153	CG6153	uncharacterized protein	34675	6153 | Dmel\CG6153 | CG6153
FBgn0032451	spict	CG12292	spichthyin	34681	CG12292 | Dmel\CG12292 | Spict | spg6 | spict
FBgn0032453	CG6180	CG6180	uncharacterized protein	34683	Dmel\CG6180 | CG6180
FBgn0032454	CG5787	CG5787	uncharacterized protein	34684	Dmel\CG5787 | CG5787
FBgn0032455	Pih1D1	CG5792	PIH1 domain containing 1	34685	CG5792 | Dmel\CG5792 | Pih1d1 | Pih1D1
FBgn0032456	MRP	CG6214	Multidrug-Resistance like Protein 1	34686	ABCC1 | CG6214 | Dmel\CG6214 | MRP1 | Mrp | Mrp1 | dMRP | dMRP/CG6214 | dMRP1 | dmrp | lincRNA.123 | MRP
FBgn0032465	Yip1d1	CG12404	Yip1 domain-containing 1	34696	CG12404 | Dmel\CG12404 | Yip1 | Yip1d1
FBgn0032467	CG9934	CG9934	uncharacterized protein	34699	CG 9934 | Dmel\CG9934 | E4 B | UBE4B | UFD2b | Ube4b | dUfd2 | ufd2 | CG9934
FBgn0028965	A16	CG9933	A16	34700	CG9933 | Dmel\CG9933 | A16
FBgn0262160	CG9932	CG9932	uncharacterized protein	34701	Dmel\CG9932 | EP2317 | Ef4A | elF-4A | CG9932
FBgn0032472	CG9928	CG9928	uncharacterized protein	34704	BcDNA:RH70154 | CT27834 | Dmel\CG9928 | CG9928
FBgn0032474	DnaJ-H	CG9828	DnaJ homolog	34707	CG9828 | DNA J-H | DNAJ-H | Dmel\CG9828 | NEST:bs08d07 | dDnaJ-H | dHdj2 | dnaJ-H | DnaJ-H
FBgn0024291	Sirt1	CG5216	Sirtuin 1	34708	BEST:LD38188 | CG5216 | D.mel1 | DSir2 | Dmel\CG5216 | SIR2 | Sir2 | Sir2L | Sirt1/dSir2 | dSIR2 | dSir2 | dmSRT406 | dsir2 | l(2)05326 | sir2 | Sirt1
FBgn0032475	Sfmbt	CG16975	Scm-related gene containing four mbt domains	34709	CG16975 | Dmel\CG16975 | SFMBT | dSFMBT | dSfmbt | Sfmbt
FBgn0032476	CG5439	CG5439	uncharacterized protein	34710	Dmel\CG5439 | CG5439
FBgn0032477	CG5287	CG5287	uncharacterized protein	34711	Dmel\CG5287 | dAlg7 | CG5287
FBgn0032478	Rsph1	CG5458	Radial spoke head protein 1	34712	CG5458 | Dmel\CG5458 | dRSPH1 | Rsph1
FBgn0032479	CG16974	CG16974	uncharacterized protein	34713	CT35580 | Dmel\CG16974 | Dromel_CG16974_FBtr0080489_mORF | CG16974
FBgn0032480	Edem2	CG5682	ER degradation enhancer, mannosidase alpha-like 2	34714	CG5682 | Dmel\CG5682 | EDEM2 | dEDEM2 | edem2 | Edem2
FBgn0032481	CG16972	CG16972	uncharacterized protein	34715	Dmel\CG16972 | anon-WO0140519.52 | CG16972
FBgn0032482	Pect	CG5547	Phosphoethanolamine cytidylyltransferase	34716	CG5547 | Dmel\CG5547 | PECT | pect | Pect
FBgn0032485	CG9426	CG9426	uncharacterized protein	34719	Dmel\CG9426 | Ipp | CG9426
FBgn0027586	CG5867	CG5867	uncharacterized protein	34728	BcDNA:GH05536 | CT18390 | Dmel\CG5867 | CG5867
FBgn0032494	CG5945	CG5945	uncharacterized protein	34729	CT18564 | Dmel\CG5945 | cg5945 | CG5945
FBgn0032495	CG16820	CG16820	uncharacterized protein	34730	Dmel\CG16820 | cg16820 | CG16820
FBgn0264894	CG44085	CG44085	uncharacterized protein	34732	CG6043 | CG6108 | Dmel\CG44085 | Dmel_CG6043 | Dmel_CG6108 | CG44085
FBgn0028406	Drep4	CG9414	DNA fragmentation factor-related protein 4	34734	CAD | CG9414 | DREP-4 | DREP4 | Dmel\CG9414 | Drep-4 | Rep4 | dCAD | drep4 | Drep4
FBgn0032499	Uvrag	CG6116	UV-resistance associated gene	34735	CG6116 | Dmel\CG6116 | UVRAG | Vps38 | dUVRAG | uvrag | Uvrag
FBgn0051729	CG31729	CG31729	uncharacterized protein	34736	CG16823 | CG6263 | DmCG31729 | Dmel\CG31729 | P4-ATPase | CG31729
FBgn0032505	CG16826	CG16826	uncharacterized protein	34741	Dmel\CG16826 | CG16826
FBgn0032509	CG6523	CG6523	uncharacterized protein	34745	Dmel\CG6523 | Grx3 | Grx4 | CG6523
FBgn0032511	ND-B22	CG9306	NADH dehydrogenase (ubiquinone) B22 subunit	34747	CG9306 | Dmel\CG9306 | NI2M | Ndufb9 | ND-B22
FBgn0032512	Bdp1	CG9305	B double prime 1	34748	CG9305 | Dmel\CG9305 | Bdp1
FBgn0032514	CG9302	CG9302	uncharacterized protein	34750	Dmel\CG9302 | anon-WO0118547.80 | CG9302
FBgn0032515	loqs	CG6866	loquacious	34751	CG6866 | Dmel\CG6866 | LOQS | Loqs | Loqs-PD | LqPD | R3D1 | R3D1-L | R3D1-S | TRBP | cg6866 | dRax | loq | r3d1 | loqs
FBgn0032516	Ing5	CG9293	Inhibitor of growth family member 5	34752	CG9293 | Dmel\CG9293 | Ing5
FBgn0032518	RpL24	CG9282	Ribosomal protein L24	34754	CG9282 | Dmel\CG9282 | L24 | RL24_DROME | Rp L24 | Rpl24 | anon-EST:Posey242 | anon-EST:Posey37 | RpL24
FBgn0032521	CG7110	CG7110	uncharacterized protein	34757	Dmel\CG7110 | CG7110
FBgn0003983	Vm34Ca	CG9271	Vitelline membrane 34Ca	34758	CG9271 | Dmel\CG9271 | VM26A.1 | VM34C | VM34C.1 | VM34Ca | Vm34C | Vm34Cc | Vm34Ca
FBgn0032524	Hacd2	CG9267	3-hydroxyacyl-CoA dehydratase 2	34762	CG9267 | Dmel\CG9267 | HADC[CG9267] | Q9VJX8 | Hacd2
FBgn0023407	B4	CG9239	B4	34767	B4/Susi | BG:DS07660.4 | CG9239 | CG9260 | Dmel\CG9239 | Susi | n(2)05337 | B4
FBgn0259984	kuz	CG7147	kuzbanian	34772	11410 | 34Da | ADAM10 | BG:DS07660.3 | CG7147 | CT22079 | Dmel\CG7147 | GS11410 | KUZ | Kuz | br38 | l(2)03782 | l(2)34Da | l(2)br38 | l(2)c00136 | l(2)k01403 | l34Da | soy nut | kuz
FBgn0028513	CG9254	CG9254	uncharacterized protein	34773	BG:DS07660.1 | DS07660.1 | Dmel\CG9254 | CG9254
FBgn0028546	ics	CG9031	icarus	34774	BG:BACR48E02.4 | CG9031 | CT25926 | Dmel\CG9031 | Ics | RSU-1 | RSU1 | Rsu-1 | Rsu1 | ics
FBgn0028527	CG18507	CG18507	uncharacterized protein	34775	BG:DS01368.1 | DS01368.1 | Dmel\CG18507 | bg:ds01368 | CG18507
FBgn0028541	TM9SF4	CG7364	Transmembrane 9 superfamily protein member 4	34778	BG:DS00797.1 | CG16861 | CG7364 | Dmel\CG7364 | n(2)k07245 | phg1 | TM9SF4
FBgn0028540	CG9008	CG9008	uncharacterized protein	34779	BG:DS00797.2 | Dmel\CG9008 | CG9008
FBgn0024846	p38b	CG7393	p38b MAP kinase	34780	186F5S | BG:DS00797.3 | CG7393 | D-p38 | D-p38 MAPK | D-p38b | Dm p38b | Dmel\CG7393 | Dmp38b | Dp38 | Dp38b | ESTS:186F5S | MAPK | Mpk34C | P38 | anon-sts23 | dp38b | p38 | p38 MAPK | p38 beta | p38B | p38Kb | p38MAPK | p38beta | p38b
FBgn0028539	Eato	CG31731	Engulfment ABC Transporter in the ovary	34783	BG:DS00797.5 | CG31731 | CG7491 | CG7559 | D00797.5 | DS00797.5 | Dmel\CG31731 | Eato
FBgn0028538	Sec71	CG7578	Secretory 71	34785	BG:DS00797.7 | BIG1 | CG7578 | Dmel\CG7578 | sec71 | Sec71
FBgn0027844	CAH1	CG7820	Carbonic anhydrase 1	34786	BG:DS00941.1 | CAH | CG7820 | Dmel\CG7820 | Gh7 | CAH1
FBgn0001961	Arpc1	CG8978	Actin-related protein 2/3 complex, subunit 1	34793	34Dd | ARC-P41 | ARPC1 | ARPC1/p41 | Arc41 | ArcP41 | ArpC1 | BG:DS00941.7 | CG8978 | D-sop2 | DSop2 | Dmel\CG8978 | Dsop2 | Sop2 | Spo2 | arc41 | arpc1 | br32 | l(2)34Dd | l(2)Sop2 | l(2)br32 | p41 | p42 | sop | sop2 | sop2/arc41 | Arpc1
FBgn0026373	RpII33	CG7885	RNA polymerase II 33kD subunit	34796	152117_at | BG:DS00941.10 | CG7885 | D-rpII33 | Dmel\CG7885 | Pol II | Pol II RPII33 | PolII | PolIIo | RNA Pol II | RNA pol II | RNA polII | RNAP | RPB3 | Rbp3 | Rpb3 | Rpll33 | br17 | l(2)34Dg | l(2)br17 | l(2)k05605 | l34Dg | pol II | polII | rpII33 | rpb3 | RpII33
FBgn0028509	CenG1A	CG31811	Centaurin gamma 1A	34803	AGAP | BG:DS08220.1 | CG16866 | CG16867 | CG31811 | CG7982 | CenG1a | Dmel\CG31811 | cenG | cenG1A | cenG1a | ceng1A | CenG1A
FBgn0019890	Smg5	CG8954	Smg5 nonsense mediated mRNA decay factor	34804	BG:DS08220.2 | CG8954 | Dmel\CG8954 | SMG5 | anon-34Ea | dSMG5 | smg5 | Smg5
FBgn0028526	CG15293	CG15293	uncharacterized protein	34828	BG:DS01759.2 | CT35241 | Dmel\CG15293 | HL03474 | CG15293
FBgn0016930	Dyrk2	CG4551	Dual-specificity tyrosine phosphorylation-regulated kinase 2	34831	BG:DS01523.3 | CG4551 | DYRK | DYRK2 | Dm2 | DmDyrk2 | Dmel\CG4551 | dDYRK2 | smi35A | Dyrk2
FBgn0028916	CG33090	CG33090	uncharacterized protein	34835	BG:DS01068.2 | CG15287 | CG31837 | CG7469 | Dmel\CG33090 | CG33090
FBgn0261534	l(2)34Fc	CG7532	lethal (2) 34Fc	34838	A2 | BG:DS01068.5 | BcDNA:RE60882 | CG7532 | DS01068.5 | Dmel\CG7532 | anon-EST:ParkEST060 | br8 | l(2)br8 | l34Fc | l(2)34Fc
FBgn0015791	Rab14	CG4212	Rab14	34840	57H4T | AAF53390 | BG:DS01068.7 | CG4212 | DRAB14 | DRab14 | DmRab14 | Dmel\CG4212 | ESTS:57H4T | O18336 | Rab-r14 | anon-sts33 | rab14 | Rab14
FBgn0004858	elB	CG4220	elbow B	34844	BG:DS06238.3 | CG4220 | Dmel\CG4220 | ElB | Elb | Elbow | P10 | el | el[B] | elb | elbow | elB
FBgn0250844	CG4218	CG4218	uncharacterized protein	34848	BG:DS04641.8 | Dmel\CG4218 | anon-SAGE:Wang-118 | anon-SAGE:Wang-133 | CG4218
FBgn0003016	osp	CG3479	outspread	34850	BG:DS01486.5 | BG:DS01486.7 | BG:DS07721.2 | CG3479 | Dmel\CG3479 | alw | anon-WO02059370.75 | l(2)rJ571 | v(2)rJ571 | osp
FBgn0028870	CG4691	CG4691	uncharacterized protein	34856	BG:DS06874.1 | Dmel\CG4691 | anon-WO0140519.47 | CG4691
FBgn0013300	ProtA	CG4479	Protamine A	34866	BG:DS03431.2 | BcDNA:AT31403 | CG4479 | Dmel\CG4479 | MST35Ba | Mst35Ba | dProtA | mst35B | mst35Ba | mst35b | protA | ProtA
FBgn0013301	ProtB	CG4478	Protamine B	34867	BG:DS03431.3 | BcDNA:GH11850 | CG4478 | Dmel\CG4478 | MST35Bb | Mst35Bb | dProtB | mst35b | prot-B | protB | ProtB
FBgn0086711	mol	CG4482	moladietz	34872	35Bb | B1 | BG:DS01219.1 | CG15268 | CG4482 | Dmel\CG4482 | Mol | NIP | br3 | l(2)35Bb | l(2)SH1330 | l(2)SH2 1330 | l(2)br23 | l(2)br3 | l35Bb | nip | mol
FBgn0040228	DCTN5-p25	CG10846	Dynactin 5, p25 subunit	34873	BG:DS00929.1 | C4 | CG10846 | DCTN5 | DS00929.1 | Dmel\CG10846 | P25 | br2 | dyn-p25 | l(2)35Bf | l(2)br2 | p25 | DCTN5-p25
FBgn0028926	NC2beta	CG4185	Negative Cofactor 2beta	34875	BG:DS00929.3 | CG4185 | Dmel\CG4185 | Dr1 | NC2 beta | Nc2b | dDr1 | dNC2 | dNC2beta | NC2beta
FBgn0286027	Rnmt	CG3688	RNA guanine-7 methyltransferase	34877	BG:DS00929.5 | C2 | CG3688 | Dmel\CG3688 | RNA-guanine-7-methyltransferase | br9 | l(2)10408 | l(2)35Bd | l(2)br9 | Rnmt
FBgn0004837	Su(H)	CG3497	Suppressor of Hairless	34881	BG:DS00929.10 | C | CBF1 | CG3497 | CSL | D | Dmel\CG3497 | E(H) | FTZ-F2 | RBJK_DROME | RBP-J kappa | RBP-J[[Kappa]] | RBP-Jkappa | SU(H) | SUH | Su(h) | SuH | Su_H | anon-WO0257455.3 | br7 | dCSL | dRBP-JK | dRBP-J[[Kappa]] | dRBP-Jk | l(1)br7 | l(2)35Bh | l(2)br7 | l(2)k07904 | oss | su(H) | Su(H)
FBgn0000317	ck	CG7595	crinkled	34882	53D10S | BG:DS00929.11 | CG7595 | CK | D | D2 | DM7a | DMyoVIIa | Dm 35B | DmVIIA | DmVIIa | Dmel\CG7595 | Dro35B | ESTS:53D10S | Mhc35BC | Myo7A | Myo7B | MyoVIIA | anon-35Bb | br27 | ck/MyoVIIA | l(1)35Ca | l(2)07130 | l(2)35Ca | l(2)br27 | l35Ca | myoVIIA | myoVIIa | stc | stch | ck
FBgn0010422	TfIIS	CG3710	RNA polymerase II elongation factor	34883	BG:DS00929.12 | CG3710 | DmS-II | DmSII | Dmel\CG3710 | RnpSII | TFIIS | TFIISA | TFS-II | br52 | l(2)35Cf | l(2)35cF | l(2)br52 | l35Cf | TfIIS
FBgn0024183	vig	CG4170	vasa intronic gene	34885	BG:DS00929.13 | CG4170 | Dmel\CG4170 | EP(2)0812 | VIG | Vig | vig
FBgn0001978	stc	CG3647	shuttle craft	34888	151662_s_at | BG:DS04929.4 | BcDNA.LD22726 | BcDNA:LD22726 | CG3647 | Cf4 | Dmel\CG3647 | LD22726 | br33 | l(2)35Cb | l(2)SH1565 | l(2)SH2 1565 | l(2)br33 | l35Cb | stc
FBgn0028888	CG4168	CG4168	uncharacterized protein	34889	BG:DS03192.2 | Dmel\CG4168 | CG4168
FBgn0045842	yuri	CG31732	yuri gagarin	34894	BG:DS05639.1 | BG:DS07851.11 | CG11860 | CG12635 | CG31732 | Dmel\CG31732 | Yuri | yuri
FBgn0261268	Cul3	CG42616	Cullin 3	34896	BG:DS07851.2 | CG11861 | CG31829 | CG42616 | CUL-3 | CUL3 | Cul-3 | Cullin3 | DMcul-3 | Dmel\CG42616 | Dmel_CG11861 | Dmel_CG31829 | br34 | cul-3 | cul3 | dCul-3 | dCul3 | gft | gft/dCul-3 | guftagu | l(2)06430 | l(2)35Cd | l(2)br34 | l35Cd | mds | Cul3
FBgn0086691	UK114	CG15261	UK114	34897	BG:DS07851.3 | BcDNA:GM01181 | CG15261 | DUK 114 | DUK114 | Dmel\CG15261 | UK114
FBgn0002524	lace	CG4162	lace	34910	BG:DS01845.3 | CG4162 | Dmel\CG4162 | Lace | SPT | SPT-II | anon-EST:Posey289 | br36 | dSpt2 | l(2)35Dc | l(2)br36 | l35Dc | lace
FBgn0010382	CycE	CG3938	Cyclin E	34924	3938 | BG:DS07108.3 | CDI7 | CG3938 | CYCE | Cdi7 | Cyc | Cyc E | Cyc-E | CycEI | CyclE | CyeE | D-CycE | DmCycE | DmcycE | DmcyclinE | Dmel\CG3938 | br37 | cdi7 | cycE | cyclinE | cycline | dCycE | dm-cycE | fond | l(2)05206 | l(2)35Dd | l(2)br37 | l(2)k02514 | l(2)k02602 | l(2)k05007 | l35Dd | CycE
FBgn0001989	ND-B17	CG13240	NADH dehydrogenase (ubiquinone) B17 subunit	34925	BG:DS09217.1 | BcDNA:GM23292 | CG13240 | Dmel\CG13240 | NB7M | l(2)35Di | ND-B17
FBgn0001987	Gli	CG3903	Gliotactin	34927	BG:DS09217.3 | CG3903 | Dmel\CG3903 | gli | l(2)35Dg | l(2)br45 | n(2)k09033 | Gli
FBgn0028507	CG3793	CG3793	uncharacterized protein	34928	BG:DS09217.4 | Dmel\CG3793 | CG3793
FBgn0024734	PRL-1	CG4993	PRL-1 phosphatase	34952	BG:DS07473.3 | BcDNA:RE40268 | CG4993 | Dmel\CG4993 | PRL | PRL1 | PrL-1 | Prl-1 | dPRL-1 | prl-1 | PRL-1
FBgn0028515	EndoGI	CG4930	Endonuclease G inhibitor	34953	BG:DS07473.2 | CG4930 | Dmel\CG4930 | dEndoGI | endoGI | EndoGI
FBgn0001994	crp	CG7664	cropped	34956	35F(AT)[[17]] | AP-4 | AP4 | BG:DS02740.3 | CG7664 | Dmel\CG7664 | MS:35F.AT17 | bHLHe63 | dAP-4 | l(2)00232 | l(2)35Fd | l(2)SH1614 | l(2)SH2 1614 | l(2)k00809 | l(2)k03505 | crp
FBgn0028375	heix	CG5876	heixuedian	34961	124/1 | BG:DS02740.7 | CG5876 | Dmel\CG5876 | ipa-6d | l(2)35Fc | l(2)k12401 | heix
FBgn0028894	GMF	CG5869	Glia maturation factor	34963	BG:DS02740.9 | BcDNA:SD03793 | CG5869 | DS02740.9 | Dmel\CG5869 | dGMF | gmf | GMF
FBgn0015338	CG5861	CG5861	uncharacterized protein	34965	BG:DS02740.11 | Dmel\CG5861 | III | anon-35Fa | anon-35Fc | CG5861
FBgn0011708	Syx5	CG4214	Syntaxin 5	34966	BG:DS02740.12 | CG4214 | DmSyx5 | Dmel\CG4214 | II | SED5 | STX5 | SYN5 | Sed5 | Synx5 | Syx | Syx5A | anon-35Fb | anon-35Fd | dSed5 | dSed5p | dSyx5 | dsed5 | l(2)35Ff | sed5 | syn5 | syx5 | Syx5
FBgn0000339	cni	CG5855	cornichon	34967	BG:DS02740.13 | CG5855 | Cni | Dmel\CG5855 | IV | anon-35Fe | spnG | cni
FBgn0000250	cact	CG5848	cactus	34969	5848 | BG:DS02740.15 | CACT | CACTUS | CG5848 | Cact | Cactus | Dmel\CG5848 | Ikappa | NFkappabeta1A | cac | dip6 | fs(2)ltoRN48 | n(2)k17003 | cact
FBgn0000307	chif	CG5813	chiffon	34974	BG:DS09218.1 | BG:DS09218.2 | CG5813 | CG5817 | Chif | DS09218.1 | Dbf4 | Dmel\CG5813 | chf | fs(2)chiffon | chif
FBgn0025678	CaBP1	CG5809	calcium-binding protein 1	34976	AAL28897 | BG:DS09218.4 | CG5809 | CaBp1 | DmCaBP1 | Dmel\CG5809 | CaBP1
FBgn0020415	Idgf2	CG4475	Imaginal disc growth factor 2	34979	BG:DS02780.4 | CG4475 | DmIDGF2 | Dmel\CG4475 | IDGF | IDGF-2 | IDGF2 | idgf2 | Idgf2
FBgn0028523	CG5888	CG5888	uncharacterized protein	34980	BG:DS02780.1 | CT18477 | Dmel\CG5888 | CG5888
FBgn0020414	Idgf3	CG4559	Imaginal disc growth factor 3	34981	BG:DS02780.2 | CG4559 | DmIDGF3 | Dmel\CG4559 | IDGF | IDGF-3 | IDGF3 | idgf3 | lincRNA.163 | Idgf3
FBgn0032586	Tpr2	CG4599	Tetratricopeptide repeat protein 2	34984	BEST:LD24941 | CG4599 | Dmel\CG4599 | EU3220 | TPR2 | Tpr-2 | Trp2 | dTPR2 | dTpr2 | dtpr2 | dtrpr2 | tpr2 | Tpr2
FBgn0032587	CG5953	CG5953	uncharacterized protein	34985	Dmel\CG5953 | CG5953
FBgn0032588	CG5968	CG5968	uncharacterized protein	34986	BcDNA:AT27976 | Dmel\CG5968 | CG5968
FBgn0259735	mtgo	CG42389	miles to go	34987	CG13260 | CG13261 | CG31738 | CG42389 | CG4668 | CT15043 | CT15049 | Dmel\CG42389 | Dmel_CG13260 | Dmel_CG31738 | anon-EST:Liang-1.16 | clone 1.16 | mtgo
FBgn0032590	CG4631	CG4631	uncharacterized protein	34988	Dmel\CG4631 | CG4631
FBgn0261278	grp	CG17161	grapes	34993	1C | CG17161 | CHK1 | CHK1/Grapes | Chk1 | Dchk1 | DmChk1 | Dmel\CG17161 | Grp | Grp/DChk1 | Pk36A | Pk?1 | chk1 | dChk1 | grp(chk) | grps | l(2)k15102 | lemp | grp
FBgn0086907	Cyt-c-d	CG13263	Cytochrome c distal	34995	CG13263 | CYC | CYTC | Cyt C | Cyt c | Cyt-c1 | CytC | CytC-1 | CytC1 | Cytc | Cytc-d | DC3 | Dmel\CG13263 | bln | bs30f07.y1 | cyt c | cyt c-d | cyt-c-d | cyt.c | cyt.c-d | cytc-d | cytochrome c | dc3 | ms(2)04445 | pDMc02 | Cyt-c-d
FBgn0284248	Cyt-c-p	CG17903	Cytochrome c proximal	34996	CG17903 | CYC | CYC2 | Cyct-c-p | Cyt C | Cyt c | Cyt-c | Cyt-c2 | CytC | CytC-2 | Cytc | Cytc-p | DC4 | DMc01 | Dmel\CG17903 | cyt c | cyt c-p | cyt-c-p | cyt-c2 | cyt.c | cytC-p | cytochrome c | dCyt.C-p | dc4 | l(2)k13905 | pDMc01 | Cyt-c-p
FBgn0027779	VhaSFD	CG17332	Vacuolar H[+]-ATPase SFD subunit	34997	144191_at | ATP6V1H | CG17332 | Dmel\CG17332 | V-ATPase | V-type H+-ATPase | V1H | VA | vhaSFD | VhaSFD
FBgn0032596	Prosbeta4	CG17331	Proteasome beta4 subunit	34999	17331 | Beta-4 | CG17331 | Dmel\CG17331 | GC17331 | PSMB2 | Pros beta4 | Psmb2 | beta-4 | beta4 | Prosbeta4
FBgn0032597	CG17904	CG17904	uncharacterized protein	35000	Dmel\CG17904 | Nbp35 | Nubp1 | CG17904
FBgn0261068	LSm7	CG13277	Like Sm 7	35003	BcDNA:RH73529 | CG13277 | Dmel\CG13277 | LSM7 | Lsm7 | LSm7
FBgn0032600	BuGZ	CG17912	Bub3 interacting GLEBS and Zinc finger domain protein	35004	BcDNA:LD27810 | CG17912 | Dm_2L:87597 | Dmel\CG17912 | lincRNA.S1359 | BuGZ
FBgn0032601	yellow-b	CG17914	yellow-b	35005	CG17914 | Dmel\CG17914 | Yellow-b | yell-b | yellow-b
FBgn0264695	Mhc	CG17927	Myosin heavy chain	35007	Bsh | CG17927 | DROMHC | Dm II | DmMHC | Dmel\CG17927 | DroMII | Ifm(2)2 | Ifm(2)RU1 | MHC | MRP | Mhc36B | Mrp | MyHC | Myo | Myo6 | Nup | Sht | Stp | chr2L:16765388..16765564 | chr2L:16781880..16782040 | ifm(2)2 | ifm(2)RU1 | ifm(2)RU2 | l(2)36Ae | l(2)M66 | l(2)k10423 | mMHC | mhc | sMHC | Mhc
FBgn0000406	Cyt-b5-r	CG13279	Cytochrome b5-related	35008	CG13279 | Cyt-b | Cyt-b5 | Cytb | Cytb5 | Cytb5r | Dmel\CG13279 | TU-36B | TU36B | Cyt-b5-r
FBgn0032603	CG17928	CG17928	uncharacterized protein	35009	Dmel\CG17928 | anon-WO0118547.16 | CG17928
FBgn0022213	Cse1	CG13281	Chromosome segregation 1	35016	BcDNA:LD14270 | CAS | CG13281 | Cas | Dcas | Dmel\CG13281 | cas | dcas | l(2)k03902 | Cse1
FBgn0032614	CG13284	CG13284	uncharacterized protein	35021	Dmel\CG13284 | CG13284
FBgn0261671	tweek	CG42555	tweek	35026	CG15133 | CG15134 | CG42555 | CG42706 | CG4841 | Dmel\CG42555 | Dmel_CG15133 | Dmel_CG15134 | Dmel_CG4841 | Tweek | tweek
FBgn0026150	ApepP	CG6291	Aminopeptidase P	35029	AP-P | Apep[P] | CG6291 | DAP-P | Daminopep-p | Dmel\CG6291 | ApepP
FBgn0032629	beat-IIIc	CG15138	beaten path IIIc	35037	BcDNA:RE14414 | Beat-IIIC | Beat-IIIc | CG15138 | CG6365 | Dmel\CG15138 | beat IIIc | beat-IIIc
FBgn0032633	Lrch	CG6860	Leucine-rich-repeats and calponin homology domain protein	35041	CG6860 | CT21229 | Dmel\CG6860 | dLRCH | Lrch
FBgn0020503	CLIP-190	CG5020	Cytoplasmic linker protein 190	35042	CG5020 | CLIP190 | Clip- 190 | Clip-190 | Clip190 | D-CLIP-19 | D-CLIP-190 | D-CLIP-195 | D-CLIP-90 | D-Clip-190 | Dmel\CG5020 | CLIP-190
FBgn0032634	Rpb11	CG6840	Rpb11	35043	BcDNA:GM15177 | CG6840 | Dmel\CG6840 | RPB11 | Rpb11
FBgn0032635	CG15141	CG15141	uncharacterized protein	35044	BEST:LD24839 | Dmel\CG15141 | UBR7 | CG15141
FBgn0011274	Dif	CG6794	Dorsal-related immunity factor	35045	6794 | CG6794 | DIF | Dif2 | Dmel\CG6794 | dif | Dif
FBgn0260632	dl	CG6667	dorsal	35047	CG6667 | DL | Dl | Dmel\CG6667 | Dor | Dorsal | GSd447 | NFkappaB | anon-EST:GressD7 | d | dL | fs(2)k10816 | mat(2)dorsal | p65 | dl
FBgn0000183	BicD	CG6605	Bicaudal D	35051	BIC-D | BICD | Bic-D | Bic[D] | CG6605 | Dmel\CG6605 | almond | anon-EST:fe2A11 | BicD
FBgn0032640	Sgt	CG5094	small glutamine-rich tetratricopeptide containing protein	35052	CG5094 | Dmel\CG5094 | dsgt | Sgt
FBgn0286781	cass	CG6582	cassowary	35053	AAC-11 | Aac11 | Api5 | BcDNA.LD09852 | BcDNA:LD09852 | CG6582 | Dmel\CG6582 | bad | cas | l(2)k06710 | cass
FBgn0024689	fws	CG6549	four way stop	35054	CG6549 | COG5 | Cog5 | Dmel\CG6549 | FWS | Fws | anon-EST:Posey162 | anon-EST:Posey186 | dCOG5 | fws
FBgn0032643	GCS2beta	CG6453	Glucosidase 2 beta subunit	35056	CG6453 | Dmel\CG6453 | Q9VJD1_DROME | GCS2beta
FBgn0032644	CG5131	CG5131	uncharacterized protein	35057	Dmel\CG5131 | CG5131
FBgn0032646	mEFTs	CG6412	mitochondrial translation elongation factor Ts	35060	CG6412 | Dmel\CG6412 | mtEF-Ts | mEFTs
FBgn0262018	CadN2	CG42829	Cadherin-N2	35071	CG42829 | CG7527 | CT23007 | DN-Cad2 | DN-cad2 | DN-like | DNcad2 | DmNCad2 | Dmel\CG42829 | Dmel_CG7527 | N-Cad2 | NCad2 | Ncad2 | cadN2 | CadN2
FBgn0032656	CG5674	CG5674	uncharacterized protein	35072	Dmel\CG5674 | CG5674
FBgn0243486	rdo	CG15151	reduced ocelli	35077	CG15151 | CT35050 | Dmel\CG15151 | PFE | Rdo | rdo
FBgn0032666	CG5758	CG5758	uncharacterized protein	35083	Dmel\CG5758 | CG5758
FBgn0001301	kel	CG7210	kelch	35084	CG7210 | Dm.Ring_canal/KELC_DROME | Dmel\CG7210 | Kel | Kelch | kel
FBgn0041184	Socs36E	CG15154	Suppressor of cytokine signaling at 36E	35085	CG15154 | Dmel\CG15154 | SCOS36E | SOCS | SOCS36 | SOCS36E | SocS36E | Socs | Socs36e | anon-EST:Liang-2.2 | clone 2.2 | dSOCS | dmSocs36E | socs36E | socs36e | socs60E1 | Socs36E
FBgn0011559	Acp36DE	CG7157	Accessory gland protein 36DE	35096	A36DE | Acp | Acp36D | Acp36De | CG7157 | CT22109 | Dmel\CG7157 | anon-WO0140519.55 | Acp36DE
FBgn0000636	Fas3	CG5803	Fasciclin 3	35097	CG5803 | Dmel\CG5803 | FAS III | FAS3 | FASIII | Fas | Fas III | Fas-3 | Fas-III | FasIII | FasIIIface | FascIII | fas III | fas-III | fas3 | fasIII | fascIII | Fas3
FBgn0261597	RpS26	CG10305	Ribosomal protein S26	35098	CG10305 | Dmel\CG10305 | M(2)36F | M(2)S13 | M(2)m | M[[s]] | Rps26 | anon-EST:fe2A3 | l(2)04553 | l(2)36Fa | rpS26 | rpS31 | RpS26
FBgn0086707	ncm	CG12750	nucampholin	35099	CG12750 | Dmel\CG12750 | E-2a | NCM | l(2)SH0931 | l(2)SH2 0931 | ncm
FBgn0284256	bsf	CG10302	bicoid stability factor	35100	BSF | CG10302 | DmLRPPRC1 | DmLrpprc1 | Dmel\CG10302 | dmlrpprc1 | l(2)SH1181 | l(2)SH2 1181 | bsf
FBgn0032681	CG10283	CG10283	uncharacterized protein	35102	Dmel\CG10283 | CG10283
FBgn0032684	Ugt301D1	CG10178	UDP-glycosyltransferase family 301 member D1	35105	CG10178 | Dmel\CG10178 | UGT301D1 | Ugt301D1
FBgn0085370	Pde11	CG34341	Phosphodiesterase 11	35107	CG10231 | CG15159 | CG34341 | Dmel\CG34341 | Dmel_CG10231 | Dmel_CG15159 | PDE11 | pde11 | Pde11
FBgn0032688	CG15160	CG15160	uncharacterized protein	35109	Dmel\CG15160 | CG15160
FBgn0032689	CG10413	CG10413	uncharacterized protein	35111	Dmel\CG10413 | CG10413
FBgn0032690	CG10333	CG10333	uncharacterized protein	35112	DmPrp28 | DmRH19 | Dmel\CG10333 | cg10333 | CG10333
FBgn0032693	Cyp310a1	CG10391	Cyp310a1	35115	310a1 | CG10391 | Cyp310 | Cyp310a | Dmel\CG10391 | H | anon-EST:CL1d7 | cyp310a1 | Cyp310a1
FBgn0032694	MESR3	CG15162	Misexpression suppressor of ras 3	35116	CG15162 | Dmel\CG15162 | MESR3
FBgn0086909	CG31751	CG31751	uncharacterized protein	35118	CG15163 | CG15164 | Dmel\CG31751 | anon-ct | ct | CG31751
FBgn0005617	msl-1	CG10385	male-specific lethal 1	35121	CG10385 | Dmel\CG10385 | MSL | MSL-1 | MSL1 | Msl 1-3 | Msl-1 | Msl1 | i94 | km(2)B | kmB | mls-1 | msl | msl1 | msl-1
FBgn0032699	CG10383	CG10383	uncharacterized protein	35123	Dmel\CG10383 | CG10383
FBgn0032700	CG10338	CG10338	uncharacterized protein	35124	Dmel\CG10338 | CG10338
FBgn0032701	CG10341	CG10341	uncharacterized protein	35125	Dmel\CG10341 | CG10341
FBgn0032702	CG10376	CG10376	uncharacterized protein	35126	Dmel\CG10376 | PP2C | CG10376
FBgn0032703	CG10343	CG10343	uncharacterized protein	35127	Dmel\CG10343 | anon-WO0118547.123 | CG10343
FBgn0032704	Jwa	CG10373	Jwa	35128	CG10373 | Dmel\CG10373 | GH05842p | djwa | Jwa
FBgn0025608	Faf2	CG10372	Fas-associated factor 2	35129	CG10372 | Dmel\CG10372 | FFAF | Faf | GT#49 | Faf2
FBgn0032713	Ugt36D1	CG17323	UDP-glycosyltransferase family 36 member D1	35138	CG17323 | CT35071 | Dmel\CG17323 | UGT36D1 | Ugt36D1
FBgn0032715	CG17597	CG17597	uncharacterized protein	35140	Dmel\CG17597 | CG17597
FBgn0032717	CG10600	CG10600	uncharacterized protein	35142	Dmel\CG10600 | CG10600
FBgn0032720	mRpL13	CG10603	mitochondrial ribosomal protein L13	35145	CG10602 | CG10603 | Dmel\CG10603 | L13 | anon-EST:fe3C4 | mRpL13
FBgn0032721	CG10602	CG10602	uncharacterized protein	35146	Dmel\CG10602 | MRPL13 | mRpL13 | pepCG10602 | CG10602
FBgn0032723	ssp3	CG18397	short spindle 3	35149	CG10666 | CG18397 | Dmel\CG18397 | Ssp3 | ssp3
FBgn0032724	CG10428	CG10428	uncharacterized protein	35150	Dmel\CG10428 | CG10428
FBgn0032725	Nedd8	CG10679	Nedd8	35151	CG10679 | Dmel\CG10679 | NEDD8 | Nedd | dNEDD8 | nedd8 | Nedd8
FBgn0015772	Nak	CG10637	Numb-associated kinase	35154	CG10637 | Dmel\CG10637 | nak | Nak
FBgn0032729	L2HGDH	CG10639	L-2-hydroxyglutarate dehydrogenase	35156	CG10639 | Dmel\CG10639 | dL2HGDH | L2HGDH
FBgn0032731	Swip-1	CG10641	Swiprosin-1	35158	CG10641 | DSwip-1 | Dmel\CG10641 | EFhd2 | efhd | efhd2 | Swip-1
FBgn0032732	EMC5	CG15168	ER membrane protein complex subunit 5	35159	BcDNA:RE09053 | CG15168 | Dmel\CG15168 | emc5 | EMC5
FBgn0001202	hook	CG10653	hook	35169	CG10653 | Dmel\CG10653 | Hook | dHk | hk | hook
FBgn0086442	mib2	CG17492	mind bomb 2	35170	Be | CG17492 | D-mibl | Dmel\CG17492 | Mib-2 | i115 | l(2)37Be | mib1/2 | suelto | mib2
FBgn0032744	Ttc19	CG15173	Tetratricopeptide repeat domain 19	35172	CG15173 | Dmel\CG15173 | TTC19 | cg15173 | Ttc19
FBgn0263198	Acn	CG10473	Acinus	35173	Ba | CG10437 | CG10473 | Dmel\CG10473 | acn | dAcn | dacn | hkl | l(2)37Ba | Acn
FBgn0032746	CG10470	CG10470	uncharacterized protein	35174	B2 | Dmel\CG10470 | TU37B2 | TUB2 | TuB2 | anon-37B-2 | CG10470
FBgn0261396	Rpn3	CG42641	Regulatory particle non-ATPase 3	35176	CG10484 | CG42641 | DXA2_DROME | Dmel\CG42641 | Dmel_CG10484 | Dox | Dox-A2 | DoxA2 | RPN3 | S3 | l(2)37Bf | l(2)37Bf[+] | p58 | Rpn3
FBgn0032748	CG10492	CG10492	uncharacterized protein	35177	B1 | Dmel\CG10492 | TU37B1 | TuB1 | anon-37B-1 | CG10492
FBgn0002036	CG10561	CG10561	uncharacterized protein	35189	Anon-37Cs | C2 | Cs | Dmel\CG10561 | ORF1 | ORF2 | ORF3 | TU37C1 | TU37C2 | TuC1 | anon-37Cb | anon-37Cc | anon-37Cd | anon-37Cs | cs | l(2)37Cs | CG10561
FBgn0000422	Ddc	CG10697	Dopa decarboxylase	35190	5-HT | AADC | CG10697 | DDC | DdcDm | Dmel\CG10697 | ddc | fDDC | l(2)37Bl | l(2)37Ch | l(2)k02104 | Ddc
FBgn0086443	AsnRS	CG10687	Asparaginyl-tRNA synthetase	35194	Aats-asn | BcDNA:GH06451 | CG10687 | Ca | Dmel\CG10687 | NRS | l(2)37Ca | l(2)37Ca)E11 | l(2)E11 | AsnRS
FBgn0086446	DCTN6-p27	CG17347	Dynactin 6, p27 subunit	35195	CG17347 | Ce | DCTN6 | Dmel\CG17347 | P27 | l(2)37Ce | l(2)37Ce)E62 | l(2)E62 | DCTN6-p27
FBgn0086447	l(2)37Cg	CG10685	lethal (2) 37Cg	35196	CG10685 | Cg | Dmel\CG10685 | l(2)37Cg
FBgn0010300	brat	CG10719	brain tumor	35197	BRAT | Brat | CG10719 | Cf | Dmel\CG10719 | E60 | anon-37CDa | fs(2)ltoPM43 | l(2)37Cf | l(2)E60 | l(2)brat | lincRNA.S1565 | brat
FBgn0010309	pigeon	CG10739	pigeon	35200	CG10739 | Dmel\CG10739 | lio | pio | pigeon
FBgn0032773	fon	CG15825	fondue	35211	CG15825 | Dmel\CG15825 | FON | Fon | fon
FBgn0032774	CG17549	CG17549	uncharacterized protein	35212	Dmel\CG17549 | CG17549
FBgn0041789	Pax	CG31794	Paxillin	35215	CG18061 | CG18576 | CG31794 | CT40481 | CT42454 | DPaxillin | DPxn | DPxn37 | Dmel\CG31794 | Dpax | DpaxA | PAX | PDLP | Pxn | dPax | pax | Pax
FBgn0016675	Lectin-galC1	CG9976	Galactose-specific C-type lectin	35216	AC007082a | CG9976 | DL1 | Dgal-1 | Dmel\CG9976 | Lecti-galC1 | lectin-galC1 | Lectin-galC1
FBgn0032779	Alp12	CG16771	Alkaline phosphatase 12	35218	CG16771 | Dmel\CG16771 | Alp12
FBgn0032781	RtcB	CG9987	RtcB RNA ligase	35220	CG9987 | Dmel\CG9987 | Rtcb | RtcB
FBgn0032782	Rab9	CG9994	Rab9	35221	146494_at | CG9994 | DmRab9 | Dmel\CG9994 | rab9 | Rab9
FBgn0032783	CG10237	CG10237	uncharacterized protein	35222	Dmel\CG10237 | CG10237
FBgn0003346	RanGAP	CG9999	Ran GTPase activating protein	35223	CG9999 | CT28175 | Dmel\CG9999 | RGP1_DROME | Ran | RanGap | RanGap1 | Rangap | SD | Scl | Sd | Sd-RanGAP | Sd-RanGap | dRanGAP | ranGAP | ranGap | rangap | RanGAP
FBgn0284220	Top2	CG10223	Topoisomerase 2	35225	CG10223 | CHRAC | Dmel\CG10223 | TOP2 | TOPO II | TOPOII | TopII | Topo II | TopoII | dCHRAC | dTopoII | dmTopoII | suo | top2 | topo 2 | topo II | topoII | Top2
FBgn0032787	CG10195	CG10195	uncharacterized protein	35228	Dmel\CG10195 | CG10195
FBgn0032790	CG10194	CG10194	uncharacterized protein	35231	Dmel\CG10194 | CG10194
FBgn0032791	CG18094	CG18094	uncharacterized protein	35232	CG10048 | Dmel\CG18094 | CG18094
FBgn0002044	swm	CG10084	second mitotic wave missing	35235	CG10084 | Dmel\CG10084 | E1 | EC2-10 | S(Rux)2B | S(rux)2B | Swm | l(2)37Dh | l(2)E1 | swm
FBgn0032796	cyst	CG10188	cysts	35237	CG10188 | Dmel\CG10188 | cyst
FBgn0032799	CG10166	CG10166	uncharacterized protein	35240	Dmel\CG10166 | Dol-P-ManTase | dDPM | CG10166
FBgn0003231	ref(2)P	CG10360	refractory to sigma P	35246	CG10360 | Dmel\CG10360 | P62 | Ref(2)P | Ref(2)P/p62 | Ref(2)p | Ref(2P) | Ref2 | Ref2P | Ref2p | SQSTM1 | dP62 | p62 | p62/Ref(2)P | p63 | ref | ref(2)Pn | ref(2)Po2 | ref(2)p | ref2p | ref(2)P
FBgn0032805	CG10337	CG10337	uncharacterized protein	35247	Dmel\CG10337 | CG10337
FBgn0041180	Tep4	CG10363	Thioester-containing protein 4	35248	CG10363 | CT29102 | Dmel\CG10363 | TEP IV | TEP4 | TEP4mel | TEPIV | Tep IV | TepIV | dTEPIV | tep4 | tepIV | Tep4
FBgn0005672	spi	CG10334	spitz	35253	CG10334 | CT29014 | Dmel\CG10334 | EP(2)2378 | Spi | Spitz | anon-WO0118547.158 | l(2)01068 | l(2)37Fa | l(2)s3547 | s-spi | sSpi | spi
FBgn0032812	Hakai	CG10263	hakai	35256	CG10263 | Dmel\CG10263 | hakai | Hakai
FBgn0000464	Lar	CG10443	Leukocyte-antigen-related-like	35259	CG10443 | DLAR | DLar | Dlar | Dmel\CG10443 | LAR | PTP38A | Ptp38A | dlar | lar | Lar
FBgn0032815	CG10462	CG10462	uncharacterized protein	35260	BcDNA:SD07008 | Dmel\CG10462 | CG10462
FBgn0032817	CG10631	CG10631	uncharacterized protein	35262	Dmel\CG10631 | CG10631
FBgn0032818	CG10628	CG10628	uncharacterized protein	35263	Dmel\CG10628 | CG10628
FBgn0032819	CG10463	CG10463	uncharacterized protein	35264	Dmel\CG10463 | CG10463
FBgn0032820	fbp	CG31692	fructose-1,6-bisphosphatase	35265	CG10611 | CG31692 | Dmel\CG31692 | FbPase | fbp
FBgn0032821	CdGAPr	CG10538	Cd GTPase activating protein-related	35267	10538 | CG10538 | Dmel\CG10538 | FBgn 32821 | GAP | cdGAPr | d-CdGAPr | CdGAPr
FBgn0032822	CG10466	CG10466	uncharacterized protein	35268	Dmel\CG10466 | anon-WO0140519.255 | cg10466 | CG10466
FBgn0263873	sick	CG43720	sickie	35277	CG10662 | CG13958 | CG13959 | CG13960 | CG13961 | CG13964 | CG33316 | CG34343 | CG42589 | CG43720 | Dm_2L:104545 | Dmel\CG43720 | Dmel_CG10662 | Dmel_CG13958 | Dmel_CG13964 | Dmel_CG33316 | Dmel_CG34343 | Dmel_CG42589 | sick
FBgn0032833	COX4	CG10664	Cytochrome c oxidase subunit 4	35279	C-IV s.4 | CG10664 | COX | COX IV | COXIV | CX41 | CX42 | CcO IV | CoIV | Cox4 | CoxIV | Dmel\CG10664 | IV | cox4 | dCOX-IV | COX4
FBgn0032836	CG10680	CG10680	uncharacterized protein	35282	Dmel\CG10680 | CG10680
FBgn0264443	CG43861	CG43861	uncharacterized protein	35284	CG12508 | CG13966 | Dmel\CG43861 | Dmel_CG12508 | Dmel_CG13966 | CG43861
FBgn0003141	pr	CG16784	purple	35292	38B.9 | CG16784 | Dmel\CG16784 | PTPS | anon-38Bb | pr
FBgn0004374	neb	CG10718	nebbish	35293	38B.10 | 38B.12 | CG10718 | Dm0332 | DmKlp38B | DmNeb | Dmel\CG10718 | KIF 14 | KIF14 | KLP 38B | KLP-38B | KLP38B | Klp38 | Klp38B | Mot | Neb | klp38B | l(2)03552 | l(2)k00802 | l(2)k07614 | nebb | sl(2)ry | sl(2)ry3 | tio | neb
FBgn0032845	CG10747	CG10747	uncharacterized protein	35295	38B.13 | Dmel\CG10747 | CG10747
FBgn0032846	Pyroxd1	CG10721	Pyridine nucleotide-disulfide oxidoreductase domain 1	35296	38B.14 | CG10721 | Dmel\CG10721 | Pyroxd1
FBgn0032847	Taf13	CG10756	TBP-associated factor 13	35297	38B.15 | CG10756 | Dmel\CG10756 | TAF | TAF13 | TAF18 | TAF[[II]] | TAF[[II]]18 | TFIID | Taf18 | dTAF[[II]]18 | taf13 | Taf13
FBgn0011638	La	CG10922	La autoantigen-like	35305	38C.38 | BEST:LD24519 | CG10922 | D-La | DLa/SS-B | Dmel\CG10922 | dmLa | La
FBgn0015803	RtGEF	CG10043	Rho-type guanine nucleotide exchange factor	35306	38C.40 | ARHGEF7 | CG10043 | Dmel\CG10043 | DrhoGEF | DrtGEF | Pix | Rho/RacGEF | RhoGEF | beta-PIX | betaPIX | dPix | dpix | pix | rhoGEF | rtGEF | RtGEF
FBgn0032859	Arpc2	CG10954	Actin-related protein 2/3 complex, subunit 2	35311	38C.47 | ARC-P34 | ARC-p34 | ARPC2 | ARPC2/p34 | Arc-p34 | Arc-p34/Arpc2 | ArcP34 | CG10954 | Dmel\CG10954 | anon-WO0118547.154 | p34 | Arpc2
FBgn0263355	CG31688	CG31688	uncharacterized protein	35314	38C.49 | 38C.52 | CG11016 | CG11017 | CG11019 | CG18597 | CG31688-PA | Dmel\CG31688 | Dmel_CG11019 | CG31688
FBgn0032868	CG17472	CG17472	uncharacterized protein	35320	38D.23 | BcDNA:GH20534 | Dmel\CG17472 | CG17472
FBgn0032869	CG17470	CG17470	uncharacterized protein	35321	38D.25 | Dmel\CG17470 | anon-WO0140519.68 | anon-WO0153538.51 | CG17470
FBgn0032870	CG2608	CG2608	uncharacterized protein	35323	38D.26 | Dmel\CG2608 | CG2608
FBgn0261787	brun	CG2478	brunelleschi	35325	38D.28 | CG2478 | Dmel\CG2478 | TRAPPC9 | bru | brun
FBgn0051678	CG31678	CG31678	uncharacterized protein	35327	38D.30 | CG17465 | CG17466 | Dmel\CG31678 | CG31678
FBgn0086657	IKKepsilon	CG2615	I-kappaB kinase epsilon	35329	38D.31 | APTX7 | CG2615 | DIK2 | Dik2 | DmIKKepsilon | DmIKKepsilon/dIK2 | Dmel\CG2615 | Dmik2 | IK2 | IKK | Ik2 | Ik2/DmIKK | dIKK | dIKKepsilon | dik2 | ik2 | ikkepsilon | l(2)38Ea | IKKepsilon
FBgn0032876	Cen	CG1962	Centrocortin	35330	38E.1 | CG1962 | Dmel\CG1962 | cen | Cen
FBgn0014859	Hr38	CG1864	Hormone receptor-like in 38	35332	38E.3 | 38E.7 | CG1864 | DHR38 | Dhr38 | Dmel\CG1864 | HR38 | NR4A4 | dHR38 | dhr38 | hr38 | l(2)02306 | Hr38
FBgn0032879	CarT	CG9317	Carcinine transporter	35334	38E.10 | CG9317 | Dmel\CG9317 | carT | cart | CarT
FBgn0032880	TM9SF2	CG9318	Transmembrane 9 superfamily protein member 2	35335	38E.10 | CG9318 | Dmel\CG9318 | TM9SF2
FBgn0262743	Fs(2)Ket	CG2637	Female sterile (2) Ketel	35336	38E.11 | CG2637 | Dmel\CG2637 | Fs(2)Hon | Fs(2)Ketel | Fs(2)Sz6 | Fs(2)Sz7 | Fs(2)ket | Hon | IMPbeta1 | Impbeta | Ket | Ketel | Kpnb1 | MRE26 | dKap-beta | fs(2)Ket | fs(2)lo-B | fs(2)lto2 | fs(2)ltoHD43 | imp-beta | impbeta | ketel | kettle | Fs(2)Ket
FBgn0032881	Amacr	CG9319	Alpha-methylacyl-CoA racemase	35337	38E.13 | CG9319 | Dmel\CG9319 | Amacr
FBgn0032883	Rhau	CG9323	RHAU helicase	35339	38E.15 | CG9323 | DmDHX36 | DmRHAU | Dmel\CG9323 | RHAU | cg9323 | Rhau
FBgn0011202	dia	CG1768	diaphanous	35340	38E.16 | CG1768 | DIA | Dia | Dias | Dmel\CG1768 | l(2)k07135 | ms(2)04138 | dia
FBgn0032884	Pomp	CG9324	pomp	35342	38E.20 | CG9324 | Dmel\CG9324 | POMP | UMP1 | pomp | Pomp
FBgn0250785	vari	CG9326	varicose	35343	38E.21 | CG9326 | Dmel\CG9326 | Vari | l(2)03953 | l(2)03953b | l(2)38EFa | szar | vari
FBgn0032886	CG9328	CG9328	uncharacterized protein	35344	38E.22 | BEST:LD01639 | BcDNA:SD01241 | Dmel\CG9328 | LD01639 | CG9328
FBgn0032889	CG9331	CG9331	uncharacterized protein	35347	Dmel\CG9331 | CG9331
FBgn0051673	CG31673	CG31673	uncharacterized protein	35348	BcDNA:LD14730 | CCG31673 | CG9332 | Dmel\CG31673 | CG31673
FBgn0032897	CG9336	CG9336	uncharacterized protein	35355	BcDNA:RE71975 | Dmel\CG9336 | CG9336
FBgn0032899	CG9338	CG9338	uncharacterized protein	35357	BcDNA:GH07967 | Dmel\CG9338 | CG9338
FBgn0032900	CG14401	CG14401	uncharacterized protein	35358	Dmel\CG14401 | CG14401
FBgn0032901	sky	CG9339	skywalker	35359	CG14399 | CG9339 | CG9340 | Dmel\CG9339 | Sky | anon-WO0118547.455 | sky
FBgn0266369	Mtp	CG9342	Microsomal triacylglycerol transfer protein	35362	2L3637 | 2L4501 | CG9342 | CT3751 | Dmel\CG9342 | MTP | dMTP | mtp | Mtp
FBgn0032910	CG9265	CG9265	uncharacterized protein	35369	Dmel\CG9265 | CG9265
FBgn0284251	l(2)05287	CG12050	lethal (2) 05287	35374	CG12050 | Dmel\CG12050 | l(2)05287
FBgn0040297	Nhe2	CG9256	Na[+]/H[+] hydrogen exchanger 2	35376	CG9255 | CG9256 | DNhe2 | DmNHE2 | Dmel\CG9256 | Dnhe2 | NHE2 | dNhe2 | nhe2 | Nhe2
FBgn0023388	Dap160	CG1099	Dynamin associated protein 160	35378	CG1099 | DAP-160 | DAP160 | Dap160/intersectin | Dmel\CG1099 | dap160 | noncoding_4110 | p160 | Dap160
FBgn0032919	CG9253	CG9253	uncharacterized protein	35379	DmRH24 | Dmel\CG9253 | anon-EST:GressD10 | cg9253 | CG9253
FBgn0024371	E2f2	CG1071	E2F transcription factor 2	35381	CG1071 | Dmel\CG1071 | E2F | E2F2 | E2f | dE2F-2 | dE2F2 | dE2f2 | de2f2 | e2f2 | E2f2
FBgn0032921	Mpp6	CG9250	M-phase phosphoprotein 6	35382	BcDNA:RE45276 | CG9250 | Dmel\CG9250 | MPP6 | Mpps | dMPP6 | l(2)k16403 | mpp6 | Mpp6
FBgn0032923	Pld3	CG9248	Phospholipase D family member 3	35384	CG9248 | Dmel\CG9248 | dPLD3 | Pld3
FBgn0032924	Nbr	CG9247	Nibbler	35385	CG9247 | Dmel\CG9247 | nbr | Nbr
FBgn0032925	CG9246	CG9246	uncharacterized protein	35386	Dmel\CG9246 | CG9246
FBgn0032934	CG8679	CG8679	uncharacterized protein	35395	Dmel\CG8679 | dLEM3 | CG8679
FBgn0032935	Atg18b	CG8678	Autophagy-related 18b	35396	ATG18 | ATG18.2 | Atg18 | Atg18-like | CG8678 | Dmel\CG8678 | l(2)k09410 | Atg18b
FBgn0026577	CG8677	CG8677	uncharacterized protein	35397	BEST:LD14959 | BEST:LD19244 | Dmel\CG8677 | LD14959 | dRsf-1 | rsf-1 | CG8677
FBgn0261239	Hr39	CG8676	Hormone receptor-like in 39	35398	CG8676 | DHR30 | DHR39 | DHR39/Ftz-F1beta | Dmel\CG8676 | EP(2)2490 | FTZ-F1B | FTZ-F1beta | HR39 | HR39C | Hr-39 | NR5B1 | betaFTZ-E1 | dFTZ-F1beta | fs(2)04443 | fs(2)neo8 | ftz-F1beta | ftz-f1beta | i70 | Hr39
FBgn0021856	l(2)k14505	CG8674	lethal (2) k14505	35399	CG8674 | Dmel\CG8674 | l(2)k14505
FBgn0032938	CG8671	CG8671	uncharacterized protein	35400	Dmel\CG8671 | anon-WO0118547.182 | CG8671
FBgn0032940	Mondo	CG18362	mondo	35402	154826_at | CG18362 | ChREBP | Dmel\CG18362 | Mio | anon-39Da | bHLHd12 | dmondo | mio | mlx | mondo | Mondo
FBgn0032943	Tsp39D	CG8666	Tetraspanin 39D	35405	CG8666 | Dm.Tsp39D | Dmel\CG8666 | Tsp39D
FBgn0032946	nrv3	CG8663	nervana 3	35408	CG8663 | Dmel\CG8663 | JYbeta1 | Nrv3 | nervana3 | nrv3
FBgn0032949	Lamp1	CG3305	Lamp1	35411	CG3305 | Dmel\CG3305 | LAMP | LAMP1 | Lamp | Lamp-1 | dLAMP | dLamp | lamp1 | Lamp1
FBgn0032955	CG2201	CG2201	uncharacterized protein	35417	Dmel\CG2201 | CG2201
FBgn0022893	Df31	CG2207	Decondensation factor 31	35418	BEST:LD04967 | CG2207 | DF 31 | DF31 | Dmel\CG2207 | LD04967 | anon-EST:Liang-1.46 | anon-EST:Posey126 | anon-EST:fe1A4 | anon-WO0153538.53 | anon1A4 | clone 1.46 | l(2)k05815 | Df31
FBgn0032956	Cul2	CG1512	Cullin 2	35420	CG1512 | CUL2 | Cul-2 | Cullin2 | DMcul-2 | Dmel\CG1512 | cul-2 | cul2 | dCul2 | l(2)02074 | Cul2
FBgn0032957	CG2225	CG2225	uncharacterized protein	35421	Dmel\CG2225 | CG2225
FBgn0000559	eEF2	CG2238	eukaryotic translation elongation factor 2	35422	CG2238 | Dmel\CG2238 | EF-2 | EF-2b | EF2 | EF2B | EF2b | Ef2 | Ef2B | Ef2b | anon-EST:Liang-1.44 | chr2L:21668915..21669164 | clone 1.44 | eF2 | ef2b | eEF2
FBgn0086779	step	CG11628	steppke	35425	CG11628 | CG11633 | CYH1 | Dmel\CG11628 | GPH | GRP1 | GRP1/cytohesin 1 | Grp1 | Step | cytohesin/GRP1 | l(2)SH0323 | l(2)SH2 0323 | l(2)k08110 | stepk | step
FBgn0032961	CG1416	CG1416	uncharacterized protein	35426	Aha1 | Dmel\CG1416 | CG1416
FBgn0051612	CG31612	CG31612	uncharacterized protein	35427	CG11631 | CG11632 | Dmel\CG31612 | CG31612
FBgn0003866	tsh	CG1374	teashirt	35430	CG1374 | Dmel\CG1374 | T shirt | TSH | Tsh | ae | ae[l] | l(2)04319 | l(2)B4-2-12 | tsh
FBgn0032969	CG2528	CG2528	uncharacterized protein	35435	Dmel\CG2528 | lincRNA.224 | CG2528
FBgn0032974	CG3651	CG3651	uncharacterized protein	35440	Dmel\CG3651 | CG3651
FBgn0261802	CG42748	CG42748	uncharacterized protein	35442	CG15216 | CG15217 | CG6448 | Dmel\CG42748 | Dmel_CG15216 | Dmel_CG6448 | anon-WO0140519.28 | CG42748
FBgn0032979	Clamp	CG1832	Chromatin-linked adaptor for MSL proteins	35445	CG1832 | CLAMP | Dmel\CG1832 | clamp | Clamp
FBgn0259683	Ir40a	CG42352	Ionotropic receptor 40a	35449	CG42352 | CG5922 | CG5929 | DmelIR40a | Dmel\CG42352 | Dmel_CG5922 | Dmel_CG5929 | IR40a | Ir40a
FBgn0032986	CG3262	CG3262	uncharacterized protein	35452	Dmel\CG3262 | CG3262
FBgn0032987	RpL21	CG12775	Ribosomal protein L21	35453	BcDNA:RH06526 | CG12775 | Dmel\CG12775 | RPL21 | Rp L21 | anon-EST:Posey18 | anon-EST:Posey30 | RpL21
FBgn0032988	Tif-IA	CG3278	Tif-IA	35454	CG16938 | CG3278 | CG5951 | Dmel\CG3278 | TIF-1A | TIF-IA | TIf-IA | Tif-1A | Tif-1a | TifIA | dTIF-IA | tif1a | Tif-IA
FBgn0013348	TpnC41C	CG2981	Troponin C at 41C	35473	CG2981 | DmTnC1 | DmTpnC41C | DmTpnCIIIa | Dmel\CG2981 | TNC41C | TPNC | TnC | TnC1 | TnC41C | Tnc1 | TpnC IIIa | TpnC4 | TpnC41 | TpnCIIIa | TpnC41C
FBgn0033005	CG3107	CG3107	uncharacterized protein	35475	Dmel\CG3107 | CG3107
FBgn0026238	gus	CG2944	gustavus	35478	A11 | CG2944 | CG2946 | Dmel\CG2944 | GUS | Gus | dmSSB4 | i25 | gus
FBgn0033010	Atf6	CG3136	Atf6	35480	ATF6 | CG3136 | DM15 | Dmel\CG3136 | atf6 | Atf6
FBgn0053554	Nipped-A	CG33554	Nipped-A	35483	41Ah | CG10549 | CG2905 | CG33554 | Dmel\CG33554 | GroupV | Nip-A | NipA | Nipped A | Nipped[A] | TRA1 | TRRAP | Tra-1 | Tra1 | dTRRAP | dTra1 | dmTRRAP | l(2)41Ah | l(2)C123 | l(2)EMS34-12 | tra1 | Nipped-A
FBgn0033015	d4	CG2682	d4	35485	CG2682 | D4 | Dd4 | Dmel\CG2682 | dd4 | d4
FBgn0261403	sxc	CG10392	super sex combs	35486	BcDNA:GH04245 | CG10392 | DmOGT | Dmel\CG10392 | OGT | Ogt | P1201 | SXC | Sxc | dO-GnT | l(2)02637 | l(2)NC130 | ogt | sxc/Ogt | sxc
FBgn0033017	CG10465	CG10465	uncharacterized protein	35488	Dmel\CG10465 | CG10465
FBgn0033019	CG10395	CG10395	uncharacterized protein	35490	Dmel\CG10395 | mdcds_12730 | CG10395
FBgn0033020	COX4L	CG10396	Cytochrome c oxidase subunit 4-like	35491	BcDNA:AT07685 | CG10396 | COX IV | COXIV | CX41 | CX42 | Dmel\CG10396 | IV | cox4 | COX4L
FBgn0033021	CG10417	CG10417	uncharacterized protein	35492	Dmel\CG10417 | PP2Cg | CG10417
FBgn0286203	stw	CG42345	straw	35494	CG10398 | CG10408 | CG30437 | CG32838 | CG42345 | Dmel\CG42345 | Dmel_CG30437 | Dmel_CG32838 | Laccase2 | MCO2 | laccase2 | str | stw
FBgn0033028	hrm	CG11665	hermes	35499	CG11665 | Dmel\CG11665 | hrm
FBgn0027507	CG1344	CG1344	uncharacterized protein	35500	BcDNA:LD22679 | Dmel\CG1344 | CG1344
FBgn0033029	Not3	CG8426	CCR4-NOT transcription complex subunit 3	35501	CG8426 | CNOT3 | Dmel\CG8426 | NOT3 | NOT3.5 | NOT3/5 | dNot3 | l(2)NC136 | not3 | Not3
FBgn0033032	kune	CG1298	kune-kune	35504	CG1298 | Dmel\CG1298 | Kune | kune
FBgn0267978	ap	CG8376	apterous	35509	AP | Ap | Apt | CG8376 | Dmel\CG8376 | LIM | S-2a | Xa | blt | neuro | trw | ap
FBgn0033038	CG7791	CG7791	uncharacterized protein	35511	Dmel\CG7791 | CG7791
FBgn0266580	Gp210	CG7897	Glycoprotein 210 kDa	35512	CG14467 | CG7897 | Dm gp210 | Dmel\CG7897 | GP210 | Gp188 | gp188 | gp210 | gp210[[D]] | lyadi | Gp210
FBgn0025693	ZnT41F	CG11163	Zinc transporter 41F	35513	BEST:CK02137 | CG11163 | CK02137 | Dmel\CG11163 | ZNT41F | cg11163 | dZNT41F | dZnT41F | ZnT41F
FBgn0263855	BubR1	CG7838	Bub1-related kinase	35522	31/13 | BUB1 | BUBR1 | BcDNA:LD23835 | Bub1 | CG 7838 | CG7838 | DmBUB1 | DmBubRI | Dmbub1 | Dmel\CG7838 | bub1 | bubR1 | bubr1 | dBUB1 | l(2)k03113 | l(2)k06109 | mcl(2)Z1525 | BubR1
FBgn0002774	mle	CG11680	maleless	35523	CG11680 | Dmel\CG11680 | MLE | Mle | dDHX9 | mak | mll | mls | nap | nap[ts] | mle
FBgn0264959	Src42A	CG44128	Src oncogene at 42A	35524	CG14471 | CG44128 | CG7873 | DSrc42A | Dm SRC41 | DmHD-29 | Dmel\CG44128 | Dmel_CG14471 | Dmel_CG7873 | Dsrc41 | Dsrc42A | Dtk5 | HD-29 | SK2-4 | SRC 42A | SRC42A | Src | Src41 | Src42 | Src42a | Su(D-raf)1 | Su(Raf)1 | Su(phl)1 | Su1 | Tk5 | dSrc | dSrc42A | dtk-5 | dtk5 | l(2)k10108 | src | src42 | src42A | src42a | Src42A
FBgn0000043	Act42A	CG12051	Actin 42A	35526	42A | A | ACT2 | ACT2_DROME | AFFX-Dros-ACTIN_M_r_at | Act | Act42 | Act42a | Actin | Actin/BAP47 | ArpB | BAP47 | C | CG12051 | Dmel\CG12051 | act 42A | act42A | actin | actin-42A | Act42A
FBgn0033050	Pngl	CG7865	PNGase-like	35527	CG7865 | Dmel\CG7865 | PNGase | dNGLY1 | ngly1 | png1 | pngl | Pngl
FBgn0033052	SCAP	CG33131	SREBP cleavage activating protein	35529	CG14592 | CG33131 | CG8356 | Dmel\CG33131 | Scap | Scap_Dm | dSCAP | dScap | dscap | SCAP
FBgn0033055	Tbce	CG7861	Tubulin-specific chaperone E	35532	CG7861 | Dmel\CG7861 | TBCE | tbce | Tbce
FBgn0033062	Ars2	CG7843	Arsenic resistance protein 2	35539	CG7843 | Dmel\CG7843 | anon-WO0118547.166 | ars2 | Ars2
FBgn0000546	EcR	CG1765	Ecdysone receptor	35540	CG1765 | CG8347 | DEcR | Dhr23 | DmEcR | Dmel\CG1765 | ECR | ECR-C | EcR-A | EcR-B | EcR-B1 | EcR1b | EcRA | EcRB | EcRB-1 | EcRB1 | EcRC | EcdR | Ecr | Ecr1B | EcrB1 | NR1H1 | USP | Usp | anon-WO0229075.1 | dECR | dmEcR | ecr | lie | ms(2)06410 | ms(2)42A | snt | EcR
FBgn0263144	bin3	CG8276	bicoid-interacting protein 3	35552	Bin3 | CG8276 | Dmel\CG8276 | l(2)SH1014 | l(2)SH2 1014 | bin3
FBgn0286511	Pld	CG12110	Phospholipase D	35554	CG12110 | Dmel\CG12110 | PC-Pld | PLD | dPLD | dPld | pld | pld1 | Pld
FBgn0086655	jing	CG9397	jing	35555	1.28 | AEBP2 | CG9397 | CG9403 | CT9093 | Dmel\CG9397 | Dmel_CG9403 | Jing | l(2)01094 | l(2)22F3 | jing
FBgn0026761	Trap1	CG3152	Trap1	35559	AAN71071 | CG3152 | Dmel\CG3152 | TRAP1 | TRAP1dr | dtrap-1 | trap1 | Trap1
FBgn0033079	Fmo-2	CG3174	Flavin-containing monooxygenase 2	35561	CG3174 | DmFMO-2 | Dmel\CG3174 | Dmfmo2 | fmo2 | Fmo-2
FBgn0033086	CG9410	CG9410	uncharacterized protein	35568	Dmel\CG9410 | CG9410
FBgn0033087	Hsepi	CG3194	Heparan sulfate C5-epimerase	35569	CG3194 | Dmel\CG3194 | Hsepi
FBgn0033092	Rpp25	CG9422	Ribonuclease P/MRP subunit p25	35574	BcDNA:RE35072 | CG9422 | Dmel\CG9422 | Pop6 | Rpp25
FBgn0033093	CG3270	CG3270	uncharacterized protein	35575	Dmel\CG3270 | CG3270
FBgn0259483	Mob4	CG3403	MOB kinase activator 4	35576	CG3403 | DMob4 | Dmel\CG3403 | Dmob4 | MOB4 | dMob4 | dmob4 | Mob4
FBgn0014009	Rab2	CG3269	Rab2	35577	CG3269 | DRAB2 | DRab2 | DmRab2 | Dmel\CG3269 | Drab2 | O18333 | rab2 | Rab2
FBgn0028579	phtf	CG3268	phtf	35583	BcDNA.GH08636 | BcDNA:GH08636 | CG3268 | Dmel\CG3268 | d-phtf | phtf
FBgn0027066	Eb1	CG3265	Eb1	35584	BcDNA.LD08743 | BcDNA:LD08743 | CG3265 | Dm EB1 | DmEB1 | Dmel\CG3265 | EB-1 | EB1 | S(DmcycE[JP])2.5 | anon-EST:Liang-2.33 | anon-EST:Liang-2.52 | clone 2.33 | clone 2.52 | dEB-1 | dEB1 | dEb1 | dmEB1 | eb1 | l(2)04524 | l(2)4524 | Eb1
FBgn0033100	CG3420	CG3420	uncharacterized protein	35585	BcDNA:RE40412 | Dmel\CG3420 | CG3420
FBgn0033101	CG9436	CG9436	uncharacterized protein	35586	Dmel\CG9436 | CG9436
FBgn0014028	SdhB	CG3283	Succinate dehydrogenase, subunit B (iron-sulfur)	35590	CG3283 | CII-SDHB | DHSB | Dmel\CG3283 | Ip | SDH | SDH-B | SDH-IP | SDH-Ip | SDHb | Sdhb | sdhB | SdhB
FBgn0265003	koi	CG44154	klaroid	35594	BEST:LD11166 | CG18584 | CG3287 | CG44154 | Dmel\CG44154 | Dmel_CG18584 | Dmel_CG3287 | Koi | n(2)09967 | koi
FBgn0265935	coro	CG9446	Coronin	35596	CG9446 | Dmel\CG9446 | l(2)k08011 | coro
FBgn0033117	CG3358	CG3358	uncharacterized protein	35604	Dmel\CG3358 | CG3358
FBgn0033121	Cyp6u1	CG3567	Cyp6u1	35608	6u1 | CG3567 | Dmel\CG3567 | Cyp6u1
FBgn0022960	vimar	CG3572	visceral mesodermal armadillo-repeats	35609	CG3572 | Dmel\CG3572 | Vimar | anon-EST:Posey213 | l(2)k16722 | vimar
FBgn0033122	CG17002	CG17002	uncharacterized protein	35610	Dmel\CG17002 | CG17002
FBgn0050159	CG30159	CG30159	uncharacterized protein	35611	CG3364 | Dmel\CG30159 | CG30159
FBgn0029507	Tsp42Ed	CG12846	Tetraspanin 42Ed	35613	BcDNA:GH07074 | CG12846 | Dm.Tsp42Ed | Dmel\CG12846 | GH07074 | Tsp42E | Tsp42Ed
FBgn0029506	Tsp42Ee	CG10106	Tetraspanin 42Ee	35614	BcDNA:LD16071 | CG10106 | Dm.Tsp42Ee | Dmel\CG10106 | anon-WO0118547.151 | Tsp42Ee
FBgn0033127	Tsp42Ef	CG12845	Tetraspanin 42Ef	35615	CG12845 | Dm.Tsp42Ef | Dmel\CG12845 | Tsp42Ef
FBgn0033128	Tsp42Eg	CG12142	Tetraspanin 42Eg	35616	BcDNA:GM06962 | CG12142 | Dm.Tsp42Eg | Dmel\CG12142 | Tsp42Eg
FBgn0033130	Tsp42Ei	CG12843	Tetraspanin 42Ei	35618	CG12843 | Dm.Tsp42Ei | Dmel\CG12843 | Tsp42EI | Tsp42Ei
FBgn0033132	Tsp42Ej	CG12143	Tetraspanin 42Ej	35620	CG12143 | Dm.Tsp42Ej | Dmel\CG12143 | Sun | sun | tsp42ej | Tsp42Ej
FBgn0033134	Tsp42El	CG12840	Tetraspanin 42El	35622	CG12840 | Dm.Tsp42El | Dmel\CG12840 | Tsp42E1 | anon-EST:Posey244 | Tsp42El
FBgn0016032	lbm	CG2374	late bloomer	35623	CG2374 | Dm.Tsp42Em | Dmel\CG2374 | Ibm | LBM | Lbm | lbl | lbm
FBgn0027558	Pgant3	CG4445	Polypeptide N-Acetylgalactosaminyltransferase 3	35627	BcDNA:GH09147 | CG4445 | Dmel\CG4445 | anon-WO0118547.119 | pgant3 | Pgant3
FBgn0033141	CG12831	CG12831	uncharacterized protein	35631	Dmel\CG12831 | CG12831
FBgn0033153	Gadd45	CG11086	Growth arrest and DNA damage-inducible 45	35646	BcDNA:RH70774 | CG11086 | D-GADD45 | Dmel\CG11086 | GADD45 | GG1086 | gadd45 | Gadd45
FBgn0033159	Dscam1	CG17800	Down syndrome cell adhesion molecule 1	35652	43Bc | CG17800 | CT39257 | DSCAM | DScam | DmDscam | Dm_2R:13579 | Dm_2R:13612 | Dmel\CG17800 | DsCam | Dscam | Dscam-hv | Dsm | Neu1 | dScam | dscam | dscam1 | l(2)05518 | l(2)43Bc | p270 | Dscam1
FBgn0033160	Dhx15	CG11107	DEAH-box helicase 15	35654	CG11107 | DHX15 | Dmel\CG11107 | anon-EST:Liang-1.18 | cg11107 | clone 1.18 | Dhx15
FBgn0283450	Glo1	CG1707	Glyoxalase 1	35656	CG1707 | Dmel\CG1707 | glo1 | Glo1
FBgn0033166	Eaf	CG11166	ELL-associated factor	35660	CG11166 | CG1706 | Dmel\CG11166 | EP(2)2475 | LD35207 | dEaf | Eaf
FBgn0025885	Inos	CG11143	myo-inositol-1-phosphate synthase	35671	CG11143 | Dmel\CG11143 | INOS | bs36h12.y1 | Inos
FBgn0033177	CG11141	CG11141	uncharacterized protein	35672	Dmel\CG11141 | CG11141
FBgn0033178	CG11127	CG11127	uncharacterized protein	35673	Dmel\CG11127 | CG11127
FBgn0033179	p47	CG11139	p47	35674	CG11139 | Dmel\CG11139 | anon-WO0118547.216 | dp47 | p47
FBgn0033183	CG1620	CG1620	uncharacterized protein	35678	146745_at | Dmel\CG1620 | CG1620
FBgn0261397	didum	CG2146	dilute class unconventional myosin	35680	43CD | CG2146 | Didum | DmV | Dmel\CG2146 | M5 | MYOV | Myo1C | Myo5 | MyoV | MyoV43CD | NEST:bs14c05 | NMC7 | dmM5 | myoV | soy | didum
FBgn0033184	mEFTu2	CG12736	mitochondrial translation elongation factor Tu 2	35681	CG12736 | Dmel\CG12736 | EF-Tu2 | mEFTu2
FBgn0033185	CG1603	CG1603	uncharacterized protein	35683	Dmel\CG1603 | CG1603
FBgn0033188	Drat	CG1600	Death resistor Adh domain containing target	35687	CG1600 | Dmel\CG1600 | Drat
FBgn0264294	Cyt-b5	CG2140	Cytochrome b5	35688	1857 | BcDNA:GH02503 | BcDNA:RE66521 | CG2140 | CYT-B5 | CYTB5 | Dmel\CG2140 | dpld | l(2)01857 | l(2)k00107 | Cyt-b5
FBgn0033190	Gpo2	CG2137	Glycerophosphate oxidase 2	35689	146747_at | CG2137 | Dmel\CG2137 | GPO | GPO-2 | Gpo | alpha-GPO | gpo-2 | Gpo2
FBgn0033191	CG1598	CG1598	uncharacterized protein	35690	BEST:GH10483 | BcDNA:GM18141 | Dmel\CG1598 | gh10483 | CG1598
FBgn0033192	Corin	CG2105	corin	35691	CG2105 | Dmel\CG2105 | SP75 | corin | Corin
FBgn0050499	Rpe	CG30499	Ribulose-5-phosphate-3-epimerase	35692	CG1364 | CG30499 | Dmel\CG30499 | Rpe
FBgn0033194	Vps13	CG2093	Vacuolar protein sorting 13	35693	BEST:LD02743 | CG2093 | Dmel\CG2093 | Vps13
FBgn0033195	CG1360	CG1360	uncharacterized protein	35695	Dmel\CG1360 | CG1360
FBgn0033196	CG1358	CG1358	uncharacterized protein	35697	Dmel\CG1358 | CG1358
FBgn0263077	CG43340	CG43340	uncharacterized protein	35698	BcDNA:GH02712 | BcDNA:HL07907 | CG17983 | CG17984 | CG2080 | CG2088 | CG30492 | CG30494 | CT6764 | Dmel\CG43340 | Dmel_CG30492 | Dmel_CG30494 | CG43340
FBgn0028687	Rpt1	CG1341	Regulatory particle triple-A ATPase 1	35701	1341 | CG1341 | Dm_Rpt1 | Dmel\CG1341 | Dmp48B | Q7KMQ0_DROME | S7 | anon-WO0118547.90 | dRpt1 | l(2)05643 | l(2)43Ed | p48B | Rpt1
FBgn0033199	CG17985	CG17985	uncharacterized protein	35702	Dmel\CG17985 | CG17985
FBgn0050491	CG30491	CG30491	uncharacterized protein	35704	CG17986 | CG2074 | Dmel\CG30491 | CG30491
FBgn0033203	CG2070	CG2070	uncharacterized protein	35706	Dmel\CG2070 | CG2070
FBgn0033204	CG2065	CG2065	uncharacterized protein	35707	Dmel\CG2065 | CG2065
FBgn0033205	CG2064	CG2064	uncharacterized protein	35708	BcDNA:SD07613 | Dmel\CG2064 | CG2064
FBgn0033206	DCTN4-p62	CG12042	Dynactin 4, p62 subunit	35709	CG12042 | DCTN4 | Dmel\CG12042 | P62 | p62 | DCTN4-p62
FBgn0033208	mRpL52	CG1577	mitochondrial ribosomal protein L52	35711	BcDNA:RH01479 | CG1577 | Dmel\CG1577 | MRP-L52 | rpl-52 | rpl52 | mRpL52
FBgn0033209	CG12107	CG12107	uncharacterized protein	35712	Dmel\CG12107 | CG12107
FBgn0033212	LRR	CG1399	Leucine-rich repeat	35715	CG1399 | CG1576 | Dmel\CG1399 | Dmel\LRR | LRR
FBgn0003733	tor	CG1389	torso	35717	CG1389 | Dmel\CG1389 | TOR | Tor | Torso | dTor | splc | tor
FBgn0033221	CG12825	CG12825	uncharacterized protein	35726	Dmel\CG12825 | dmCG12825 | CG12825
FBgn0001091	Gapdh1	CG12055	Glyceraldehyde 3 phosphate dehydrogenase 1	35728	BEST:GH12586 | CG12055 | Dmel\CG12055 | GA3PDH | GADPH | GAP | GAPDH | GAPDH I | GAPDH-1 | GAPDH1 | GAPDHI | Gapd | Gapdh | Gapdh-1 | Gapdh43E | gapdh | gapdh-1 | gapdh1 | gh12586 | Gapdh1
FBgn0033224	Nop17l	CG1553	Nop17 like	35730	CG1553 | Dmel\CG1553 | nop17l | Nop17l
FBgn0003317	sax	CG1891	saxophone	35731	Bkr43E | Brk43E | CG1891 | Dmel\CG1891 | SAX | STK-B | Sa | Sax | sax
FBgn0033226	puml	CG1882	pummelig	35733	5 | CG1882 | CGI-58 | DmABHD4 | Dmel\CG1882 | puml
FBgn0033229	CG12822	CG12822	uncharacterized protein	35737	CG12822-PA | Dmel\CG12822 | CG12822
FBgn0085390	Dgk	CG34361	Diacyl glycerol kinase	35738	CG12820 | CG1535 | CG18654 | CG34361 | DGKb | Dmel\CG34361 | Dmel_CG12820 | Dmel_CG18654 | dDGK | dgk | Dgk
FBgn0033232	CG12159	CG12159	uncharacterized protein	35741	Dmel\CG12159 | CG12159
FBgn0015509	Cul1	CG1877	Cullin 1	35742	CG1877 | CUL1 | Cul-1 | Cullin-1 | Cullin1 | Dmel\CG1877 | Lin-19 | Lin19 | Q9V312 | cul-1 | cul1 | dCUL1 | dCul-1 | dCul1 | dmCUL1 | l(2)02074 | l(2)k01207 | lin 19 | lin-19/cul-1 | lin19 | lin19-like | Cul1
FBgn0026393	Or43b	CG17853	Odorant receptor 43b	35743	25A.1/43 | 43b | AN7 | CG17853 | DOR25A.1 | DOR81 | Dmel\CG17853 | OR43b | Or25A.1 | Or43b
FBgn0033233	Kdm4A	CG15835	Lysine (K)-specific demethylase 4A	35744	CG15835 | Dmel\CG15835 | JMJD2AKDM4A | KDM4A | dJMJD2(1) | dKDM4A | dkdm4a | kdm4a | Kdm4A
FBgn0023171	rnh1	CG8729	ribonuclease H1	35746	74/9 | CG8729 | Dmel\CG8729 | RNase H1 | RnH1 | l(2)43F1-5 | l(2)43Fa | l(2)k07409 | l(2)k07624 | rnhl | rnh1
FBgn0026722	drosha	CG8730	drosha	35747	CG8730 | DROSHA | Dmel\CG8730 | Drosha | drosha
FBgn0033235	CG8728	CG8728	uncharacterized protein	35748	Dmel\CG8728 | CG8728
FBgn0033236	CG14764	CG14764	uncharacterized protein	35749	CG2923 | Dmel\CG14764 | CG14764
FBgn0033241	CG2915	CG2915	uncharacterized protein	35754	Dmel\CG2915 | CG2915
FBgn0027548	nito	CG2910	spenito	35756	BcDNA:GH11110 | CG2910 | Dm44A/spenito | DmSSp | Dmel\CG2910 | Nito | SSLP | Spenito | cg2910 | dOTT | nito
FBgn0033243	CG14763	CG14763	uncharacterized protein	35757	Dmel\CG14763 | CG14763
FBgn0033244	CG8726	CG8726	uncharacterized protein	35758	Dmel\CG8726 | CG8726
FBgn0027054	CSN4	CG8725	COP9 signalosome subunit 4	35759	CG8725 | CH4 | Cops4 | Csn4 | DCH4 | Dch4 | Dmel\CG8725 | csn4 | l(2)k08018 | CSN4
FBgn0033246	ACC	CG11198	Acetyl-CoA carboxylase	35761	A1Z784_DROME | ACoT | Acc | CG11198 | CG8723 | DmACC | Dmel\CG11198 | FBgn0043811 | acc | dACC | ACC
FBgn0033247	Nup44A	CG8722	Nucleoporin at 44A	35762	CG8722 | Dmel\CG8722 | FBgn 33247 | Nup44A/Seh1 | SEH1 | Seh1 | nup44A | seh1 | Nup44A
FBgn0013307	Odc1	CG8721	Ornithine decarboxylase 1	35766	CG8721 | Dmel\CG8721 | Odc-1 | dodc1 | Odc1
FBgn0033250	CG14762	CG14762	uncharacterized protein	35768	CT34565 | Dmel\CG14762 | CG14762
FBgn0033252	CG12769	CG12769	uncharacterized protein	35770	Dmel\CG12769 | CG12769
FBgn0020279	lig	CG8715	lingerer	35771	CG8715 | Dmel\CG8715 | lig
FBgn0025469	slv	CG8717	saliva	35773	CG8717 | Dmel\CG8717 | slv
FBgn0028563	sut1	CG8714	sugar transporter 1	35774	CG8714 | Dmel\CG8714 | Sut-1 | Sut1 | sut1
FBgn0033257	sand	CG8713	sandman	35777	CG8713 | Dmel\CG8713 | anon-WO0109301.39 | anon-WO0109301.40 | anon-WO0109301.41 | anon-WO0109301.42 | anon-WO0109301.43 | anon-WO0109301.44 | anon-WO0109301.45 | anon-WO0109301.46 | anon-WO0109301.5 | sand
FBgn0033259	Tmem63	CG11210	Transmembrane protein 63	35779	CG11210 | CT31310 | Dmel\CG11210 | TMEM63 | Tmem63
FBgn0033260	Cul4	CG8711	Cullin 4	35780	CG8711 | CUL4 | Cul-4 | Cullin4 | DMcul-4 | Dmel\CG8711 | cul-4 | cul4 | dCul4 | Cul4
FBgn0033261	udd	CG18316	under-developed	35781	CG18316 | Dmel\CG18316 | Udd | udd
FBgn0050372	Asap	CG30372	ArfGAP with SH3 domain, ankyrin repeat and PH domain	35783	ASAP | ASAP1 | Asap1 | CG14758 | CG2226 | CG30372 | Dmel\CG30372 | dAsap | Asap
FBgn0033264	Nup50	CG2158	Nucleoporin 50kD	35784	CG2158 | Dmel\CG2158 | NUP50 | Nup | nup50 | Nup50
FBgn0033265	coil	CG8710	coilin	35785	CG8710 | Coilin | Dmel\CG8710 | coil
FBgn0033266	Socs44A	CG2160	Suppressor of Cytokine Signaling at 44A	35786	CG2160 | Dmel\CG2160 | SOCS | SOCS44A | Socs44E | Socs44a | dmSocs44A | socs42A | socs44A | Socs44A
FBgn0005648	Pabp2	CG2163	Pabp2	35788	CG2163 | Dmel\CG2163 | PABP2 | PABPN1 | ROX2 | Rox2 | dpabII | pAbp2 | pabp2 | rox2 | Pabp2
FBgn0033268	Obp44a	CG2297	Odorant-binding protein 44a	35789	44a | CG2297 | DmelObp44a | Dmel\CG2297 | anon-EST:ParkEST107 | bs11e05.y1 | obp44a | Obp44a
FBgn0263593	Lpin	CG8709	Lipin	35790	CG8709 | DLpin | DmLpin | Dmel\CG8709 | EP2431 | LIPIN | anon-WO0118547.133 | dLipin | Lpin
FBgn0033272	RagC-D	CG8707	Ras-related GTP binding C/D	35793	CG8707 | Dmel\CG8707 | Gtr2 | RagC | dRagC | ragC | RagC-D
FBgn0033274	CG14757	CG14757	uncharacterized protein	35797	146793_at | Dmel\CG14757 | CG14757
FBgn0053087	LRP1	CG33087	LDL receptor protein 1	35799	CG30368 | CG33087 | CG8706 | CT9297 | Dm CG33087 | Dmel\CG33087 | LDLR | Lrp1 | lrp1 | LRP1
FBgn0013726	pnut	CG8705	peanut	35801	CG8705 | Dmel\CG8705 | E(sina)44C | E(sina)8 | PNUT | Peanut | Pnut | anon-EST:Liang-2.18 | clone 2.18 | dSEPT7 | l(2)02502 | pnut
FBgn0033280	CG12126	CG12126	uncharacterized protein	35805	BcDNA:AT16918 | Dmel\CG12126 | CG12126
FBgn0050362	boly	CG30362	borrelly	35809	CG2149 | CG30362 | Dmel\CG30362 | NEST:bs34d07 | boly
FBgn0033285	CG18449	CG18449	uncharacterized protein	35810	Dmel\CG18449 | CG18449
FBgn0033286	CG2127	CG2127	uncharacterized protein	35811	Dmel\CG2127 | NEST:bs19a07 | anon-WO0140519.25 | bs19a07.y1 | CG2127
FBgn0033287	CG8701	CG8701	uncharacterized protein	35812	Dmel\CG8701 | anon-WO0140519.78 | CG8701
FBgn0028836	CSN7	CG2038	COP9 signalosome subunit 7	35816	CG2038 | CH7 | CSN7b | Csn7 | Dch7 | Dmel\CG2038 | csn7 | CSN7
FBgn0002570	Mal-A1	CG8696	Maltase A1	35824	CG8696 | Dmel\CG8696 | Drome_A1 | H | LvpH | V | lvpH | mal_A1 | Mal-A1
FBgn0033304	Cyp6a13	CG2397	Cyp6a13	35837	6a13 | CG2397 | CYP6A13 | Cyp6A13 | Dmel\CG2397 | cyp6a13 | Cyp6a13
FBgn0033309	Lnpk	CG8735	Lunapark	35842	CG8735 | DmLnp | Dmel\CG8735 | Lnpk
FBgn0267792	rgr	CG8643	regular	35843	CG14751 | CG8643 | Dmel\CG8643 | l(2)k02605 | rgr
FBgn0033313	Cirl	CG8639	Calcium-independent receptor for alpha-latrotoxin	35846	ADGRL3 | BcDNA:GH07331 | CG8639 | CIRL | Dmel\CG8639 | anon-WO0170980.7 | anon-WO0170980.8 | dCirl | dcirl | Cirl
FBgn0022027	Vps25	CG14750	Vacuolar protein sorting 25	35847	CG14750 | Dmel\CG14750 | ESCRT-I | ESCRT-II | VPS25 | dVps25 | l(2)44Db | l(2)k08904 | vps25 | Vps25
FBgn0033316	Gle1	CG14749	Gle1 RNA export mediator	35849	CG14749 | Dmel\CG14749 | GLE1 | Gle1
FBgn0033317	CG8635	CG8635	uncharacterized protein	35850	Dmel\CG8635 | CG8635
FBgn0033320	CG8586	CG8586	uncharacterized protein	35854	Dmel\CG8586 | SPH58 | c-SPH58 | cSPH58 | CG8586
FBgn0005695	gcl	CG8411	germ cell-less	35864	CG8411 | Dmel\CG8411 | GCL | Gcl | gcl-1 | gcl
FBgn0086784	stmA	CG8739	stambha A	35865	CG8739 | Dmel\CG8739 | RBO | StmA | cmp44E | rbo | stambhA | stm-A | stmA
FBgn0027585	CG8740	CG8740	uncharacterized protein	35866	BcDNA:GH05582 | Dmel\CG8740 | CG8740
FBgn0033337	CG8272	CG8272	uncharacterized protein	35875	CT8327 | Dmel\CG8272 | FBXL9 | CG8272
FBgn0033339	Sec31	CG8266	Secretory 31	35877	CG8266 | Dmel\CG8266 | SEC31 | SEC31A | dSec31p | sec31 | Sec31
FBgn0033340	CG13751	CG13751	uncharacterized protein	35879	BcDNA:RH09719 | Dmel\CG13751 | CG13751
FBgn0033341	MrgBP	CG13746	MRG/MORF4L binding protein	35880	CG13746 | Dmel\CG13746 | MRGBP | dMrgB | dMrgBP | MrgBP
FBgn0004921	Ggamma1	CG8261	G protein gamma 1	35881	CG8261 | D-G[[gamma]]1 | Dmel\CG8261 | GNG13 | G[[gamma1]] | G[[gamma]] | Gbetagamma | Gg1 | Ggamma | Ggamma! | Ggamma-1 | bro4 | dg1alpha | ggamma1 | l(2)k08017 | Ggamma1
FBgn0284436	CCT8	CG8258	Chaperonin containing TCP1 subunit 8	35882	CG8258 | Dmel\CG8258 | Q7K3J0_DROME | TCP-1theta | TCP1-theta | Tcp1-theta | cct8 | l(2)03996 | CCT8
FBgn0003074	Pgi	CG8251	Phosphoglucose isomerase	35886	CG8251 | Dmel\CG8251 | GPI | Gpi | PGI | gpi | pgi | Pgi
FBgn0033349	CG8243	CG8243	uncharacterized protein	35890	Dmel\CG8243 | SMAP | gap40 | CG8243
FBgn0033350	CG8237	CG8237	uncharacterized protein	35891	Dmel\CG8237 | CG8237
FBgn0033351	AIMP1	CG8235	aaRS-interacting multifunctional protein 1	35892	CG8235 | Dmel\CG8235 | AIMP1
FBgn0033352	PAN2	CG8232	Poly(A)-binding protein-dependent poly(A) ribonuclease 2	35893	A1Z7K9 | CG8232 | Dmel\CG8232 | Pan2 | pan2 | PAN2
FBgn0027607	CG8230	CG8230	uncharacterized protein	35897	BcDNA:GH02536 | Dmel\CG8230 | CG8230
FBgn0033356	CG8229	CG8229	uncharacterized protein	35898	Dmel\CG8229 | Uspl1l | CG8229
FBgn0033357	Tom7	CG8226	Translocase of outer membrane 7	35899	BcDNA:AT23266 | CG8226 | Dmel\CG8226 | dtom7 | Tom7
FBgn0011300	babo	CG8224	baboon	35900	ATR-1 | ATR-I | Atf1 | Atr-1 | Atr-I | Atr45A | AtrI | BABO | Bab | Babo | Babo-a | BaboA | CG8224 | Dmel\CG8224 | Gprk-3 | Gprk3 | STK-E | atr-I | l(2)44Fd | l(2)k16912 | babo
FBgn0010220	Dbp45A	CG12759	DEAD box protein 45A	35917	CG12759 | DBP45A | Dbp45 | DmRH18 | Dmel\CG12759 | dbp45A | Dbp45A
FBgn0033373	CG8080	CG8080	uncharacterized protein	35918	CG30346 | Dmel\CG8080 | CG8080
FBgn0033375	CG8078	CG8078	uncharacterized protein	35920	Dmel\CG8078 | anon-WO0118547.76 | CG8078
FBgn0033376	CG8777	CG8777	uncharacterized protein	35921	Dmel\CG8777 | SKI3 | dSki3 | ski3 | CG8777
FBgn0015838	Vang	CG8075	Van Gogh	35922	CG8075 | Dmel\CG8075 | Stb | Stbm | VANG | Vang/Stbm | stb | stbm | stbm/vang | strabismus/Van Gogh | vang | vang/stbm | vangogh/strabismus | Vang
FBgn0033377	Pgm2a	CG8073	Phosphoglucomutase 2a	35923	CG8073 | Dmel\CG8073 | Pmm45A | Pgm2a
FBgn0033378	tsu	CG8781	tsunagi	35924	CG8781 | Dmel\CG8781 | TSU | Tsu | Y14 | Y14/Tsunagi | cg8781 | dY14 | y14 | tsu
FBgn0033379	Mys45A	CG8070	Mystery 45A	35925	CG8070 | Dmel\CG8070 | Mys-45A | Mys45a | anon-WO0118547.170 | Mys45A
FBgn0033380	Phax	CG8069	Phosphorylated adaptor for RNA export	35926	BEST:GH22533 | CG8069 | Dmel\CG8069 | dPHAX | Phax
FBgn0003612	Su(var)2-10	CG8068	Suppressor of variegation 2-10	35927	CG8068 | CLOT2057 | DPIAS | DmPias | Dmel\CG8068 | Dpias | PIAS | SU(VAR)2-10 | Su(Var)2-10 | Su(var)-10 | Su-var(2)10 | Suvar(2)10 | ZIMP | ZimpA | ZimpB | dPIAS | dpias | i184 | l(2)03697 | pias | zimp | Su(var)2-10
FBgn0027561	CG18659	CG18659	uncharacterized protein	35929	BcDNA:GH08789 | CG30347 | CG30348 | CG8059 | Dmel\CG18659 | anon-WO0118547.140 | anon-WO0118547.145 | CG18659
FBgn0033382	Hydr1	CG8058	alpha/beta hydrolase 1	35930	CG8058 | Dm.HYDR1 | Dmel\CG8058 | Hydr1
FBgn0260972	alc	CG8057	alicorn	35931	8057 | AMPKbeta | CG8057 | Dmel\CG8057 | FBgn0033383 | betaAMPK | l(2)45Ad | alc
FBgn0086656	shrb	CG8055	shrub	35933	CG8055 | CHMP4C | DmSNF2 | Dmel\CG8055 | Dvps32 | ESCRT | ESCRT-III | Shrb | Shrub | Snf7 | Snf7/Vps32 | Vps32 | anon-WO0118547.180 | vps32 | vps32/snf7 | shrb
FBgn0050342	Prp38	CG30342	pre-mRNA processing factor 38	35934	CG30342 | CG8054 | Dmel\CG30342 | dprp38 | prp38 | Prp38
FBgn0015477	Rme-8	CG8014	Receptor mediated endocytosis 8	35939	CG8014 | Dmel\CG8014 | E(shi)2-1 | l(2)45Ba | rme-8 | Rme-8
FBgn0002567	Rab32	CG8024	Rab32	35940	24652026 | 24652028 | A1Z7S1 | CG8024 | DRABR1 | DmRab32 | Dmel\CG8024 | DrabRP1 | Ltd | RAB-RP1 | RAB7L | Rab-RP1 | Rab-RP1/CG8024 | Rab-r1 | Rab32/RP1 | Rab7L1 | RabRP1 | anon-WO0118547.106 | beck | ltd | rab32 | Rab32
FBgn0262515	VhaAC45	CG8029	Vacuolar H[+] ATPase AC45 accessory subunit	35944	ATP6AP1 | CG8029 | Dmel\CG8029 | anon-WO0118547.117 | l(2)SH1634 | l(2)SH2 1634 | vhaAC45 | VhaAC45
FBgn0020621	Pkn	CG2049	Protein kinase N	35950	3-2 | CG2049 | CG2055 | CG8 | CT6637 | CT6660 | DPKN | Dmel\CG2049 | Dpkn | PKC-related | PKN | PRK2 | Pk45C | Pk?3 | dPKN | l(2)06736 | l(2)45Ca | pkn | v(2)rG232 | Pkn
FBgn0033400	CG2063	CG2063	uncharacterized protein	35952	Dmel\CG2063 | CG2063
FBgn0033401	Cog6	CG1968	Component of oligomeric golgi complex 6	35953	CG1968 | Dmel\CG1968 | Cog6
FBgn0033402	Myd88	CG2078	Myd88	35956	CG2078 | DMMYD88 | DmMyD88 | DmMyd88 | Dmel\CG2078 | EP(2)2535 | Kra | LD20892 | MYD88 | MyD88 | Myd88F | dMYd88 | dMyD88 | dMyd88 | kra | myd88 | Myd88
FBgn0033405	CG13954	CG13954	uncharacterized protein	35959	Dmel\CG13954 | CG13954
FBgn0028473	Non1	CG8801	Novel nucleolar protein 1	35963	BcDNA:LD23830 | CG30341 | CG8801 | Dmel\CG8801 | LD23830 | Non1
FBgn0016078	wun	CG8804	wunen	35966	CG8804 | Dmel\CG8804 | LPP-like | Wun | Wunen | l(2)k16806 | wun
FBgn0033413	prel	CG8806	preli-like	35969	BcDNA:LD36516 | CG8806 | Dmel\CG8806 | prel
FBgn0017558	Pdk	CG8808	Pyruvate dehydrogenase kinase	35970	BcDNA:LD09837 | CG8808 | DmPDK | DmPdk | Dmel\CG8808 | PDK | pdk | Pdk
FBgn0029092	ced-6	CG11804	ced-6	35971	CED-6 | CG11804 | Ced-6 | Dmel\CG11804 | ced6 | dCed-6 | dced-6 | dced6 | drCed-6 | drCed6 | drced-6 | ced-6
FBgn0287478	Camta	CG42332	Calmodulin-binding transcription activator	35974	CG13952 | CG13953 | CG42332 | CG8809 | DmCAMTA | Dmel\CG42332 | Dmel_CG13952 | Dmel_CG13953 | Dmel_CG8809 | camta | cro | dCAMTA | Camta
FBgn0033421	CG1888	CG1888	uncharacterized protein	35979	Dmel\CG1888 | CG1888
FBgn0033426	CG1814	CG1814	uncharacterized protein	35984	45550393 | 45551045 | Dmel\CG1814 | CG1814
FBgn0033428	Urod	CG1818	Uroporphyrinogen decarboxylase	35986	CG1818 | Dmel\CG1818 | Updo | Urod
FBgn0033429	CG12929	CG12929	uncharacterized protein	35987	Dmel\CG12929 | CG12929
FBgn0285949	RpL31	CG1821	Ribosomal protein L31	35988	BcDNA:RE59131 | CG1821 | Dmel\CG1821 | M(2)45F | Rp L31 | anon-EST:Posey68 | l(2)SH0497 | l(2)SH2 0497 | RpL31
FBgn0033431	CG1827	CG1827	uncharacterized protein	35989	Dmel\CG1827 | cg1827 | CG1827
FBgn0033434	CG1902	CG1902	uncharacterized protein	35993	Dmel\CG1902 | CG1902
FBgn0050000	GstT1	CG30000	Glutathione S transferase T1	35995	BcDNA:RE63575 | CG12930 | CG12930B | CG30000 | DmGSTT1 | Dmel\CG30000 | GSTT1 | gstt1 | GstT1
FBgn0033437	CG12926	CG12926	uncharacterized protein	35996	Dmel\CG12926 | CG12926
FBgn0033438	Mmp2	CG1794	Matrix metalloproteinase 2	35997	2-MMP | CG1794 | Dm2-MMP | Dmel\CG1794 | MMP2 | anon-WO0118547.84 | dMMP2 | dm-2MMP | dmmp2 | l(2)02353 | mmp2 | Mmp2
FBgn0023143	Uba1	CG1782	Ubiquitin activating enzyme 1	35998	2/31 | CG1782 | DmUba1 | Dmel\CG1782 | E1 | FBtr0088499 | UBA-1 | UBA1 | Uba | Uba 1 | l(2)03405 | l(2)05642 | l(2)s3484 | uba-1 | uba1 | Uba1
FBgn0010316	dap	CG1772	dacapo	36001	CDI4 | CDKN2B | CG1772 | CIB1 | Cdi4 | DAP | Dac | Dacapo | Dap | Decapo | Dmel\CG1772 | E(Sev-CycE)2B | P15 | cdi4 | dacapo/cyclin-dependent kinase interactor 4 | l(2)04454 | p21 | p21[dacapo] | p27 | p27[Dap] | p27cip/kip | dap
FBgn0259678	sqa	CG42347	spaghetti-squash activator	36002	CG1776 | CG30004 | CG42347 | Dmel\CG42347 | Dmel_CG1776 | Dmel_CG30004 | FBgn0259678 | sqa
FBgn0033446	CG1648	CG1648	uncharacterized protein	36009	Dmel\CG1648 | CG1648
FBgn0033448	hebe	CG1623	hebe	36011	CG1623 | Dmel\CG1623 | hebe
FBgn0266186	Vamp7	CG1599	Vesicle-associated membrane protein 7	36015	CG1599 | Dmel\CG1599 | TI-VAMP | VAMP7 | VAMP7/8 | dVamp7 | vamp7 | Vamp7
FBgn0033453	Sting	CG1667	sting	36016	CG1667 | Dmel\CG1667 | dSTING | dmSTING | Sting
FBgn0023175	Prosalpha7	CG1519	Proteasome alpha7 subunit	36018	1519 | Alpha-7 | Alpha7 | CG1519 | CPalpha7 | Dmel\CG1519 | PROSalpha7 | PSA3_DROME | Pros alpha7 | alpha-7 | alpha7 | alpha7_dm | Prosalpha7
FBgn0027580	PCB	CG1516	Pyruvate carboxylase	36020	BcDNA | BcDNA:GH06348 | CG1516 | Dmel\CG1516 | PC | Q0E9E2_DROME | dPC | pcb | PCB
FBgn0033457	Ntmt	CG1675	N-terminal methyltransferase	36022	CG1675 | Dmel\CG1675 | dNTMT | Ntmt
FBgn0033460	Sec24AB	CG1472	Secretory 24AB	36025	CG1472 | Dmel\CG1472 | Hau | SEC24 | Sec24 | sec24 | Sec24AB
FBgn0285892	tea	CG30007	telomere ends associated	36027	CG12138 | CG30007 | Dmel\CG30007 | III | Tea | l(2)46Cc | l(2)SH0071 | l(2)SH2 0071 | tea
FBgn0033463	CG1513	CG1513	uncharacterized protein	36028	Dmel\CG1513 | CG1513
FBgn0286783	Etf-QO	CG12140	Electron transfer flavoprotein-ubiquinone oxidoreductase	36031	CG 12140 | CG12140 | Dmel\CG12140 | ETF:QO | ETFD | ETFDH | I | l(2)46Ca | Etf-QO
FBgn0011656	Mef2	CG1429	Myocyte enhancer factor 2	36032	22.21 | BEST:SD04091 | C | CG1429 | D-MEF2 | D-Mef2 | D-mef2 | DMEF-2 | DMEF2 | DMedf2 | DMef-2 | DMef2 | Dmef | Dmef-2 | Dmef2 | Dmel\CG1429 | MEF-2 | MEF2 | Mef | Mef-2 | SD04091 | dMEF2 | dMEf2 | dMef2 | dmef2 | l(2)46CFr | mb247 | mef | mef-2 | mef2 | mef2c | Mef2
FBgn0283510	Pal1	CG12130	Peptidyl-alpha-hydroxyglycine-alpha-amidating lyase 1	36033	CG12130 | DPAL1 | Dmel\CG12130 | PAL1 | anon-WO0149856.3 | dPAL1 | ta | Pal1
FBgn0033468	CG1418	CG1418	uncharacterized protein	36035	Dmel\CG1418 | CG1418
FBgn0027619	eIF3j	CG12131	eukaryotic translation initiation factor 3 subunit j	36037	5.3 | Adam | CG12131 | Dmel\CG12131 | E | Q7K550_DROME | eIF3-S1 | l(2)46CFd | l(2)46Cf | l(2)k13906 | eIF3j
FBgn0286784	TER94	CG2331	TER94	36040	22.26 | 7.12 | Apple | BcDNA.GM02885 | BcDNA:GM02885 | CDC48 | CG2331 | DmTER94 | Dmel\CG2331 | I | Q7KN62 | Ter94 | Tera | VCP | VCP ATPase | VCP/p97 | VIII | Vcp | anon-WO2004063362.65 | anon-WO2004063362.67 | cdc48 | dTERA | dVCP | dmTERA | dvcp | l(2)03775 | l(2)46CFf | l(2)46CFs | l(2)46Ch | l(2)46Db | p97 | pTER94 | ter94 | vcp | TER94
FBgn0022382	Pka-R2	CG15862	Protein kinase, cAMP-dependent, regulatory subunit type 2	36041	BcDNA:GM01761 | CG15862 | Cos | Cos-1 | Cos1 | Dmel\CG15862 | Epa | PKA | PKA R2 | PKA RII | PKA-R2 | PKA-RII | PKAR2 | PKa-R2 | Pka-RII | RII | RII[[DR]] | cos1 | pkA | pka RII | pka-RII | Pka-R2
FBgn0033473	CG12128	CG12128	uncharacterized protein	36042	Dmel\CG12128 | CG12128
FBgn0033474	CG1407	CG1407	uncharacterized protein	36043	Dmel\CG1407 | CG1407
FBgn0033475	CG12129	CG12129	uncharacterized protein	36044	Dmel\CG12129 | cg12129 | CG12129
FBgn0033476	oys	CG18445	oysgedart	36045	CG18445 | Dmel\CG18445 | Oys | oys
FBgn0263260	sel	CG12918	seele	36046	CG12918 | CNPYa | Dmel\CG12918 | Sle | sel
FBgn0033480	mRpL42	CG12921	mitochondrial ribosomal protein L42	36050	BcDNA:RE72116 | CG12921 | Dmel\CG12921 | MRP-S32 | MRPL31 | mRpS32 | mRpL42
FBgn0033482	CG1371	CG1371	uncharacterized protein	36053	Dmel\CG1371 | CG1371
FBgn0001291	Jra	CG2275	Jun-related antigen	36057	AP-1 | AP1 | CG2275 | D-Jun | D-jun | D-jun/Jra | D.Jun | DJUN | DJun | DM14 | Djun | Dmel\CG2275 | JRA | JUN | Jun | V | c-Jun | cJun | d-JRA | d-Jun | d-jun | dAP-1 | dJRA | dJUN | dJra | dJun | djun | dm-Jun | jra | jun | l(2)46Ef | l(2)IA109 | l(2R)IA109 | Jra
FBgn0033485	RpLP0-like	CG1381	Ribosomal protein LP0-like	36058	CG1381 | Dmel\CG1381 | RpLP0-like
FBgn0004907	14-3-3zeta	CG17870	14-3-3zeta	36059	14-3-3 | 14-3-3 zeta | 14-3-3-Leo | 14-3-3-zeta | 14-3-3ZETA | 14-3-3leo | 14-3-3z | 1433Z | 2G1 | 4-3-3 zeta | 5.11 | 549 | BEST:GH05075 | CG17870 | D14-3-3 | D14-3-3zeta | Dmel\CG17870 | K | LEO | Leo | PAR-5 | PAR5 | Par-5 | d14-3-3zeta | l(2)07103 | l(2)46CFe | l(2)46Ee | leo | par-5 | 14-3-3zeta
FBgn0003071	Pfk	CG4001	Phosphofructokinase	36060	BcDNA.GH12192 | BcDNA:GH12192 | CG4001 | Dmel\CG4001 | PFK | PFK1 | l(2)06339 | pfk | Pfk
FBgn0033486	dmpd	CG11866	dampened	36061	CG11866 | Dmel\CG11866 | FBXO13 | dmpd
FBgn0033494	KCNQ	CG33135	KCNQ potassium channel	36071	CG12215 | CG12915 | CG33135 | DKCNQ | Dmel\CG33135 | KCNQ1 | KQT | KQT 1 | dKCNQ | kcnq1 | KCNQ
FBgn0265512	mlt	CG12214	mulet	36072	CG12214 | Dmel\CG12214 | TBCE-like | TBCEL | Tbcel | ms(2)3 | ms(2)4210 | ms(2)ry-3 | ms(2)ry3 | mlt
FBgn0005619	Hdc	CG3454	Histidine decarboxylase	36076	CG3454 | Dmel\CG3454 | HDC | JK910 | anon-WO0140519.259 | hdc | Hdc
FBgn0003660	Syb	CG12210	Synaptobrevin	36080	21.15 | CG12210 | Dmel\CG12210 | END1-2 | J | SYB | VAMP | VAMP2 | Vamp | c-Syb | dVAMP | l(2)46CFq | l(2)46El | syb | synaptobrevin | Syb
FBgn0033504	CAP	CG18408	CAP	36084	CAP/Vinexin | CG18408 | CG18409 | CG3451 | DCAP | Dmel\CG18408 | Rexin | cap | rexin | CAP
FBgn0028426	RNaseZ	CG3298	Ribonuclease Z	36086	CG3298 | Dmel\CG3298 | JHI-1 | JhI-1 | RNZ | dRNase Z | dRNaseZ | dtRNaseZ | jhI-1 | tRNAse Z | tRNase Z | tRNase Z[L] | RNaseZ
FBgn0283625	CG46298	CG46298	uncharacterized protein	36091	CG12907 | Dmel\CG46298 | CG46298
FBgn0261686	CG42733	CG42733	uncharacterized protein	36093	CG12901 | Dmel\CG42733 | Dmel_CG12901 | Tes85-2 | CG42733
FBgn0033518	Prx2540-2	CG11765	Peroxiredoxin 2540-2	36098	CG11765 | DPx-2540-2 | DPx2540 | Dmel\CG11765 | Prx2540 | Prx2540-2
FBgn0033519	CG11825	CG11825	uncharacterized protein	36099	BcDNA:RE25483 | Dmel\CG11825 | dHIG1 | CG11825
FBgn0262114	RanBPM	CG42236	Ran-binding protein M	36102	CG11763 | CG42236 | Dmel\CG42236 | Dmel_CG11763 | l(2)k05201 | RanBPM
FBgn0033523	CG12895	CG12895	uncharacterized protein	36103	BcDNA:RE29446 | Dmel\CG12895 | CG12895
FBgn0001122	Galphao	CG2204	G protein alpha o subunit	36104	Bkh | CG2204 | DG[[o]] | DGalpha0 | DGalpha[[o]] | DROGPAD | Dmel\CG2204 | G(o)alpha47A | G-alpha-47A | G-oalpha | G-oalpha47A | G-oalpha47a | G[[o]] | G[[o]]alpha | G[[oalpha]] | Galpha47A | Galpha[[047A]] | Galpha[[0]] | Galpha[[o]] | Galpha[[o]]47A | Galphai/o | Galphao47A | Go | Go-alpha | Goa | Goalpha | Goalpha47a | alpha(o) | bkh | dGalphao | dgo | dgoalpha | drogpad | goalpha | like GNAO …
FBgn0033524	Cyp49a1	CG18377	Cyp49a1	36105	49a1 | CG12894 | CG18377 | Cyp49A1 | Cyp49a1p | Dmel\CG18377 | Cyp49a1
FBgn0261862	whd	CG12891	withered	36109	BEST:GH27794 | CG12891 | CPT1 | CPTI | Cpt1 | Dmel\CG12891 | cpt1 | dCPT1 | gh27794 | whd
FBgn0033528	trsn	CG11761	translin	36110	CG11761 | Dmel\CG11761 | TB-RBP | trsn
FBgn0033529	CG17765	CG17765	uncharacterized protein	36111	Dmel\CG17765 | CG17765
FBgn0263102	psq	CG2368	pipsqueak	36118	BTB-V | BtbV | CG2368 | Dmel\CG2368 | Lola | PSQ | Pipsqueak | Piq | Psq | eyeful | pip | psk | psq-1 | rum | zep | psq
FBgn0033538	CG11883	CG11883	uncharacterized protein	36121	Dmel\CG11883 | CG11883
FBgn0033543	CG12338	CG12338	uncharacterized protein	36128	DAAO | Dmel\CG12338 | daao | CG12338
FBgn0033544	CG7220	CG7220	uncharacterized protein	36129	BEST:GH28095 | BcDNA:GH28095 | Dmel\CG7220 | Ube2W | CG7220
FBgn0024956	Mat1	CG7614	Menage a trois 1	36130	AT-1 | CG7614 | Dmel\CG7614 | MAT1 | Mat1
FBgn0053144	CG33144	CG33144	uncharacterized protein	36131	AAF58756.2 | CG12339 | CG7621 | Dmel\CG33144 | lincRNA.281 | CG33144
FBgn0027499	wde	CG12340	windei	36133	BcDNA:LD26050 | CG12340 | Dmel\CG12340 | LD26050 | WDE | Wde | i10 | i119 | wde
FBgn0033550	CG12341	CG12341	uncharacterized protein	36137	BcDNA:SD17342 | Dmel\CG12341 | CG12341
FBgn0033551	CG7222	CG7222	uncharacterized protein	36138	Dmel\CG7222 | CG7222
FBgn0033554	Lsm10	CG12938	Lsm10	36141	CG12938 | Dmel\CG12938 | dLsm10 | Lsm10
FBgn0033555	RpS15Ab	CG12324	Ribosomal protein S15Ab	36142	CG12324 | CT22283 | Dmel\CG12324 | RpS15A | RpS15Ab
FBgn0033556	CG12343	CG12343	uncharacterized protein	36143	Dmel\CG12343 | Syf2 | CG12343
FBgn0027525	LTV1	CG7686	LTV1 ribosome biogenesis factor	36146	BcDNA:LD21529 | CG7686 | Dmel\CG7686 | LTV1
FBgn0050015	CG30015	CG30015	uncharacterized protein	36147	CG7699 | CG7701 | Dmel\CG30015 | anon-EST:Posey2 | CG30015
FBgn0263510	nclb	CG6751	no child left behind	36150	CG6751 | Dmel\CG6751 | PWP1 | dPWP1 | nclb
FBgn0050020	CG30020	CG30020	uncharacterized protein	36156	BEST:LD40262 | CG12941 | CG18353 | Dmel\CG30020 | p190 | CG30020
FBgn0033569	CG12942	CG12942	uncharacterized protein	36158	Dmel\CG12942 | CG12942
FBgn0033570	ND-B14	CG7712	NADH dehydrogenase (ubiquinone) B14 subunit	36159	BcDNA:RE25411 | CG7712 | Dmel\CG7712 | NB4M | ND-B14
FBgn0033581	CG12391	CG12391	uncharacterized protein	36170	Dmel\CG12391 | anon-WO0140519.201 | CG12391
FBgn0003396	shn	CG7734	schnurri	36171	BEST:SD06302 | CG7734 | Dmel\CG7734 | EP(2)2359 | EP2359 | SD06302 | SHN | Schnurri | Shn | l(2)04738 | quo | shn
FBgn0267849	Syx7	CG5081	Syntaxin 7	36173	Aval | Avl | CG5081 | Dm Syx7 | DmSyx7 | Dmel\CG5081 | FCP-C | STX7 | SYX7 | Syx | avl | braided | dSyn7 | syx7 | syx7/avl | Syx7
FBgn0033593	Listericin	CG9080	listericin	36183	146991_at | BcDNA:RH62530 | CG9080 | Dmel\CG9080 | Listericin
FBgn0010423	TpnC47D	CG9073	Troponin C at 47D	36195	BcDNA:RE34610 | CG9073 | DmTnC2 | DmTpnC47D | DmTpnCIb | Dmel\CG9073 | TNC | TNC47D | TnC | TnC47D | Tnc3 | TpnC Ib | TpnCIb | TpnC47D
FBgn0033605	CG9067	CG9067	uncharacterized protein	36197	Dmel\CG9067 | TRAPPC2L | Tca17 | CG9067
FBgn0033607	CG9062	CG9062	uncharacterized protein	36199	Dmel\CG9062 | CG9062
FBgn0033608	CG13220	CG13220	uncharacterized protein	36200	Dmel\CG13220 | CG13220
[truncated: 4,194 more rows]
