# Supplementary material for: Regulatory changes in the fatty acid elongase eloF underlie the evolution of sex-specific pheromone profiles in Drosophila prolongata
Source: BMC Biol. 2025 Apr 30;23:117. doi: 10.1186/s12915-025-02220-z (PMC12044895; doi:10.1186/s12915-025-02220-z)
Supplement: Supplementary file 32 — Additional file 32: Data File 8. Oenocyte-specific marker genes in D. melanogaster, showing log fold changes (oenocytes vs. other tissues) and associated P values. [file 12915_2025_2220_MOESM32_ESM.xlsx]

## Sheet: in
gene	gene_id	SYMBOL	FLYBASECG	ALIAS	avg_logFC	pval	seqnames	start	end	width	strand
Abl	FBgn0000017	Abl	CG4032	Abl	1.30734	0	chr3L	16615866	16647882	32017	-
BicD	FBgn0000183	BicD	CG6605	BicD	1.27344	0	chr2L	17459605	17473215	13611	-
CkIIbeta	FBgn0000259	CkIIbeta	CG15224	CkIIbeta	1.50062	0	chrX	11792533	11801587	9055	+
Cat	FBgn0000261	Cat	CG6871	Cat	3.30426	0	chr3L	18822604	18828188	5585	+
Pka-C1	FBgn0000273	Pka-C1	CG4379	Pka-C1	1.57136	0	chr2L	9682315	9699297	16983	-
salr	FBgn0000287	salr	CG4881	salr	3.06743	9.87e-13	chr2L	11358873	11373636	14764	+
cv-2	FBgn0000395	cv-2	CG15671	cv-2	3.49979	0	chr2R	21355015	21379464	24450	-
Dr	FBgn0000492	Dr	CG1897	Dr	1.82153	0	chr3R	29556386	29565244	8859	+
dsx	FBgn0000504	dsx	CG11094	dsx	2.41231	0	chr3R	7924323	7967408	43086	-
Eip74EF	FBgn0000567	Eip74EF	CG32180	Eip74EF	2.11726	0	chr3L	17558672	17619325	60654	-
Eip75B	FBgn0000568	Eip75B	CG8127	Eip75B	1.78558	0	chr3L	17950953	18064696	113744	-
emc	FBgn0000575	emc	CG1007	emc	1.78239	0	chr3L	749400	753492	4093	+
E(Pc)	FBgn0000581	E(Pc)	CG7776	E(Pc)	1.22022	0	chr2R	11452043	11465270	13228	+
CG17716	FBgn0000633	CG17716	CG17716	CG17716	3.65321	0	chr2R	13623044	13749367	126324	+
ftz-f1	FBgn0001078	ftz-f1	CG4059	ftz-f1	1.3456	0	chr3L	18750607	18801309	50703	-
bnb	FBgn0001090	bnb	CG7088	bnb	3.29466	0	chrX	18794246	18797687	3442	-
H	FBgn0001169	H	CG5460	H	1.35662	0	chr3R	20621938	20628915	6978	+
Hex-A	FBgn0001186	Hex-A	CG3001	Hex-A	1.46517	0	chrX	9585675	9589813	4139	+
Hsc70-3	FBgn0001218	Hsc70-3	CG4147	Hsc70-3	2.68165	0	chrX	11801696	11807117	5422	-
Hsf	FBgn0001222	Hsf	CG5748	Hsf	2.05398	0	chr2R	18130303	18134634	4332	-
Hsp23	FBgn0001224	Hsp23	CG4463	Hsp23	1.13791	7.89e-32	chr3L	9381882	9382765	884	+
Hsp26	FBgn0001225	Hsp26	CG4183	Hsp26	1.14241	0	chr3L	9376418	9377427	1010	-
Hsp27	FBgn0001226	Hsp27	CG4466	Hsp27	1.51619	0	chr3L	9384063	9385694	1632	+
Hsp67Bc	FBgn0001229	Hsp67Bc	CG4190	Hsp67Bc	1.68284	5.5e-19	chr3L	9371511	9372497	987	-
Hsp83	FBgn0001233	Hsp83	CG1242	Hsp83	1.27948	0	chr3L	3192969	3197059	4091	+
lncRNA:Hsromega	FBgn0001234	lncRNA:Hsromega	CR31400	lncRNA:Hsromega	2.69435	0	chr3R	21296127	21317836	21710	+
Idh	FBgn0001248	Idh	CG7176	Idh	2.15934	0	chr3L	8356404	8360906	4503	-
ImpL2	FBgn0001257	ImpL2	CG15009	ImpL2	3.91771	0	chr3L	4224006	4236147	12142	-
kar	FBgn0001296	kar	CG12286	kar	2.2672	3.15e-12	chr3R	12682186	12689367	7182	-
kel	FBgn0001301	kel	CG7210	kel	2.7115	0	chr2L	18129884	18138083	8200	-
egh	FBgn0001404	egh	CG9659	egh	2.38588	0	chrX	2588503	2599111	10609	+
CIAPIN1	FBgn0001977	CIAPIN1	CG4180	CIAPIN1	1.87249	3.29e-43	chr2L	15036293	15038861	2569	-
swm	FBgn0002044	swm	CG10084	swm	1.0888	0	chr2L	19493251	19497978	4728	+
lt	FBgn0002566	lt	CG18028	lt	1.07949	0	chr2L	22924795	22943135	18341	+
Rab32	FBgn0002567	Rab32	CG8024	Rab32	1.91784	0	chr2R	9177864	9186342	8479	-
mam	FBgn0002643	mam	CG8118	mam	1.75997	0	chr2R	13991203	14060356	69154	+
Men	FBgn0002719	Men	CG10120	Men	1.52138	0	chr3R	12713103	12722442	9340	-
Atpalpha	FBgn0002921	Atpalpha	CG5670	Atpalpha	1.1624	0	chr3R	20948714	20976239	27526	+
nkd	FBgn0002945	nkd	CG11614	nkd	1.79877	0	chr3L	19003741	19045449	41709	-
peb	FBgn0003053	peb	CG12212	peb	4.56178	0	chrX	4617564	4627206	9643	+
per	FBgn0003068	per	CG2647	per	1.99164	1.4e-45	chrX	2685580	2692780	7201	+
Pkc98E	FBgn0003093	Pkc98E	CG1954	Pkc98E	1.07119	0	chr3R	29039156	29049148	9993	+
pum	FBgn0003165	pum	CG9755	pum	1.89277	0	chr3R	9066343	9237682	171340	-
Ras85D	FBgn0003205	Ras85D	CG9375	Ras85D	1.08382	1.23e-37	chr3R	9510561	9513067	2507	-
ref(2)P	FBgn0003231	ref(2)P	CG10360	ref(2)P	1.96314	0	chr2L	19542468	19545548	3081	+
rl	FBgn0003256	rl	CG12559	rl	1.78342	0	chr2R	1071462	1125927	54466	+
Rm62	FBgn0003261	Rm62	CG10279	Rm62	1.56548	0	chr3R	6000426	6008579	8154	-
RpII215	FBgn0003277	RpII215	CG1554	RpII215	1.00135	0	chrX	11562800	11570326	7527	-
S	FBgn0003310	S	CG4385	S	1.1473	0	chr2L	1049674	1077815	28142	-
sbr	FBgn0003321	sbr	CG1664	sbr	1.31716	0	chrX	10832752	10847092	14341	-
sev	FBgn0003366	sev	CG18085	sev	2.4744	0	chrX	11071441	11086299	14859	-
shi	FBgn0003392	shi	CG18102	shi	1.07655	0	chrX	15892116	15906716	14601	+
sina	FBgn0003410	sina	CG9949	sina	1.58552	0	chr3L	16853751	16858712	4962	+
skd	FBgn0003415	skd	CG9936	skd	1.5833	0	chr3L	20992814	21027434	34621	-
su(f)	FBgn0003559	su(f)	CG17170	su(f)	1.12888	4.43e-11	chrX	23096771	23101431	4661	+
su(sable)	FBgn0003575	su(sable)	CG6222	su(sable)	1.209	4.62e-43	chrX	635890	643760	7871	+
svp	FBgn0003651	svp	CG11502	svp	2.48744	0	chr3R	12258737	12302785	44049	+
sw	FBgn0003654	sw	CG18000	sw	1.23315	1.75e-25	chrX	20227961	20236382	8422	-
tor	FBgn0003733	tor	CG1389	tor	3.01773	3.67e-16	chr2R	7705183	7709184	4002	-
betaTub60D	FBgn0003888	betaTub60D	CG3401	betaTub60D	3.271	0	chr2R	24305881	24313099	7219	+
snRNA:U5:23D	FBgn0003934	snRNA:U5:23D	CR32999	snRNA:U5:23D	4.5659	3.1e-11	chr2L	3048701	3048831	131	+
Ubi-p63E	FBgn0003943	Ubi-p63E	CG11624	Ubi-p63E	2.11984	0	chr3L	3899259	3903184	3926	-
Zw	FBgn0004057	Zw	CG12529	Zw	1.02311	7.4e-30	chrX	19667252	19672353	5102	+
Prosalpha4	FBgn0004066	Prosalpha4	CG3422	Prosalpha4	1.50902	0	chrX	16276270	16277587	1318	+
nonA	FBgn0004227	nonA	CG4211	nonA	1.05185	0	chrX	16361569	16371547	9979	+
T48	FBgn0004359	T48	CG5507	T48	1.62715	0	chr3R	26881734	26910997	29264	+
unk	FBgn0004395	unk	CG4620	unk	1.12199	0	chr3R	23149653	23157862	8210	-
CrebA	FBgn0004396	CrebA	CG7450	CrebA	3.65477	0	chr3L	15535395	15553214	17820	+
Ubc6	FBgn0004436	Ubc6	CG2013	Ubc6	1.0266	0	chr3R	4948755	4952682	3928	-
Ten-m	FBgn0004449	Ten-m	CG5723	Ten-m	2.23892	0	chr3L	22293044	22407863	114820	-
mew	FBgn0004456	mew	CG1771	mew	1.17261	0	chrX	13214409	13258490	44082	-
ex	FBgn0004583	ex	CG4114	ex	3.93111	0	chr2L	431227	448701	17475	+
B52	FBgn0004587	B52	CG10851	B52	1.73219	0	chr3R	13661311	13666891	5581	+
fs(1)h	FBgn0004656	fs(1)h	CG2252	fs(1)h	1.20402	0	chrX	8037808	8061436	23629	-
Mlc-c	FBgn0004687	Mlc-c	CG3201	Mlc-c	1.23689	0	chrX	5619136	5622539	3404	-
fs(2)ltoPP43	FBgn0004811	fs(2)ltoPP43	CG10528	fs(2)ltoPP43	1.53629	4.29e-22	chr2L	19792773	19795851	3079	-
Hrb27C	FBgn0004838	Hrb27C	CG10377	Hrb27C	1.27682	0	chr2L	6920704	6932057	11354	+
otk	FBgn0004839	otk	CG8967	otk	3.35605	3.35e-28	chr2R	12001473	12019846	18374	-
Ac76E	FBgn0004852	Ac76E	CG7978	Ac76E	3.05348	0	chr3L	19939287	19977960	38674	+
cas	FBgn0004878	cas	CG2102	cas	3.80791	3.84e-11	chr3R	5712975	5716805	3831	-
tws	FBgn0004889	tws	CG6235	tws	1.07509	0	chr3R	10126129	10139772	13644	-
Rb97D	FBgn0004903	Rb97D	CG6354	Rb97D	1.15203	1.62e-27	chr3R	26872129	26875742	3614	-
Hnf4	FBgn0004914	Hnf4	CG9310	Hnf4	2.56588	0	chr2L	8687226	8709611	22386	-
Top1	FBgn0004924	Top1	CG6146	Top1	1.20733	0	chrX	15319479	15328029	8551	+
eIF2beta	FBgn0004926	eIF2beta	CG4153	eIF2beta	1.603	0	chr3L	12525093	12526731	1639	-
Sox14	FBgn0005612	Sox14	CG3090	Sox14	1.18814	0	chr2R	23978801	23985177	6377	+
Psc	FBgn0005624	Psc	CG3886	Psc	1.67314	0	chr2R	12965997	12980994	14998	-
robo1	FBgn0005631	robo1	CG13521	robo1	1.22385	8.99e-12	chr2R	22692524	22700970	8447	-
faf	FBgn0005632	faf	CG1945	faf	1.10678	0	chr3R	31777020	31790681	13662	+
Pabp2	FBgn0005648	Pabp2	CG2163	Pabp2	1.18754	3.41e-32	chr2R	8131431	8134374	2944	+
Rox8	FBgn0005649	Rox8	CG5422	Rox8	1.70193	0	chr3R	24043056	24048265	5210	-
Cyp4g1	FBgn0010019	Cyp4g1	CG3972	Cyp4g1	1.49595	0	chrX	467057	469335	2279	-
Itpr	FBgn0010051	Itpr	CG1063	Itpr	1.08791	0	chr3R	5517117	5539411	22295	+
Parp	FBgn0010247	Parp	CG40411	Parp	1.13335	0	chr3R	3461351	3587054	125704	-
Arf79F	FBgn0010348	Arf79F	CG8385	Arf79F	1.61103	0	chr3L	22868380	22872231	3852	-
Cds	FBgn0010350	Cds	CG7962	Cds	1.7237	0	chr3L	8127762	8131675	3914	+
Nc73EF	FBgn0010352	Nc73EF	CG11661	Nc73EF	1.18796	0	chr3L	16954822	16968724	13903	+
Acbp2	FBgn0010387	Acbp2	CG8627	Acbp2	1.55149	0	chr3L	7131863	7133463	1601	+
LamC	FBgn0010397	LamC	CG10119	LamC	2.29149	0	chr2R	14570810	14575771	4962	-
pll	FBgn0010441	pll	CG5974	pll	2.95872	0	chr3R	27251131	27253182	2052	-
Fkbp14	FBgn0010470	Fkbp14	CG9847	Fkbp14	1.99022	0	chr2R	21487167	21497929	10763	-
Ccs	FBgn0010531	Ccs	CG17753	Ccs	1.69139	4.45e-13	chr2R	10121486	10122574	1089	-
Aldh-III	FBgn0010548	Aldh-III	CG11140	Aldh-III	3.09652	0	chr2R	7466879	7477162	10284	-
Hmgs	FBgn0010611	Hmgs	CG4311	Hmgs	2.08924	0	chr2R	16336090	16341242	5153	+
simj	FBgn0010762	simj	CG32067	simj	1.12534	0	chr3L	10664739	10690734	25996	+
Xe7	FBgn0010772	Xe7	CG2179	Xe7	2.35961	0	chr3R	5665139	5669334	4196	-
l(3)02640	FBgn0010786	l(3)02640	CG9165	l(3)02640	2.73857	0	chr3L	1334889	1339415	4527	+
Gug	FBgn0010825	Gug	CG6964	Gug	1.485	0	chr3L	8449922	8472669	22748	+
Spn	FBgn0010905	Spn	CG16757	Spn	2.44318	0	chr3L	2505245	2554292	49048	-
dia	FBgn0011202	dia	CG1768	dia	1.31328	0	chr2L	20758144	20768053	9910	+
fbl	FBgn0011205	fbl	CG5725	fbl	2.60085	0	chr3L	20384429	20391913	7485	+
eff	FBgn0011217	eff	CG7425	eff	1.95748	0	chr3R	14732414	14741319	8906	-
ken	FBgn0011236	ken	CG5575	ken	1.52537	0	chr2R	23870273	23877442	7170	+
TfIIA-L	FBgn0011289	TfIIA-L	CG5930	TfIIA-L	2.6637	0	chr3R	27251112	27256463	5352	+
babo	FBgn0011300	babo	CG8224	babo	1.21567	0	chr2R	8952339	8962796	10458	+
SrpRbeta	FBgn0011509	SrpRbeta	CG33162	SrpRbeta	1.18405	3.17e-19	chr3L	8718949	8720225	1277	-
Trp1	FBgn0011584	Trp1	CG4758	Trp1	1.21772	0	chr2L	10009381	10013170	3790	+
ine	FBgn0011603	ine	CG15444	ine	1.70371	1.69e-31	chr2L	4468000	4477022	9023	-
lark	FBgn0011640	lark	CG8597	lark	1.20521	0	chr3L	7339266	7341893	2628	+
ctp	FBgn0011760	ctp	CG6998	ctp	1.17436	0	chrX	4687800	4702034	14235	+
Hsp70Ab	FBgn0013276	Hsp70Ab	CG18743	Hsp70Ab	1.1521	0	chr3R	11958535	11960909	2375	+
Hsp70Bb	FBgn0013278	Hsp70Bb	CG31359	Hsp70Bb	4.18366	0	chr3R	12505793	12508139	2347	+
Hsp70Bc	FBgn0013279	Hsp70Bc	CG6489	Hsp70Bc	1.03952	0	chr3R	12509076	12511461	2386	+
Sap47	FBgn0013334	Sap47	CG8884	Sap47	1.44047	0	chr3R	15935100	15962124	27025	+
Syx1A	FBgn0013343	Syx1A	CG31136	Syx1A	1.2021	0	chr3R	24101600	24105763	4164	-
bcn92	FBgn0013432	bcn92	CG3717	bcn92	1.3079	4.77e-12	chrX	2148463	2149647	1185	-
klu	FBgn0013469	klu	CG12296	klu	4.85039	0	chr3L	10981171	11009188	28018	-
shot	FBgn0013733	shot	CG18076	shot	1.93368	0	chr2R	13864237	13942110	77874	-
Chi	FBgn0013764	Chi	CG3924	Chi	2.40887	0	chr2R	24031538	24033943	2406	-
imd	FBgn0013983	imd	CG5576	imd	1.0638	2.2e-13	chr2R	18409796	18413599	3804	-
Su(Tpl)	FBgn0014037	Su(Tpl)	CG32217	Su(Tpl)	1.75283	0	chr3L	19889120	19909410	20291	-
bnl	FBgn0014135	bnl	CG4608	bnl	2.14825	0	chr3R	19794073	19836817	42745	-
mirr	FBgn0014343	mirr	CG10601	mirr	4.68052	0	chr3L	12693639	12710249	16611	+
RhoL	FBgn0014380	RhoL	CG9366	RhoL	1.36979	3.82e-15	chr3R	9497101	9502581	5481	-
tim	FBgn0014396	tim	CG3234	tim	1.8701	0	chr2L	3493986	3508119	14134	-
Psi	FBgn0014870	Psi	CG8912	Psi	1.28058	0	chr2R	16861321	16867714	6394	-
Cyp4e1	FBgn0015034	Cyp4e1	CG2062	Cyp4e1	3.35836	1.11e-19	chr2R	8447451	8449745	2295	+
Fer1HCH	FBgn0015222	Fer1HCH	CG2216	Fer1HCH	1.36804	0	chr3R	30385573	30388178	2606	-
Pi3K68D	FBgn0015278	Pi3K68D	CG11621	Pi3K68D	1.36574	0	chr3L	11774650	11790013	15364	-
Rpt2	FBgn0015282	Rpt2	CG5289	Rpt2	1.10346	1.5e-19	chr3R	23929873	23931558	1686	-
Rpn10	FBgn0015283	Rpn10	CG7619	Rpn10	1.96504	0	chr3L	21537000	21538582	1583	+
alpha-Est3	FBgn0015571	alpha-Est3	CG1257	alpha-Est3	2.1128	0	chr3R	7538972	7541631	2660	-
alpha-Est4	FBgn0015572	alpha-Est4	CG1082	alpha-Est4	3.24747	1.17e-20	chr3R	7536687	7538615	1929	-
toc	FBgn0015600	toc	CG9660	toc	4.57135	0	chr2L	3068345	3144786	76442	-
CanB2	FBgn0015614	CanB2	CG11217	CanB2	2.33462	0	chr2R	7786010	7789053	3044	+
Cpr	FBgn0015623	Cpr	CG11567	Cpr	2.48722	0	chr2L	6338836	6346280	7445	+
Lis-1	FBgn0015754	Lis-1	CG8440	Lis-1	1.16248	0	chr2R	16178826	16185103	6278	+
nrv2	FBgn0015777	nrv2	CG9261	nrv2	1.48316	1.4e-45	chr2L	6789770	6798862	9093	-
Rab11	FBgn0015790	Rab11	CG5771	Rab11	1.60231	0	chr3R	21111408	21116146	4739	+
hrg	FBgn0015949	hrg	CG9854	hrg	1.09947	1.63e-34	chr2R	19663919	19669832	5914	-
Sema1b	FBgn0016059	Sema1b	CG6446	Sema1b	1.24949	0	chr2R	17672839	17683499	10661	-
vri	FBgn0016076	vri	CG14029	vri	2.19962	0	chr2L	5288944	5311223	22280	+
fry	FBgn0016081	fry	CG32045	fry	2.12786	0	chr3L	9631834	9679103	47270	-
Lectin-galC1	FBgn0016675	Lectin-galC1	CG9976	Lectin-galC1	1.89965	0	chr2L	19417447	19418274	828	+
Pdp1	FBgn0016694	Pdp1	CG17888	Pdp1	1.78233	0	chr3L	7811458	7867369	55912	-
Pitslre	FBgn0016696	Pitslre	CG4268	Pitslre	1.47235	0	chr3L	20771528	20776931	5404	+
sba	FBgn0016754	sba	CG13598	sba	2.4732	0	chr3R	23894174	23922973	28800	-
Pino	FBgn0016926	Pino	CG4710	Pino	3.66933	0	chr2L	1114654	1128953	14300	-
spen	FBgn0016977	spen	CG18497	spen	1.7546	0	chr2L	159032	203397	44366	+
snRNP-U1-70K	FBgn0016978	snRNP-U1-70K	CG8749	snRNP-U1-70K	1.25733	5.4e-42	chr2L	6968711	6971737	3027	-
Pdk	FBgn0017558	Pdk	CG8808	Pdk	1.19663	0	chr2R	9426439	9434638	8200	+
klg	FBgn0017590	klg	CG6669	klg	3.47293	0	chr3R	22899284	22961731	62448	+
lncRNA:roX1	FBgn0019661	lncRNA:roX1	CR32777	lncRNA:roX1	1.9171	0	chrX	3857230	3862697	5468	-
Smg5	FBgn0019890	Smg5	CG8954	Smg5	1.23921	0	chr2L	13898828	13904661	5834	-
Ppa	FBgn0020257	Ppa	CG9952	Ppa	2.60828	0	chr2R	22684955	22688987	4033	-
loco	FBgn0020278	loco	CG5248	loco	1.3966	0	chr3R	22619968	22639387	19420	-
lig	FBgn0020279	lig	CG8715	lig	2.10124	0	chr2R	8067977	8078815	10839	+
geko	FBgn0020300	geko	CG13695	geko	2.66487	0	chr3L	18139402	18145418	6017	+
drongo	FBgn0020304	drongo	CG3365	drongo	1.33839	0	chr2L	833584	851071	17488	-
crol	FBgn0020309	crol	CG14938	crol	1.86602	0	chr2L	11794327	11809438	15112	-
Rpt6	FBgn0020369	Rpt6	CG1489	Rpt6	1.60232	0	chrX	21316052	21317663	1612	+
Dredd	FBgn0020381	Dredd	CG7486	Dredd	1.4192	6.57e-37	chrX	633622	635545	1924	-
Pdk1	FBgn0020386	Pdk1	CG1210	Pdk1	2.863	0	chr3L	129450	145895	16446	+
Fak	FBgn0020440	Fak	CG10023	Fak	1.11935	2.96e-38	chr2R	19430659	19437259	6601	-
eRF3	FBgn0020443	eRF3	CG6382	eRF3	1.3347	0	chr2L	12434452	12441279	6828	+
RN-tre	FBgn0020620	RN-tre	CG8085	RN-tre	2.10969	0	chr2R	13984815	13990707	5893	-
eIF4B	FBgn0020660	eIF4B	CG10837	eIF4B	1.39661	0	chr3L	27842669	27858271	15603	-
Alas	FBgn0020764	Alas	CG3017	Alas	2.13714	0	chr2R	23964772	23966757	1986	+
Spred	FBgn0020767	Spred	CG10155	Spred	1.67603	0	chr2R	14759646	14769423	9778	-
chb	FBgn0021760	chb	CG32435	chb	1.518	0	chr3L	21172853	21183278	10426	+
Xbp1	FBgn0021872	Xbp1	CG9415	Xbp1	1.81044	0	chr2R	21143545	21145750	2206	+
Sin3A	FBgn0022764	Sin3A	CG8815	Sin3A	1.30473	0	chr2R	12575240	12592917	17678	-
Cbp20	FBgn0022943	Cbp20	CG12357	Cbp20	1.34447	2.29e-15	chr3R	18164661	18165439	779	+
qkr58E-3	FBgn0022984	qkr58E-3	CG3584	qkr58E-3	1.11224	4.66e-30	chr2R	22409208	22411545	2338	-
qkr58E-1	FBgn0022986	qkr58E-1	CG3613	qkr58E-1	1.13683	4.15e-24	chr2R	22412556	22415518	2963	-
qkr54B	FBgn0022987	qkr54B	CG4816	qkr54B	1.57226	1.11e-32	chr2R	17469624	17475129	5506	+
Clk	FBgn0023076	Clk	CG7391	Clk	1.88978	0	chr3L	7763233	7775603	12371	-
caps	FBgn0023095	caps	CG11282	caps	3.56347	0	chr3L	13228692	13279642	50951	+
bon	FBgn0023097	bon	CG5206	bon	1.10582	3.31e-33	chr3R	20593139	20612540	19402	+
aay	FBgn0023129	aay	CG3705	aay	1.37371	0	chr3L	9423253	9424781	1529	+
RhoGEF2	FBgn0023172	RhoGEF2	CG9635	RhoGEF2	1.26692	0	chr2R	17027190	17044653	17464	+
Prosbeta2	FBgn0023174	Prosbeta2	CG3329	Prosbeta2	1.24264	0	chr3L	14999951	15001319	1369	+
Prosalpha7	FBgn0023175	Prosalpha7	CG1519	Prosalpha7	1.43286	0	chr2R	9846636	9847836	1201	-
Mnt	FBgn0023215	Mnt	CG13316	Mnt	1.15347	0	chrX	3671801	3701672	29872	+
fus	FBgn0023441	fus	CG8205	fus	5.96994	0	chr2R	15657318	15676669	19352	-
Taldo	FBgn0023477	Taldo	CG2827	Taldo	1.18365	0	chr2R	23940410	23942114	1705	+
Rbcn-3B	FBgn0023510	Rbcn-3B	CG17766	Rbcn-3B	1.06977	3.16e-19	chrX	1908920	1916825	7906	+
CG2918	FBgn0023529	CG2918	CG2918	CG2918	1.03504	1.37e-21	chrX	2271008	2275068	4061	-
CG3740	FBgn0023530	CG3740	CG3740	CG3740	1.70781	8.05e-41	chrX	1668406	1669297	892	-
Mct1	FBgn0023549	Mct1	CG3456	Mct1	3.25092	0	chrX	2189188	2205373	16186	+
FarO	FBgn0023550	FarO	CG18031	FarO	3.61051	0	chrX	2201820	2203866	2047	-
brk	FBgn0024250	brk	CG9653	brk	2.10174	8.24e-20	chrX	7307939	7311132	3194	+
trio	FBgn0024277	trio	CG18214	trio	1.60229	0	chr3L	995982	1034875	38894	-
Sirt1	FBgn0024291	Sirt1	CG5216	Sirt1	1.1128	0	chr2L	13165564	13169551	3988	+
NK7.1	FBgn0024321	NK7.1	CG8524	NK7.1	3.33401	0	chr3R	14329413	14372951	43539	-
Naa30A	FBgn0024362	Naa30A	CG11412	Naa30A	1.02343	8.27e-25	chrX	1342106	1344770	2665	+
CG11409	FBgn0024366	CG11409	CG11409	CG11409	4.5478	0	chrX	1329518	1341587	12070	-
Drep1	FBgn0024732	Drep1	CG8357	Drep1	1.69923	2.2e-16	chr2R	12044612	12050172	5561	+
PRL-1	FBgn0024734	PRL-1	CG4993	PRL-1	1.2909	0	chr2L	16245835	16257606	11772	-
Dbp80	FBgn0024804	Dbp80	CG17023	Dbp80	2.86002	0	chr3L	27279316	27422159	142844	+
DIP2	FBgn0024806	DIP2	CG7020	DIP2	1.57395	0	chr3L	250229	257954	7726	-
DIP1	FBgn0024807	DIP1	CG17686	DIP1	2.18154	0	chrX	21624796	21630148	5353	-
NTPase	FBgn0024947	NTPase	CG3059	NTPase	2.11054	0	chr2L	2880704	2885850	5147	-
Irp-1B	FBgn0024957	Irp-1B	CG6342	Irp-1B	1.44693	0	chr3R	10408618	10412869	4252	-
Rilpl	FBgn0024985	Rilpl	CG11448	Rilpl	1.04864	3.12e-21	chrX	1393054	1397337	4284	+
Mur2B	FBgn0025390	Mur2B	CG14796	Mur2B	2.47853	0	chrX	1523554	1668788	145235	-
bab2	FBgn0025525	bab2	CG9102	bab2	5.63204	0	chr3L	1140429	1177276	36848	-
CG13366	FBgn0025633	CG13366	CG13366	CG13366	2.16523	0	chrX	585081	620195	35115	-
Hmt4-20	FBgn0025639	Hmt4-20	CG13363	Hmt4-20	1.12069	0	chrX	648483	656033	7551	-
DAAM	FBgn0025641	DAAM	CG14622	DAAM	2.98682	0	chrX	1289713	1322362	32650	-
CkIIalpha-i3	FBgn0025676	CkIIalpha-i3	CG3217	CkIIalpha-i3	2.15108	1.02e-13	chr3L	708601	710607	2007	-
CaBP1	FBgn0025678	CaBP1	CG5809	CaBP1	1.48258	1.62e-35	chr2L	16354886	16356735	1850	-
CG3164	FBgn0025683	CG3164	CG3164	CG3164	1.24942	0	chr2L	122624	130791	8168	-
Sbf	FBgn0025802	Sbf	CG6939	Sbf	2.61219	0	chr3R	11789293	11796948	7656	-
Mgstl	FBgn0025814	Mgstl	CG1742	Mgstl	1.05176	0	chrX	21042125	21044107	1983	+
Crag	FBgn0025864	Crag	CG12737	Crag	1.3105	0	chrX	8592031	8602036	10006	+
Inos	FBgn0025885	Inos	CG11143	Inos	1.77185	0	chr2R	7454922	7458874	3953	-
tyf	FBgn0026083	tyf	CG4857	tyf	1.64314	0	chrX	4117020	4130016	12997	+
Adar	FBgn0026086	Adar	CG12598	Adar	1.82446	0	chrX	1773725	1788065	14341	+
siz	FBgn0026179	siz	CG32434	siz	1.39254	0	chr3L	21034535	21075444	40910	+
Rok	FBgn0026181	Rok	CG9774	Rok	1.11979	0	chrX	16624012	16637414	13403	-
lncRNA:noe	FBgn0026197	lncRNA:noe	CR32172	lncRNA:noe	2.6674	0	chr3L	17400272	17401348	1077	-
mei-P26	FBgn0026206	mei-P26	CG12218	mei-P26	1.64852	0	chrX	9163255	9189309	26055	+
eIF5B	FBgn0026259	eIF5B	CG10840	eIF5B	1.05572	0	chr3L	3428658	3460977	32320	-
Nipped-B	FBgn0026401	Nipped-B	CG17704	Nipped-B	2.03261	0	chr2R	4691672	4729017	37346	-
Hsc70Cb	FBgn0026418	Hsc70Cb	CG6603	Hsc70Cb	1.9307	0	chr3L	14037019	14043686	6668	+
hang	FBgn0026575	hang	CG32575	hang	1.5981	0	chrX	16422831	16438454	15624	+
Axn	FBgn0026597	Axn	CG7926	Axn	1.07736	9.24e-19	chr3R	30022842	30035311	12470	+
IleRS	FBgn0027086	IleRS	CG11471	IleRS	1.53897	3.08e-13	chr3L	22288665	22292810	4146	+
AlaRS	FBgn0027094	AlaRS	CG13391	AlaRS	1.37919	5.07e-14	chr2L	8378262	8381764	3503	-
Manf	FBgn0027095	Manf	CG7013	Manf	1.51637	0	chr3R	16349404	16350801	1398	+
l(1)G0193	FBgn0027280	l(1)G0193	CG2206	l(1)G0193	1.09792	1.02e-39	chrX	7941478	7946908	5431	-
Rip11	FBgn0027335	Rip11	CG6606	Rip11	1.67588	0	chrX	18635642	18647648	12007	-
wdb	FBgn0027492	wdb	CG5643	wdb	1.18215	0	chr3R	27561675	27582241	20567	-
CG8878	FBgn0027504	CG8878	CG8878	CG8878	1.11401	2.81e-29	chr2R	12146024	12151057	5034	-
CG8042	FBgn0027554	CG8042	CG8042	CG8042	1.53477	2.25e-26	chr3L	7972449	7974991	2543	-
CG8108	FBgn0027567	CG8108	CG8108	CG8108	3.31972	0	chr3L	9864639	9870674	6036	+
PCB	FBgn0027580	PCB	CG1516	PCB	1.85641	0	chr2R	9850703	9861543	10841	-
CG7028	FBgn0027587	CG7028	CG7028	CG7028	1.51111	0	chr3L	207184	211457	4274	-
cindr	FBgn0027598	cindr	CG31012	cindr	1.51162	0	chr3R	30808617	30827005	18389	+
CG2790	FBgn0027599	CG2790	CG2790	CG2790	2.26709	1.05e-38	chr2R	24946561	24948378	1818	-
Dic1	FBgn0027610	Dic1	CG8790	Dic1	2.64508	0	chr3R	13364938	13369278	4341	+
blot	FBgn0027660	blot	CG3897	blot	4.3484	0	chr3L	17396031	17421514	25484	-
Dp1	FBgn0027835	Dp1	CG5170	Dp1	2.39173	0	chr2R	18412027	18421124	9098	+
CG9776	FBgn0027866	CG9776	CG9776	CG9776	3.65691	0	chr3R	4327814	4334071	6258	-
l(1)G0320	FBgn0028327	l(1)G0320	CG32701	l(1)G0320	1.72207	0	chrX	9551140	9553750	2611	-
Cdc7	FBgn0028360	Cdc7	CG32742	Cdc7	1.97419	0	chrX	6654541	6659709	5169	+
Hrd3	FBgn0028475	Hrd3	CG10221	Hrd3	1.07999	1.15e-11	chr3R	23754623	23758557	3935	-
CenG1A	FBgn0028509	CenG1A	CG31811	CenG1A	2.191	0	chr2L	13835564	13898712	63149	+
Atf3	FBgn0028550	Atf3	CG11405	Atf3	3.06328	0	chrX	1242740	1275284	32545	-
sut1	FBgn0028563	sut1	CG8714	sut1	1.59592	8.47e-34	chr2R	8082976	8087151	4176	+
hfp	FBgn0028577	hfp	CG12085	hfp	1.1507	0	chr3L	1496853	1502590	5738	-
phtf	FBgn0028579	phtf	CG3268	phtf	1.39087	2.29e-11	chr2R	6741899	6746141	4243	+
lqf	FBgn0028582	lqf	CG8532	lqf	1.63471	0	chr3L	7528780	7540012	11233	+
Vha100-2	FBgn0028670	Vha100-2	CG18617	Vha100-2	1.15665	0	chr3R	18390323	18399169	8847	-
Vha100-1	FBgn0028671	Vha100-1	CG1709	Vha100-1	1.72696	0	chr3R	29131193	29137980	6788	+
Rpt5	FBgn0028684	Rpt5	CG10370	Rpt5	1.63882	0	chr3R	23752876	23754623	1748	+
Rpt4	FBgn0028685	Rpt4	CG3455	Rpt4	1.20598	5.39e-20	chrX	6289470	6291245	1776	-
Rpt3	FBgn0028686	Rpt3	CG16916	Rpt3	1.3803	4.09e-43	chrX	11125101	11126785	1685	+
Rpn6	FBgn0028689	Rpn6	CG10149	Rpn6	1.4761	0	chr2R	14750166	14752910	2745	-
Rpn5	FBgn0028690	Rpn5	CG1100	Rpn5	1.87785	0	chr3R	5789493	5791569	2077	+
Rpn9	FBgn0028691	Rpn9	CG10230	Rpn9	1.22577	2.41e-29	chr3R	23731375	23733462	2088	-
Rpn2	FBgn0028692	Rpn2	CG11888	Rpn2	1.05603	1.21e-30	chr3R	29153524	29157255	3732	+
Rpn11	FBgn0028694	Rpn11	CG18174	Rpn11	1.14144	3.8e-38	chr2L	5058404	5059790	1387	-
Rpn1	FBgn0028695	Rpn1	CG7762	Rpn1	1.22294	5.6e-23	chr3L	19915051	19918160	3110	+
Fmr1	FBgn0028734	Fmr1	CG6203	Fmr1	1.4962	0	chr3R	10101420	10110121	8702	-
CG14478	FBgn0028953	CG14478	CG14478	CG14478	2.34539	0	chr2R	17457663	17465795	8133	+
mthl3	FBgn0028956	mthl3	CG6530	mthl3	3.27218	0	chr2R	17448533	17452598	4066	-
Debcl	FBgn0029131	Debcl	CG33134	Debcl	1.64775	6.78e-43	chr2R	6648654	6652842	4189	+
Mkrn1	FBgn0029152	Mkrn1	CG7184	Mkrn1	1.1191	5.41e-38	chr3L	21529959	21533713	3755	-
Fad2	FBgn0029172	Fad2	CG7923	Fad2	1.41101	3.95e-27	chr3L	11023535	11024846	1312	+
Fkbp59	FBgn0029174	Fkbp59	CG4535	Fkbp59	1.66138	0	chr2L	9888005	9890119	2115	+
Tsp42Ea	FBgn0029508	Tsp42Ea	CG18817	Tsp42Ea	1.09178	0	chr2R	6992676	7004259	11584	+
CG12535	FBgn0029657	CG12535	CG12535	CG12535	1.19003	0	chrX	3387944	3448943	61000	-
CG12206	FBgn0029662	CG12206	CG12206	CG12206	1.47732	2.36e-12	chrX	3465737	3474524	8788	-
CG10803	FBgn0029666	CG10803	CG10803	CG10803	1.04319	9.13e-21	chrX	3485650	3490915	5266	+
HIP-R	FBgn0029676	HIP-R	CG2947	HIP-R	1.07946	1.1e-15	chrX	3789969	3792477	2509	+
Vap33	FBgn0029687	Vap33	CG5014	Vap33	1.25012	0	chrX	3948975	3955442	6468	+
CG15784	FBgn0029766	CG15784	CG15784	CG15784	1.81849	0	chrX	5429571	5432526	2956	+
CG4020	FBgn0029821	CG4020	CG4020	CG4020	3.50797	0	chrX	5905746	5908001	2256	+
CG5966	FBgn0029831	CG5966	CG5966	CG5966	1.67709	0	chrX	5988791	5992640	3850	+
CG4666	FBgn0029838	CG4666	CG4666	CG4666	2.26351	0	chrX	6076072	6077786	1715	-
raptor	FBgn0029840	raptor	CG4320	raptor	1.03606	2.75e-26	chrX	6082634	6090201	7568	-
Pat1	FBgn0029878	Pat1	CG10695	Pat1	1.0244	2.01e-36	chrX	6590776	6596954	6179	+
CG3198	FBgn0029887	CG3198	CG3198	CG3198	1.36125	0	chrX	6668539	6673973	5435	-
CG1677	FBgn0029941	CG1677	CG1677	CG1677	1.03947	0	chrX	7281089	7405797	124709	-
spidey	FBgn0029975	spidey	CG1444	spidey	1.86432	0	chrX	7908931	7911885	2955	+
snz	FBgn0029976	snz	CG1514	snz	1.83016	2.44e-23	chrX	7912089	7918444	6356	+
mahe	FBgn0029979	mahe	CG10777	mahe	1.19058	0	chrX	7922158	7931382	9225	-
slpr	FBgn0030018	slpr	CG2272	slpr	1.14904	0	chrX	8170229	8177185	6957	-
CG10555	FBgn0030034	CG10555	CG10555	CG10555	1.16636	3.08e-22	chrX	8398940	8404516	5577	+
CG12065	FBgn0030052	CG12065	CG12065	CG12065	1.64238	0	chrX	8574306	8588528	14223	+
CAH3	FBgn0030056	CAH3	CG11284	CAH3	3.54496	0	chrX	8681252	8688760	7509	+
AP-1gamma	FBgn0030089	AP-1gamma	CG9113	AP-1gamma	1.48804	0	chrX	9108691	9117744	9054	+
CG17754	FBgn0030114	CG17754	CG17754	CG17754	1.46338	0	chrX	9250420	9255953	5534	+
CG15209	FBgn0030237	CG15209	CG15209	CG15209	2.66955	0	chrX	10842205	10842995	791	+
CG2186	FBgn0030243	CG2186	CG2186	CG2186	1.03519	1.63e-21	chrX	10857655	10866246	8592	+
CG2247	FBgn0030320	CG2247	CG2247	CG2247	1.12026	6.91e-11	chrX	11606290	11611652	5363	-
Amun	FBgn0030328	Amun	CG2446	Amun	1.2707	0	chrX	11710120	11715565	5446	-
sicily	FBgn0030352	sicily	CG15738	sicily	1.9263	7.51e-15	chrX	11891732	11893745	2014	+
Rab40	FBgn0030391	Rab40	CG1900	Rab40	1.82955	0	chrX	12459796	12463112	3317	-
CG15747	FBgn0030474	CG15747	CG15747	CG15747	1.80194	6.54e-22	chrX	13338318	13341009	2692	+
CG1640	FBgn0030478	CG1640	CG1640	CG1640	1.26419	0	chrX	13370606	13380160	9555	+
CG1673	FBgn0030482	CG1673	CG1673	CG1673	3.64354	0	chrX	13396899	13401224	4326	+
GstT4	FBgn0030484	GstT4	CG1681	GstT4	2.08241	0	chrX	13404749	13409323	4575	+
CG11151	FBgn0030519	CG11151	CG11151	CG11151	1.32218	0	chrX	13739744	13741952	2209	+
CG14408	FBgn0030581	CG14408	CG14408	CG14408	1.41848	9.56e-18	chrX	14826867	14832033	5167	-
CG9512	FBgn0030593	CG9512	CG9512	CG9512	1.66928	0	chrX	14901844	14905549	3706	-
Lsd-2	FBgn0030608	Lsd-2	CG9057	Lsd-2	2.46018	0	chrX	15069127	15076220	7094	-
CG9220	FBgn0030662	CG9220	CG9220	CG9220	1.84535	0	chrX	15585289	15593534	8246	-
Pis	FBgn0030670	Pis	CG9245	Pis	1.4326	0	chrX	15701451	15703770	2320	-
HUWE1	FBgn0030674	HUWE1	CG8184	HUWE1	1.01607	3.24e-42	chrX	15712628	15731935	19308	+
Graf	FBgn0030685	Graf	CG8948	Graf	1.2713	0	chrX	15751674	15760733	9060	-
CG8974	FBgn0030693	CG8974	CG8974	CG8974	1.02763	2.11e-39	chrX	15793721	15796028	2308	-
PGRP-LE	FBgn0030695	PGRP-LE	CG8995	PGRP-LE	1.49583	5.53e-13	chrX	15801153	15803880	2728	-
CG8578	FBgn0030699	CG8578	CG8578	CG8578	1.95817	0	chrX	15844476	15847858	3383	+
eIF5	FBgn0030719	eIF5	CG9177	eIF5	1.25308	4.29e-43	chrX	15987008	15991974	4967	-
Ubr1	FBgn0030809	Ubr1	CG9086	Ubr1	1.49786	0	chrX	16956232	16968679	12448	-
wcy	FBgn0030812	wcy	CG8949	wcy	1.22188	0	chrX	17068717	17077897	9181	-
stas	FBgn0030850	stas	CG8408	stas	1.09186	0	chrX	17623221	17627895	4675	-
CG6762	FBgn0030876	CG6762	CG6762	CG6762	1.33976	1.76e-17	chrX	17856974	17858610	1637	+
CG7206	FBgn0030892	CG7206	CG7206	CG7206	1.13028	1.74e-15	chrX	18088725	18090509	1785	-
Sec61gamma	FBgn0031049	Sec61gamma	CG14214	Sec61gamma	1.26385	0	chrX	19643327	19644518	1192	+
Alr	FBgn0031068	Alr	CG12534	Alr	1.63805	2.3e-18	chrX	19748314	19750167	1854	+
bves	FBgn0031150	bves	CG32513	bves	1.02386	0	chrX	21053963	21082391	28429	+
ABCA	FBgn0031170	ABCA	CG1718	ABCA	1.09713	1.1e-24	chrX	21292308	21306665	14358	-
CG14615	FBgn0031184	CG14615	CG14615	CG14615	2.49848	5.32e-40	chrX	22447183	22449491	2309	-
Cp110	FBgn0031191	Cp110	CG14617	Cp110	1.02891	0	chrX	22482082	22487458	5377	+
galectin	FBgn0031213	galectin	CG11372	galectin	1.00077	1.4e-45	chr2L	71757	76211	4455	+
CG3625	FBgn0031245	CG3625	CG3625	CG3625	2.50261	0	chr2L	283385	291795	8411	-
CG4297	FBgn0031258	CG4297	CG4297	CG4297	4.73847	0	chr2L	458876	472200	13325	-
Tspo	FBgn0031263	Tspo	CG2789	Tspo	2.03577	0	chr2L	559612	560523	912	+
CG4629	FBgn0031299	CG4629	CG4629	CG4629	2.07261	1.53e-43	chr2L	1083091	1102504	19414	-
CG4896	FBgn0031319	CG4896	CG4896	CG4896	1.68345	0	chr2L	1177690	1182454	4765	+
Rim2	FBgn0031359	Rim2	CG18317	Rim2	1.42274	0	chr2L	1716244	1724388	8145	-
CG15358	FBgn0031373	CG15358	CG15358	CG15358	2.50007	0	chr2L	1882008	1883214	1207	-
Wdr62	FBgn0031374	Wdr62	CG7337	Wdr62	1.09323	0	chr2L	1884622	1944289	59668	+
CG10874	FBgn0031395	CG10874	CG10874	CG10874	1.22785	3.31e-11	chr2L	2189914	2192386	2473	-
CG15385	FBgn0031397	CG15385	CG15385	CG15385	2.03386	4.99e-21	chr2L	2209574	2212571	2998	-
CG3609	FBgn0031418	CG3609	CG3609	CG3609	1.00881	7e-35	chr2L	2372455	2374627	2173	-
Atxn7	FBgn0031420	Atxn7	CG9866	Atxn7	1.42688	1.75e-23	chr2L	2375841	2380506	4666	+
CG31689	FBgn0031449	CG31689	CG31689	CG31689	3.61077	0	chr2L	2725674	2739830	14157	+
CG2991	FBgn0031474	CG2991	CG2991	CG2991	2.52197	0	chr2L	2857164	2868548	11385	+
CG12795	FBgn0031535	CG12795	CG12795	CG12795	1.97902	0	chr2L	3452466	3453755	1290	+
Spindly	FBgn0031549	Spindly	CG15415	Spindly	3.1482	2.23e-16	chr2L	3527387	3530317	2931	-
CG2818	FBgn0031566	CG2818	CG2818	CG2818	2.04885	0	chr2L	3713360	3716810	3451	+
Naprt	FBgn0031589	Naprt	CG3714	Naprt	1.18589	0	chr2L	4189340	4198071	8732	-
lid	FBgn0031759	lid	CG9088	lid	1.1815	0	chr2L	5989400	5999501	10102	-
Pez	FBgn0031799	Pez	CG9493	Pez	1.46451	1.31e-15	chr2L	6332881	6338671	5791	-
Nepl4	FBgn0031805	Nepl4	CG9505	Nepl4	2.91143	0	chr2L	6367882	6370190	2309	+
CG9527	FBgn0031813	CG9527	CG9527	CG9527	1.33534	1.23e-34	chr2L	6426724	6448403	21680	-
CG18304	FBgn0031869	CG18304	CG18304	CG18304	1.6785	0	chr2L	6932545	6942814	10270	-
CG4502	FBgn0031896	CG4502	CG4502	CG4502	2.1139	0	chr2L	7194908	7204264	9357	-
CG5973	FBgn0031914	CG5973	CG5973	CG5973	2.56498	0	chr2L	7437492	7445882	8391	+
Herp	FBgn0031950	Herp	CG14536	Herp	1.02973	1.9e-13	chr2L	7796314	7800058	3745	-
r2d2	FBgn0031951	r2d2	CG7138	r2d2	1.40749	1.26e-11	chr2L	7800147	7802098	1952	+
pes	FBgn0031969	pes	CG7228	pes	1.16285	0	chr2L	7986786	7994184	7399	-
Tg	FBgn0031975	Tg	CG7356	Tg	2.17592	0	chr2L	8011405	8026898	15494	+
CG17292	FBgn0032029	CG17292	CG17292	CG17292	3.07575	0	chr2L	8370454	8374250	3797	+
Sgp	FBgn0032055	Sgp	CG13091	Sgp	3.35164	0	chr2L	8519690	8521809	2120	+
CG33298	FBgn0032120	CG33298	CG33298	CG33298	1.86756	0	chr2L	9495474	9520696	25223	+
IP3K1	FBgn0032147	IP3K1	CG4026	IP3K1	1.83093	0	chr2L	9782384	9788499	6116	+
CG4592	FBgn0032162	CG4592	CG4592	CG4592	1.60028	5.68e-27	chr2L	9921633	9922860	1228	+
CG4658	FBgn0032170	CG4658	CG4658	CG4658	1.06755	9.14e-36	chr2L	9957132	9960168	3037	+
Usp14	FBgn0032216	Usp14	CG5384	Usp14	1.60449	2.25e-32	chr2L	10312265	10314396	2132	-
loh	FBgn0032252	loh	CG6232	loh	3.78822	0	chr2L	10442534	10450080	7547	+
CG6700	FBgn0032305	CG6700	CG6700	CG6700	2.20796	0	chr2L	10837732	10842597	4866	-
Samuel	FBgn0032330	Samuel	CG31868	Samuel	1.87699	0	chr2L	11013206	11066998	53793	-
Dlg5	FBgn0032363	Dlg5	CG6509	Dlg5	1.32331	1.14e-36	chr2L	11508399	11517081	8683	-
Hacd1	FBgn0032394	Hacd1	CG6746	Hacd1	1.26976	0	chr2L	12001234	12002266	1033	-
Pih1D1	FBgn0032455	Pih1D1	CG5792	Pih1D1	1.01847	9.75e-27	chr2L	12713276	12721843	8568	-
CG9934	FBgn0032467	CG9934	CG9934	CG9934	1.68319	0	chr2L	13013276	13019434	6159	-
DnaJ-H	FBgn0032474	DnaJ-H	CG9828	DnaJ-H	1.37333	1.07e-42	chr2L	13163209	13166072	2864	-
Edem2	FBgn0032480	Edem2	CG5682	Edem2	1.10642	2.17e-20	chr2L	13192201	13197281	5081	+
Tpr2	FBgn0032586	Tpr2	CG4599	Tpr2	2.59798	0	chr2L	16491540	16507621	16082	+
CG5968	FBgn0032588	CG5968	CG5968	CG5968	1.8751	1.22e-33	chr2L	16549181	16549959	779	-
CG4631	FBgn0032590	CG4631	CG4631	CG4631	1.49686	3.07e-17	chr2L	16607370	16610037	2668	+
Prosbeta4	FBgn0032596	Prosbeta4	CG17331	Prosbeta4	1.00599	1.84e-43	chr2L	16731180	16732133	954	-
CG13284	FBgn0032614	CG13284	CG13284	CG13284	4.37105	0	chr2L	16842300	16848716	6417	-
beat-IIIc	FBgn0032629	beat-IIIc	CG15138	beat-IIIc	1.1285	8.07e-12	chr2L	17187637	17260734	73098	-
CG5674	FBgn0032656	CG5674	CG5674	CG5674	1.54742	6.8e-19	chr2L	17963379	17974868	11490	+
CG5758	FBgn0032666	CG5758	CG5758	CG5758	1.75548	2.8e-45	chr2L	18119995	18129862	9868	+
CG10383	FBgn0032699	CG10383	CG10383	CG10383	1.34151	0	chr2L	18690904	18695602	4699	-
ssp3	FBgn0032723	ssp3	CG18397	ssp3	1.13196	3.49e-34	chr2L	18916347	18943960	27614	-
Swip-1	FBgn0032731	Swip-1	CG10641	Swip-1	1.03864	1.4e-45	chr2L	18977519	18987280	9762	-
CG10237	FBgn0032783	CG10237	CG10237	CG10237	3.19018	0	chr2L	19435850	19442727	6878	-
CG10195	FBgn0032787	CG10195	CG10195	CG10195	2.08294	4.75e-32	chr2L	19482232	19484705	2474	-
sky	FBgn0032901	sky	CG9339	sky	2.4313	0	chr2L	20871335	20918931	47597	-
CG8671	FBgn0032938	CG8671	CG8671	CG8671	1.0676	0	chr2L	21262956	21282790	19835	+
CG2225	FBgn0032957	CG2225	CG2225	CG2225	1.14886	4.1e-19	chr2L	21663806	21677530	13725	-
CG1416	FBgn0032961	CG1416	CG1416	CG1416	1.00364	1.08e-19	chr2L	21758010	21761000	2991	+
Atf6	FBgn0033010	Atf6	CG3136	Atf6	2.70935	0	chr2R	5144733	5154756	10024	+
SCAP	FBgn0033052	SCAP	CG33131	SCAP	1.12628	0	chr2R	6026273	6036388	10116	-
Ars2	FBgn0033062	Ars2	CG7843	Ars2	1.35526	0	chr2R	6080828	6085625	4798	-
Rpp25	FBgn0033092	Rpp25	CG9422	Rpp25	1.36535	2.61e-11	chr2R	6675822	6693162	17341	+
Gadd45	FBgn0033153	Gadd45	CG11086	Gadd45	1.40901	1.71e-14	chr2R	7249161	7250655	1495	+
Dhx15	FBgn0033160	Dhx15	CG11107	Dhx15	1.63872	2.65e-19	chr2R	7387187	7391023	3837	+
p47	FBgn0033179	p47	CG11139	p47	1.30106	0	chr2R	7465018	7466759	1742	-
Drat	FBgn0033188	Drat	CG1600	Drat	1.28509	0	chr2R	7526118	7532981	6864	-
Nop17l	FBgn0033224	Nop17l	CG1553	Nop17l	1.73226	0	chr2R	7800785	7806385	5601	-
puml	FBgn0033226	puml	CG1882	puml	1.61939	0	chr2R	7812504	7815486	2983	+
ACC	FBgn0033246	ACC	CG11198	ACC	1.66343	0	chr2R	7974115	7991862	17748	-
Sec24AB	FBgn0033460	Sec24AB	CG1472	Sec24AB	1.0029	2.15e-14	chr2R	9876232	9882357	6126	-
CG1513	FBgn0033463	CG1513	CG1513	CG1513	1.87701	0	chr2R	9882572	9891689	9118	-
dmpd	FBgn0033486	dmpd	CG11866	dmpd	1.63209	7.5e-20	chr2R	10117694	10121451	3758	+
CAP	FBgn0033504	CAP	CG18408	CAP	3.12843	0	chr2R	10269016	10307024	38009	+
CG11883	FBgn0033538	CG11883	CG11883	CG11883	1.00167	1.62e-17	chr2R	10617662	10641807	24146	+
CG9005	FBgn0033638	CG9005	CG9005	CG9005	1.95839	0	chr2R	11619479	11640941	21463	-
CG9003	FBgn0033639	CG9003	CG9003	CG9003	1.09516	0	chr2R	11641477	11651616	10140	-
PI31	FBgn0033669	PI31	CG8979	PI31	2.56152	0	chr2R	11967343	11970115	2773	-
Dyb	FBgn0033739	Dyb	CG8529	Dyb	1.76966	0	chr2R	12437345	12452916	15572	+
Pex13	FBgn0033812	Pex13	CG4663	Pex13	2.22439	0	chr2R	13228276	13230234	1959	-
Qsox1	FBgn0033814	Qsox1	CG4670	Qsox1	1.53798	0	chr2R	13231758	13235296	3539	-
bbc	FBgn0033844	bbc	CG6016	bbc	4.69746	0	chr2R	13486634	13494862	8229	-
CG6145	FBgn0033853	CG6145	CG6145	CG6145	2.32035	0	chr2R	13537371	13547577	10207	-
fand	FBgn0033859	fand	CG6197	fand	3.38279	0	chr2R	13593644	13596557	2914	+
Rpn13	FBgn0033886	Rpn13	CG13349	Rpn13	2.09709	0	chr2R	13958545	13960404	1860	-
Arc1	FBgn0033926	Arc1	CG12505	Arc1	1.18467	4.15e-27	chr2R	14357927	14360297	2371	-
Arc2	FBgn0033928	Arc2	CG13941	Arc2	2.3557	0	chr2R	14361924	14362825	902	+
tun	FBgn0034046	tun	CG8253	tun	1.8152	0	chr2R	15794000	15855645	61646	+
Dg	FBgn0034072	Dg	CG18250	Dg	2.61366	0	chr2R	16081176	16098564	17389	-
clu	FBgn0034087	clu	CG8443	clu	1.12008	1.47e-30	chr2R	16186584	16194277	7694	+
mrj	FBgn0034091	mrj	CG8448	mrj	1.37837	0	chr2R	16203329	16221793	18465	-
CG15711	FBgn0034122	CG15711	CG15711	CG15711	3.60178	0	chr2R	16363551	16365895	2345	-
CG15615	FBgn0034159	CG15615	CG15615	CG15615	4.15621	7.66e-20	chr2R	16793119	16796407	3289	-
Ehbp1	FBgn0034180	Ehbp1	CG15609	Ehbp1	1.25515	0	chr2R	17007674	17015894	8221	-
CG8963	FBgn0034181	CG8963	CG8963	CG8963	1.34178	0	chr2R	17016226	17019522	3297	-
mthl4	FBgn0034219	mthl4	CG6536	mthl4	2.27653	2.18e-13	chr2R	17445185	17447483	2299	-
MESR4	FBgn0034240	MESR4	CG4903	MESR4	1.17911	1.4e-45	chr2R	17547769	17556289	8521	+
Naus	FBgn0034308	Naus	CG10915	Naus	1.06929	1.08e-11	chr2R	18160720	18164746	4027	+
CG10916	FBgn0034312	CG10916	CG10916	CG10916	1.83371	4.58e-16	chr2R	18173669	18175725	2057	+
zda	FBgn0034368	zda	CG5482	zda	1.31127	0	chr2R	18629594	18632045	2452	-
Ntan1	FBgn0034371	Ntan1	CG5473	Ntan1	3.65369	0	chr2R	18640862	18658222	17361	-
CG18609	FBgn0034382	CG18609	CG18609	CG18609	2.37392	0	chr2R	18742517	18743626	1110	-
CG15099	FBgn0034400	CG15099	CG15099	CG15099	1.38848	0	chr2R	18836821	18846619	9799	-
CG8929	FBgn0034504	CG8929	CG8929	CG8929	1.76151	0	chr2R	20327270	20330721	3452	+
CG16799	FBgn0034538	CG16799	CG16799	CG16799	2.62105	0	chr2R	20652557	20655096	2540	-
galla-1	FBgn0034543	galla-1	CG30152	galla-1	1.1881	3.03e-32	chr2R	20670636	20673495	2860	+
ASPP	FBgn0034606	ASPP	CG18375	ASPP	2.33203	0	chr2R	21217856	21251150	33295	-
CG10433	FBgn0034638	CG10433	CG10433	CG10433	2.97664	0	chr2R	21605676	21608125	2450	-
CG11170	FBgn0034705	CG11170	CG11170	CG11170	2.86521	1.85e-31	chr2R	22177419	22182879	5461	-
CG13506	FBgn0034723	CG13506	CG13506	CG13506	2.98998	0	chr2R	22383134	22394015	10882	+
CG4294	FBgn0034742	CG4294	CG4294	CG4294	1.34561	0	chr2R	22600405	22605667	5263	-
CG9896	FBgn0034808	CG9896	CG9896	CG9896	1.94053	4.11e-22	chr2R	22993669	22998884	5216	-
CG4797	FBgn0034909	CG4797	CG4797	CG4797	3.00122	0	chr2R	23812185	23818327	6143	-
Gpat4	FBgn0034971	Gpat4	CG3209	Gpat4	1.43953	0	chr2R	24068757	24073552	4796	+
CG3356	FBgn0034989	CG3356	CG3356	CG3356	1.23184	1.55e-24	chr2R	24197824	24202187	4364	+
ITP	FBgn0035023	ITP	CG13586	ITP	2.13465	0	chr2R	24537421	24558961	21541	+
Start1	FBgn0035028	Start1	CG3522	Start1	1.45409	4.23e-20	chr2R	24574559	24577676	3118	+
Tina-1	FBgn0035083	Tina-1	CG2803	Tina-1	2.02545	0	chr2R	24940625	24942413	1789	-
CG15861	FBgn0035084	CG15861	CG15861	CG15861	3.13009	3.66e-20	chr2R	24943392	24945201	1810	-
CG3770	FBgn0035085	CG3770	CG3770	CG3770	2.58518	0	chr2R	24945139	24946636	1498	+
CG12851	FBgn0035086	CG12851	CG12851	CG12851	4.1776	0	chr2R	24948645	24955677	7033	+
CG2765	FBgn0035087	CG2765	CG2765	CG2765	3.92323	0	chr2R	24959841	24965076	5236	-
CG6845	FBgn0035099	CG6845	CG6845	CG6845	1.52188	5.49e-13	chr3L	146433	149056	2624	+
p130CAS	FBgn0035101	p130CAS	CG1212	p130CAS	1.12381	6.67e-14	chr3L	152884	174517	21634	+
mthl10	FBgn0035132	mthl10	CG17061	mthl10	1.54544	8.04e-29	chr3L	332801	342915	10115	-
hng3	FBgn0035160	hng3	CG13897	hng3	1.92207	2.26e-11	chr3L	737680	755489	17810	-
CG13887	FBgn0035165	CG13887	CG13887	CG13887	1.09236	0	chr3L	837861	839931	2071	+
CG11537	FBgn0035400	CG11537	CG11537	CG11537	2.96082	0	chr3L	3128034	3143457	15424	-
Larp4B	FBgn0035424	Larp4B	CG11505	Larp4B	2.5212	0	chr3L	3224838	3236604	11767	+
ZnT63C	FBgn0035432	ZnT63C	CG17723	ZnT63C	1.97673	0	chr3L	3303708	3314009	10302	+
Sc2	FBgn0035471	Sc2	CG10849	Sc2	1.73822	0	chr3L	3903492	3905035	1544	+
CG1316	FBgn0035526	CG1316	CG1316	CG1316	1.32441	6.94e-23	chr3L	4283851	4286865	3015	+
Uev1A	FBgn0035601	Uev1A	CG10640	Uev1A	1.14398	0	chr3L	5362884	5366225	3342	-
CG10479	FBgn0035656	CG10479	CG10479	CG10479	3.59521	0	chr3L	5967545	5976007	8463	-
fmt	FBgn0035688	fmt	CG10289	fmt	1.1315	0	chr3L	6164916	6173880	8965	-
velo	FBgn0035713	velo	CG10107	velo	1.22606	2.53e-42	chr3L	6744426	6752752	8327	-
Ist1	FBgn0035715	Ist1	CG10103	Ist1	1.20491	0	chr3L	6754017	6756497	2481	-
CG10077	FBgn0035720	CG10077	CG10077	CG10077	1.75454	0	chr3L	6949491	6955904	6414	-
CG9953	FBgn0035726	CG9953	CG9953	CG9953	1.4353	4.32e-28	chr3L	6969658	6971666	2009	+
Cln7	FBgn0035767	Cln7	CG8596	Cln7	1.56261	3.39e-32	chr3L	7341884	7345183	3300	-
Sh3beta	FBgn0035772	Sh3beta	CG8582	Sh3beta	1.06125	0	chr3L	7364584	7369260	4677	-
Pura	FBgn0035802	Pura	CG33275	Pura	3.64732	0	chr3L	7593091	7639573	46483	+
ERR	FBgn0035849	ERR	CG7404	ERR	2.10901	0	chr3L	8183361	8186671	3311	-
BI-1	FBgn0035871	BI-1	CG7188	BI-1	1.41216	0	chr3L	8307145	8308941	1797	-
Culd	FBgn0035880	Culd	CG17352	Culd	3.4176	0	chr3L	8352355	8356296	3942	-
PGRP-LA	FBgn0035975	PGRP-LA	CG32042	PGRP-LA	1.47328	2.78e-30	chr3L	9334332	9338336	4005	+
PGRP-LC	FBgn0035976	PGRP-LC	CG4432	PGRP-LC	1.79433	0	chr3L	9338810	9348336	9527	+
CG4452	FBgn0035981	CG4452	CG4452	CG4452	1.17572	9.81e-45	chr3L	9367377	9370300	2924	+
CG4080	FBgn0035983	CG4080	CG4080	CG4080	1.75735	0	chr3L	9386827	9399227	12401	-
CG3529	FBgn0035995	CG3529	CG3529	CG3529	1.01346	9.43e-21	chr3L	9446864	9450785	3922	+
CG16711	FBgn0036032	CG16711	CG16711	CG16711	1.85764	0	chr3L	9704331	9710329	5999	+
Naa60	FBgn0036039	Naa60	CG18177	Naa60	1.61237	1.26e-13	chr3L	9726895	9729650	2756	+
Ae2	FBgn0036043	Ae2	CG8177	Ae2	1.10611	0	chr3L	9763544	9786466	22923	+
Adck5	FBgn0036142	Adck5	CG7616	Adck5	1.49635	1.24e-12	chr3L	11169817	11172411	2595	+
Dph1	FBgn0036194	Dph1	CG11652	Dph1	3.50091	0	chr3L	11693879	11696963	3085	-
CG14131	FBgn0036205	CG14131	CG14131	CG14131	3.22982	0	chr3L	11777073	11780485	3413	+
CG14130	FBgn0036210	CG14130	CG14130	CG14130	2.55646	4.12e-16	chr3L	11815444	11816710	1267	+
Pbgs	FBgn0036271	Pbgs	CG10335	Pbgs	2.41142	0	chr3L	12269452	12271345	1894	-
CrzR	FBgn0036278	CrzR	CG10698	CrzR	5.5835	0	chr3L	12339116	12351544	12429	-
sowah	FBgn0036302	sowah	CG10632	sowah	1.91892	0	chr3L	12537513	12572542	35030	-
Wbp2	FBgn0036318	Wbp2	CG11009	Wbp2	1.46111	0	chr3L	12850165	12853169	3005	+
Ent3	FBgn0036319	Ent3	CG11010	Ent3	2.17623	6.15e-21	chr3L	12853646	12857428	3783	+
CG10738	FBgn0036368	CG10738	CG10738	CG10738	4.95392	0	chr3L	13450770	13465539	14770	+
Tgi	FBgn0036373	Tgi	CG10741	Tgi	1.50212	0	chr3L	13486797	13502492	15696	+
Helz	FBgn0036451	Helz	CG9425	Helz	1.62814	0	chr3L	14789935	14801089	11155	+
Cep135	FBgn0036480	Cep135	CG17081	Cep135	2.25082	2.55e-15	chr3L	15116737	15128029	11293	+
CG7272	FBgn0036501	CG7272	CG7272	CG7272	2.07427	0	chr3L	15500938	15503769	2832	+
CG7945	FBgn0036505	CG7945	CG7945	CG7945	1.51062	0	chr3L	15521711	15524137	2427	-
RhoGAP71E	FBgn0036518	RhoGAP71E	CG32149	RhoGAP71E	2.90487	0	chr3L	15588860	15609125	20266	+
hzg	FBgn0036556	hzg	CG5830	hzg	1.49655	0	chr3L	15992669	16004736	12068	-
CG5151	FBgn0036576	CG5151	CG5151	CG5151	1.68484	0	chr3L	16137802	16164701	26900	-
CG9705	FBgn0036661	CG9705	CG9705	CG9705	2.03619	0	chr3L	16780100	16782419	2320	+
CG9674	FBgn0036663	CG9674	CG9674	CG9674	1.38307	0	chr3L	16787573	16807731	20159	-
Oatp74D	FBgn0036732	Oatp74D	CG7571	Oatp74D	2.21482	0	chr3L	17487118	17511693	24576	+
Edc3	FBgn0036735	Edc3	CG6311	Edc3	1.53164	0	chr3L	17525333	17529861	4529	-
Crtc	FBgn0036746	Crtc	CG6064	Crtc	1.27963	0	chr3L	17659818	17669234	9417	-
CG5577	FBgn0036759	CG5577	CG5577	CG5577	1.53812	0	chr3L	17838650	17841427	2778	-
CG14073	FBgn0036814	CG14073	CG14073	CG14073	1.69025	0	chr3L	18802265	18820675	18411	-
HipHop	FBgn0036815	HipHop	CG6874	HipHop	3.37868	0	chr3L	18821171	18822353	1183	+
Indy	FBgn0036816	Indy	CG3979	Indy	1.23896	0	chr3L	18828632	18846267	17636	-
Sfxn2	FBgn0036843	Sfxn2	CG6812	Sfxn2	2.27979	5.97e-36	chr3L	19063165	19066151	2987	+
CG7668	FBgn0036929	CG7668	CG7668	CG7668	1.3582	0	chr3L	20002736	20004834	2099	+
CG17233	FBgn0036958	CG17233	CG17233	CG17233	1.44105	6.38e-31	chr3L	20233173	20241903	8731	-
eRF1	FBgn0036974	eRF1	CG5605	eRF1	1.8415	0	chr3L	20348355	20353873	5519	+
CG5618	FBgn0036975	CG5618	CG5618	CG5618	1.64277	8.93e-18	chr3L	20353449	20356632	3184	+
RhoBTB	FBgn0036980	RhoBTB	CG5701	RhoBTB	1.56181	0	chr3L	20376242	20382398	6157	+
CG4858	FBgn0037011	CG4858	CG4858	CG4858	1.97329	0	chr3L	20526576	20527910	1335	+
Cdk12	FBgn0037093	Cdk12	CG7597	Cdk12	1.46322	0	chr3L	21516306	21522684	6379	+
CG7611	FBgn0037094	CG7611	CG7611	CG7611	1.12441	0	chr3L	21523186	21528163	4978	+
CG11247	FBgn0037120	CG11247	CG11247	CG11247	1.29222	2.96e-26	chr3L	21724326	21728806	4481	-
CG7130	FBgn0037151	CG7130	CG7130	CG7130	1.8551	2.69e-37	chr3L	22075056	22075756	701	-
laza	FBgn0037163	laza	CG11440	laza	1.76792	0	chr3L	22458816	22461131	2316	-
Mes2	FBgn0037207	Mes2	CG11100	Mes2	3.11081	0	chr3L	22945657	22952248	6592	+
CG1103	FBgn0037235	CG1103	CG1103	CG1103	2.41978	0	chr3R	4337755	4339914	2160	+
CG14646	FBgn0037241	CG14646	CG14646	CG14646	1.86118	1.28e-14	chr3R	4390366	4392111	1746	+
CG1161	FBgn0037313	CG1161	CG1161	CG1161	1.81845	0	chr3R	5355092	5356748	1657	+
SecS	FBgn0037347	SecS	CG1427	SecS	1.2458	1.36e-13	chr3R	5601433	5603185	1753	+
CG12171	FBgn0037354	CG12171	CG12171	CG12171	1.17435	7.62e-12	chr3R	5633627	5634640	1014	+
Atg17	FBgn0037363	Atg17	CG1347	Atg17	1.22637	0	chr3R	5669713	5679930	10218	+
PSMG1	FBgn0037378	PSMG1	CG2046	PSMG1	1.74217	0	chr3R	5793308	5794317	1010	-
CG2017	FBgn0037391	CG2017	CG2017	CG2017	1.29075	9.03e-26	chr3R	5858083	5862405	4323	-
CG1105	FBgn0037465	CG1105	CG1105	CG1105	1.14705	6.14e-31	chr3R	7064186	7067136	2951	-
Tailor	FBgn0037470	Tailor	CG1091	Tailor	1.28986	2.54e-20	chr3R	7083225	7086083	2859	-
CG17816	FBgn0037525	CG17816	CG17816	CG17816	1.16912	1.66e-34	chr3R	7855582	7886733	31152	-
CG7910	FBgn0037547	CG7910	CG7910	CG7910	3.19848	0	chr3R	8087252	8089526	2275	+
CG8036	FBgn0037607	CG8036	CG8036	CG8036	1.3337	0	chr3R	8667868	8673702	5835	+
TMEM216	FBgn0037614	TMEM216	CG8116	TMEM216	2.503	0	chr3R	8716243	8721320	5078	+
CG9837	FBgn0037635	CG9837	CG9837	CG9837	2.21733	0	chr3R	8807679	8813579	5901	-
IscU	FBgn0037637	IscU	CG9836	IscU	1.27064	0	chr3R	8822849	8824177	1329	-
CG8379	FBgn0037638	CG8379	CG8379	CG8379	1.76711	7.43e-12	chr3R	8824411	8827279	2869	+
Kdm2	FBgn0037659	Kdm2	CG11033	Kdm2	1.4445	0	chr3R	9052495	9063245	10751	+
CG8176	FBgn0037702	CG8176	CG8176	CG8176	2.37477	0	chr3R	9516007	9527237	11231	+
mura	FBgn0037705	mura	CG9381	mura	1.92325	0	chr3R	9535625	9551806	16182	-
P58IPK	FBgn0037718	P58IPK	CG8286	P58IPK	2.02643	0	chr3R	9586942	9589581	2640	+
p23	FBgn0037728	p23	CG16817	p23	1.6527	0	chr3R	9677927	9679658	1732	+
FBXO11	FBgn0037760	FBXO11	CG9461	FBXO11	1.26225	3.24e-39	chr3R	9803486	9809368	5883	-
eloF	FBgn0037762	eloF	CG16905	eloF	2.37807	0	chr3R	9814161	9815158	998	+
CG16904	FBgn0037763	CG16904	CG16904	CG16904	2.91463	0	chr3R	9815928	9816979	1052	-
CG9459	FBgn0037764	CG9459	CG9459	CG9459	2.85091	0	chr3R	9817428	9818395	968	-
CG9458	FBgn0037765	CG9458	CG9458	CG9458	3.5014	0	chr3R	9818914	9819877	964	-
Teh1	FBgn0037766	Teh1	CG12806	Teh1	2.59017	0	chr3R	9826081	9868120	42040	-
CG12811	FBgn0037779	CG12811	CG12811	CG12811	1.00263	7.71e-11	chr3R	10047252	10048797	1546	-
Cyp12e1	FBgn0037817	Cyp12e1	CG14680	Cyp12e1	1.68025	2.91e-13	chr3R	10434789	10436704	1916	+
CG14696	FBgn0037853	CG14696	CG14696	CG14696	3.71605	0	chr3R	10882433	10885001	2569	-
PGRP-LB	FBgn0037906	PGRP-LB	CG14704	PGRP-LB	3.07014	0	chr3R	11452849	11460552	7704	-
fabp	FBgn0037913	fabp	CG6783	fabp	1.03716	0	chr3R	11559896	11567054	7159	-
Cad87A	FBgn0037963	Cad87A	CG6977	Cad87A	1.80015	0	chr3R	11893512	11949129	55618	-
CG10038	FBgn0038013	CG10038	CG10038	CG10038	2.2757	2.62e-24	chr3R	12348987	12350644	1658	-
CG5196	FBgn0038039	CG5196	CG5196	CG5196	4.68649	0	chr3R	12408316	12411768	3453	+
CG3061	FBgn0038195	CG3061	CG3061	CG3061	1.65093	0	chr3R	14032371	14035041	2671	+
foxo	FBgn0038197	foxo	CG3143	foxo	1.27326	0	chr3R	14056945	14087978	31034	+
CG7530	FBgn0038256	CG7530	CG7530	CG7530	2.62994	0	chr3R	14724760	14731509	6750	-
Atg4b	FBgn0038325	Atg4b	CG6194	Atg4b	2.60755	2.56e-36	chr3R	15353720	15356924	3205	-
CG5044	FBgn0038326	CG5044	CG5044	CG5044	1.46166	0	chr3R	15357229	15359263	2035	+
Ccm3	FBgn0038331	Ccm3	CG5073	Ccm3	2.49518	0	chr3R	15371957	15374237	2281	+
CG6136	FBgn0038332	CG6136	CG6136	CG6136	2.2297	4.52e-40	chr3R	15370036	15372212	2177	-
Hmt-1	FBgn0038376	Hmt-1	CG4225	Hmt-1	1.15433	3.44e-24	chr3R	15853868	15857470	3603	-
CG6126	FBgn0038407	CG6126	CG6126	CG6126	2.15432	0	chr3R	16198000	16203083	5084	-
CG14879	FBgn0038419	CG14879	CG14879	CG14879	2.60426	0	chr3R	16345825	16349226	3402	-
CG17562	FBgn0038449	CG17562	CG17562	CG17562	3.08886	0	chr3R	16615309	16617154	1846	+
CG17560	FBgn0038450	CG17560	CG17560	CG17560	2.68389	0	chr3R	16617950	16619878	1929	+
CG18622	FBgn0038460	CG18622	CG18622	CG18622	1.0649	1.96e-25	chr3R	16983510	16987732	4223	-
Keap1	FBgn0038475	Keap1	CG3962	Keap1	2.25469	0	chr3R	17073942	17079945	6004	-
Brf	FBgn0038499	Brf	CG31256	Brf	4.36142	0	chr3R	17374833	17391337	16505	-
Sur-8	FBgn0038504	Sur-8	CG5407	Sur-8	1.91494	0	chr3R	17395199	17402515	7317	-
alt	FBgn0038535	alt	CG18212	alt	1.15042	0	chr3R	17673732	17682515	8784	-
EndoA	FBgn0038659	EndoA	CG14296	EndoA	1.38176	0	chr3R	18906609	18910755	4147	+
CG6231	FBgn0038720	CG6231	CG6231	CG6231	1.09316	7.9e-16	chr3R	19616024	19632718	16695	-
CG4562	FBgn0038740	CG4562	CG4562	CG4562	1.50763	3.28e-19	chr3R	19865417	19875678	10262	-
Hs6st	FBgn0038755	Hs6st	CG4451	Hs6st	1.63782	0	chr3R	19929277	20008512	79236	-
Syp	FBgn0038826	Syp	CG17838	Syp	1.51652	0	chr3R	20756729	20810726	53998	+
RhoGAP93B	FBgn0038853	RhoGAP93B	CG3421	RhoGAP93B	2.86547	0	chr3R	21083043	21097827	14785	-
CG16791	FBgn0038881	CG16791	CG16791	CG16791	1.32896	0	chr3R	21318300	21349601	31302	-
Sar1	FBgn0038947	Sar1	CG7073	Sar1	2.35011	0	chr3R	22356685	22360711	4027	+
CG5346	FBgn0038981	CG5346	CG5346	CG5346	1.5446	0	chr3R	22520087	22528663	8577	-
CG6660	FBgn0039030	CG6660	CG6660	CG6660	2.59285	0	chr3R	22923352	22924525	1174	+
Cow	FBgn0039054	Cow	CG13830	Cow	1.83945	2.93e-15	chr3R	23070516	23112730	42215	-
CG18428	FBgn0039149	CG18428	CG18428	CG18428	2.23724	0	chr3R	24109336	24110010	675	+
CG6356	FBgn0039178	CG6356	CG6356	CG6356	2.45478	2.84e-13	chr3R	24283955	24288617	4663	+
Dis3	FBgn0039183	Dis3	CG6413	Dis3	4.19605	0	chr3R	24333433	24337248	3816	+
CG6432	FBgn0039184	CG6432	CG6432	CG6432	3.70496	0	chr3R	24336922	24340645	3724	+
REPTOR	FBgn0039209	REPTOR	CG13624	REPTOR	1.11052	0	chr3R	24557368	24582864	25497	-
atl	FBgn0039213	atl	CG6668	atl	1.85903	0	chr3R	24625671	24634714	9044	+
Ude	FBgn0039226	Ude	CG18410	Ude	1.50914	0	chr3R	24797460	24799668	2209	-
CG3744	FBgn0039240	CG3744	CG3744	CG3744	1.94578	0	chr3R	24871202	24876654	5453	-
Ythdf	FBgn0039261	Ythdf	CG6422	Ythdf	1.40569	0	chr3R	25033876	25039249	5374	-
CG11791	FBgn0039266	CG11791	CG11791	CG11791	1.847	0	chr3R	25049616	25053074	3459	+
Sil1	FBgn0039296	Sil1	CG10420	Sil1	2.38476	8.41e-45	chr3R	25233636	25235529	1894	-
Nup358	FBgn0039302	Nup358	CG11856	Nup358	1.26154	0	chr3R	25249348	25258672	9325	+
CG5039	FBgn0039356	CG5039	CG5039	CG5039	1.91661	2.25e-11	chr3R	25678683	25679529	847	+
CG12290	FBgn0039419	CG12290	CG12290	CG12290	3.17016	0	chr3R	26230248	26234700	4453	+
CG5455	FBgn0039430	CG5455	CG5455	CG5455	2.94917	0	chr3R	26461527	26470008	8482	+
Yif1	FBgn0039450	Yif1	CG5484	Yif1	1.53572	1.47e-12	chr3R	26717871	26719806	1936	+
CG14253	FBgn0039467	CG14253	CG14253	CG14253	1.64561	5.46e-17	chr3R	26978541	26985706	7166	+
mfrn	FBgn0039561	mfrn	CG4963	mfrn	3.09517	0	chr3R	27942796	27948021	5226	-
Gp93	FBgn0039562	Gp93	CG5520	Gp93	1.64343	0	chr3R	27948711	27952151	3441	+
CG1646	FBgn0039600	CG1646	CG1646	CG1646	1.25803	0	chr3R	28812102	28817354	5253	+
Ctl2	FBgn0039637	Ctl2	CG11880	Ctl2	2.7801	0	chr3R	29123370	29128247	4878	+
Trc8	FBgn0039668	Trc8	CG2304	Trc8	2.2175	0	chr3R	29499025	29503797	4773	-
CG15531	FBgn0039755	CG15531	CG15531	CG15531	2.98407	0	chr3R	30194790	30196228	1439	-
CG15547	FBgn0039809	CG15547	CG15547	CG15547	1.67908	2.14e-33	chr3R	30881792	30883503	1712	-
CG12054	FBgn0039831	CG12054	CG12054	CG12054	1.87924	0	chr3R	31220702	31231259	10558	+
CycG	FBgn0039858	CycG	CG11525	CycG	1.97868	0	chr3R	31596642	31612664	16023	-
sip3	FBgn0039875	sip3	CG1937	sip3	1.58034	3.76e-33	chr3R	31772219	31775163	2945	+
CG41099	FBgn0039955	CG41099	CG41099	CG41099	1.25874	0	chr3R	3846729	3868401	21673	+
CG17691	FBgn0039993	CG17691	CG17691	CG17691	1.07995	0	chr2R	1590484	1596457	5974	+
CG17883	FBgn0040005	CG17883	CG17883	CG17883	1.37678	0	chr2R	4671853	4673639	1787	+
Set1	FBgn0040022	Set1	CG40351	Set1	1.41969	0	chr3L	25107594	25115180	7587	+
meso18E	FBgn0040089	meso18E	CG14233	meso18E	2.56284	0	chrX	19706418	19713045	6628	-
krz	FBgn0040206	krz	CG1487	krz	3.09172	0	chr3R	32045314	32051993	6680	-
kat80	FBgn0040207	kat80	CG13956	kat80	1.14452	2.07e-14	chrX	16267007	16276180	9174	-
dbo	FBgn0040230	dbo	CG6224	dbo	1.14043	4.07e-18	chr3L	15826888	15832004	5117	+
Sulf1	FBgn0040271	Sulf1	CG6725	Sulf1	5.15638	0	chr3R	16310542	16339575	29034	-
Spt5	FBgn0040273	Spt5	CG7626	Spt5	1.40729	1.5e-28	chr2R	19437483	19441898	4416	+
Gclc	FBgn0040319	Gclc	CG2259	Gclc	1.89375	0	chrX	8102181	8116147	13967	-
SH3PX1	FBgn0040475	SH3PX1	CG6757	SH3PX1	1.52121	6.75e-28	chr3L	9710422	9713827	3406	-
CG3348	FBgn0040609	CG3348	CG3348	CG3348	2.77286	0	chr3R	27291535	27292209	675	-
CG13255	FBgn0040636	CG13255	CG13255	CG13255	1.40727	0	chr3L	20837488	20838839	1352	+
CG12643	FBgn0040942	CG12643	CG12643	CG12643	1.89213	1.88e-27	chrX	10264233	10265263	1031	-
tai	FBgn0041092	tai	CG13109	tai	2.15422	0	chr2L	9166778	9250211	83434	+
lilli	FBgn0041111	lilli	CG8817	lilli	1.50613	0	chr2L	2885929	2954406	68478	+
Atx2	FBgn0041188	Atx2	CG5166	Atx2	2.38181	0	chr3R	15408423	15417277	8855	+
HDAC4	FBgn0041210	HDAC4	CG1770	HDAC4	1.16904	0	chrX	13262687	13285632	22946	-
Pcyt1	FBgn0041342	Pcyt1	CG1049	Pcyt1	1.32528	0	chr3L	1546092	1553504	7413	+
Hexo2	FBgn0041629	Hexo2	CG1787	Hexo2	1.89516	1.88e-33	chrX	8709652	8712478	2827	+
CG18815	FBgn0042138	CG18815	CG18815	CG18815	2.70407	0	chr3L	11628037	11630749	2713	+
FASN2	FBgn0042627	FASN2	CG3524	FASN2	5.99374	0	chr2L	3043947	3056143	12197	+
vir-1	FBgn0043841	vir-1	CG31764	vir-1	2.15541	0	chr2L	12403270	12423439	20170	-
slam	FBgn0043854	slam	CG9506	slam	4.24156	0	chr2L	6372388	6377284	4897	+
mask	FBgn0043884	mask	CG33106	mask	1.28136	0	chr3R	24230562	24250248	19687	+
Chro	FBgn0044324	Chro	CG10712	Chro	2.12007	0	chr3L	22873702	22878984	5283	-
Pak3	FBgn0044826	Pak3	CG14895	Pak3	1.12536	0	chr3R	16445007	16453821	8815	-
yuri	FBgn0045842	yuri	CG31732	yuri	1.64005	0	chr2L	15257267	15264692	7426	-
Stlk	FBgn0046692	Stlk	CG40293	Stlk	1.01175	0	chr2R	4546691	4565281	18591	+
Liprin-alpha	FBgn0046704	Liprin-alpha	CG11199	Liprin-alpha	1.06735	9.5e-26	chr2L	6723903	6732766	8864	+
Haspin	FBgn0046706	Haspin	CG40080	Haspin	1.89591	0	chr2R	4014111	4049342	35232	+
CG30008	FBgn0050008	CG30008	CG30008	CG30008	3.60486	0	chr2R	9889878	9891141	1264	+
CG30015	FBgn0050015	CG30015	CG30015	CG30015	1.04017	0	chr2R	10839102	10874771	35670	-
NT5E-2	FBgn0050104	NT5E-2	CG30104	NT5E-2	1.33666	2.31e-33	chr2R	17485002	17493169	8168	+
CG30109	FBgn0050109	CG30109	CG30109	CG30109	1.32371	1.21e-14	chr2R	17670082	17670748	667	+
GEFmeso	FBgn0050115	GEFmeso	CG30115	GEFmeso	3.15402	0	chr2R	18554119	18611777	57659	-
lncRNA:CR30121	FBgn0050121	lncRNA:CR30121	CR30121	lncRNA:CR30121	4.31132	2.14e-27	chr2R	18739131	18741658	2528	-
CG30122	FBgn0050122	CG30122	CG30122	CG30122	1.11164	4.33e-41	chr2R	18632328	18639270	6943	-
CG30154	FBgn0050154	CG30154	CG30154	CG30154	1.61894	1.63e-28	chr2R	20533359	20533934	576	+
CG30159	FBgn0050159	CG30159	CG30159	CG30159	1.06601	2.31e-20	chr2R	6992681	6994306	1626	+
CG30345	FBgn0050345	CG30345	CG30345	CG30345	2.26675	1.42e-17	chr2R	9148689	9151892	3204	+
CG30389	FBgn0050389	CG30389	CG30389	CG30389	1.08397	1.24e-31	chr2R	21148265	21160545	12281	-
CG30428	FBgn0050428	CG30428	CG30428	CG30428	1.64472	2.82e-28	chr2R	25251927	25254535	2609	+
CG30456	FBgn0050456	CG30456	CG30456	CG30456	1.44649	9.22e-30	chr2R	17100241	17107542	7302	+
lncRNA:CR31044	FBgn0051044	lncRNA:CR31044	CR31044	lncRNA:CR31044	1.56197	0	chr3R	29214562	29219667	5106	+
CG31145	FBgn0051145	CG31145	CG31145	CG31145	1.51	0	chr3R	23605751	23669659	63909	-
wge	FBgn0051151	wge	CG31151	wge	1.0389	0	chr3R	22710883	22721150	10268	-
CG31157	FBgn0051157	CG31157	CG31157	CG31157	2.74061	0	chr3R	13047731	13049294	1564	+
Efa6	FBgn0051158	Efa6	CG31158	Efa6	1.36694	0	chr3R	22587755	22608842	21088	+
Naam	FBgn0051216	Naam	CG31216	Naam	1.74407	3.41e-21	chr3R	19671450	19698742	27293	+
CG31224	FBgn0051224	CG31224	CG31224	CG31224	1.8433	0	chr3R	18650121	18659309	9189	-
CG31287	FBgn0051287	CG31287	CG31287	CG31287	2.20997	1.41e-27	chr3R	16203371	16204961	1591	+
HEATR2	FBgn0051320	HEATR2	CG31320	HEATR2	2.13085	6.26e-28	chr3R	14358356	14361786	3431	-
CG31324	FBgn0051324	CG31324	CG31324	CG31324	2.16453	0	chr3R	26106868	26130674	23807	+
CG31523	FBgn0051523	CG31523	CG31523	CG31523	3.50205	0	chr3R	4465421	4479207	13787	-
CG31663	FBgn0051663	CG31663	CG31663	CG31663	2.52219	4.08e-17	chr2L	1858609	1881480	22872	-
CG31678	FBgn0051678	CG31678	CG31678	CG31678	2.14569	1.42e-34	chr2L	20659132	20675941	16810	-
CG31815	FBgn0051815	CG31815	CG31815	CG31815	2.01383	0	chr2L	16605822	16607321	1500	+
CG31974	FBgn0051974	CG31974	CG31974	CG31974	1.91716	1.39e-22	chr2L	141077	143091	2015	-
CG32066	FBgn0052066	CG32066	CG32066	CG32066	1.08463	0	chr3L	10640286	10661013	20728	-
SCaMC	FBgn0052103	SCaMC	CG32103	SCaMC	1.30277	0	chr3L	12402295	12414842	12548	-
NUCB1	FBgn0052190	NUCB1	CG32190	NUCB1	1.35741	0	chr3L	17797738	17802279	4542	-
lncRNA:CR32218	FBgn0052218	lncRNA:CR32218	CR32218	lncRNA:CR32218	1.22879	0	chr3L	19895216	19896391	1176	-
PMP34	FBgn0052250	PMP34	CG32250	PMP34	1.0585	2.24e-11	chr3L	4318755	4321109	2355	+
zormin	FBgn0052311	zormin	CG33484	zormin	2.43125	0	chr3L	2117466	2151700	34235	-
shep	FBgn0052423	shep	CG32423	shep	1.51898	0	chr3L	5155821	5277944	122124	-
CG32428	FBgn0052428	CG32428	CG32428	CG32428	2.9642	0	chr3L	20469674	20473723	4050	-
mthl14	FBgn0052476	mthl14	CG32476	mthl14	3.53354	0	chr3L	247491	250305	2815	+
CG32512	FBgn0052512	CG32512	CG32512	CG32512	2.40001	0	chrX	21062277	21067540	5264	-
Hers	FBgn0052529	Hers	CG32529	Hers	2.51825	0	chrX	19866146	19908108	41963	+
Sec16	FBgn0052654	Sec16	CG32654	Sec16	1.9149	0	chrX	12596047	12609910	13864	+
Tango5	FBgn0052675	Tango5	CG32675	Tango5	1.85179	0	chrX	10760048	10764413	4366	-
stx	FBgn0052676	stx	CG32676	stx	1.43129	0	chrX	10711163	10744943	33781	-
LPCAT	FBgn0052699	LPCAT	CG32699	LPCAT	1.65916	0	chrX	9571537	9579987	8451	-
CG32816	FBgn0052816	CG32816	CG32816	CG32816	3.65174	0	chrX	316576	470726	154151	-
lncRNA:alphagamma-element:CR32865	FBgn0052865	lncRNA:alphagamma-element:CR32865	CR32865	lncRNA:alphagamma-element:CR32865	1.90671	0	chr3R	12475336	12478267	2932	-
CG33056	FBgn0053056	CG33056	CG33056	CG33056	1.26613	1.11e-37	chr3L	21198261	21203232	4972	-
CG33143	FBgn0053143	CG33143	CG33143	CG33143	5.63512	0	chr2R	22614328	22634084	19757	+
CG33144	FBgn0053144	CG33144	CG33144	CG33144	3.21951	0	chr2R	10740054	10798709	58656	-
CG33158	FBgn0053158	CG33158	CG33158	CG33158	1.37719	6.06e-24	chr3L	16419597	16496560	76964	+
CG33170	FBgn0053170	CG33170	CG33170	CG33170	1.53702	0	chr3L	22864600	22867535	2936	+
Kdm4B	FBgn0053182	Kdm4B	CG33182	Kdm4B	1.01952	0	chr2R	13176553	13198337	21785	-
CG33217	FBgn0053217	CG33217	CG33217	CG33217	1.40071	0	chr3L	23126025	23132209	6185	+
CG33229	FBgn0053229	CG33229	CG33229	CG33229	2.34896	0	chr3L	223852	225605	1754	+
CG33293	FBgn0053293	CG33293	CG33293	CG33293	1.35599	1.69e-37	chr3R	5240014	5240735	722	-
PNUTS	FBgn0053526	PNUTS	CG33526	PNUTS	1.8198	0	chr2L	870465	877038	6574	+
SmydA-8	FBgn0053548	SmydA-8	CG33548	SmydA-8	4.81513	0	chrX	2205515	2213809	8295	-
Nipped-A	FBgn0053554	Nipped-A	CG33554	Nipped-A	1.462	0	chr2R	5177965	5251022	73058	-
mim	FBgn0053558	mim	CG33558	mim	1.21547	0	chr2R	6924687	6971637	46951	-
CG40191	FBgn0058191	CG40191	CG40191	CG40191	1.51058	0	chr2R	1264140	1267747	3608	+
MFS17	FBgn0058263	MFS17	CG40263	MFS17	2.68266	0	chr2R	2494742	2565385	70644	-
Nup153	FBgn0061200	Nup153	CG4453	Nup153	1.83923	0	chrX	16599241	16610459	11219	+
Ube3a	FBgn0061469	Ube3a	CG6190	Ube3a	1.62899	1.73e-17	chr3L	11206422	11210583	4162	-
LpR1	FBgn0066101	LpR1	CG31094	LpR1	6.70717	0	chr3R	25741348	25763105	21758	-
Uhg5	FBgn0083123	Uhg5	CR42452	Uhg5	1.14036	1.98e-21	chr2R	14621601	14624498	2898	+
CG34183	FBgn0085212	CG34183	CG34183	CG34183	2.99742	0	chr2L	9890061	9890772	712	-
CG34232	FBgn0085261	CG34232	CG34232	CG34232	2.39221	3.76e-17	chr2R	12164909	12165812	904	-
CG34250	FBgn0085279	CG34250	CG34250	CG34250	1.41658	1.77e-18	chr3L	17476222	17477103	882	+
Pde11	FBgn0085370	Pde11	CG34341	Pde11	1.12443	0	chr2L	18532025	18590342	58318	-
CG34347	FBgn0085376	CG34347	CG34347	CG34347	1.93789	0	chr3R	31311157	31371748	60592	+
CG34348	FBgn0085377	CG34348	CG34348	CG34348	1.2368	1.48e-11	chrX	11339873	11344734	4862	+
CG34357	FBgn0085386	CG34357	CG34357	CG34357	3.56729	3.67e-37	chr3R	4491943	4558067	66125	-
GramD1B	FBgn0085423	GramD1B	CG34394	GramD1B	1.56874	0	chr2L	3358640	3373372	14733	-
CG34401	FBgn0085430	CG34401	CG34401	CG34401	1.22975	0	chrX	18863950	18884075	20126	+
Not1	FBgn0085436	Not1	CG34407	Not1	1.40233	0	chr2R	9566146	9579007	12862	-
NKAIN	FBgn0085442	NKAIN	CG34413	NKAIN	1.13274	0	chr2R	24881570	24888615	7046	+
Snoo	FBgn0085450	Snoo	CG34421	Snoo	2.39378	0	chr2L	7891187	7984196	93010	-
Zdhhc8	FBgn0085478	Zdhhc8	CG34449	Zdhhc8	1.14688	0	chrX	9324508	9356227	31720	-
CG41378	FBgn0085638	CG41378	CG41378	CG41378	1.62984	0	chr2R	2770380	2846708	76329	-
Prosalpha2	FBgn0086134	Prosalpha2	CG5266	Prosalpha2	1.01204	3.49e-43	chr3R	12431321	12432556	1236	+
Sec61alpha	FBgn0086357	Sec61alpha	CG9539	Sec61alpha	1.00367	3.34e-35	chr2L	6477182	6480575	3394	-
poly	FBgn0086371	poly	CG9829	poly	1.05552	1.13e-17	chr3R	13361816	13366910	5095	-
mib2	FBgn0086442	mib2	CG17492	mib2	1.03064	1.02e-14	chr2L	19034444	19041541	7098	+
spin	FBgn0086676	spin	CG8428	spin	1.20252	0	chr2R	16124981	16138238	13258	+
vvl	FBgn0086680	vvl	CG10037	vvl	4.43604	0	chr3L	6790158	6794941	4784	+
Spf45	FBgn0086683	Spf45	CG17540	Spf45	1.10514	1.65e-32	chr2L	23066874	23068386	1513	-
l(3)L1231	FBgn0086686	l(3)L1231	CG7832	l(3)L1231	1.52293	0	chr3R	14642672	14655716	13045	-
nAChRalpha7	FBgn0086778	nAChRalpha7	CG32538	nAChRalpha7	2.47846	1.03e-13	chrX	19327075	19348447	21373	-
amn	FBgn0086782	amn	CG11937	amn	2.70291	0	chrX	19886108	19890060	3953	-
Prosbeta7	FBgn0250746	Prosbeta7	CG12000	Prosbeta7	1.06774	0	chr3R	5357012	5358364	1353	-
gish	FBgn0250823	gish	CG6963	gish	1.66355	0	chr3R	16272452	16304768	32317	+
Prosalpha6	FBgn0250843	Prosalpha6	CG4904	Prosalpha6	1.37438	0	chr2L	10221351	10222546	1196	+
CG42240	FBgn0250869	CG42240	CG42240	CG42240	1.21443	0	chrX	6330842	6333028	2187	+
mnb	FBgn0259168	mnb	CG42273	mnb	1.68273	0	chrX	17862697	17887222	24526	-
Nedd4	FBgn0259174	Nedd4	CG42279	Nedd4	1.14333	0	chr3L	17530081	17546660	16580	+
bun	FBgn0259176	bun	CG42281	bun	1.92387	0	chr2L	12455540	12546611	91072	-
Pka-R1	FBgn0259243	Pka-R1	CG42341	Pka-R1	3.61349	0	chr3L	20816118	20836048	19931	+
Mob2	FBgn0259481	Mob2	CG11711	Mob2	3.02586	0	chr3L	11522757	11562233	39477	-
Ir40a	FBgn0259683	Ir40a	CG42352	Ir40a	2.99633	0	chr2L	22189526	22214376	24851	-
mtgo	FBgn0259735	mtgo	CG42389	mtgo	3.49019	0	chr2L	16545016	16663218	118203	+
Fs	FBgn0259878	Fs	CG33466	Fs	1.86038	6.36e-11	chr2R	15223560	15241589	18030	-
cwo	FBgn0259938	cwo	CG17100	cwo	1.84159	0	chr3R	10388258	10400752	12495	+
rhea	FBgn0260442	rhea	CG6831	rhea	1.01428	0	chr3L	8545001	8574409	29409	+
CG12163	FBgn0260462	CG12163	CG12163	CG12163	2.71794	0	chr3R	5237651	5251745	14095	-
Ziz	FBgn0260486	Ziz	CG42533	Ziz	1.15506	2.28e-29	chr2L	7472513	7496307	23795	-
eIF4G2	FBgn0260634	eIF4G2	CG10192	eIF4G2	1.47936	0	chr3R	23808285	23819237	10953	-
Diap1	FBgn0260635	Diap1	CG12284	Diap1	1.22557	0	chr3L	16038410	16051034	12625	-
CG42541	FBgn0260658	CG42541	CG42541	CG42541	1.55162	9.03e-11	chrX	3891497	3930578	39082	-
lncRNA:CR42549	FBgn0260722	lncRNA:CR42549	CR42549	lncRNA:CR42549	1.74011	0	chr3R	9548104	9551806	3703	-
GC1	FBgn0260743	GC1	CG18347	GC1	2.43038	0	chr3R	11967708	11971686	3979	+
Tango9	FBgn0260744	Tango9	CG10007	Tango9	1.08771	2.62e-20	chr3R	11971007	11974910	3904	-
ctrip	FBgn0260794	ctrip	CG42574	ctrip	1.64308	0	chr3R	4786284	4812096	25813	-
Gprk1	FBgn0260798	Gprk1	CG40129	Gprk1	1.40779	0	chr2R	4322295	4471060	148766	-
Sec22	FBgn0260855	Sec22	CG7359	Sec22	1.03533	3.83e-26	chrX	806076	808200	2125	+
Bet1	FBgn0260857	Bet1	CG14084	Bet1	1.42143	0	chr3L	19261394	19262437	1044	+
par-1	FBgn0260934	par-1	CG8201	par-1	1.2014	0	chr2R	19456170	19485686	29517	+
scny	FBgn0260936	scny	CG5505	scny	1.3282	0	chr3L	5769002	5776271	7270	+
tay	FBgn0260938	tay	CG9056	tay	2.19445	0	chrX	15876368	15887311	10944	-
Atg1	FBgn0260945	Atg1	CG10967	Atg1	1.30491	0	chr3L	12784429	12805116	20688	-
MCPH1	FBgn0260959	MCPH1	CG42572	MCPH1	3.73598	0	chr2R	11895997	11903918	7922	-
CG42588	FBgn0260965	CG42588	CG42588	CG42588	1.37886	1.72e-14	chr3L	12814254	12824650	10397	+
Ubr3	FBgn0260970	Ubr3	CG42593	Ubr3	1.39936	0	chrX	7935896	7953883	17988	+
alc	FBgn0260972	alc	CG8057	alc	1.04925	0	chr2R	9135375	9137933	2559	-
vtd	FBgn0260987	vtd	CG17436	vtd	1.57134	0	chr3L	27136525	27157999	21475	+
Atg13	FBgn0261108	Atg13	CG7331	Atg13	1.32706	0	chr3R	8349815	8352817	3003	+
Xrp1	FBgn0261113	Xrp1	CG17836	Xrp1	2.325	0	chr3R	18914968	18926989	12022	+
Hr39	FBgn0261239	Hr39	CG8676	Hr39	1.25857	0	chr2L	21237250	21259675	22426	+
Psa	FBgn0261243	Psa	CG1009	Psa	2.13916	0	chr3L	1502843	1523380	20538	+
rgn	FBgn0261258	rgn	CG6014	rgn	1.33863	0	chr3L	21382501	21424416	41916	+
Cul3	FBgn0261268	Cul3	CG42616	Cul3	1.29754	0	chr2L	15265245	15272024	6780	-
Ero1L	FBgn0261274	Ero1L	CG1333	Ero1L	1.29528	1.87e-14	chr3L	4170404	4173789	3386	+
Opa1	FBgn0261276	Opa1	CG8479	Opa1	1.05688	0	chr2R	14230611	14235449	4839	-
SREBP	FBgn0261283	SREBP	CG8522	SREBP	1.35486	0	chr3L	19793935	19798979	5045	+
Ppcs	FBgn0261285	Ppcs	CG5629	Ppcs	1.63138	0	chr3R	19139054	19147910	8857	-
CG17528	FBgn0261387	CG17528	CG17528	CG17528	1.0017	2.12e-39	chr2R	4815426	4824319	8894	-
Prosalpha3	FBgn0261394	Prosalpha3	CG9327	Prosalpha3	1.19875	0	chr2R	20994900	20996118	1219	+
sxc	FBgn0261403	sxc	CG10392	sxc	1.60959	0	chr2R	5307288	5329555	22268	+
lncRNA:CR42651	FBgn0261503	lncRNA:CR42651	CR42651	lncRNA:CR42651	2.13662	7.38e-15	chr3R	6808796	6816379	7584	-
CG42668	FBgn0261550	CG42668	CG42668	CG42668	1.22447	0	chr3R	20309344	20324196	14853	+
ps	FBgn0261552	ps	CG42670	ps	1.09201	0	chr3R	9417940	9455500	37561	+
CG42674	FBgn0261556	CG42674	CG42674	CG42674	1.4875	0	chr3L	20149614	20198317	48704	-
Lmpt	FBgn0261565	Lmpt	CG42679	Lmpt	1.41047	0	chr3L	16865295	16922487	57193	+
kug	FBgn0261574	kug	CG7749	kug	1.06572	6.06e-13	chr3L	20005301	20024607	19307	+
nej	FBgn0261617	nej	CG15319	nej	1.21381	0	chrX	9665442	9687066	21625	-
salm	FBgn0261648	salm	CG6464	salm	5.75845	0	chr2L	11434311	11445614	11304	-
CG42709	FBgn0261674	CG42709	CG42709	CG42709	1.64245	0	chr3L	12790192	12796084	5893	+
gce	FBgn0261703	gce	CG42739	gce	1.06457	0	chrX	15297766	15319074	21309	+
Trf2	FBgn0261793	Trf2	CG18009	Trf2	1.90135	0	chrX	8409272	8433011	23740	+
kcc	FBgn0261794	kcc	CG5594	kcc	1.23809	6.75e-13	chr2R	23907654	23925066	17413	+
Asx	FBgn0261823	Asx	CG8787	Asx	1.01263	9.37e-21	chr2R	14503958	14512493	8536	+
scaf6	FBgn0261872	scaf6	CG33522	scaf6	2.04402	0	chr3L	17036859	17042574	5716	-
east	FBgn0261954	east	CG4399	east	1.21835	0	chrX	2010860	2024647	13788	+
Gprk2	FBgn0261988	Gprk2	CG17998	Gprk2	1.99761	0	chr3R	31405245	31457873	52629	+
CadN2	FBgn0262018	CadN2	CG42829	CadN2	2.99712	0	chr2L	17786971	17875247	88277	-
lncRNA:CR42862	FBgn0262109	lncRNA:CR42862	CR42862	lncRNA:CR42862	2.41191	0	chr3L	224106	230964	6859	+
CG17683	FBgn0262115	CG17683	CG17683	CG17683	1.77948	0	chr2R	4130974	4133484	2511	+
uex	FBgn0262124	uex	CG42595	uex	1.40666	0	chr2R	3900285	3949425	49141	-
Sec23	FBgn0262125	Sec23	CG1250	Sec23	1.05928	5.77e-22	chr3R	5649065	5652629	3565	+
Sec24CD	FBgn0262126	Sec24CD	CG10882	Sec24CD	1.5777	0	chr2L	2231106	2236844	5739	-
kibra	FBgn0262127	kibra	CG33967	kibra	1.55936	0	chr3R	14697689	14724261	26573	-
bru2	FBgn0262475	bru2	CG43065	bru2	4.78011	0	chr2L	12344219	12397528	53310	+
CG43066	FBgn0262476	CG43066	CG43066	CG43066	3.82542	0	chr2R	18514574	18526439	11866	+
Rbp	FBgn0262483	Rbp	CG43073	Rbp	2.58111	3.2e-32	chr3R	15374635	15402543	27909	+
Mi-2	FBgn0262519	Mi-2	CG8103	Mi-2	1.13791	1.4e-45	chr3L	19882051	19910215	28165	-
nsl1	FBgn0262527	nsl1	CG4699	nsl1	1.8302	0	chr3R	15793782	15802102	8321	+
Sarm	FBgn0262579	Sarm	CG43119	Sarm	2.54494	0	chr3L	8063874	8108897	45024	+
lncRNA:CR43130	FBgn0262604	lncRNA:CR43130	CR43130	lncRNA:CR43130	3.7615	0	chr3R	8819618	8821098	1481	+
lncRNA:CR43144	FBgn0262620	lncRNA:CR43144	CR43144	lncRNA:CR43144	3.25594	1.26e-43	chr2L	21657625	21658249	625	+
lncRNA:CR43148	FBgn0262631	lncRNA:CR43148	CR43148	lncRNA:CR43148	2.05268	6.05e-13	chr2L	21624679	21626190	1512	+
mbf1	FBgn0262732	mbf1	CG4143	mbf1	2.03314	0	chr3L	16574436	16576871	2436	+
norpA	FBgn0262738	norpA	CG3620	norpA	2.88699	0	chrX	4322626	4365408	42783	+
AGO1	FBgn0262739	AGO1	CG6671	AGO1	1.15073	0	chr2R	13943387	13958089	14703	-
lncRNA:CR43196	FBgn0262825	lncRNA:CR43196	CR43196	lncRNA:CR43196	4.55095	0	chr3R	17382129	17382767	639	-
lute	FBgn0262871	lute	CG43226	lute	4.27662	0	chr3R	17379944	17390265	10322	+
cnc	FBgn0262975	cnc	CG43286	cnc	1.63664	0	chr3R	23185580	23226711	41132	-
lncRNA:CR43301	FBgn0262993	lncRNA:CR43301	CR43301	lncRNA:CR43301	2.48847	8.59e-16	chr3R	9338223	9339992	1770	-
CG43313	FBgn0263005	CG43313	CG43313	CG43313	3.04423	0	chrX	13095571	13112462	16892	-
lncRNA:let7C	FBgn0263049	lncRNA:let7C	CR43344	lncRNA:let7C	2.35665	0	chr2L	18455717	18473132	17416	+
psq	FBgn0263102	psq	CG2368	psq	2.49355	0	chr2R	10557888	10617280	59393	+
DnaJ-1	FBgn0263106	DnaJ-1	CG10578	DnaJ-1	1.06898	0	chr3L	5750029	5752189	2161	-
BtbVII	FBgn0263108	BtbVII	CG43365	BtbVII	1.14653	0	chr3L	3148646	3158408	9763	+
cac	FBgn0263111	cac	CG43368	cac	2.05152	0	chrX	11931280	11985087	53808	-
Acsl	FBgn0263120	Acsl	CG8732	Acsl	1.07796	0	chr2R	8665813	8683022	17210	+
Patronin	FBgn0263197	Patronin	CG33130	Patronin	1.41016	0	chr2R	17519024	17535866	16843	-
Acn	FBgn0263198	Acn	CG10473	Acn	1.28827	0	chr2L	19045355	19048817	3463	+
Dscam4	FBgn0263219	Dscam4	CG42330	Dscam4	1.00346	1.38e-39	chr3L	8238647	8282398	43752	+
bel	FBgn0263231	bel	CG9748	bel	1.75215	0	chr3R	8654975	8660761	5787	-
scrib	FBgn0263289	scrib	CG43398	scrib	1.04139	0	chr3R	26536350	26604051	67702	+
Mrp4	FBgn0263316	Mrp4	CG14709	Mrp4	1.43454	8.44e-19	chr3R	11569250	11575937	6688	+
lncRNA:CR43417	FBgn0263336	lncRNA:CR43417	CR43417	lncRNA:CR43417	2.7115	0	chr2R	16817519	16819240	1722	-
Unr	FBgn0263352	Unr	CG7015	Unr	1.13252	0	chr3L	8432322	8442381	10060	-
hts	FBgn0263391	hts	CG43443	hts	1.05938	0	chr2R	19397032	19424903	27872	-
mld	FBgn0263490	mld	CG34100	mld	2.44849	0	chr3R	24585653	24623899	38247	+
Zn72D	FBgn0263603	Zn72D	CG5215	Zn72D	1.5683	2.06e-30	chr3L	16106594	16112626	6033	-
l(3)72Dp	FBgn0263607	l(3)72Dp	CG32155	l(3)72Dp	3.19989	0	chr3L	16234140	16236999	2860	+
CG43630	FBgn0263621	CG43630	CG43630	CG43630	2.26813	0	chr3R	12676010	12676260	251	-
asRNA:CR43637	FBgn0263628	asRNA:CR43637	CR43637	asRNA:CR43637	3.90603	0	chrX	2200623	2201857	1235	-
lncRNA:CR43650	FBgn0263659	lncRNA:CR43650	CR43650	lncRNA:CR43650	2.81135	0	chr2R	16829095	16839494	10400	+
lncRNA:CR43651	FBgn0263660	lncRNA:CR43651	CR43651	lncRNA:CR43651	1.51211	0	chr2R	9552844	9553940	1097	+
fok	FBgn0263773	fok	CG43690	fok	1.26509	0	chr2L	20079270	20085070	5801	-
CG43693	FBgn0263776	CG43693	CG43693	CG43693	3.55355	0	chr3L	11036358	11051371	15014	-
CG17684	FBgn0263780	CG17684	CG17684	CG17684	1.1026	0	chr2R	1866080	2262115	396036	-
Hmgcr	FBgn0263782	Hmgcr	CG10367	Hmgcr	1.11798	1.09e-29	chr3R	23733324	23750992	17669	+
sick	FBgn0263873	sick	CG43720	sick	1.2779	0	chr2L	19796365	19958424	162060	+
jvl	FBgn0263929	jvl	CG43162	jvl	2.5803	0	chr3R	14741582	14795868	54287	+
dally	FBgn0263930	dally	CG4974	dally	2.24411	0	chr3L	8827505	8891192	63688	+
esn	FBgn0263934	esn	CG43722	esn	5.07627	0	chr2R	7086316	7127868	41553	+
Tim17b	FBgn0263977	Tim17b	CG40451	Tim17b	1.14502	0	chr3R	3734855	3745306	10452	+
CG43736	FBgn0263993	CG43736	CG43736	CG43736	1.59043	0	chrX	6863888	6881580	17693	+
cpo	FBgn0263995	cpo	CG43738	cpo	1.86704	0	chr3R	17919832	18018892	99061	+
sli	FBgn0264089	sli	CG43758	sli	3.55087	0	chr2R	15869495	15922118	52624	-
Sxl	FBgn0264270	Sxl	CG43770	Sxl	1.57734	0	chrX	7074550	7098053	23504	-
Cyt-b5	FBgn0264294	Cyt-b5	CG2140	Cyt-b5	1.8423	0	chr2R	7533506	7535936	2431	+
SNF4Agamma	FBgn0264357	SNF4Agamma	CG17299	SNF4Agamma	2.55178	0	chr3R	21140739	21214269	73531	+
Ca-alpha1T	FBgn0264386	Ca-alpha1T	CG15899	Ca-alpha1T	3.78146	0	chrX	6104085	6192483	88399	-
lncRNA:CR43857	FBgn0264439	lncRNA:CR43857	CR43857	lncRNA:CR43857	2.12317	0	chr2L	7423820	7425932	2113	+
Eip93F	FBgn0264490	Eip93F	CG18389	Eip93F	2.17414	0	chr3R	21949114	22014539	65426	+
rdx	FBgn0264493	rdx	CG12537	rdx	2.41977	0	chr3R	13967061	14032057	64997	-
CG17646	FBgn0264494	CG17646	CG17646	CG17646	2.01335	0	chr2L	1732524	1750612	18089	+
garz	FBgn0264560	garz	CG8487	garz	1.14223	7.7e-12	chr2R	12326360	12333860	7501	+
Hr4	FBgn0264562	Hr4	CG43934	Hr4	2.31974	2.13e-41	chrX	1941940	2007956	66017	+
ens	FBgn0264693	ens	CG14998	ens	1.43831	0	chr3L	4122907	4134550	11644	-
asRNA:CR44019	FBgn0264789	asRNA:CR44019	CR44019	asRNA:CR44019	3.35862	8.02e-22	chr3R	5250913	5252132	1220	+
asRNA:CR44035	FBgn0264827	asRNA:CR44035	CR44035	asRNA:CR44035	3.77971	0	chr3R	9810020	9813929	3910	-
AP-2alpha	FBgn0264855	AP-2alpha	CG4260	AP-2alpha	1.92916	0	chr2L	408030	414777	6748	-
lncRNA:CR44092	FBgn0264901	lncRNA:CR44092	CR44092	lncRNA:CR44092	2.17509	0	chr3R	24231186	24231719	534	+
asRNA:CR44095	FBgn0264904	asRNA:CR44095	CR44095	asRNA:CR44095	2.42048	1.88e-11	chr3R	14568962	14569871	910	+
Pcf11	FBgn0264962	Pcf11	CG10228	Pcf11	1.5078	0	chr2R	14860936	14871071	10136	-
lncRNA:CR44178	FBgn0265067	lncRNA:CR44178	CR44178	lncRNA:CR44178	4.13025	0	chr3R	21088792	21095744	6953	+
Cdep	FBgn0265082	Cdep	CG44193	Cdep	2.01741	0	chr3R	4910552	4945576	35025	+
lncRNA:CR44206	FBgn0265104	lncRNA:CR44206	CR44206	lncRNA:CR44206	3.08895	0	chr2R	13329352	13344808	15457	-
l(3)neo38	FBgn0265276	l(3)neo38	CG6930	l(3)neo38	1.32228	0	chr3R	11765038	11779128	14091	-
zip	FBgn0265434	zip	CG15792	zip	1.07581	0	chr2R	24990570	25011965	21396	-
lncRNA:CR44380	FBgn0265530	lncRNA:CR44380	CR44380	lncRNA:CR44380	3.29495	2.6e-16	chr2R	16814395	16815495	1101	-
asRNA:CR44431	FBgn0265613	asRNA:CR44431	CR44431	asRNA:CR44431	2.2316	5.14e-12	chrX	21043550	21044024	475	-
lncRNA:CR44553	FBgn0265746	lncRNA:CR44553	CR44553	lncRNA:CR44553	4.95658	0	chr3L	12658903	12660095	1193	+
CrebB	FBgn0265784	CrebB	CG6103	CrebB	1.59172	0	chrX	18366357	18377864	11508	+
Doa	FBgn0265998	Doa	CG42320	Doa	1.40075	0	chr3R	28888073	28922772	34700	+
CG44774	FBgn0266000	CG44774	CG44774	CG44774	1.59443	0	chrX	4926664	4938105	11442	-
rudhira	FBgn0266019	rudhira	CG43154	rudhira	1.48512	0	chrX	11816898	11837460	20563	+
lncRNA:CR44830	FBgn0266088	lncRNA:CR44830	CR44830	lncRNA:CR44830	4.06187	1.11e-18	chr2R	24955777	24957359	1583	-
asRNA:CR44894	FBgn0266199	asRNA:CR44894	CR44894	asRNA:CR44894	1.21867	4.05e-18	chrX	10114340	10208574	94235	-
asRNA:CR44981	FBgn0266316	asRNA:CR44981	CR44981	asRNA:CR44981	2.21737	5.47e-16	chr2L	20874114	20875540	1427	+
asRNA:CR44992	FBgn0266327	asRNA:CR44992	CR44992	asRNA:CR44992	2.7801	8.43e-16	chr2L	8703475	8705450	1976	+
nAChRalpha4	FBgn0266347	nAChRalpha4	CG12414	nAChRalpha4	1.00074	1.76e-13	chr3L	23206669	23287448	80780	+
lncRNA:CR44999	FBgn0266350	lncRNA:CR44999	CR44999	lncRNA:CR44999	1.4627	0	chrX	3373159	3522787	149629	+
Pde8	FBgn0266377	Pde8	CG45019	Pde8	2.92294	0	chr2R	23657567	23680844	23278	+
sima	FBgn0266411	sima	CG45051	sima	3.40643	0	chr3R	30058311	30121798	63488	+
Kr-h2	FBgn0266449	Kr-h2	CG9159	Kr-h2	1.23459	0	chr2L	6070990	6073961	2972	+
Kr-h1	FBgn0266450	Kr-h1	CG45074	Kr-h1	1.2195	0	chr2L	6082603	6096498	13896	+
kis	FBgn0266557	kis	CG3696	kis	1.35821	0	chr2L	210735	250823	40089	-
lncRNA:CR45188	FBgn0266698	lncRNA:CR45188	CR45188	lncRNA:CR45188	2.30381	5.97e-12	chr3R	4946078	4947278	1201	+
CG32486	FBgn0266918	CG32486	CG32486	CG32486	1.0956	0	chr3L	3055908	3070839	14932	-
lncRNA:CR45402	FBgn0266951	lncRNA:CR45402	CR45402	lncRNA:CR45402	5.22709	0	chr3L	125421	125833	413	+
Ten-a	FBgn0267001	Ten-a	CG42338	Ten-a	6.01358	0	chrX	12043698	12335214	291517	+
lncRNA:CR45517	FBgn0267073	lncRNA:CR45517	CR45517	lncRNA:CR45517	1.80535	9.01e-14	chrX	5428483	5429256	774	+
CG32700	FBgn0267253	CG32700	CG32700	CG32700	2.59662	5.37e-35	chrX	9502826	9550838	48013	-
Glut4EF	FBgn0267336	Glut4EF	CG34360	Glut4EF	2.1737	0	chr3R	9874681	9995364	120684	+
l(2)SH0834	FBgn0267365	l(2)SH0834	CG5385	l(2)SH0834	1.44342	3.65e-21	chr2L	10311050	10312099	1050	-
Ubc7	FBgn0267384	Ubc7	CG4443	Ubc7	1.04571	2.75e-20	chrX	16593677	16595867	2191	+
dop	FBgn0267390	dop	CG6498	dop	1.19061	0	chr3L	15566013	15576313	10301	+
Yeti	FBgn0267398	Yeti	CG40218	Yeti	1.29822	0	chr2R	1343403	1345119	1717	-
DIP-lambda	FBgn0267428	DIP-lambda	CG45781	DIP-lambda	2.80251	0	chr2R	326768	705848	379081	+
Pzl	FBgn0267430	Pzl	CG45783	Pzl	1.62395	0	chr3R	2554162	3263582	709421	-
lncRNA:CR45805	FBgn0267455	lncRNA:CR45805	CR45805	lncRNA:CR45805	4.01403	2.73e-25	chr3L	130730	131571	842	-
pre-rRNA:CR45856	FBgn0267516	pre-rRNA:CR45856	CR45856	pre-rRNA:CR45856	1.72297	0	chrX	23278007	23283731	5725	-
lncRNA:CR45962	FBgn0267624	lncRNA:CR45962	CR45962	lncRNA:CR45962	2.00805	1.85e-15	chr3L	22348168	22407547	59380	-
lncRNA:CR46088	FBgn0267757	lncRNA:CR46088	CR46088	lncRNA:CR46088	4.73245	2.66e-16	chr3R	22928593	22929129	537	+
HnRNP-K	FBgn0267791	HnRNP-K	CG13425	HnRNP-K	1.31964	0	chr2R	20587551	20606854	19304	+
rgr	FBgn0267792	rgr	CG8643	rgr	2.005	3.28e-23	chr2R	8600415	8612295	11881	+
lncRNA:CR43174	FBgn0267794	lncRNA:CR43174	CR43174	lncRNA:CR43174	3.52499	9.89e-14	chr3L	17934032	17946114	12083	+
asRNA:CR46128	FBgn0267803	asRNA:CR46128	CR46128	asRNA:CR46128	3.19167	4.76e-18	chr3R	7537842	7541279	3438	+
Fatp1	FBgn0267828	Fatp1	CG46149	Fatp1	1.83507	0	chr2L	10510672	10517218	6547	-
Maf1	FBgn0267861	Maf1	CG40196	Maf1	1.22925	0	chr2R	1512810	1527095	14286	-
CanA-14F	FBgn0267912	CanA-14F	CG9819	CanA-14F	3.35214	0	chrX	16560684	16587172	26489	-
br	FBgn0283451	br	CG11491	br	2.77182	0	chrX	1575132	1664869	89738	+
SF2	FBgn0283477	SF2	CG6987	SF2	1.86663	0	chr3R	16338943	16341988	3046	-
InR	FBgn0283499	InR	CG18402	InR	1.71097	0	chr3R	21570248	21619321	49074	-
lola	FBgn0283521	lola	CG12052	lola	1.0358	0	chr2R	10481894	10543291	61398	-
Tlk	FBgn0283657	Tlk	CG34412	Tlk	1.3851	0	chrX	3720007	3789770	69764	+
IP3K2	FBgn0283680	IP3K2	CG45017	IP3K2	1.97306	0	chrX	13303633	13329303	25671	+
LIMK1	FBgn0283712	LIMK1	CG1848	LIMK1	1.42317	2.53e-30	chrX	12584385	12592193	7809	-
prage	FBgn0283741	prage	CG42666	prage	1.21036	0	chrX	1773719	1853667	79949	+
Letm1	FBgn0284252	Letm1	CG4589	Letm1	1.46374	0	chr2R	24509508	24515320	5813	-
Ttd14	FBgn0284257	Ttd14	CG30118	Ttd14	2.00167	0	chr2R	18430315	18440475	10161	-
tea	FBgn0285892	tea	CG30007	tea	3.16809	0	chr2R	9891955	9898513	6559	+
sbb	FBgn0285917	sbb	CG5580	sbb	1.64118	0	chr2R	18278198	18357296	79099	-
Fas1	FBgn0285925	Fas1	CG6588	Fas1	1.77047	0	chr3R	16625238	16639771	14534	+
Imp	FBgn0285926	Imp	CG1691	Imp	1.44653	0	chrX	10787869	10824277	36409	-
caz	FBgn0285954	caz	CG3606	caz	1.13559	0	chrX	16288810	16293520	4711	+
cv-c	FBgn0285955	cv-c	CG34389	cv-c	2.30202	0	chr3R	14391683	14481713	90031	-
CG46339	FBgn0285963	CG46339	CG46339	CG46339	2.82337	0	chr3R	26915761	26945309	29549	+
hpRNA:CR18854	FBgn0285991	hpRNA:CR18854	CR18854	hpRNA:CR18854	1.24286	0	chr2L	9787294	9790745	3452	-
Pld	FBgn0286511	Pld	CG12110	Pld	1.26412	3.41e-37	chr2R	6242004	6255266	13263	+
aqz	FBgn0286516	aqz	CG9821	aqz	1.15576	0	chr3R	8813490	8820682	7193	-
CG46385	FBgn0286778	CG46385	CG46385	CG46385	3.83032	0	chr2R	7737019	7782637	45619	-
cass	FBgn0286781	cass	CG6582	cass	1.05644	0	chr2L	17474912	17477888	2977	-
TER94	FBgn0286784	TER94	CG2331	TER94	2.39172	0	chr2R	9989159	9993559	4401	+
Tango1	FBgn0286898	Tango1	CG11098	Tango1	2.23011	0	chr2L	6649388	6654574	5187	+
